# Supplementary material for: An identical-by-descent segment harbors a 12-bp insertion determining fruit softening during domestication and speciation in Pyrus
Source: BMC Biol. 2022 Oct 1;20:215. doi: 10.1186/s12915-022-01409-w (PMC9526952; doi:10.1186/s12915-022-01409-w)
Supplement: Supplementary file 1 — Additional file 1: Table S1. Fruit firmness in wild and cultivated pears. [file 12915_2022_1409_MOESM1_ESM.xlsx]

## Sheet: Sheet1
Table S1: Fruit firmness in wild and cultivated pears
Simplified code	Accession name	Fruit firmness ( kg/cm2)	Population
WA1	Xingshan32	23.9809	WildAsian
WA2	Tongzhongtangli	27.8344	WildAsian
WA3	Yongshunshishengli	26.8631	WildAsian
WA4	Dayanmazili	27.1417	WildAsian
WA5	Baitanggengzi	19.7487	WildAsian
WA6	129	46.0127	WildAsian
WE1	Pyw_sac1	12.7882	WildEuropean
WE2	Pyw_cau2	70.0916	WildEuropean
WE3	Pyw_sy2	14.2237	WildEuropean
WE4	Pyw_ni2	46.027	WildEuropean
WE5	Pyw_cos2	19.3969	WildEuropean
WE6	Pyw_co2	22.7801	WildEuropean
CA1	Ganlizaoba	6.15191	CultivatedAsian
CA2	Qingkui	6.36943	CultivatedAsian
CA3	Linxiahuangma	6.29936	CultivatedAsian
CA4	ZhongyiA2	5.27611	CultivatedAsian
CA5	Zaohuangjin	5.92357	CultivatedAsian
CA6	Eliyihao	5.86529	CultivatedAsian
CE1	Alexand Douillard	2.83439	CultivatedEuropean
CE2	Radana	0.987261	CultivatedEuropean
CE3	Starkrimson	1.86847	CultivatedEuropean
CE4	Hardy	2.25064	CultivatedEuropean
CE5	Red Bartlett	1	CultivatedEuropean
CE6	Anguliemu	1.45955	CultivatedEuropean
