# Supplementary material for: An identical-by-descent segment harbors a 12-bp insertion determining fruit softening during domestication and speciation in Pyrus
Source: BMC Biol. 2022 Oct 1;20:215. doi: 10.1186/s12915-022-01409-w (PMC9526952; doi:10.1186/s12915-022-01409-w)
Supplement: Supplementary file 2 — Additional file 2: Table S2. Whole genome sequencing (WGS) data for 113 pear accessions used in our study. [file 12915_2022_1409_MOESM2_ESM.xlsx]

## Sheet: Sheet1
Table S2: Whole genome sequencing (WGS) data for 113 pear accessions used in our study
No.	Accessions	Population	SRR run	BioSample	tissue	Bases	geo_loc_name_country
1	Pyc_us2	CultivatedAsian	SRR7135587	SAMN06690048	leaf	5581116046	China
2	Pyc_us5	CultivatedAsian	SRR7135590	SAMN06690051	leaf	10497960350	China
3	Pyc_us1	CultivatedAsian	SRR7135586	SAMN06690047	leaf	6281511222	China
4	Pyc_us3	CultivatedAsian	SRR7135588	SAMN06690049	leaf	5510873810	China
5	Pyc_us4	CultivatedAsian	SRR7135589	SAMN06690050	leaf	8457455648	China
6	Pyc_py16	CultivatedAsian	SRR7135580	SAMN06690033	leaf	7952673600	China
7	Pyc_py6	CultivatedAsian	SRR7135569	SAMN06690039	leaf	6286393440	China
8	Pyc_py4	CultivatedAsian	SRR7135571	SAMN06690037	leaf	11879292332	China
9	Pyc_br4	CultivatedAsian	SRR7135598	SAMN06689999	leaf	13865191832	China
10	Pyc_py7	CultivatedAsian	SRR7135568	SAMN06690040	leaf	8354488670	China
11	Pyc_si2	CultivatedAsian	SRR7135564	SAMN06690044	leaf	10235982802	China
12	Pyc_py5	CultivatedAsian	SRR7135570	SAMN06690038	leaf	7867481854	China
13	Pyc_br3	CultivatedAsian	SRR7135597	SAMN06689998	leaf	11533410582	China
14	Pyc_br1	CultivatedAsian	SRR7135595	SAMN06689996	leaf	6093524016	China
15	Pyc_si4	CultivatedAsian	SRR7135585	SAMN06690046	leaf	5476295678	China
16	Pyc_py11	CultivatedAsian	SRR7135575	SAMN06690028	leaf	5299745382	Japan
17	Pyc_py12	CultivatedAsian	SRR7135576	SAMN06690029	leaf	9328342610	Japan
18	Pyc_py9	CultivatedAsian	SRR7135566	SAMN06690042	leaf	5888518830	Japan
19	Pyc_si3	CultivatedAsian	SRR7135563	SAMN06690045	leaf	8262081118	China
20	Pyc_si1	CultivatedAsian	SRR7135565	SAMN06690043	leaf	7836901666	China
21	Pyc_py2	CultivatedAsian	SRR7135574	SAMN06690035	leaf	5752532626	South Korea
22	Pyc_py14	CultivatedAsian	SRR7135582	SAMN06690031	leaf	12203336520	China
23	Pyc_br5	CultivatedAsian	SRR7135599	SAMN06690000	leaf	5580090996	China
24	Pyc_py10	CultivatedAsian	SRR7135578	SAMN06690027	leaf	6606159660	Japan
25	Pyc_py17	CultivatedAsian	SRR7135573	SAMN06690034	leaf	7875412338	China
26	Pyc_py8	CultivatedAsian	SRR7135567	SAMN06690041	leaf	5585346390	Japan
27	Pyc_py13	CultivatedAsian	SRR7135581	SAMN06690030	leaf	6753110574	Japan
28	Pyc_br2	CultivatedAsian	SRR7135596	SAMN06689997	leaf	10948665456	China
29	Pyc_py3	CultivatedAsian	SRR7135572	SAMN06690036	leaf	5742886864	Japan
30	Pyc_py1	CultivatedAsian	SRR7135577	SAMN06690026	leaf	6712156548	China
31	Pyc_py15	CultivatedAsian	SRR7135579	SAMN06690032	leaf	6140405404	Japan
32	Pyc_co2	CultivatedEuropean	SRR7135547	SAMN06690012	leaf	5519643590	France
33	Pyc_co10	CultivatedEuropean	SRR7135601	SAMN06690002	leaf	9472746420	Poland
34	Pyc_co1	CultivatedEuropean	SRR7135600	SAMN06690001	leaf	7062785732	United Kingdom
35	Pyc_co14	CultivatedEuropean	SRR7135549	SAMN06690006	leaf	10441393380	Czech Republic
36	Pyc_co24	CultivatedEuropean	SRR7135555	SAMN06690017	leaf	10649358180	uncalculated
37	Pyc_co21	CultivatedEuropean	SRR7135543	SAMN06690014	leaf	7969433400	USA
38	Pyc_co23	CultivatedEuropean	SRR7135556	SAMN06690016	leaf	7644278520	Germany
39	Pyc_co17	CultivatedEuropean	SRR7135552	SAMN06690009	leaf	7882546680	Bulgaria
40	Pyc_co9	CultivatedEuropean	SRR7135553	SAMN06690025	leaf	10365505380	France
41	Pyc_co13	CultivatedEuropean	SRR7135594	SAMN06690005	leaf	10517967000	Italy
42	Pyc_co12	CultivatedEuropean	SRR7135593	SAMN06690004	leaf	8992705140	Italy
43	Pyc_co19	CultivatedEuropean	SRR7135546	SAMN06690011	leaf	8913944340	Australia
44	Pyc_co11	CultivatedEuropean	SRR7135602	SAMN06690003	leaf	11665847700	France
45	Pyc_co18	CultivatedEuropean	SRR7135545	SAMN06690010	leaf	8133861060	Germany
46	Pyc_co15	CultivatedEuropean	SRR7135550	SAMN06690007	leaf	8909905320	Poland
47	Pyc_co20	CultivatedEuropean	SRR7135548	SAMN06690013	leaf	7033985640	Bulgaria
48	Pyc_co8	CultivatedEuropean	SRR7135554	SAMN06690024	leaf	10547318520	France
49	Pyc_co3	CultivatedEuropean	SRR7135560	SAMN06690020	leaf	8720069640	France
50	Pyc_co16	CultivatedEuropean	SRR7135551	SAMN06690008	leaf	10066996620	USA
51	Pyc_co4	CultivatedEuropean	SRR7135559	SAMN06690021	leaf	9677564612	United Kingdom
52	Pyc_co25	CultivatedEuropean	SRR7135558	SAMN06690018	leaf	7577282700	Czech Republic
53	Pyc_co6	CultivatedEuropean	SRR7135561	SAMN06690023	leaf	6746343086	Japan
54	Pyc_co26	CultivatedEuropean	SRR7135557	SAMN06690019	leaf	7511004540	Italy
55	Pyc_co22	CultivatedEuropean	SRR7135544	SAMN06690015	leaf	9072445320	Germany
56	Pyc_co5	CultivatedEuropean	SRR7135562	SAMN06690022	leaf	8559607898	USA
57	Pyw_xe1	WildAsian	SRR7135604	SAMN06690107	leaf	7533374816	China
58	Pyw_us5	WildAsian	SRR7135603	SAMN06690106	leaf	6208206444	China
59	Pyw_ph3	WildAsian	SRR7135529	SAMN06690083	leaf	6577624836	China
60	Pyw_ph2	WildAsian	SRR7135530	SAMN06690082	leaf	6816642592	China
61	Pyw_ca1	WildAsian	SRR7135498	SAMN06690056	leaf	5587694294	China
62	Pyw_ph1	WildAsian	SRR7135531	SAMN06690081	leaf	6893343224	China
63	Pyw_us1	WildAsian	SRR7135510	SAMN06690102	leaf	7202302008	China
64	Pyw_us2	WildAsian	SRR7135509	SAMN06690103	leaf	5652558960	China
65	Pyw_us3	WildAsian	SRR7135504	SAMN06690104	leaf	7796127086	China
66	Pyw_ca2	WildAsian	SRR7135497	SAMN06690057	leaf	12134175040	China
67	Pyw_ho2	WildAsian	SRR7135516	SAMN06690071	leaf	5326663942	China
68	Pyw_py2	WildAsian	SRR7135537	SAMN06690086	leaf	5295788772	China
69	Pyw_ho1	WildAsian	SRR7135515	SAMN06690070	leaf	5278542368	China
70	Pyw_us4	WildAsian	SRR7135503	SAMN06690105	leaf	6440263156	Japan
71	Pyw_py1	WildAsian	SRR7135540	SAMN06690089	leaf	5829527742	Hungary
72	Pyw_ca3	WildAsian	SRR7135500	SAMN06690058	leaf	11591532162	Japan
73	Pyw_be3	WildAsian	SRR7135584	SAMN06690055	leaf	5296576774	China
74	Pyw_se2	WildAsian	SRR7135507	SAMN06690097	leaf	5411751392	China
75	Pyw_py3	WildAsian	SRR7135533	SAMN06690090	leaf	8040896742	Iran
76	Pyw_pa1	WildAsian	SRR7135526	SAMN06690078	leaf	5204698264	China
77	Pyw_ar1	WildAsian	SRR7135591	SAMN06690052	leaf	5821813556	China
78	Pyw_xe2	WildAsian	SRR7135605	SAMN06690108	leaf	8260600320	China
79	Pyw_be1	WildAsian	SRR7135592	SAMN06690053	leaf	8416557730	China
80	Pyw_be2	WildAsian	SRR7135583	SAMN06690054	leaf	5592292162	China
81	Pyw_se1	WildAsian	SRR7135508	SAMN06690096	leaf	5551992342	China
82	Pyw_ko2	WildAsian	SRR7135513	SAMN06690072	leaf	8363460300	China
83	Pyw_ps2	WildAsian	SRR7135523	SAMN06690085	leaf	5202002756	China
84	Pyw_fa2	WildAsian	SRR7135517	SAMN06690068	leaf	7579095000	North Korea
85	Pyw_ps1	WildAsian	SRR7135524	SAMN06690084	leaf	6955263548	China
86	Pyw_pa2	WildAsian	SRR7135525	SAMN06690079	leaf	7012281394	China
87	Pyw_fa1	WildAsian	SRR7135520	SAMN06690067	leaf	7814930100	North Korea
88	Pyw_pa3	WildAsian	SRR7135532	SAMN06690080	leaf	6870105050	China
89	Pyw_ni1	WildEuropean	SRR7135528	SAMN06690076	leaf	7186438634	United Kingdom
90	Pyw_co1	WildEuropean	SRR7135493	SAMN06690061	leaf	7551430636	United Kingdom
91	Pyw_pyr2	WildEuropean	SRR7135539	SAMN06690088	leaf	5934713808	Japan
92	Pyw_cos1	WildEuropean	SRR7135495	SAMN06690063	leaf	7628444400	Netherlands
93	Pyw_ni2	WildEuropean	SRR7135527	SAMN06690077	leaf	7783064100	USA
94	Pyw_kor1	WildEuropean	SRR7135514	SAMN06690073	leaf	8352943200	Kyrgyzstan
95	Pyw_pyr1	WildEuropean	SRR7135538	SAMN06690087	leaf	9582069600	China
96	Pyw_co2	WildEuropean	SRR7135496	SAMN06690062	leaf	7365506818	France
97	Pyw_cau2	WildEuropean	SRR7135494	SAMN06690060	leaf	11399198918	Russia
98	Pyw_cau1	WildEuropean	SRR7135499	SAMN06690059	leaf	9706686656	Armenia
99	Pyw_el1	WildEuropean	SRR7135501	SAMN06690065	leaf	9902501400	Turkey
100	Pyw_gl1	WildEuropean	SRR7135518	SAMN06690069	leaf	14446031700	Turkey
101	Pyw_cos2	WildEuropean	SRR7135502	SAMN06690064	leaf	7775990100	Russia
102	Pyw_sp1	WildEuropean	SRR7135506	SAMN06690098	leaf	7375954800	Yugoslavia
103	Pyw_sp2	WildEuropean	SRR7135505	SAMN06690099	leaf	10652734800	Italy
104	Pyw_sy2	WildEuropean	SRR7135511	SAMN06690101	leaf	8171530200	Israel
105	Pyw_sac1	WildEuropean	SRR7135542	SAMN06690095	leaf	6605601900	Georgia
106	Pyw_el2	WildEuropean	SRR7135519	SAMN06690066	leaf	9163539600	Armenia
107	Pyw_sa1	WildEuropean	SRR7135536	SAMN06690093	leaf	8766088560	United Kingdom
108	Pyw_sa2	WildEuropean	SRR7135541	SAMN06690094	leaf	7234913700	Georgia
109	Pyw_sy1	WildEuropean	SRR7135512	SAMN06690100	leaf	11086826700	Iran
110	Pyw_re2	WildEuropean	SRR7135535	SAMN06690092	leaf	10470358800	Kazakhstan
111	Pyw_ma2	WildEuropean	SRR7135522	SAMN06690075	leaf	10897006800	Morocco
112	Pyw_ma1	WildEuropean	SRR7135521	SAMN06690074	leaf	10717240500	United Kingdom
113	Pyw_re1	WildEuropean	SRR7135534	SAMN06690091	leaf	12511933200	USA
Reference: 1. Wu J, Wang Y, Xu J, Korban SS, Fei Z, Tao S, Ming R, Tai S, Khan AM, Postman JD et al: Diversification and independent domestication of Asian and European pears. Genome Biology 2018, 19(1):77.
