# Supplementary material for: An identical-by-descent segment harbors a 12-bp insertion determining fruit softening during domestication and speciation in Pyrus
Source: BMC Biol. 2022 Oct 1;20:215. doi: 10.1186/s12915-022-01409-w (PMC9526952; doi:10.1186/s12915-022-01409-w)
Supplement: Supplementary file 3 — Additional file 3: Table S3. Length distribution of putative IBD tracts between populations and within populations. WE, wild European; CA, cultivated Asian; WE, wild European; CE, cultivated European. Bin size = 500 bp. [file 12915_2022_1409_MOESM3_ESM.xlsx]

## Sheet: Table 1
Table S3: Length distribution of putative IBD tracts between populations and within populations
Length (bp)	Across population							Within population
	CA-WA	WA-WE	CA-CE	CE-WA	CA-WE	CE-WE		CA-CA	WA-WA	CE-CE	WE-WE
0~500	1537	24	128	74	129	657		2041	2690	1139	1053
500~1500	39305	1126	4001	1985	3226	23930		52875	73470	37167	33020
1500~2500	69008	2364	7701	3891	5883	49126		101966	120206	79722	62958
2500~3500	63146	2378	7606	3907	5314	46766		105711	98382	83082	56665
3500~4500	49748	1837	6448	3096	3783	36303		95597	68795	68661	41098
4500~5500	37668	1454	5047	2228	2623	26090		82845	45324	53384	29005
5500~6500	27928	1255	3861	1642	1879	18103		69464	29937	40259	19968
6500~7500	21891	1082	3012	1112	1477	12887		59491	20136	30004	14447
7500~8500	17069	923	2439	845	1234	9092		51409	14042	23311	10840
8500~9500	13987	704	2017	691	952	6613		45181	10155	17426	7462
9500~10500	11052	556	1653	493	869	4900		39355	7257	13641	5852
10500~11500	9442	537	1322	427	764	3652		35027	5622	10755	4462
11500~12500	8044	428	1203	354	645	2834		31669	4413	8541	3600
12500~13500	6745	386	993	263	562	2183		27428	3328	6492	3005
13500~14500	5677	341	868	264	481	1748		24538	2665	5241	2505
14500~15500	5031	287	761	182	420	1430		21987	2391	4217	1921
15500~16500	4269	307	641	147	377	1085		19256	1946	3514	1917
16500~17500	3802	251	590	158	434	1065		17525	1552	2973	1526
17500~18500	3428	208	509	115	321	821		15587	1349	2340	1396
18500~19500	3105	253	488	104	396	649		14802	1171	1969	1246
19500~20500	2715	229	490	106	272	610		13319	1018	1745	1177
