# Supplementary material for: An identical-by-descent segment harbors a 12-bp insertion determining fruit softening during domestication and speciation in Pyrus
Source: BMC Biol. 2022 Oct 1;20:215. doi: 10.1186/s12915-022-01409-w (PMC9526952; doi:10.1186/s12915-022-01409-w)
Supplement: Supplementary file 4 — Additional file 4: Table S4. Numbers of IBD tracts in pear genomes (500 kb window) in 10 comparisons. [file 12915_2022_1409_MOESM4_ESM.xlsx]

## Sheet: Sheet1
Table S4: Numbers of IBD tracts in pear genomes (500 kb window) in 10 comparisons
Chromosome	Start	end	CA-CA	WA-WA	CE-CE	WE-WE	CA-WA	CA-CE	CA-WE	WA-WE	CE-WA	CE-WE
Chr01	0	500000	390	75	187	35	74	0	9	1	0	47
Chr01	500000	1000000	1680	732	810	299	531	67	42	28	29	297
Chr01	1000000	1500000	2323	1008	815	623	1001	98	119	29	23	361
Chr01	1500000	2000000	1616	726	494	420	682	61	139	41	25	257
Chr01	2000000	2500000	442	251	236	74	144	29	13	0	6	126
Chr01	2500000	3000000	988	459	929	481	655	48	31	46	12	269
Chr01	3000000	3500000	2018	644	648	497	693	66	43	29	29	274
Chr01	3500000	4000000	1601	696	840	424	672	81	10	4	23	310
Chr01	4000000	4500000	2620	1659	1154	600	1078	137	48	24	55	552
Chr01	4500000	5000000	789	333	383	175	186	37	7	6	11	275
Chr01	5000000	5500000	1917	1067	1080	645	813	81	9	14	26	497
Chr01	5500000	6000000	1650	997	1211	499	867	96	32	31	50	580
Chr01	6000000	6500000	2138	1365	914	574	841	119	44	15	38	439
Chr01	6500000	7000000	2901	1877	1295	550	1330	161	86	19	64	430
Chr01	7000000	7500000	1301	808	860	389	575	43	24	19	58	350
Chr01	7500000	8000000	1498	483	827	203	626	97	13	10	35	281
Chr01	8000000	8500000	1957	1149	1184	475	999	116	21	24	33	594
Chr01	8500000	9000000	1867	882	782	518	1051	104	22	20	34	444
Chr01	9000000	9500000	734	181	97	70	237	21	5	9	11	68
Chr01	9500000	10000000	2126	1031	917	522	892	142	30	15	35	432
Chr01	10000000	10500000	3534	1984	1771	936	1129	155	34	29	50	935
Chr01	10500000	10691755	1031	819	695	324	342	47	20	5	18	424
Chr02	0	500000	1568	535	721	442	523	72	63	38	48	293
Chr02	500000	1000000	2121	735	669	498	777	127	113	33	36	348
Chr02	1000000	1500000	660	331	180	302	306	65	11	54	25	138
Chr02	1500000	2000000	1166	447	518	220	530	72	30	23	21	179
Chr02	2000000	2500000	969	299	369	189	328	77	21	9	25	134
Chr02	2500000	3000000	691	292	519	260	316	98	12	16	29	230
Chr02	3000000	3500000	486	90	266	130	168	41	14	15	21	144
Chr02	3500000	4000000	981	249	543	182	231	39	20	13	12	172
Chr02	4000000	4500000	846	284	505	201	402	42	10	19	23	183
Chr02	4500000	5000000	1283	250	501	287	381	78	16	35	18	201
Chr02	5000000	5500000	1658	617	594	322	624	108	47	75	24	331
Chr02	5500000	6000000	962	330	354	215	441	42	5	15	11	195
Chr02	6000000	6500000	2870	951	912	487	1067	157	56	15	26	456
Chr02	6500000	7000000	1954	970	768	417	825	79	45	22	26	375
Chr02	7000000	7500000	1763	554	831	330	373	85	77	28	20	299
Chr02	7500000	8000000	417	96	255	118	156	40	22	29	26	94
Chr02	8000000	8500000	1603	340	673	181	448	58	30	8	16	306
Chr02	8500000	9000000	2429	725	797	459	650	87	51	22	38	442
Chr02	9000000	9500000	2480	1087	1092	471	733	114	37	15	47	431
Chr02	9500000	10000000	2233	1120	821	456	760	92	19	7	35	460
Chr02	10000000	10500000	0	0	0	0	0	0	0	0	0	0
Chr02	10500000	11000000	1366	368	550	216	364	127	35	9	21	150
Chr02	11000000	11500000	1122	746	392	412	379	69	28	80	22	329
Chr02	11500000	12000000	1200	548	463	625	454	40	128	21	27	257
Chr02	12000000	12500000	2496	1047	636	622	648	150	76	31	31	348
Chr02	12500000	13000000	2530	1048	1134	796	998	127	69	31	73	436
Chr02	13000000	13500000	1220	722	474	353	475	78	25	14	24	333
Chr02	13500000	14000000	2021	1422	1133	631	1163	82	73	42	51	386
Chr02	14000000	14500000	1677	772	756	584	815	75	87	36	44	197
Chr02	14500000	15000000	2415	1045	1698	766	1114	119	47	21	68	624
Chr02	15000000	15500000	1900	787	661	566	608	123	69	11	15	349
Chr02	15500000	16000000	1777	726	607	691	650	118	30	10	16	400
Chr02	16000000	16500000	2480	989	935	454	718	191	58	30	24	370
Chr02	16500000	17000000	1675	601	505	247	448	96	16	4	12	139
Chr02	17000000	17500000	2634	799	903	509	703	210	68	12	26	276
Chr02	17500000	18000000	2330	964	906	514	816	211	40	20	21	313
Chr02	18000000	18500000	2619	1158	1133	840	460	108	45	13	45	339
Chr02	18500000	19000000	1675	908	898	721	466	117	74	12	82	222
Chr02	19000000	19500000	1419	709	1264	391	479	52	66	52	87	459
Chr02	19500000	20000000	2618	1321	1873	578	958	160	135	37	74	468
Chr02	20000000	20500000	3729	1599	1854	870	966	152	176	33	63	979
Chr02	20500000	21000000	1237	648	572	203	380	40	36	8	24	166
Chr02	21000000	21500000	2520	1388	1472	694	652	75	64	43	53	461
Chr02	21500000	22000000	2573	1543	1631	732	868	92	162	37	50	709
Chr02	22000000	22098781	181	57	85	72	49	12	8	2	3	33
Chr03	0	500000	2104	946	1383	658	846	84	55	24	90	556
Chr03	500000	1000000	933	452	755	267	375	25	9	14	40	257
Chr03	1000000	1500000	2068	1413	1184	770	815	92	62	46	111	732
Chr03	1500000	2000000	1409	802	930	478	556	62	12	35	30	343
Chr03	2000000	2500000	1784	817	624	584	592	74	33	23	50	338
Chr03	2500000	3000000	2492	1645	1464	826	958	139	40	24	67	626
Chr03	3000000	3500000	1551	753	881	442	845	84	51	49	45	324
Chr03	3500000	4000000	1709	642	699	254	563	43	15	14	38	333
Chr03	4000000	4500000	567	254	156	136	274	24	4	2	9	78
Chr03	4500000	5000000	308	176	118	67	104	14	13	4	5	50
Chr03	5000000	5500000	1052	427	599	249	469	42	26	15	50	262
Chr03	5500000	6000000	1788	532	630	344	802	56	17	20	33	370
Chr03	6000000	6500000	1897	898	748	342	732	71	83	17	28	339
Chr03	6500000	7000000	2450	730	346	238	826	93	72	31	37	211
Chr03	7000000	7500000	1475	407	802	340	430	23	15	22	40	290
Chr03	7500000	8000000	1749	741	839	401	616	46	32	31	91	389
Chr03	8000000	8500000	554	338	133	122	184	7	15	10	9	85
Chr03	8500000	9000000	1700	665	858	582	550	53	73	17	34	498
Chr03	9000000	9500000	1288	484	630	294	583	41	89	38	45	323
Chr03	9500000	10000000	360	217	211	161	100	34	7	15	17	128
Chr03	10000000	10500000	718	410	310	233	271	65	20	10	34	208
Chr03	10500000	11000000	999	497	818	376	415	34	57	25	30	357
Chr03	11000000	11500000	356	331	213	191	146	37	66	30	0	54
Chr03	11500000	12000000	1054	366	383	218	310	57	36	12	5	165
Chr03	12000000	12500000	1708	890	743	487	536	65	78	18	8	312
Chr03	12500000	13000000	1528	554	705	358	583	38	66	49	6	270
Chr03	13000000	13500000	927	456	546	295	368	13	7	26	3	185
Chr03	13500000	14000000	744	263	184	133	345	26	7	9	0	71
Chr03	14000000	14500000	790	339	274	184	285	27	26	13	18	107
Chr03	14500000	15000000	535	116	129	108	102	14	17	10	1	31
Chr03	15000000	15500000	1424	504	406	247	515	20	108	19	6	164
Chr03	15500000	16000000	1647	876	633	598	932	21	3	4	6	280
Chr03	16000000	16500000	1648	881	411	562	870	21	16	21	10	249
Chr03	16500000	17000000	471	244	280	138	155	8	2	0	0	138
Chr03	17000000	17500000	1265	519	822	384	306	36	13	17	10	294
Chr03	17500000	18000000	1935	831	977	525	661	61	20	11	22	521
Chr03	18000000	18500000	1701	639	812	310	589	77	25	19	55	277
Chr03	18500000	19000000	2197	978	1197	468	909	145	74	20	25	845
Chr03	19000000	19500000	2450	1178	1235	586	1146	104	54	10	11	756
Chr03	19500000	20000000	2103	1471	1318	885	1432	110	44	13	21	629
Chr03	20000000	20500000	918	499	146	255	466	93	30	7	28	136
Chr03	20500000	21000000	2575	1920	748	831	1440	196	158	55	46	645
Chr03	21000000	21500000	2404	1726	647	797	1074	88	105	35	25	435
Chr03	21500000	22000000	2695	1787	1129	751	1143	113	60	29	55	543
Chr03	22000000	22500000	2347	1089	1328	478	811	72	92	14	24	609
Chr03	22500000	23000000	3228	1779	1304	811	1264	190	18	6	23	630
Chr03	23000000	23500000	1489	971	507	413	605	89	14	21	7	230
Chr03	23500000	24000000	55	13	12	7	11	0	0	1	0	2
Chr03	24000000	24500000	684	413	334	189	401	9	5	6	6	197
Chr03	24500000	25000000	1832	888	781	516	911	43	14	11	24	454
Chr03	25000000	25500000	1598	713	629	390	691	43	11	8	23	230
Chr03	25500000	26000000	1122	637	540	322	467	25	0	12	13	160
Chr03	26000000	26500000	2234	1104	1262	833	1042	80	26	7	52	611
Chr03	26500000	27000000	3081	1469	1717	1109	1227	39	12	7	38	576
Chr03	27000000	27392285	1878	942	1061	488	708	75	15	12	12	481
Chr04	0	500000	1906	810	1132	612	660	164	72	23	86	476
Chr04	500000	1000000	1625	875	928	559	644	64	46	12	44	299
Chr04	1000000	1500000	155	182	136	175	123	1	7	8	8	99
Chr04	1500000	2000000	1195	1046	957	695	589	66	89	32	70	510
Chr04	2000000	2500000	1384	1083	1064	463	804	91	94	27	60	377
Chr04	2500000	3000000	580	330	555	215	380	43	20	6	36	227
Chr04	3000000	3500000	1174	607	768	368	566	25	39	25	44	301
Chr04	3500000	4000000	1748	687	978	796	537	34	60	19	48	445
Chr04	4000000	4500000	785	235	429	232	169	30	3	4	11	214
Chr04	4500000	5000000	1850	809	1100	567	550	73	39	6	35	461
Chr04	5000000	5500000	1137	297	518	285	235	36	24	14	14	250
Chr04	5500000	6000000	688	245	459	202	171	25	16	11	20	151
Chr04	6000000	6500000	2609	726	1064	416	429	64	29	20	30	456
Chr04	6500000	7000000	899	457	376	188	326	21	40	16	13	216
Chr04	7000000	7500000	1285	482	365	295	357	73	42	24	10	219
Chr04	7500000	8000000	1057	506	278	139	370	76	61	11	24	161
Chr04	8000000	8500000	933	745	416	251	353	103	38	23	12	239
Chr04	8500000	9000000	1656	806	955	486	542	128	142	41	28	635
Chr04	9000000	9500000	1365	555	450	378	420	162	73	17	20	321
Chr04	9500000	10000000	1477	600	672	401	374	135	191	24	23	427
Chr04	10000000	10500000	555	390	384	230	221	76	41	12	20	159
Chr04	10500000	11000000	1007	345	285	158	344	65	12	7	21	122
Chr04	11000000	11500000	1459	628	812	426	581	62	25	10	23	332
Chr04	11500000	12000000	1295	531	881	354	510	92	29	26	41	391
Chr04	12000000	12500000	2196	854	891	483	772	130	62	61	58	418
Chr04	12500000	13000000	1745	751	914	290	779	96	88	51	45	410
Chr04	13000000	13384095	2043	980	562	230	623	82	107	47	38	303
Chr05	0	500000	1223	668	745	680	642	174	73	66	23	461
Chr05	500000	1000000	953	504	540	306	608	73	78	29	9	222
Chr05	1000000	1500000	758	339	232	273	477	67	63	47	11	124
Chr05	1500000	2000000	1002	513	516	461	537	61	119	8	17	234
Chr05	2000000	2500000	1867	667	1246	509	885	94	28	28	31	441
Chr05	2500000	3000000	2104	686	1255	544	807	57	112	46	27	395
Chr05	3000000	3500000	1020	428	538	289	561	43	66	53	23	205
Chr05	3500000	4000000	1189	471	615	350	628	84	31	14	16	367
Chr05	4000000	4500000	1359	835	622	379	892	175	39	11	25	492
Chr05	4500000	5000000	936	271	396	245	377	46	13	11	4	188
Chr05	5000000	5500000	640	278	246	177	388	43	37	15	11	80
Chr05	5500000	6000000	1333	492	293	250	458	58	75	28	13	193
Chr05	6000000	6500000	1607	742	1078	492	548	54	43	36	48	513
Chr05	6500000	7000000	970	479	470	219	686	51	163	117	49	231
Chr05	7000000	7500000	1109	285	474	155	229	84	10	10	55	192
Chr05	7500000	8000000	1041	532	702	367	415	95	82	36	42	319
Chr05	8000000	8500000	1686	733	486	396	631	93	63	31	31	279
Chr05	8500000	9000000	787	269	456	260	180	78	61	51	14	167
Chr05	9000000	9500000	784	324	216	203	379	32	39	17	13	105
Chr05	9500000	10000000	603	196	204	125	164	39	17	9	10	70
Chr05	10000000	10500000	1564	648	1103	477	491	92	43	41	55	450
Chr05	10500000	11000000	151	45	22	110	17	26	4	23	0	17
Chr05	11000000	11500000	2028	910	837	449	566	179	33	39	58	348
Chr05	11500000	12000000	1884	367	951	365	327	115	28	26	31	331
Chr05	12000000	12500000	847	249	350	172	253	59	5	29	21	193
Chr05	12500000	13000000	1037	328	359	177	203	50	118	7	18	165
Chr05	13000000	13500000	2356	922	1385	531	775	136	30	24	50	706
Chr05	13500000	14000000	2205	1065	735	623	834	103	48	18	9	414
Chr05	14000000	14500000	462	155	146	119	156	11	11	17	0	96
Chr05	14500000	15000000	667	313	422	211	155	52	13	7	29	134
Chr05	15000000	15500000	116	42	68	15	34	1	0	6	7	12
Chr05	15500000	16000000	1406	289	557	288	411	64	47	33	21	338
Chr05	16000000	16500000	1801	485	687	268	601	72	36	29	24	344
Chr05	16500000	17000000	1756	710	916	445	617	107	51	22	60	456
Chr05	17000000	17500000	1522	561	628	443	296	62	63	5	44	262
Chr05	17500000	18000000	2154	827	1178	476	833	141	90	6	87	572
Chr05	18000000	18500000	454	350	368	201	222	48	14	12	22	133
Chr05	18500000	19000000	2502	1041	715	410	955	171	51	39	67	319
Chr05	19000000	19500000	2261	1201	1070	585	870	125	57	29	69	497
Chr05	19500000	20000000	1286	356	811	346	407	61	35	19	71	359
Chr05	20000000	20500000	2315	858	1244	532	765	180	52	30	68	489
Chr05	20500000	21000000	1953	1030	920	445	774	118	92	23	73	486
Chr05	21000000	21500000	1825	729	790	420	479	87	46	25	59	415
Chr05	21500000	22000000	2716	1280	2268	744	642	314	82	32	123	985
Chr05	22000000	22500000	1628	971	926	364	553	96	84	21	64	451
Chr05	22500000	23000000	281	141	158	75	85	25	15	5	4	35
Chr05	23000000	23500000	1150	429	606	180	319	112	23	4	21	194
Chr05	23500000	24000000	2353	1203	1025	541	671	378	43	39	35	470
Chr05	24000000	24500000	2139	1522	1435	771	743	299	61	61	73	436
Chr05	24500000	25000000	2872	1546	1594	1046	1016	349	105	89	192	592
Chr05	25000000	25500000	2678	1709	1369	833	1101	223	68	51	97	809
Chr05	25500000	26000000	2612	1206	1064	559	780	270	57	22	74	457
Chr05	26000000	26500000	1601	910	616	474	484	135	54	38	30	275
Chr05	26500000	27000000	2024	782	711	489	421	194	38	20	54	280
Chr05	27000000	27500000	1781	858	639	496	606	201	53	24	40	349
Chr05	27500000	28000000	2380	1819	1436	843	1064	325	75	20	54	683
Chr05	28000000	28442882	1681	1085	1122	859	730	240	57	10	44	693
Chr06	0	500000	289	118	124	108	76	13	0	1	3	98
Chr06	500000	1000000	421	288	134	118	181	8	5	3	2	111
Chr06	1000000	1500000	2029	994	712	692	715	60	9	2	16	464
Chr06	1500000	2000000	2037	1080	629	627	843	96	20	10	18	532
Chr06	2000000	2500000	1683	1329	973	825	1301	100	25	38	67	772
Chr06	2500000	3000000	1376	1050	486	570	1064	41	8	20	39	376
Chr06	3000000	3500000	1588	996	750	517	869	56	20	11	46	396
Chr06	3500000	4000000	2365	1558	1259	816	1572	111	18	45	67	852
Chr06	4000000	4500000	2839	1829	945	900	1664	67	44	17	23	756
Chr06	4500000	5000000	3146	1846	1114	979	1326	47	35	12	24	814
Chr06	5000000	5500000	1119	488	626	379	556	49	12	2	19	344
Chr06	5500000	6000000	1954	1049	1259	730	977	138	41	23	27	827
Chr06	6000000	6500000	1818	1237	707	530	781	67	70	50	87	484
Chr06	6500000	7000000	1820	1305	969	583	791	112	35	26	54	680
Chr06	7000000	7500000	1559	376	374	152	453	143	8	15	36	165
Chr06	7500000	8000000	1588	146	391	83	409	135	63	18	23	106
Chr06	8000000	8500000	442	247	273	170	200	39	67	4	14	157
Chr06	8500000	9000000	264	210	107	102	79	27	17	12	1	90
Chr06	9000000	9500000	2030	1106	815	658	983	123	83	21	66	665
Chr06	9500000	10000000	1267	535	493	469	725	46	87	32	33	340
Chr06	10000000	10500000	724	317	165	204	317	16	30	3	11	146
Chr06	10500000	11000000	2166	1119	1128	724	1065	95	45	7	84	791
Chr06	11000000	11500000	1127	552	613	330	371	46	26	22	34	351
Chr06	11500000	12000000	1687	745	522	365	678	162	74	71	12	420
Chr06	12000000	12500000	620	284	213	133	240	34	25	11	4	141
Chr06	12500000	13000000	653	425	392	304	460	14	17	18	14	227
Chr06	13000000	13500000	369	174	202	161	222	26	6	4	6	165
Chr06	13500000	14000000	389	216	226	143	202	14	11	5	3	175
Chr06	14000000	14500000	652	232	381	297	313	43	24	30	19	337
Chr06	14500000	15000000	1789	1085	591	579	761	228	81	18	17	444
Chr06	15000000	15500000	423	172	167	112	175	39	9	10	4	93
Chr06	15500000	16000000	3	4	2	4	5	0	0	0	0	2
Chr06	16000000	16500000	1285	539	654	397	533	55	29	25	20	336
Chr06	16500000	17000000	1330	531	458	304	502	142	47	35	11	267
Chr06	17000000	17500000	817	257	292	208	285	34	27	30	9	160
Chr06	17500000	18000000	213	66	47	34	153	2	10	5	2	22
Chr06	18000000	18500000	993	389	383	213	386	47	70	9	3	149
Chr06	18500000	19000000	2343	1101	898	552	974	118	28	7	9	447
Chr06	19000000	19500000	2392	997	936	656	1119	137	36	34	24	587
Chr06	19500000	20000000	2098	992	669	623	945	183	42	10	5	410
Chr06	20000000	20500000	1426	877	644	390	699	126	34	25	24	358
Chr06	20500000	21000000	1272	429	544	246	513	47	53	12	10	262
Chr06	21000000	21500000	2205	875	864	463	812	125	81	41	36	470
Chr06	21500000	22000000	360	186	204	163	193	30	3	2	0	145
Chr06	22000000	22500000	1020	388	509	299	479	67	21	22	5	315
Chr06	22500000	23000000	1561	747	606	379	704	78	67	49	8	306
Chr06	23000000	23112003	428	163	224	55	185	9	18	1	0	54
Chr07	0	500000	2393	1023	1005	561	981	168	25	18	14	456
Chr07	500000	1000000	1623	784	577	391	509	73	10	16	14	265
Chr07	1000000	1500000	1127	202	337	162	294	60	36	3	5	120
Chr07	1500000	2000000	2485	557	862	326	819	104	68	36	20	352
Chr07	2000000	2500000	1709	594	816	405	614	83	33	10	4	373
Chr07	2500000	3000000	2068	682	818	451	480	69	20	43	3	288
Chr07	3000000	3500000	908	304	760	233	307	45	26	27	13	266
Chr07	3500000	4000000	1224	516	868	244	421	73	35	12	5	312
Chr07	4000000	4500000	1475	570	687	383	600	77	33	31	18	308
Chr07	4500000	5000000	1234	535	861	233	586	90	46	30	3	215
Chr07	5000000	5500000	149	38	37	33	66	4	3	1	2	25
Chr07	5500000	6000000	883	357	783	348	451	37	24	13	3	241
Chr07	6000000	6500000	859	395	585	367	472	88	35	22	6	209
Chr07	6500000	7000000	1253	405	491	457	438	31	46	21	1	237
Chr07	7000000	7500000	594	206	345	220	255	15	12	4	4	168
Chr07	7500000	8000000	594	262	364	235	220	28	48	1	3	103
Chr07	8000000	8500000	16	1	15	12	13	0	0	0	0	3
Chr07	8500000	9000000	1054	440	521	245	400	27	10	30	20	123
Chr07	9000000	9500000	1012	270	480	186	310	71	25	6	11	150
Chr07	9500000	10000000	464	115	209	166	121	25	51	8	5	68
Chr07	10000000	10500000	817	245	410	211	218	21	21	5	7	143
Chr07	10500000	11000000	1227	656	667	258	481	65	60	8	23	217
Chr07	11000000	11500000	2138	1454	1169	740	774	98	139	21	38	507
Chr07	11500000	12000000	1011	1055	764	344	524	50	87	17	25	318
Chr07	12000000	12500000	1453	845	816	364	568	61	60	5	18	329
Chr07	12500000	13000000	478	434	276	146	359	22	30	4	9	127
Chr07	13000000	13500000	881	989	948	579	786	22	95	10	64	348
Chr07	13500000	14000000	531	179	150	114	169	25	63	15	7	76
Chr07	14000000	14500000	2170	1282	1137	573	997	17	49	14	90	564
Chr07	14500000	15000000	2395	1656	1021	648	927	41	101	19	83	538
Chr07	15000000	15267112	1489	1006	600	572	681	15	67	26	90	423
Chr08	0	500000	2265	917	770	460	684	105	41	55	27	572
Chr08	500000	1000000	2140	1368	557	853	801	106	64	31	45	473
Chr08	1000000	1500000	1138	489	238	267	298	77	46	4	18	131
Chr08	1500000	2000000	1802	907	609	450	705	112	22	19	30	228
Chr08	2000000	2500000	1851	910	824	475	639	73	25	20	33	487
Chr08	2500000	3000000	1672	601	311	385	476	109	41	45	24	248
Chr08	3000000	3500000	2695	1039	1291	702	781	109	27	11	53	827
Chr08	3500000	4000000	2858	1606	1230	703	1127	165	15	19	59	741
Chr08	4000000	4500000	2853	1126	1284	549	988	201	62	35	60	666
Chr08	4500000	5000000	532	262	313	196	172	12	51	1	0	152
Chr08	5000000	5500000	1449	768	563	305	615	46	26	11	20	204
Chr08	5500000	6000000	2808	1255	1117	595	1056	135	54	28	34	539
Chr08	6000000	6500000	2155	814	561	395	768	106	36	33	29	430
Chr08	6500000	7000000	1390	588	369	326	555	67	45	57	34	245
Chr08	7000000	7500000	320	177	139	136	155	1	9	8	7	44
Chr08	7500000	8000000	304	125	45	49	34	10	11	29	10	40
Chr08	8000000	8500000	848	378	512	309	271	21	3	32	13	239
Chr08	8500000	9000000	729	425	211	202	311	27	13	13	16	165
Chr08	9000000	9500000	1000	371	423	164	383	87	36	18	20	101
Chr08	9500000	10000000	230	185	130	101	119	10	4	36	2	57
Chr08	10000000	10500000	949	434	499	171	359	60	17	3	15	188
Chr08	10500000	11000000	1153	432	751	376	387	82	34	17	34	290
Chr08	11000000	11500000	1634	906	797	535	498	128	77	54	32	345
Chr08	11500000	12000000	1404	492	585	264	376	138	32	19	23	247
Chr08	12000000	12500000	1080	509	729	502	422	113	23	14	17	281
Chr08	12500000	13000000	1835	1240	979	694	787	141	58	29	49	329
Chr08	13000000	13500000	1265	517	324	310	525	55	8	12	12	153
Chr08	13500000	14000000	763	531	311	283	241	23	16	4	12	241
Chr08	14000000	14500000	2596	1603	1114	717	743	134	60	24	49	609
Chr08	14500000	15000000	2821	1630	976	845	755	186	82	23	39	714
Chr08	15000000	15500000	1802	1066	742	606	546	135	90	11	16	591
Chr08	15500000	16000000	2477	1446	846	634	748	196	69	20	39	733
Chr08	16000000	16500000	163	96	75	29	60	3	13	2	2	34
Chr08	16500000	17000000	2011	722	952	581	561	76	77	16	42	760
Chr08	17000000	17110699	288	198	66	58	56	12	7	2	7	60
Chr09	0	500000	1287	539	408	271	369	86	23	10	12	154
Chr09	500000	1000000	664	201	323	152	207	63	3	7	10	119
Chr09	1000000	1500000	61	20	31	20	14	2	2	1	0	10
Chr09	1500000	2000000	988	948	157	255	392	37	11	8	11	97
Chr09	2000000	2500000	1679	826	292	516	613	51	40	22	24	255
Chr09	2500000	3000000	1747	497	651	402	421	135	30	23	22	381
Chr09	3000000	3500000	2294	735	780	491	880	158	79	22	21	337
Chr09	3500000	4000000	1743	725	751	509	593	116	63	15	30	452
Chr09	4000000	4500000	442	180	246	209	172	22	30	14	18	156
Chr09	4500000	5000000	1650	563	638	351	619	86	72	75	53	244
Chr09	5000000	5500000	1441	434	488	236	656	87	63	59	58	186
Chr09	5500000	6000000	1932	625	772	364	630	83	127	29	49	396
Chr09	6000000	6500000	1573	673	775	475	613	59	148	41	51	433
Chr09	6500000	7000000	1537	501	480	320	541	94	27	14	9	249
Chr09	7000000	7500000	1788	601	890	517	723	51	30	23	45	286
Chr09	7500000	8000000	1031	403	656	233	464	12	26	21	36	225
Chr09	8000000	8500000	1802	987	875	475	676	22	32	44	59	471
Chr09	8500000	9000000	1405	736	554	397	543	61	8	25	24	342
Chr09	9000000	9500000	1074	316	329	304	340	34	75	26	16	163
Chr09	9500000	10000000	1336	719	628	416	617	67	40	20	55	257
Chr09	10000000	10500000	828	321	307	251	186	0	8	12	14	217
Chr09	10500000	11000000	1720	719	1045	392	1079	149	133	42	91	321
Chr09	11000000	11500000	2381	903	671	804	1490	118	365	193	82	343
Chr09	11500000	12000000	959	472	347	432	544	43	168	77	29	171
Chr09	12000000	12500000	1827	650	1115	431	881	144	97	61	100	521
Chr09	12500000	13000000	1341	599	583	471	615	134	115	124	105	418
Chr09	13000000	13500000	2261	1274	924	542	875	69	37	25	42	693
Chr09	13500000	14000000	2199	1505	967	783	876	84	39	70	69	905
Chr09	14000000	14500000	2276	1034	832	902	1088	118	47	18	50	508
Chr09	14500000	15000000	1918	622	518	396	495	26	37	18	69	314
Chr09	15000000	15500000	2095	1132	834	528	662	83	58	28	100	442
Chr09	15500000	16000000	521	228	228	137	112	10	23	9	8	132
Chr09	16000000	16500000	1352	544	457	302	334	46	32	10	21	276
Chr09	16500000	17000000	1649	711	575	375	672	42	27	22	57	464
Chr09	17000000	17500000	992	263	345	193	225	23	37	30	14	196
Chr09	17500000	18000000	2430	1188	1153	773	910	124	28	19	75	674
Chr09	18000000	18500000	174	28	22	48	26	1	0	0	1	8
Chr09	18500000	19000000	3052	1642	1316	712	1250	77	17	25	165	621
Chr09	19000000	19500000	2236	643	993	738	772	60	49	40	53	554
Chr09	19500000	20000000	3182	1652	917	634	1207	45	60	46	106	701
Chr09	20000000	20500000	1597	535	866	352	473	27	23	18	59	483
Chr09	20500000	21000000	1851	1042	943	834	720	77	68	18	77	435
Chr09	21000000	21500000	2156	1090	1146	583	795	133	10	16	85	529
Chr09	21500000	22000000	2847	1581	1596	990	1107	128	32	12	106	811
Chr09	22000000	22428363	1467	1560	1061	984	1027	82	33	11	59	975
Chr10	0	500000	496	257	262	233	405	17	43	19	4	160
Chr10	500000	1000000	1774	997	1278	565	1440	105	76	9	14	602
Chr10	1000000	1500000	185	70	54	67	157	24	5	5	3	41
Chr10	1500000	2000000	122	112	84	71	111	5	6	0	0	67
Chr10	2000000	2500000	1728	1217	1213	608	1400	74	30	11	13	694
Chr10	2500000	3000000	1628	1045	818	352	974	64	40	11	12	506
Chr10	3000000	3500000	2995	1634	1576	705	1352	166	36	4	7	932
Chr10	3500000	4000000	3028	1667	1227	873	1649	101	42	14	7	652
Chr10	4000000	4500000	2942	2060	1302	1002	1613	194	71	13	18	978
Chr10	4500000	5000000	1364	939	742	483	762	56	31	16	9	476
Chr10	5000000	5500000	1917	860	1083	436	720	65	95	9	5	460
Chr10	5500000	6000000	2493	1284	1417	597	1054	110	65	4	7	719
Chr10	6000000	6500000	941	760	457	395	642	45	8	8	3	358
Chr10	6500000	7000000	1472	908	815	460	612	69	7	3	11	557
Chr10	7000000	7500000	1593	1197	841	461	719	49	40	12	7	397
Chr10	7500000	8000000	2373	1667	1336	739	1564	118	167	12	24	599
Chr10	8000000	8500000	1168	821	777	481	929	34	143	7	3	325
Chr10	8500000	9000000	739	536	678	346	602	26	78	25	0	274
Chr10	9000000	9500000	1766	1468	1496	734	1365	84	156	33	23	922
Chr10	9500000	10000000	1024	637	576	313	782	48	51	8	14	457
Chr10	10000000	10500000	2207	1236	1186	638	1227	69	91	20	8	644
Chr10	10500000	11000000	933	529	706	238	678	54	15	2	13	309
Chr10	11000000	11500000	1344	662	781	551	723	85	19	41	45	554
Chr10	11500000	12000000	1096	737	712	433	677	68	12	27	60	450
Chr10	12000000	12500000	640	436	465	234	481	31	27	10	15	339
Chr10	12500000	13000000	1011	551	781	333	567	72	26	13	56	480
Chr10	13000000	13500000	827	379	524	223	303	5	32	36	28	235
Chr10	13500000	14000000	1143	630	1426	327	785	57	38	33	79	679
Chr10	14000000	14500000	129	71	129	31	50	7	4	2	4	59
Chr10	14500000	15000000	359	86	256	91	125	32	8	11	7	94
Chr10	15000000	15500000	581	266	353	161	288	12	14	26	24	172
Chr10	15500000	16000000	412	184	277	145	116	27	7	6	13	88
Chr10	16000000	16500000	1076	413	648	379	308	42	23	36	11	204
Chr10	16500000	17000000	824	283	765	285	370	53	20	32	40	275
Chr10	17000000	17500000	90	68	150	41	55	19	4	4	1	53
Chr10	17500000	18000000	1294	576	795	366	473	56	42	21	56	273
Chr10	18000000	18500000	1885	619	1333	536	766	85	57	27	50	606
Chr10	18500000	19000000	1315	713	548	386	626	99	46	44	23	335
Chr10	19000000	19500000	1078	455	318	298	536	16	11	2	17	197
Chr10	19500000	20000000	105	75	20	26	75	5	6	0	2	33
Chr10	20000000	20500000	1244	259	456	304	452	83	34	12	27	309
Chr10	20500000	21000000	1160	364	428	327	659	30	56	50	28	269
Chr10	21000000	21500000	581	323	285	239	492	157	140	22	32	264
Chr10	21500000	22000000	377	158	122	53	153	8	6	19	3	53
Chr10	22000000	22500000	1276	600	519	250	623	53	59	20	16	259
Chr10	22500000	23000000	2394	795	668	430	1073	171	97	105	95	291
Chr10	23000000	23500000	935	333	299	152	415	67	16	11	41	115
Chr10	23500000	24000000	1130	297	269	119	490	35	30	16	22	148
Chr10	24000000	24500000	878	267	206	99	325	46	20	15	24	100
Chr10	24500000	25000000	1893	568	637	434	696	86	29	30	22	419
Chr10	25000000	25500000	310	118	141	77	153	28	12	26	10	40
Chr10	25500000	26000000	935	363	366	347	388	64	24	66	11	275
Chr10	26000000	26220497	512	108	136	85	140	16	23	5	3	96
Chr11	0	500000	2077	1385	808	776	723	78	38	6	15	450
Chr11	500000	1000000	1902	1399	802	517	552	114	87	18	21	352
Chr11	1000000	1500000	1712	989	635	398	506	51	33	5	18	254
Chr11	1500000	2000000	767	438	275	246	273	34	33	5	7	75
Chr11	2000000	2500000	1587	672	611	481	412	109	42	6	21	248
Chr11	2500000	3000000	1542	694	524	321	349	56	17	6	8	258
Chr11	3000000	3500000	10	7	1	4	1	0	0	0	0	0
Chr11	3500000	4000000	867	303	353	430	310	11	65	50	27	186
Chr11	4000000	4500000	2212	1252	975	756	570	83	47	7	25	508
Chr11	4500000	5000000	2273	1092	917	576	815	78	77	10	29	344
Chr11	5000000	5500000	2031	900	752	552	481	92	63	28	12	422
Chr11	5500000	6000000	2018	1184	916	747	825	115	92	72	14	590
Chr11	6000000	6500000	1269	741	688	460	560	24	33	32	11	395
Chr11	6500000	7000000	327	199	194	115	148	12	39	39	4	124
Chr11	7000000	7500000	379	200	272	146	238	8	24	8	11	127
Chr11	7500000	8000000	128	78	113	39	100	1	6	12	6	42
Chr11	8000000	8500000	319	177	182	127	134	9	32	16	5	93
Chr11	8500000	9000000	233	210	211	109	174	17	18	3	5	143
Chr11	9000000	9500000	0	0	1	3	2	0	0	0	0	3
Chr11	9500000	10000000	682	306	565	367	479	45	54	24	8	534
Chr11	10000000	10500000	1126	481	697	341	502	44	30	26	9	428
Chr11	10500000	11000000	832	271	430	221	285	32	30	10	36	214
Chr11	11000000	11500000	262	132	120	111	153	27	10	8	2	97
Chr11	11500000	12000000	542	204	359	136	184	37	12	15	11	153
Chr11	12000000	12500000	934	351	417	263	419	39	89	58	14	209
Chr11	12500000	13000000	607	236	319	178	280	23	34	35	9	169
Chr11	13000000	13500000	856	305	300	208	343	47	24	11	15	222
Chr11	13500000	14000000	249	256	248	132	117	39	43	13	33	115
Chr11	14000000	14500000	187	67	27	38	64	4	3	3	9	26
Chr11	14500000	15000000	434	350	309	183	302	30	12	22	17	200
Chr11	15000000	15500000	1835	879	992	590	639	95	43	115	50	559
Chr11	15500000	16000000	482	216	245	235	197	29	14	4	4	106
Chr11	16000000	16500000	514	235	402	206	247	55	12	12	15	171
Chr11	16500000	17000000	437	217	155	189	159	26	37	48	10	138
Chr11	17000000	17500000	407	137	135	98	82	1	8	3	2	51
Chr11	17500000	18000000	493	593	193	318	357	29	42	32	8	102
Chr11	18000000	18500000	1009	489	528	302	435	78	42	24	7	255
Chr11	18500000	19000000	999	479	330	288	357	77	39	32	26	225
Chr11	19000000	19500000	1622	588	744	443	527	126	120	16	2	421
Chr11	19500000	20000000	1181	539	377	340	437	139	129	42	16	246
Chr11	20000000	20500000	1831	854	737	565	698	148	140	25	12	353
Chr11	20500000	21000000	1798	758	791	625	727	114	134	23	12	417
Chr11	21000000	21500000	1217	526	1152	475	437	26	54	35	9	266
Chr11	21500000	22000000	2229	1295	1022	985	1186	96	75	31	33	425
Chr11	22000000	22500000	1068	548	866	392	586	58	52	27	20	353
Chr11	22500000	23000000	149	87	76	46	62	2	13	0	0	43
Chr11	23000000	23500000	63	24	25	11	14	0	0	4	0	20
Chr11	23500000	24000000	1487	409	601	351	503	63	20	21	6	201
Chr11	24000000	24500000	841	273	705	349	257	23	37	21	8	218
Chr11	24500000	25000000	1757	694	1609	524	686	124	34	27	18	601
Chr11	25000000	25500000	770	398	400	239	430	46	18	7	28	196
Chr11	25500000	26000000	1504	615	1062	345	609	131	45	23	66	385
Chr11	26000000	26500000	1078	350	840	275	545	13	33	16	29	329
Chr11	26500000	27000000	1738	613	784	347	713	37	30	18	17	375
Chr11	27000000	27500000	1916	903	834	660	635	52	104	33	24	489
Chr11	27500000	28000000	404	288	208	97	195	14	8	3	2	79
Chr11	28000000	28500000	775	443	334	296	301	37	23	18	17	222
Chr11	28500000	29000000	1903	1179	670	507	597	75	53	90	12	364
Chr11	29000000	29500000	1966	764	929	426	764	174	124	29	14	495
Chr11	29500000	30000000	2166	869	1066	582	757	205	143	39	15	602
Chr11	30000000	30316187	1269	796	636	478	720	108	189	30	11	432
Chr12	0	500000	2023	1149	1043	711	693	103	36	9	50	440
Chr12	500000	1000000	1640	671	645	395	674	159	34	13	29	350
Chr12	1000000	1500000	2066	1090	1050	701	876	199	50	7	20	654
Chr12	1500000	2000000	1857	1168	785	435	728	104	62	12	31	528
Chr12	2000000	2500000	1595	877	694	627	646	96	42	28	30	544
Chr12	2500000	3000000	493	205	184	99	142	22	12	4	1	78
Chr12	3000000	3500000	1836	1045	603	537	670	99	60	25	43	442
Chr12	3500000	4000000	722	328	212	163	172	9	16	5	11	115
Chr12	4000000	4500000	1863	1045	545	538	645	47	44	11	31	331
Chr12	4500000	5000000	3151	1576	740	708	1007	105	44	29	53	537
Chr12	5000000	5500000	1544	388	282	204	310	37	36	31	12	177
Chr12	5500000	6000000	1233	434	359	283	381	67	59	5	11	220
Chr12	6000000	6500000	3059	1332	1003	618	774	85	92	17	44	679
Chr12	6500000	7000000	2226	1051	711	586	558	50	96	43	32	588
Chr12	7000000	7500000	1305	375	287	219	314	22	19	11	4	184
Chr12	7500000	8000000	50	22	10	16	9	1	0	0	0	11
Chr12	8000000	8500000	1379	497	395	354	302	21	33	39	15	301
Chr12	8500000	9000000	1596	650	481	310	355	60	23	14	32	276
Chr12	9000000	9500000	3468	969	948	370	648	178	63	30	32	501
Chr12	9500000	10000000	2040	640	663	338	487	91	29	25	22	350
Chr12	10000000	10500000	1234	388	316	247	203	16	11	7	29	148
Chr12	10500000	11000000	2571	773	672	473	452	42	310	43	44	470
Chr12	11000000	11500000	1600	610	621	446	311	47	152	61	40	372
Chr12	11500000	12000000	1134	367	159	212	464	12	100	48	25	117
Chr12	12000000	12500000	709	244	443	230	147	3	41	12	15	167
Chr12	12500000	13000000	1246	490	608	300	307	16	26	65	55	257
Chr12	13000000	13500000	1077	341	316	173	331	22	37	13	18	169
Chr12	13500000	14000000	656	159	349	121	247	30	1	2	11	106
Chr12	14000000	14500000	858	369	665	204	351	42	19	49	33	369
Chr12	14500000	15000000	1134	411	797	306	649	25	13	56	35	274
Chr12	15000000	15500000	1057	308	321	183	313	26	11	8	20	149
Chr12	15500000	16000000	1103	471	667	357	466	39	13	39	39	292
Chr12	16000000	16500000	1440	516	973	348	673	19	33	66	48	364
Chr12	16500000	17000000	1785	666	1039	567	900	32	15	47	64	576
Chr12	17000000	17500000	37	19	34	11	12	1	1	1	0	14
Chr12	17500000	18000000	985	226	318	219	355	65	52	41	26	196
Chr12	18000000	18500000	2313	651	1364	472	923	76	23	15	78	434
Chr12	18500000	19000000	2427	813	1528	389	786	162	37	27	100	669
Chr12	19000000	19500000	14	18	7	0	7	0	0	4	1	0
Chr12	19500000	20000000	2743	1556	1286	687	1295	76	37	36	102	502
Chr12	20000000	20500000	1556	831	563	367	659	85	41	18	42	315
Chr12	20500000	21000000	2578	733	877	376	780	56	25	22	59	417
Chr12	21000000	21500000	633	129	100	82	166	6	11	7	11	78
Chr12	21500000	22000000	1189	660	708	335	571	50	54	24	58	400
Chr12	22000000	22500000	1862	1122	797	414	737	64	24	19	50	438
Chr12	22500000	22757174	734	282	257	118	225	7	9	12	15	141
Chr13	0	500000	1707	1082	908	464	979	65	57	9	46	345
Chr13	500000	1000000	1760	1129	1014	520	863	96	90	15	59	519
Chr13	1000000	1500000	1815	595	1113	309	563	138	97	32	52	379
Chr13	1500000	2000000	2858	1271	981	695	1185	178	41	15	49	441
Chr13	2000000	2500000	1575	1036	724	702	868	114	31	4	30	256
Chr13	2500000	3000000	1827	1627	620	859	712	119	38	9	4	418
Chr13	3000000	3500000	1833	1292	565	773	491	123	96	7	5	408
Chr13	3500000	4000000	378	265	168	239	119	27	8	1	0	71
Chr13	4000000	4500000	2069	1328	860	904	1214	145	74	10	9	483
Chr13	4500000	5000000	1734	1253	711	940	673	105	45	20	11	421
Chr13	5000000	5500000	2003	862	813	528	626	60	54	14	27	458
Chr13	5500000	6000000	2152	1289	860	651	764	179	113	15	19	498
Chr13	6000000	6500000	916	723	324	356	332	86	22	13	4	239
Chr13	6500000	7000000	1233	836	808	454	579	120	57	6	5	433
Chr13	7000000	7500000	1049	325	302	194	221	58	24	6	3	137
Chr13	7500000	8000000	3827	1770	1651	930	1189	222	193	9	14	622
Chr13	8000000	8500000	2430	1405	1066	828	843	124	101	9	1	360
Chr13	8500000	9000000	1250	675	444	487	402	44	40	8	4	160
Chr13	9000000	9500000	903	660	543	330	511	67	64	19	11	284
Chr13	9500000	10000000	1202	641	640	319	491	157	72	53	19	308
Chr13	10000000	10500000	655	247	158	103	217	30	97	17	14	111
Chr13	10500000	11000000	2490	965	1050	860	881	251	245	122	57	700
Chr13	11000000	11500000	2175	925	1067	590	1013	126	74	1	10	586
Chr13	11500000	12000000	2204	908	1099	616	727	126	78	15	17	603
Chr13	12000000	12500000	1718	1087	880	555	675	64	84	26	27	500
Chr13	12500000	13000000	2183	858	1096	550	897	114	103	36	19	592
Chr13	13000000	13500000	2494	1117	1340	693	1017	276	174	70	71	757
Chr13	13500000	14000000	509	197	261	122	241	86	31	7	44	134
Chr13	14000000	14500000	1683	1007	924	772	645	108	66	56	72	364
Chr13	14500000	15000000	1709	919	558	629	427	34	30	35	25	350
Chr13	15000000	15147870	474	359	121	211	124	37	28	0	2	61
Chr14	0	500000	1101	723	954	575	599	57	1	28	45	348
Chr14	500000	1000000	1928	667	741	459	546	75	35	65	49	271
Chr14	1000000	1500000	874	262	280	150	196	25	32	5	14	79
Chr14	1500000	2000000	2732	1157	1284	607	1147	110	57	15	33	402
Chr14	2000000	2500000	1872	799	830	532	663	65	80	43	72	271
Chr14	2500000	3000000	88	31	16	9	18	0	0	1	1	8
Chr14	3000000	3500000	1853	1422	1286	901	1176	89	22	50	52	709
Chr14	3500000	4000000	2360	1043	1223	611	1267	104	70	68	89	639
Chr14	4000000	4500000	1940	851	852	495	902	40	49	18	47	574
Chr14	4500000	5000000	670	198	232	139	202	16	31	17	13	101
Chr14	5000000	5500000	653	216	219	271	254	26	55	14	15	125
Chr14	5500000	6000000	1198	344	902	266	423	31	27	19	21	239
Chr14	6000000	6500000	2	2	0	0	1	0	2	0	0	3
Chr14	6500000	7000000	1262	371	646	399	503	39	65	30	21	287
Chr14	7000000	7500000	882	410	412	251	389	47	11	55	21	154
Chr14	7500000	8000000	689	320	596	292	365	38	7	28	30	207
Chr14	8000000	8500000	751	334	456	240	355	37	54	34	5	202
Chr14	8500000	9000000	1635	503	978	361	757	110	81	46	19	441
Chr14	9000000	9500000	1508	769	592	395	611	55	36	21	20	270
Chr14	9500000	10000000	1265	380	479	295	307	57	81	27	51	264
Chr14	10000000	10500000	0	0	0	0	0	0	0	0	0	0
Chr14	10500000	11000000	657	186	221	181	250	40	40	45	16	205
Chr14	11000000	11500000	1270	387	744	459	557	78	79	42	41	349
Chr14	11500000	12000000	1716	809	1089	567	767	170	30	14	24	420
Chr14	12000000	12500000	1462	563	761	539	453	138	35	12	25	377
Chr14	12500000	13000000	1697	736	718	682	595	134	25	35	26	346
Chr14	13000000	13500000	2771	1278	1129	870	1096	140	26	7	26	489
Chr14	13500000	14000000	2451	1275	1074	1098	805	118	36	11	26	574
Chr14	14000000	14500000	1128	602	503	526	453	102	47	7	11	301
Chr14	14500000	15000000	2819	1225	1156	796	627	268	99	10	15	734
Chr14	15000000	15500000	3494	1513	1757	1134	1155	302	118	9	17	1082
Chr14	15500000	16000000	2742	1363	1476	692	749	160	143	18	18	748
Chr14	16000000	16500000	2568	1479	1076	1096	943	541	142	12	55	759
Chr14	16500000	17000000	2416	1418	1216	1294	1092	518	189	6	91	807
Chr14	17000000	17500000	1949	635	563	453	636	147	28	12	16	391
Chr14	17500000	18000000	1776	1056	708	548	750	95	42	3	21	330
Chr14	18000000	18500000	1374	668	597	550	515	54	41	11	14	303
Chr14	18500000	19000000	26	10	8	8	14	0	1	1	4	3
Chr14	19000000	19500000	967	561	403	260	424	9	8	15	15	206
Chr14	19500000	20000000	885	373	394	279	368	49	23	6	21	224
Chr14	20000000	20263496	552	144	226	67	187	7	53	15	9	86
Chr15	0	500000	1094	470	620	296	521	63	64	23	15	274
Chr15	500000	1000000	1151	831	669	503	812	53	51	40	36	565
Chr15	1000000	1500000	1309	493	875	314	581	52	25	30	42	416
Chr15	1500000	2000000	318	121	146	145	118	18	16	6	8	85
Chr15	2000000	2500000	1850	1423	1188	1192	1143	35	296	44	53	524
Chr15	2500000	3000000	1967	1394	1480	941	1107	59	142	57	59	866
Chr15	3000000	3500000	711	327	267	253	384	10	60	21	29	144
Chr15	3500000	4000000	693	278	493	112	305	30	11	27	19	263
Chr15	4000000	4500000	1003	473	752	364	466	44	19	52	38	319
Chr15	4500000	5000000	1758	909	423	535	994	13	102	34	51	362
Chr15	5000000	5500000	3191	1764	873	1037	1460	17	161	80	71	766
Chr15	5500000	6000000	3638	1484	1204	927	1639	109	168	71	112	830
Chr15	6000000	6500000	4041	2274	1764	1222	1553	123	154	74	109	1170
Chr15	6500000	7000000	3250	1642	1291	945	1162	75	35	80	76	841
Chr15	7000000	7500000	3066	1604	1495	825	1247	61	89	108	111	783
Chr15	7500000	8000000	2648	1625	1185	1199	1244	54	146	123	135	863
Chr15	8000000	8500000	1321	757	671	437	612	44	49	48	52	351
Chr15	8500000	9000000	2192	1241	1218	795	900	62	64	105	80	659
Chr15	9000000	9500000	592	308	226	141	313	15	2	7	14	128
Chr15	9500000	10000000	1054	568	643	387	656	37	49	20	38	337
Chr15	10000000	10500000	1471	590	894	415	613	76	33	18	31	310
Chr15	10500000	11000000	1387	580	470	371	611	51	52	27	20	239
Chr15	11000000	11500000	2517	1065	956	526	1045	90	33	29	46	532
Chr15	11500000	12000000	3174	1174	838	766	1163	143	64	34	52	595
Chr15	12000000	12500000	811	387	302	288	406	21	35	25	26	171
Chr15	12500000	13000000	2320	1282	840	687	1188	149	94	65	49	607
Chr15	13000000	13500000	1868	831	756	775	919	88	39	39	33	588
Chr15	13500000	14000000	1518	732	591	375	598	86	36	19	29	265
Chr15	14000000	14500000	1758	770	467	640	691	36	29	66	82	472
Chr15	14500000	15000000	3152	1708	1280	812	1106	95	30	102	125	727
Chr15	15000000	15500000	1650	1227	1066	889	752	57	50	58	61	470
Chr15	15500000	16000000	2378	1482	1018	845	768	61	35	35	69	476
Chr15	16000000	16500000	2744	1566	1142	636	1112	139	114	83	86	600
Chr15	16500000	17000000	2482	1356	1074	763	1141	130	36	53	105	504
Chr15	17000000	17500000	2635	1415	1412	830	1312	32	33	48	126	646
Chr15	17500000	18000000	2749	1348	1166	741	791	97	48	26	58	523
Chr15	18000000	18500000	1926	929	936	461	555	100	7	19	39	541
Chr15	18500000	19000000	1129	687	385	406	413	23	24	37	41	207
Chr15	19000000	19500000	1197	473	398	404	310	12	33	16	11	202
Chr15	19500000	20000000	1967	827	592	419	569	113	52	28	31	314
Chr15	20000000	20500000	1757	866	721	454	701	37	7	13	37	232
Chr15	20500000	21000000	501	150	116	85	222	28	11	6	20	55
Chr15	21000000	21500000	1383	562	275	324	571	55	16	48	17	312
Chr15	21500000	22000000	1894	708	797	638	588	61	46	25	76	474
Chr15	22000000	22500000	1612	758	675	406	603	62	31	12	26	327
Chr15	22500000	23000000	1268	488	242	251	460	52	23	21	27	204
Chr15	23000000	23500000	1378	642	333	286	570	19	3	36	40	128
Chr15	23500000	24000000	1956	728	435	489	806	76	21	14	62	219
Chr15	24000000	24500000	1880	704	475	371	625	33	14	30	82	314
Chr15	24500000	25000000	182	107	124	77	77	6	2	10	24	92
Chr15	25000000	25500000	310	312	14	62	205	20	7	8	13	18
Chr15	25500000	26000000	1085	877	588	482	416	60	15	7	16	265
Chr15	26000000	26500000	1607	649	862	514	665	61	20	19	69	473
Chr15	26500000	27000000	1455	559	270	303	500	20	46	17	51	263
Chr15	27000000	27500000	664	363	144	144	213	13	6	24	19	122
Chr15	27500000	28000000	1115	507	372	541	455	23	62	40	55	407
Chr15	28000000	28500000	2066	698	726	626	579	62	132	92	57	407
Chr15	28500000	29000000	947	398	398	171	381	19	76	19	37	215
Chr15	29000000	29500000	315	85	62	100	68	0	2	2	3	29
Chr15	29500000	30000000	295	104	82	59	120	7	3	3	22	57
Chr15	30000000	30500000	1522	552	375	333	554	22	47	56	55	283
Chr15	30500000	31000000	860	416	225	251	251	23	81	21	30	186
Chr15	31000000	31500000	1872	917	720	377	765	66	38	48	81	441
Chr15	31500000	32000000	424	115	279	153	122	7	8	21	16	197
Chr15	32000000	32500000	355	293	200	222	196	13	11	106	17	70
Chr15	32500000	33000000	2055	1109	1020	511	773	80	58	67	46	357
Chr15	33000000	33500000	720	429	230	161	268	25	7	18	11	122
Chr15	33500000	34000000	197	100	68	114	59	35	80	31	18	86
Chr15	34000000	34500000	1015	610	195	184	477	124	178	83	82	187
Chr15	34500000	35000000	1122	622	582	380	474	34	21	34	22	185
Chr15	35000000	35500000	797	479	537	286	399	30	24	27	14	161
Chr15	35500000	36000000	1314	619	693	395	587	48	61	83	40	309
Chr15	36000000	36500000	1107	669	494	408	470	76	57	51	33	312
Chr15	36500000	37000000	684	319	762	452	318	37	6	21	16	207
Chr15	37000000	37500000	910	615	497	501	387	29	28	48	19	189
Chr15	37500000	38000000	517	365	269	215	229	1	10	26	21	123
Chr15	38000000	38500000	1891	902	676	593	566	6	30	58	48	281
Chr15	38500000	39000000	812	843	702	529	489	20	8	24	51	169
Chr15	39000000	39500000	1098	444	847	410	412	19	20	22	45	201
Chr15	39500000	40000000	2299	797	826	465	724	134	47	13	36	438
Chr15	40000000	40500000	1029	359	699	293	402	41	32	15	22	166
Chr15	40500000	41000000	1632	700	890	400	657	40	17	14	59	198
Chr15	41000000	41500000	778	190	524	112	361	45	17	17	27	181
Chr15	41500000	42000000	803	340	537	313	307	31	32	5	14	214
Chr15	42000000	42500000	2075	836	1042	712	794	78	61	20	42	503
Chr15	42500000	43000000	1430	685	810	547	849	78	85	30	52	399
Chr15	43000000	43500000	619	228	449	228	248	14	20	5	9	200
Chr15	43500000	43574056	1	2	0	3	0	0	0	0	0	1
Chr16	0	500000	1852	1081	574	964	688	111	86	19	17	324
Chr16	500000	1000000	1785	920	889	1166	777	104	76	18	10	433
Chr16	1000000	1500000	1466	1090	644	614	796	74	68	63	16	353
Chr16	1500000	2000000	757	331	395	294	307	36	52	24	10	184
Chr16	2000000	2500000	199	142	89	72	89	13	19	0	8	32
Chr16	2500000	3000000	546	381	162	237	251	42	30	12	12	133
Chr16	3000000	3500000	1079	962	478	597	771	75	66	27	24	450
Chr16	3500000	4000000	1091	1167	387	531	664	70	51	24	20	340
Chr16	4000000	4500000	602	946	416	650	524	59	28	16	27	346
Chr16	4500000	5000000	2257	1206	1277	755	876	139	108	31	35	433
Chr16	5000000	5500000	3487	1784	1589	885	1275	213	157	43	28	556
Chr16	5500000	6000000	2675	992	1108	628	885	155	135	43	32	423
Chr16	6000000	6500000	972	599	360	349	406	46	40	10	18	182
Chr16	6500000	7000000	1766	878	1104	543	654	178	56	37	40	342
Chr16	7000000	7500000	421	181	88	118	163	26	13	7	2	49
Chr16	7500000	8000000	749	452	258	185	392	10	29	18	9	120
Chr16	8000000	8500000	1206	353	169	156	230	24	8	11	4	88
Chr16	8500000	9000000	557	328	205	203	126	29	25	20	3	80
Chr16	9000000	9500000	1716	1078	858	662	683	179	47	52	31	570
Chr16	9500000	10000000	807	369	587	307	265	45	34	16	12	224
Chr16	10000000	10500000	301	213	206	201	103	21	1	36	7	59
Chr16	10500000	11000000	1474	556	905	709	439	103	53	199	58	376
Chr16	11000000	11500000	860	494	555	344	361	72	41	20	11	206
Chr16	11500000	12000000	2596	1210	1598	939	779	194	42	113	83	546
Chr16	12000000	12500000	1227	722	780	637	523	61	49	66	38	545
Chr16	12500000	13000000	384	57	204	118	68	11	12	25	25	77
Chr16	13000000	13500000	741	442	298	223	288	31	45	42	16	194
Chr16	13500000	14000000	619	281	271	126	300	45	27	40	26	111
Chr16	14000000	14500000	909	487	443	289	315	38	41	111	24	220
Chr16	14500000	15000000	825	521	467	345	344	31	19	86	50	253
Chr16	15000000	15500000	527	173	216	159	144	4	17	3	10	115
Chr16	15500000	16000000	1029	580	766	520	597	53	26	8	58	411
Chr16	16000000	16500000	854	346	537	433	336	67	19	20	23	226
Chr16	16500000	17000000	1649	636	795	413	370	120	41	29	29	171
Chr16	17000000	17500000	1681	955	806	711	677	109	73	34	11	297
Chr16	17500000	18000000	679	250	260	161	271	49	17	15	14	98
Chr16	18000000	18500000	1170	712	880	479	463	65	36	27	22	468
Chr16	18500000	19000000	1030	491	656	421	378	43	69	53	64	311
Chr16	19000000	19500000	1448	557	639	627	556	50	102	62	33	340
Chr16	19500000	20000000	2085	867	818	612	780	144	215	48	43	407
Chr16	20000000	20500000	187	100	52	57	98	12	7	9	0	46
Chr16	20500000	20649150	295	109	211	108	120	32	12	3	8	65
Chr17	0	500000	1210	535	499	488	442	22	165	31	16	321
Chr17	500000	1000000	651	269	272	179	162	66	59	20	42	178
Chr17	1000000	1500000	662	368	217	203	368	23	12	9	11	142
Chr17	1500000	2000000	1162	467	803	310	532	46	123	24	9	302
Chr17	2000000	2500000	638	300	414	181	314	34	40	21	8	188
Chr17	2500000	3000000	987	659	436	524	542	67	44	49	12	468
Chr17	3000000	3500000	1321	694	873	603	778	122	95	36	20	485
Chr17	3500000	4000000	446	297	267	298	301	14	33	24	4	206
Chr17	4000000	4500000	445	195	295	168	268	29	31	39	13	126
Chr17	4500000	5000000	2259	1066	1247	507	1301	111	63	11	6	569
Chr17	5000000	5500000	969	709	418	305	583	67	26	26	2	234
Chr17	5500000	6000000	1470	696	796	461	653	85	50	2	11	419
Chr17	6000000	6500000	1265	491	607	303	782	65	101	12	12	308
Chr17	6500000	7000000	380	188	166	108	280	20	17	11	5	90
Chr17	7000000	7500000	451	227	283	273	249	34	22	6	6	170
Chr17	7500000	8000000	1136	513	718	283	548	72	70	76	27	195
Chr17	8000000	8500000	1252	463	861	537	508	34	46	33	11	482
Chr17	8500000	9000000	1296	685	512	470	697	57	67	19	29	307
Chr17	9000000	9500000	1125	174	753	200	265	67	28	12	24	286
Chr17	9500000	10000000	953	194	433	139	202	44	30	17	12	182
Chr17	10000000	10500000	1332	921	535	358	421	20	59	58	66	321
Chr17	10500000	11000000	133	110	113	51	47	5	7	3	5	50
Chr17	11000000	11500000	162	117	89	41	107	9	2	1	1	37
Chr17	11500000	12000000	1362	635	649	358	578	61	52	78	38	350
Chr17	12000000	12500000	1073	400	642	559	727	75	49	19	23	324
Chr17	12500000	13000000	748	276	306	164	409	32	50	7	7	152
Chr17	13000000	13500000	1230	568	762	470	655	62	23	18	25	255
Chr17	13500000	14000000	156	44	12	16	10	0	2	0	1	1
Chr17	14000000	14500000	218	142	127	61	91	22	3	1	10	57
Chr17	14500000	15000000	1436	537	780	528	697	99	13	31	32	495
Chr17	15000000	15500000	1930	710	788	488	847	88	119	23	23	364
Chr17	15500000	16000000	2094	1075	1015	844	1000	132	53	21	16	679
Chr17	16000000	16500000	152	83	40	29	97	8	35	70	10	21
Chr17	16500000	17000000	1166	506	654	451	642	65	60	42	44	228
Chr17	17000000	17500000	690	352	254	367	464	51	24	19	5	163
Chr17	17500000	18000000	1908	859	1005	527	757	69	25	4	25	540
Chr17	18000000	18500000	1738	877	753	540	698	85	39	18	17	454
Chr17	18500000	19000000	1666	689	896	389	785	71	52	24	31	392
Chr17	19000000	19500000	1754	1006	957	606	778	52	28	12	20	527
Chr17	19500000	20000000	1645	590	937	384	530	137	12	13	26	376
Chr17	20000000	20500000	1	7	7	4	4	0	0	0	0	0
Chr17	20500000	21000000	810	527	546	392	539	45	33	11	17	185
Chr17	21000000	21500000	1152	724	868	664	513	84	111	24	33	400
Chr17	21500000	22000000	2266	1126	1583	705	1129	170	144	36	28	781
Chr17	22000000	22500000	1307	526	794	394	795	105	35	17	13	396
Chr17	22500000	23000000	1628	794	718	503	627	52	26	10	17	426
Chr17	23000000	23500000	205	53	70	38	106	10	7	8	11	34
Chr17	23500000	24000000	1050	627	232	354	683	20	9	2	13	134
Chr17	24000000	24500000	1063	273	434	183	472	51	18	9	24	209
Chr17	24500000	25000000	859	367	566	276	436	52	23	8	28	203
Chr17	25000000	25332008	125	96	99	71	134	2	5	4	2	36
Note: WA, WE, CA, and CE represent wild Asian, wild European, cultivated Asian and Cultivated European, respectively
