# Supplementary material for: An identical-by-descent segment harbors a 12-bp insertion determining fruit softening during domestication and speciation in Pyrus
Source: BMC Biol. 2022 Oct 1;20:215. doi: 10.1186/s12915-022-01409-w (PMC9526952; doi:10.1186/s12915-022-01409-w)
Supplement: Supplementary file 5 — Additional file 5: Table S5. The IBD-enriched regions (IBD-ERs) in Asian and European pear populations. [file 12915_2022_1409_MOESM5_ESM.xlsx]

## Sheet: Sheet1
Table S5: The IBD-enriched regions (IBD-ERs) in Asian and European pear populations
Asian IBD-ERs							European IBD-ERs
Chromosome	Start	end	CA-WA				Chromosome	Start	end	CE-WE
Chr01	6500000	7000000	1330				Chr01	10000000	10500000	935
Chr02	13500000	14000000	1163				Chr02	20000000	20500000	979
Chr03	20500000	21000000	1440				Chr03	18500000	19000000	845
Chr03	19500000	20000000	1432				Chr03	19000000	19500000	756
Chr03	22500000	23000000	1264				Chr03	1000000	1500000	732
Chr03	26500000	27000000	1227				Chr05	21500000	22000000	985
Chr06	4000000	4500000	1664				Chr05	25000000	25500000	809
Chr06	3500000	4000000	1572				Chr06	3500000	4000000	852
Chr06	4500000	5000000	1326				Chr06	5500000	6000000	827
Chr06	2000000	2500000	1301				Chr06	4500000	5000000	814
Chr09	11000000	11500000	1490				Chr06	10500000	11000000	791
Chr09	18500000	19000000	1250				Chr06	2000000	2500000	772
Chr09	19500000	20000000	1207				Chr06	4000000	4500000	756
Chr10	3500000	4000000	1649				Chr08	3000000	3500000	827
Chr10	4000000	4500000	1613				Chr08	16500000	17000000	760
Chr10	7500000	8000000	1564				Chr08	3500000	4000000	741
Chr10	500000	1000000	1440				Chr08	15500000	16000000	733
Chr10	2000000	2500000	1400				Chr09	22000000	22428363	975
Chr10	9000000	9500000	1365				Chr09	13500000	14000000	905
Chr10	3000000	3500000	1352				Chr09	21500000	22000000	811
Chr10	10000000	10500000	1227				Chr10	4000000	4500000	978
Chr11	21500000	22000000	1186				Chr10	3000000	3500000	932
Chr12	19500000	20000000	1295				Chr10	9000000	9500000	922
Chr13	4000000	4500000	1214				Chr10	5500000	6000000	719
Chr13	7500000	8000000	1189				Chr13	13000000	13500000	757
Chr13	1500000	2000000	1185				Chr14	15000000	15500000	1082
Chr14	3500000	4000000	1267				Chr14	16500000	17000000	807
Chr14	3000000	3500000	1176				Chr14	16000000	16500000	759
Chr15	5500000	6000000	1639				Chr14	15500000	16000000	748
Chr15	6000000	6500000	1553				Chr14	14500000	15000000	734
Chr15	5000000	5500000	1460				Chr15	6000000	6500000	1170
Chr15	17000000	17500000	1312				Chr15	2500000	3000000	866
Chr15	7000000	7500000	1247				Chr15	7500000	8000000	863
Chr15	7500000	8000000	1244				Chr15	6500000	7000000	841
Chr15	12500000	13000000	1188				Chr15	5500000	6000000	830
Chr15	11500000	12000000	1163				Chr15	7000000	7500000	783
Chr15	6500000	7000000	1162				Chr15	5000000	5500000	766
Chr16	5000000	5500000	1275				Chr15	14500000	15000000	727
Chr17	4500000	5000000	1301				Chr17	21500000	22000000	781
