# Supplementary material for: An identical-by-descent segment harbors a 12-bp insertion determining fruit softening during domestication and speciation in Pyrus
Source: BMC Biol. 2022 Oct 1;20:215. doi: 10.1186/s12915-022-01409-w (PMC9526952; doi:10.1186/s12915-022-01409-w)
Supplement: Supplementary file 6 — Additional file 6: Table S6. Genes in IBD-enriched regions (IBD-ERs) identified between wild Asian and cultivated Asian pears. [file 12915_2022_1409_MOESM6_ESM.xlsx]

## Sheet: Sheet1
Table S6: Genes in IBD-enriched regions (IBD-ERs) identified between wild Asian and cultivated Asian pears
No.	Gene ID	Chromosome	Start	End	Functional annotation
1	Pbr003343.1	Chr11	21983059	21986052	Number of GOs: 0	GO: NA	Number of IPRs: 0	IPR: NA	KEGG best hit: NA	KEGG best hit desc: NA	sp: NA	TrEMBL best hit: NA
2	Pbr003344.1	Chr11	21948858	21980968	Number of GOs: 3	GO: GO:0005524; ATP binding; Molecular Function. GO:0006915; apoptosis; Biological Process. GO:0006952; defense response; Biological Process	Number of IPRs: 2	IPR: IPR000767; Disease resistance protein. IPR002182; NB-ARC	KEGG best hit: sbi:SORBI_10g028720	KEGG best hit desc: hypothetical protein; K13457 disease resistance protein RPM1	sp|Q9LRR4|RecName: Full=Putative disease resistance RPP13-like protein 1; OS=Arabidopsis thaliana (Mouse-ear cress). GN=Name=RPPL1; OrderedLocusNames=At3g14470; ORFNames=MOA2.9; PE=3: Inferred from homology;	TrEMBL best hit: D2Y0Z9
3	Pbr003345.1	Chr11	21939721	21941474	Number of GOs: 2	GO: GO:0006869; lipid transport; Biological Process. GO:0008289; lipid binding; Molecular Function	Number of IPRs: 3	IPR: IPR000528; Plant lipid transfer protein/Par allergen. IPR003612; Plant lipid transfer protein/seed storage/trypsin-alpha amylase inhibitor. IPR016140; Bifunctional inhibitor/plant lipid transfer protein/seed storage	KEGG best hit: NA	KEGG best hit desc: NA	sp|Q9C7F7; Q570M7; Q8LEI0|RecName: Full=Non-specific lipid transfer protein GPI-anchored 1;Flags: Precursor; OS=Arabidopsis thaliana (Mouse-ear cress). GN=Name=LTPG1; OrderedLocusNames=At1g27950; ORFNames=F13K9.6; PE=1: Evidence at protein level;	TrEMBL best hit: D7SLG3
4	Pbr003346.1	Chr11	21937196	21937741	Number of GOs: 0	GO: NA	Number of IPRs: 1	IPR: IPR007493; Protein of unknown function DUF538	KEGG best hit: NA	KEGG best hit desc: NA	sp|Q9M015; Q0WT00; Q84VV4|RecName: Full=Uncharacterized protein At5g01610; OS=Arabidopsis thaliana (Mouse-ear cress). GN=OrderedLocusNames=At5g01610; ORFNames=F7A7.130; PE=1: Evidence at protein level;	TrEMBL best hit: B9SY07
5	Pbr003347.1	Chr11	21930977	21933263	Number of GOs: 0	GO: NA	Number of IPRs: 1	IPR: IPR007493; Protein of unknown function DUF538	KEGG best hit: NA	KEGG best hit desc: NA	sp: NA	TrEMBL best hit: B9SY08
6	Pbr003348.1	Chr11	21929343	21929576	Number of GOs: 0	GO: NA	Number of IPRs: 0	IPR: NA	KEGG best hit: NA	KEGG best hit desc: NA	sp: NA	TrEMBL best hit: B9SM35
7	Pbr003349.1	Chr11	21928340	21928735	Number of GOs: 0	GO: NA	Number of IPRs: 0	IPR: NA	KEGG best hit: NA	KEGG best hit desc: NA	sp|Q93W93; Q9C897|RecName: Full=F-box/kelch-repeat protein At1g55270; OS=Arabidopsis thaliana (Mouse-ear cress). GN=OrderedLocusNames=At1g55270; ORFNames=F7A10.5; PE=2: Evidence at transcript level;	TrEMBL best hit: A5C9A3
8	Pbr003350.1	Chr11	21918236	21923553	Number of GOs: 4	GO: GO:0003676; nucleic acid binding; Molecular Function. GO:0004386; helicase activity; Molecular Function. GO:0005524; ATP binding; Molecular Function. GO:0008026; ATP-dependent helicase activity; Molecular Function	Number of IPRs: 4	IPR: IPR001650; Helicase, C-terminal. IPR011545; DNA/RNA helicase, DEAD/DEAH box type, N-terminal. IPR014001; DEAD-like helicase. IPR014014; RNA helicase, DEAD-box type, Q motif	KEGG best hit: vvi:100250155	KEGG best hit desc: hypothetical protein LOC100250155; K11594 ATP-dependent RNA helicase [EC:3.6.4.13]	sp|Q84W89; Q9SIN6|RecName: Full=DEAD-box ATP-dependent RNA helicase 37; OS=Arabidopsis thaliana (Mouse-ear cress). GN=Name=RH37; OrderedLocusNames=At2g42520; ORFNames=F14N22.21; PE=2: Evidence at transcript level;	TrEMBL best hit: A5B299
9	Pbr003351.1	Chr11	21904814	21909398	Number of GOs: 1	GO: GO:0016787; hydrolase activity; Molecular Function	Number of IPRs: 2	IPR: IPR004843; Metallo-dependent phosphatase. IPR006186; Serine/threonine-specific protein phosphatase/bis(5-nucleosyl)-tetraphosphatase	KEGG best hit: pop:POPTR_712706	KEGG best hit desc: hypothetical protein; K04382 protein phosphatase 2 (formerly 2A), catalytic subunit [EC:3.1.3.16]	sp|Q9XGH7|RecName: Full=Serine/threonine-protein phosphatase PP2A catalytic subunit; OS=Nicotiana tabacum (Common tobacco). GN= PE=2: Evidence at transcript level;	TrEMBL best hit: B9GY91
10	Pbr003352.1	Chr11	21901191	21903520	Number of GOs: 3	GO: GO:0009058; biosynthetic process; Biological Process. GO:0016740; transferase activity; Molecular Function. GO:0016765; transferase activity, transferring alkyl or aryl (other than methyl) groups; Molecular Function	Number of IPRs: 3	IPR: IPR002060; Squalene/phytoene synthase. IPR008949; Terpenoid synthase. IPR019845; Squalene/phytoene synthase, conserved site	KEGG best hit: vvi:100262162	KEGG best hit desc: hypothetical protein LOC100262162; K02291 phytoene synthase [EC:2.5.1.32]	sp|P08196; Q40166|RecName: Full=Phytoene synthase 1, chloroplastic;AltName: Full=Fruit-ripening-specific protein pTOM5;Flags: Precursor; OS=Solanum lycopersicum (Tomato) (Lycopersicon esculentum). GN=Name=PSY1; Synonyms=GTOM5, PTOM5, TOM5; PE=1: Evidence at protein level;	TrEMBL best hit: B9SM48
11	Pbr003353.1	Chr11	21894685	21895686	Number of GOs: 0	GO: NA	Number of IPRs: 0	IPR: NA	KEGG best hit: NA	KEGG best hit desc: NA	sp: NA	TrEMBL best hit: B9SM50
12	Pbr003354.1	Chr11	21885438	21887078	Number of GOs: 5	GO: GO:0006810; transport; Biological Process. GO:0006865; amino acid transport; Biological Process. GO:0015171; amino acid transmembrane transporter activity; Molecular Function. GO:0016020; membrane; Cellular Component. GO:0055085; transmembrane transport; Biological Process	Number of IPRs: 2	IPR: IPR002293; Amino acid/polyamine transporter I. IPR004841; Amino acid permease domain	KEGG best hit: lma:LmjF35.4410	KEGG best hit desc: amino acid permease; K01552 [EC:3.6.3.-]	sp|O34739; Q7B3R0|RecName: Full=Serine/threonine exchanger SteT; OS=Bacillus subtilis (strain 168). GN=Name=steT; Synonyms=ykbA; OrderedLocusNames=BSU12860; PE=1: Evidence at protein level;	TrEMBL best hit: B9SM54
13	Pbr003355.1	Chr11	21883085	21884847	Number of GOs: 5	GO: GO:0006810; transport; Biological Process. GO:0006865; amino acid transport; Biological Process. GO:0015171; amino acid transmembrane transporter activity; Molecular Function. GO:0016020; membrane; Cellular Component. GO:0055085; transmembrane transport; Biological Process	Number of IPRs: 2	IPR: IPR002293; Amino acid/polyamine transporter I. IPR004841; Amino acid permease domain	KEGG best hit: lma:LmjF35.4410	KEGG best hit desc: amino acid permease; K01552 [EC:3.6.3.-]	sp|P37034; Q5ZUV1|RecName: Full=Uncharacterized transporter lpg1691; OS=Legionella pneumophila subsp. pneumophila (strain Philadelphia 1 /ATCC 33152 / DSM 7513). GN=OrderedLocusNames=lpg1691; PE=3: Inferred from homology;	TrEMBL best hit: B9GLG7
14	Pbr003356.1	Chr11	21878861	21880712	Number of GOs: 5	GO: GO:0006810; transport; Biological Process. GO:0006865; amino acid transport; Biological Process. GO:0015171; amino acid transmembrane transporter activity; Molecular Function. GO:0016020; membrane; Cellular Component. GO:0055085; transmembrane transport; Biological Process	Number of IPRs: 2	IPR: IPR002293; Amino acid/polyamine transporter I. IPR004841; Amino acid permease domain	KEGG best hit: lma:LmjF35.4410	KEGG best hit desc: amino acid permease; K01552 [EC:3.6.3.-]	sp|P37034; Q5ZUV1|RecName: Full=Uncharacterized transporter lpg1691; OS=Legionella pneumophila subsp. pneumophila (strain Philadelphia 1 /ATCC 33152 / DSM 7513). GN=OrderedLocusNames=lpg1691; PE=3: Inferred from homology;	TrEMBL best hit: B9GLG7
15	Pbr003357.2	Chr11	21869147	21872108	Number of GOs: 0	GO: NA	Number of IPRs: 0	IPR: NA	KEGG best hit: NA	KEGG best hit desc: NA	sp: NA	TrEMBL best hit: D7SLH9
16	Pbr003358.1	Chr11	21861645	21861827	Number of GOs: 0	GO: NA	Number of IPRs: 0	IPR: NA	KEGG best hit: NA	KEGG best hit desc: NA	sp: NA	TrEMBL best hit: NA
17	Pbr003359.1	Chr11	21853562	21858038	Number of GOs: 3	GO: GO:0005524; ATP binding; Molecular Function. GO:0006915; apoptosis; Biological Process. GO:0006952; defense response; Biological Process	Number of IPRs: 2	IPR: IPR000767; Disease resistance protein. IPR002182; NB-ARC	KEGG best hit: vvi:100252764	KEGG best hit desc: hypothetical protein LOC100252764; K13457 disease resistance protein RPM1	sp|Q7XA40; Q7XA25|RecName: Full=Putative disease resistance protein RGA3;AltName: Full=Blight resistance protein B149;AltName: Full=RGA1-blb; OS=Solanum bulbocastanum (Wild potato). GN=Name=RGA3; Synonyms=177O13.36, CB3A14.6; PE=2: Evidence at transcript level;	TrEMBL best hit: F6I6R0
18	Pbr003360.2	Chr11	21846541	21850725	Number of GOs: 2	GO: GO:0004553; hydrolase activity, hydrolyzing O-glycosyl compounds; Molecular Function. GO:0005975; carbohydrate metabolic process; Biological Process	Number of IPRs: 3	IPR: IPR000490; Glycoside hydrolase, family 17. IPR012946; X8. IPR017853; Glycoside hydrolase, superfamily	KEGG best hit: vvi:100263145	KEGG best hit desc: hypothetical protein LOC100263145; K14489 arabidopsis histidine kinase 2/3/4 (cytokinin receptor) [EC:2.7.13.3]	sp|Q94CD8; Q9LJD6|RecName: Full=Glucan endo-1,3-beta-glucosidase 4;AltName: Full=(1->3)-beta-glucan endohydrolase 4;AltName: Full=Beta-1,3-endoglucanase 4;Flags: Precursor; OS=Arabidopsis thaliana (Mouse-ear cress). GN=OrderedLocusNames=At3g13560; ORFNames=MRP15.22; PE=1: Evidence at protein level;	TrEMBL best hit: A5B7F8
19	Pbr003361.1	Chr11	21842123	21844974	Number of GOs: 1	GO: GO:0003676; nucleic acid binding; Molecular Function	Number of IPRs: 1	IPR: IPR000504; RNA recognition motif domain	KEGG best hit: xtr:496509	KEGG best hit desc: srsf10, fusip1, fusip2, nssr, sfrs13, sfrs13a, srp38, srrp40, tasr, tasr1, tasr2; serine/arginine-rich splicing factor 10; K12900 FUS-interacting serine-arginine-rich protein 1	sp|Q8WXF0; B2RA22; Q5T7K0; Q8WW25|RecName: Full=Serine/arginine-rich splicing factor 12;AltName: Full=35 kDa SR repressor protein;AltName: Full=Splicing factor, arginine/serine-rich 13B;AltName: Full=Splicing factor, arginine/serine-rich 19; OS=Homo sapiens (Human). GN=Name=SRSF12; Synonyms=SFRS13B, SFRS19, SRRP35; PE=2: Evidence at transcript level;	TrEMBL best hit: F6GUK3
20	Pbr003362.2	Chr11	21838129	21840439	Number of GOs: 3	GO: GO:0005669; transcription factor TFIID complex; Cellular Component. GO:0006367; transcription initiation from RNA polymerase II promoter; Biological Process. GO:0016251; general RNA polymerase II transcription factor activity; Molecular Function	Number of IPRs: 1	IPR: IPR006751; TAFII55 protein, conserved region	KEGG best hit: vvi:100258782	KEGG best hit desc: similar to TAF7 (TBP-ASSOCIATED FACTOR 7); general RNA polymerase II transcription factor; K03132 transcription initiation factor TFIID subunit 7	sp|Q5H9L4; Q5H9L6; Q86XI4; Q9BXU5; Q9H5R0|RecName: Full=Transcription initiation factor TFIID subunit 7-like;AltName: Full=Cancer/testis antigen 40;AltName: Full=RNA polymerase II TBP-associated factor subunit Q;AltName: Full=TATA box-binding protein-associated factor 50 kDa;AltName: Full=Transcription initiation factor TFIID 50 kDa subunit; OS=Homo sapiens (Human). GN=Name=TAF7L; Synonyms=TAF2Q;…	TrEMBL best hit: C6T8E6
21	Pbr003363.1	Chr11	21819722	21822382	Number of GOs: 0	GO: NA	Number of IPRs: 0	IPR: NA	KEGG best hit: NA	KEGG best hit desc: NA	sp: NA	TrEMBL best hit: F6GUK4
22	Pbr003364.1	Chr11	21817047	21818848	Number of GOs: 3	GO: GO:0016491; oxidoreductase activity; Molecular Function. GO:0051537; 2 iron, 2 sulfur cluster binding; Molecular Function. GO:0055114; oxidation-reduction process; Biological Process	Number of IPRs: 1	IPR: IPR017941; Rieske [2Fe-2S] iron-sulphur domain	KEGG best hit: ath:AT3G44880	KEGG best hit desc: ACD1; ACD1 (ACCELERATED CELL DEATH 1); iron-sulfur cluster binding / pheophorbide a oxygenase; K13071 pheophorbide a oxygenase [EC:1.14.12.20]	sp|Q9FYC2; O04422|RecName: Full=Pheophorbide a oxygenase, chloroplastic;AltName: Full=Accelerated cell death 1;AltName: Full=Lethal leaf-spot 1 homolog;Flags: Precursor; OS=Arabidopsis thaliana (Mouse-ear cress). GN=Name=PAO; Synonyms=ACD1; OrderedLocusNames=At3g44880;ORFNames=F28D10_70; PE=1: Evidence at protein level;	TrEMBL best hit: F6GUK7
23	Pbr003365.1	Chr11	21815185	21816014	Number of GOs: 0	GO: NA	Number of IPRs: 0	IPR: NA	KEGG best hit: vvi:100256831	KEGG best hit desc: hypothetical protein LOC100256831; K13071 pheophorbide a oxygenase [EC:1.14.12.20]	sp|Q9FYC2; O04422|RecName: Full=Pheophorbide a oxygenase, chloroplastic;AltName: Full=Accelerated cell death 1;AltName: Full=Lethal leaf-spot 1 homolog;Flags: Precursor; OS=Arabidopsis thaliana (Mouse-ear cress). GN=Name=PAO; Synonyms=ACD1; OrderedLocusNames=At3g44880;ORFNames=F28D10_70; PE=1: Evidence at protein level;	TrEMBL best hit: B9GLF5
24	Pbr003366.1	Chr11	21811143	21814671	Number of GOs: 3	GO: GO:0016491; oxidoreductase activity; Molecular Function. GO:0051537; 2 iron, 2 sulfur cluster binding; Molecular Function. GO:0055114; oxidation-reduction process; Biological Process	Number of IPRs: 1	IPR: IPR017941; Rieske [2Fe-2S] iron-sulphur domain	KEGG best hit: vvi:100256831	KEGG best hit desc: hypothetical protein LOC100256831; K13071 pheophorbide a oxygenase [EC:1.14.12.20]	sp|Q9FYC2; O04422|RecName: Full=Pheophorbide a oxygenase, chloroplastic;AltName: Full=Accelerated cell death 1;AltName: Full=Lethal leaf-spot 1 homolog;Flags: Precursor; OS=Arabidopsis thaliana (Mouse-ear cress). GN=Name=PAO; Synonyms=ACD1; OrderedLocusNames=At3g44880;ORFNames=F28D10_70; PE=1: Evidence at protein level;	TrEMBL best hit: B9GLF5
25	Pbr003367.1	Chr11	21807224	21810433	Number of GOs: 0	GO: NA	Number of IPRs: 0	IPR: NA	KEGG best hit: NA	KEGG best hit desc: NA	sp: NA	TrEMBL best hit: B9SM64
26	Pbr003368.1	Chr11	21797647	21800980	Number of GOs: 0	GO: NA	Number of IPRs: 1	IPR: IPR000073; Alpha/beta hydrolase fold-1	KEGG best hit: dre:550276	KEGG best hit desc: abhd4, zgc:110267; abhydrolase domain containing 4; K13698 abhydrolase domain-containing protein 4	sp|O05235; Q795M5|RecName: Full=Uncharacterized hydrolase YugF; OS=Bacillus subtilis (strain 168). GN=Name=yugF; OrderedLocusNames=BSU31420; PE=3: Inferred from homology;	TrEMBL best hit: D7SLJ6
27	Pbr003369.1	Chr11	21793322	21796474	Number of GOs: 2	GO: GO:0006506; GPI anchor biosynthetic process; Biological Process. GO:0009058; biosynthetic process; Biological Process	Number of IPRs: 2	IPR: IPR001296; Glycosyl transferase, group 1. IPR013234; PIGA, GPI anchor biosynthesis	KEGG best hit: vvi:100256927	KEGG best hit desc: hypothetical protein LOC100256927; K03857 phosphatidylinositol glycan, class A [EC:2.4.1.198]	sp|P37287; B4E0V2; Q16025; Q16250|RecName: Full=Phosphatidylinositol N-acetylglucosaminyltransferase subunit A;AltName: Full=GlcNAc-PI synthesis protein;AltName: Full=Phosphatidylinositol-glycan biosynthesis class A protein; OS=Homo sapiens (Human). GN=Name=PIGA; PE=1: Evidence at protein level;	TrEMBL best hit: D7SK10
28	Pbr003370.1	Chr11	21782464	21784480	Number of GOs: 2	GO: GO:0003677; DNA binding; Molecular Function. GO:0005515; protein binding; Molecular Function	Number of IPRs: 5	IPR: IPR001005; SANT domain, DNA binding. IPR009057; Homeodomain-like. IPR014778; Myb, DNA-binding. IPR015495; Myb transcription factor. IPR017930; Transcription regulator HTH, Myb-type, DNA-binding	KEGG best hit: vvi:100232973	KEGG best hit desc: MYB5b; K09422 myb proto-oncogene protein, plant	sp|Q38850|RecName: Full=Transcription repressor MYB5;AltName: Full=AtM2;AltName: Full=Myb-related protein 5; OS=Arabidopsis thaliana (Mouse-ear cress). GN=Name=MYB5; Synonyms=M2; OrderedLocusNames=At3g13540; ORFNames=MRP15.2; PE=1: Evidence at protein level;	TrEMBL best hit: D9ZJ52
29	Pbr003371.1	Chr11	21765497	21780836	Number of GOs: 7	GO: GO:0003677; DNA binding; Molecular Function. GO:0003918; DNA topoisomerase (ATP-hydrolyzing) activity; Molecular Function. GO:0004045; aminoacyl-tRNA hydrolase activity; Molecular Function. GO:0005524; ATP binding; Molecular Function. GO:0005694; chromosome; Cellular Component. GO:0006265; DNA topological change; Biological Process. GO:0006412; translation; Biological Process	Number of IPRs: 4	IPR: IPR001328; Peptidyl-tRNA hydrolase. IPR002205; DNA topoisomerase, type IIA, subunit A/C-terminal. IPR013760; DNA topoisomerase, type IIA, central. IPR018171; Peptidyl-tRNA hydrolase, conserved site	KEGG best hit: rcu:RCOM_1361090	KEGG best hit desc: peptidyl-tRNA hydrolase, putative (EC:3.1.1.29); K01056 peptidyl-tRNA hydrolase, PTH1 family [EC:3.1.1.29]	sp|Q6NLS8|RecName: Full=Peptidyl-tRNA hydrolase, mitochondrial;AltName: Full=M-PTH;AltName: Full=Mitochondrial CRS2-like protein;AltName: Full=Mitochondrial RNA splicing factor;Flags: Precursor; OS=Arabidopsis thaliana (Mouse-ear cress). GN=OrderedLocusNames=At5g19830; ORFNames=T29J13.250; PE=2: Evidence at transcript level;	TrEMBL best hit: D7SLJ8
30	Pbr003372.1	Chr11	21763009	21765313	Number of GOs: 5	GO: GO:0003677; DNA binding; Molecular Function. GO:0003918; DNA topoisomerase (ATP-hydrolyzing) activity; Molecular Function. GO:0005524; ATP binding; Molecular Function. GO:0005694; chromosome; Cellular Component. GO:0006265; DNA topological change; Biological Process	Number of IPRs: 5	IPR: IPR001154; DNA topoisomerase II, eukaryotic-type. IPR001241; DNA topoisomerase, type IIA, subunit B/N-terminal. IPR013506; DNA topoisomerase, type IIA, subunit B, domain 2. IPR013760; DNA topoisomerase, type IIA, central. IPR020568; Ribosomal protein S5 domain 2-type fold	KEGG best hit: ath:AT3G23890	KEGG best hit desc: TOPII; TOPII (TOPOISOMERASE II); ATP binding / DNA binding / DNA topoisomerase (ATP-hydrolyzing)/ DNA topoisomerase/ DNA-dependent ATPase; K03164 DNA topoisomerase II [EC:5.99.1.3]	sp|P30182; Q38807|RecName: Full=DNA topoisomerase 2;AltName: Full=DNA topoisomerase II; OS=Arabidopsis thaliana (Mouse-ear cress). GN=Name=TOP2; OrderedLocusNames=At3g23890; ORFNames=F14O13.7; PE=2: Evidence at transcript level;	TrEMBL best hit: B3H4G2
31	Pbr003373.1	Chr11	21762227	21762508	Number of GOs: 0	GO: NA	Number of IPRs: 0	IPR: NA	KEGG best hit: NA	KEGG best hit desc: NA	sp: NA	TrEMBL best hit: NA
32	Pbr003374.1	Chr11	21759727	21761324	Number of GOs: 2	GO: GO:0004045; aminoacyl-tRNA hydrolase activity; Molecular Function. GO:0006412; translation; Biological Process	Number of IPRs: 1	IPR: IPR001328; Peptidyl-tRNA hydrolase	KEGG best hit: rcu:RCOM_1361090	KEGG best hit desc: peptidyl-tRNA hydrolase, putative (EC:3.1.1.29); K01056 peptidyl-tRNA hydrolase, PTH1 family [EC:3.1.1.29]	sp|Q6NLS8|RecName: Full=Peptidyl-tRNA hydrolase, mitochondrial;AltName: Full=M-PTH;AltName: Full=Mitochondrial CRS2-like protein;AltName: Full=Mitochondrial RNA splicing factor;Flags: Precursor; OS=Arabidopsis thaliana (Mouse-ear cress). GN=OrderedLocusNames=At5g19830; ORFNames=T29J13.250; PE=2: Evidence at transcript level;	TrEMBL best hit: B9T1E8
33	Pbr003375.1	Chr11	21745606	21750738	Number of GOs: 4	GO: GO:0005488; binding; Molecular Function. GO:0005515; protein binding; Molecular Function. GO:0006886; intracellular protein transport; Biological Process. GO:0008565; protein transporter activity; Molecular Function	Number of IPRs: 6	IPR: IPR000225; Armadillo. IPR000357; HEAT. IPR001494; Importin-beta, N-terminal. IPR007598; Protein of unknown function DUF577. IPR016024; Armadillo-type fold. IPR021133; HEAT, type 2	KEGG best hit: dha:DEHA2C02244g	KEGG best hit desc: DEHA2C02244p; K14293 importin subunit beta-1	sp|O00410; B4DZA0; O15257; Q5T578; Q86XC7|RecName: Full=Importin-5;AltName: Full=Importin subunit beta-3;AltName: Full=Karyopherin beta-3;AltName: Full=Ran-binding protein 5; OS=Homo sapiens (Human). GN=Name=IPO5; Synonyms=KPNB3, RANBP5; PE=1: Evidence at protein level;	TrEMBL best hit: F6GUN0
34	Pbr003807.1	Chr10	7978556	7979933	Number of GOs: 1	GO: GO:0005515; protein binding; Molecular Function	Number of IPRs: 1	IPR: IPR010402; CCT domain	KEGG best hit: osa:9271052	KEGG best hit desc: Os12g0101000; K03539 ribonuclease P/MRP protein subunit RPP1 [EC:3.1.26.5]	sp|Q940T9; F4KIK6|RecName: Full=Zinc finger protein CONSTANS-LIKE 4; OS=Arabidopsis thaliana (Mouse-ear cress). GN=Name=COL4; OrderedLocusNames=At5g24930; ORFNames=F6A4.140; PE=2: Evidence at transcript level;	TrEMBL best hit: B9RI25
35	Pbr003808.2	Chr10	7986018	7989513	Number of GOs: 0	GO: NA	Number of IPRs: 0	IPR: NA	KEGG best hit: NA	KEGG best hit desc: NA	sp: NA	TrEMBL best hit: B9RI24
36	Pbr003809.1	Chr10	7989964	7996884	Number of GOs: 4	GO: GO:0003676; nucleic acid binding; Molecular Function. GO:0003755; peptidyl-prolyl cis-trans isomerase activity; Molecular Function. GO:0006457; protein folding; Biological Process. GO:0008270; zinc ion binding; Molecular Function	Number of IPRs: 4	IPR: IPR000504; RNA recognition motif domain. IPR001878; Zinc finger, CCHC-type. IPR002130; Peptidyl-prolyl cis-trans isomerase, cyclophilin-type. IPR015891; Cyclophilin-like	KEGG best hit: vvi:100266806	KEGG best hit desc: hypothetical protein LOC100266806; K12735 peptidyl-prolyl cis-trans isomerase-like 4 [EC:5.2.1.8]	sp|P0C1I6; I1C1D9|RecName: Full=Peptidyl-prolyl cis-trans isomerase-like 4;AltName: Full=Rotamase; OS=Rhizopus delemar (strain RA 99-880 / ATCC MYA-4621 / FGSC 9543 / NRRL43880) (Mucormycosis agent) (Rhizopus arrhizus var. delemar). GN=Name=cyp13; ORFNames=RO3G_06974; PE=3: Inferred from homology;	TrEMBL best hit: F6H4R0
37	Pbr009059.1	Chr10	10001552	10003871	Number of GOs: 0	GO: NA	Number of IPRs: 1	IPR: IPR013057; Amino acid transporter, transmembrane	KEGG best hit: ppp:PHYPADRAFT_144039	KEGG best hit desc: hypothetical protein; K14209 solute carrier family 36 (proton-coupled amino acid transporter), member 1	sp|Q9C9J0; Q9M9H9|RecName: Full=Lysine histidine transporter-like 5; OS=Arabidopsis thaliana (Mouse-ear cress). GN=OrderedLocusNames=At1g71680; ORFNames=F14O23.2, F26A9.9; PE=2: Evidence at transcript level;	TrEMBL best hit: D7SQL8
38	Pbr009060.1	Chr10	10005194	10006307	Number of GOs: 0	GO: NA	Number of IPRs: 0	IPR: NA	KEGG best hit: NA	KEGG best hit desc: NA	sp: NA	TrEMBL best hit: Q5TKD5
39	Pbr009061.1	Chr10	10009313	10013316	Number of GOs: 2	GO: GO:0005515; protein binding; Molecular Function. GO:0008270; zinc ion binding; Molecular Function	Number of IPRs: 3	IPR: IPR001841; Zinc finger, RING-type. IPR017907; Zinc finger, RING-type, conserved site. IPR018957; Zinc finger, C3HC4 RING-type	KEGG best hit: ame:413984	KEGG best hit desc: similar to Polycomb group RING finger protein 4 (Polycomb complex protein BMI-1); K11459 polycomb group RING finger protein 4	sp|Q94AY3; O04337|RecName: Full=E3 ubiquitin protein ligase DRIP2;AltName: Full=DREB2A-interacting protein 2; OS=Arabidopsis thaliana (Mouse-ear cress). GN=Name=DRIP2; OrderedLocusNames=At2g30580; ORFNames=T6B20.7; PE=1: Evidence at protein level;	TrEMBL best hit: D7SQL7
40	Pbr009062.1	Chr10	10014987	10017700	Number of GOs: 4	GO: GO:0016020; membrane; Cellular Component. GO:0030001; metal ion transport; Biological Process. GO:0046873; metal ion transmembrane transporter activity; Molecular Function. GO:0055085; transmembrane transport; Biological Process	Number of IPRs: 1	IPR: IPR002523; Mg2+ transporter protein, CorA-like	KEGG best hit: NA	KEGG best hit desc: NA	sp|Q9FLG2; Q9FT79|RecName: Full=Magnesium transporter MRS2-2;AltName: Full=Magnesium Transporter 9; OS=Arabidopsis thaliana (Mouse-ear cress). GN=Name=MRS2-2; Synonyms=MGT9; OrderedLocusNames=At5g64560;ORFNames=MUB3.8; PE=2: Evidence at transcript level;	TrEMBL best hit: B9HKE1
41	Pbr009063.1	Chr10	10028195	10030567	Number of GOs: 1	GO: GO:0016757; transferase activity, transferring glycosyl groups; Molecular Function	Number of IPRs: 1	IPR: IPR002495; Glycosyl transferase, family 8	KEGG best hit: rcu:RCOM_0992220	KEGG best hit desc: Glycosyltransferase QUASIMODO1, putative; K13648 alpha-1,4-galacturonosyltransferase [EC:2.4.1.43]	sp|Q9M9Y5|RecName: Full=Probable galacturonosyltransferase 6; OS=Arabidopsis thaliana (Mouse-ear cress). GN=Name=GAUT6; OrderedLocusNames=At1g06780; ORFNames=F4H5.13; PE=2: Evidence at transcript level;	TrEMBL best hit: B9S4T2
42	Pbr009064.1	Chr10	10031152	10032159	Number of GOs: 2	GO: GO:0009507; chloroplast; Cellular Component. GO:0009523; photosystem II; Cellular Component	Number of IPRs: 1	IPR: IPR009806; Photosystem II PsbW, class 2	KEGG best hit: pop:POPTR_830089	KEGG best hit desc: photosystem I reaction center subunit V (PsaG); K02721 photosystem II PsbW protein	sp|Q41387; Q9S8E2|RecName: Full=Photosystem II reaction center W protein, chloroplastic;AltName: Full=PSII 6.1 kDa protein;Flags: Precursor; OS=Spinacia oleracea (Spinach). GN=Name=psbW; PE=1: Evidence at protein level;	TrEMBL best hit: A9PJA9
43	Pbr009065.1	Chr10	10047607	10051439	Number of GOs: 5	GO: GO:0005737; cytoplasm; Cellular Component. GO:0016491; oxidoreductase activity; Molecular Function. GO:0045454; cell redox homeostasis; Biological Process. GO:0050660; flavin adenine dinucleotide binding; Molecular Function. GO:0055114; oxidation-reduction process; Biological Process	Number of IPRs: 5	IPR: IPR001327; Pyridine nucleotide-disulphide oxidoreductase, NAD-binding region. IPR004099; Pyridine nucleotide-disulphide oxidoreductase, dimerisation. IPR012999; Pyridine nucleotide-disulphide oxidoreductase, class I, active site. IPR013027; FAD-dependent pyridine nucleotide-disulphide oxidoreductase. IPR016156; FAD/NAD-linked reductase, dimerisation	KEGG best hit: rcu:RCOM_0992190	KEGG best hit desc: glutathione reductase, putative (EC:1.8.1.7); K00383 glutathione reductase (NADPH) [EC:1.8.1.7]	sp|P80461|RecName: Full=Glutathione reductase, chloroplastic;Flags: Precursor; Fragment; OS=Nicotiana tabacum (Common tobacco). GN=Name=GOR; PE=1: Evidence at protein level;	TrEMBL best hit: B9S4S9
44	Pbr009066.1	Chr10	10051634	10054641	Number of GOs: 1	GO: GO:0005515; protein binding; Molecular Function	Number of IPRs: 5	IPR: IPR001680; WD40 repeat. IPR011046; WD40 repeat-like-containing domain. IPR017986; WD40-repeat-containing domain. IPR019781; WD40 repeat, subgroup. IPR019782; WD40 repeat 2	KEGG best hit: vvi:100243507	KEGG best hit desc: hypothetical protein LOC100243507; K14553 U3 small nucleolar RNA-associated protein 18	sp|Q9FMU5|RecName: Full=U3 small nucleolar RNA-associated protein 18 homolog; OS=Arabidopsis thaliana (Mouse-ear cress). GN=OrderedLocusNames=At5g14050; ORFNames=MUA22.5; PE=1: Evidence at protein level;	TrEMBL best hit: F6HWI5
45	Pbr009067.1	Chr10	10059294	10061204	Number of GOs: 2	GO: GO:0004806; triglyceride lipase activity; Molecular Function. GO:0006629; lipid metabolic process; Biological Process	Number of IPRs: 1	IPR: IPR002921; Lipase, class 3	KEGG best hit: rcu:RCOM_1607830	KEGG best hit desc: triacylglycerol lipase, putative; K01058 phospholipase A1 [EC:3.1.1.32]	sp|Q3EBR6; O04340|RecName: Full=Phospholipase A1-Igamma2, chloroplastic;Flags: Precursor; OS=Arabidopsis thaliana (Mouse-ear cress). GN=OrderedLocusNames=At2g30550; ORFNames=T6B20.10; PE=1: Evidence at protein level;	TrEMBL best hit: B9H8H3
46	Pbr009068.1	Chr10	10073194	10076795	Number of GOs: 1	GO: GO:0005515; protein binding; Molecular Function	Number of IPRs: 2	IPR: IPR001810; F-box domain, cyclin-like. IPR022364; F-box domain, Skp2-like	KEGG best hit: dme:Dmel_CG9003	KEGG best hit desc: CG9003 gene product from transcript CG9003-RD; K10268 F-box and leucine-rich repeat protein 2/20	sp|Q8W104; Q9M1T4|RecName: Full=F-box/LRR-repeat protein 17;AltName: Full=F-box-like protein 17; OS=Arabidopsis thaliana (Mouse-ear cress). GN=Name=FBL17; OrderedLocusNames=At3g54650; ORFNames=T5N23.10; PE=1: Evidence at protein level;	TrEMBL best hit: D7SQK3
47	Pbr009069.1	Chr10	10079966	10083143	Number of GOs: 3	GO: GO:0005634; nucleus; Cellular Component. GO:0045449; regulation of transcription; Biological Process. GO:0046983; protein dimerization activity; Molecular Function	Number of IPRs: 2	IPR: IPR003311; AUX/IAA protein. IPR011525; Aux/IAA-ARF-dimerisation	KEGG best hit: ath:AT3G23050	KEGG best hit desc: IAA7; IAA7 (INDOLE-3-ACETIC ACID 7); transcription factor; K14484 auxin-responsive protein IAA	sp|P13089|RecName: Full=Auxin-induced protein AUX28; OS=Glycine max (Soybean) (Glycine hispida). GN=Name=AUX28; PE=2: Evidence at transcript level;	TrEMBL best hit: B9GS70
48	Pbr009070.1	Chr10	10092912	10094119	Number of GOs: 3	GO: GO:0005634; nucleus; Cellular Component. GO:0045449; regulation of transcription; Biological Process. GO:0046983; protein dimerization activity; Molecular Function	Number of IPRs: 2	IPR: IPR003311; AUX/IAA protein. IPR011525; Aux/IAA-ARF-dimerisation	KEGG best hit: ath:AT1G04240	KEGG best hit desc: SHY2; SHY2 (SHORT HYPOCOTYL 2); transcription factor; K14484 auxin-responsive protein IAA	sp|O24542|RecName: Full=Auxin-induced protein 22D;AltName: Full=Indole-3-acetic acid-induced protein ARG13; OS=Vigna radiata var. radiata (Mung bean) (Phaseolus aureus). GN=Name=AUX22D; Synonyms=ARG13; PE=2: Evidence at transcript level;	TrEMBL best hit: D9ZIN5
49	Pbr009071.1	Chr10	10095649	10097683	Number of GOs: 2	GO: GO:0003697; single-stranded DNA binding; Molecular Function. GO:0006260; DNA replication; Biological Process	Number of IPRs: 3	IPR: IPR000424; Primosome PriB/single-strand DNA-binding. IPR011344; Single-strand DNA-binding. IPR016027; Nucleic acid-binding, OB-fold-like	KEGG best hit: NA	KEGG best hit desc: NA	sp|Q8GXH3; O49428; Q2V3G8|RecName: Full=Protein OSB2, chloroplastic;AltName: Full=Organellar single-stranded DNA-binding protein 2;AltName: Full=Protein FLORAL ABSCISSION ASSOCIATED;AltName: Full=Protein PLASTID TRANSCRIPTIONALLY ACTIVE 9;Flags: Precursor; OS=Arabidopsis thaliana (Mouse-ear cress). GN=Name=OSB2; Synonyms=FAA, PTAC9; OrderedLocusNames=At4g20010;ORFNames=F18F4.110; PE=1: Evidence a…	TrEMBL best hit: D7SQJ9
50	Pbr009072.1	Chr10	10112702	10116115	Number of GOs: 3	GO: GO:0005634; nucleus; Cellular Component. GO:0030528; transcription regulator activity; Molecular Function. GO:0045449; regulation of transcription; Biological Process	Number of IPRs: 2	IPR: IPR001092; Helix-loop-helix DNA-binding domain. IPR011598; Helix-loop-helix DNA-binding	KEGG best hit: ath:AT1G09530	KEGG best hit desc: PIF3; PIF3 (PHYTOCHROME INTERACTING FACTOR 3); DNA binding / protein binding / transcription factor/ transcription regulator; K12126 phytochrome-interacting factor 3	sp|O22768; B3H4J4; Q8L9U3; Q8S3E3|RecName: Full=Transcription factor UNE12;AltName: Full=Basic helix-loop-helix protein 59;AltName: Full=Protein UNFERTILIZED EMBRYO SAC 12;AltName: Full=Transcription factor EN 93;AltName: Full=bHLH transcription factor bHLH059; OS=Arabidopsis thaliana (Mouse-ear cress). GN=Name=UNE12; Synonyms=BHLH59, EN93; OrderedLocusNames=At4g02590;ORFNames=T10P11.13; PE=2: Ev…	TrEMBL best hit: B9S4R9
51	Pbr009073.1	Chr10	10123293	10126832	Number of GOs: 4	GO: GO:0003824; catalytic activity; Molecular Function. GO:0004834; tryptophan synthase activity; Molecular Function. GO:0006568; tryptophan metabolic process; Biological Process. GO:0008152; metabolic process; Biological Process	Number of IPRs: 3	IPR: IPR002028; Tryptophan synthase, alpha chain. IPR011060; Ribulose-phosphate binding barrel. IPR018204; Tryptophan synthase, alpha chain, active site	KEGG best hit: rcu:RCOM_0991580	KEGG best hit desc: trytophan synthase alpha subunit, putative (EC:4.2.1.20); K01695 tryptophan synthase alpha chain [EC:4.2.1.20]	sp|P42390; Q84K75|RecName: Full=Indole-3-glycerol phosphate lyase, chloroplastic;AltName: Full=Benzoxazineless 1;AltName: Full=Indole synthase;AltName: Full=Tryptophan synthase alpha chain;Flags: Precursor; OS=Zea mays (Maize). GN=Name=BX1; PE=1: Evidence at protein level;	TrEMBL best hit: B9S4R8
52	Pbr009074.1	Chr10	10127839	10130049	Number of GOs: 4	GO: GO:0003700; sequence-specific DNA binding transcription factor activity; Molecular Function. GO:0006355; regulation of transcription, DNA-dependent; Biological Process. GO:0043565; sequence-specific DNA binding; Molecular Function. GO:0046983; protein dimerization activity; Molecular Function	Number of IPRs: 3	IPR: IPR004827; Basic-leucine zipper (bZIP) transcription factor. IPR011616; bZIP transcription factor, bZIP-1. IPR020983; Basic leucine-zipper, C-terminal	KEGG best hit: vvi:100254083	KEGG best hit desc: hypothetical protein LOC100254083; K04371 extracellular signal-regulated kinase 1/2 [EC:2.7.11.24]	sp|Q99090|RecName: Full=Light-inducible protein CPRF2;AltName: Full=Common plant regulatory factor 2; OS=Petroselinum crispum (Parsley) (Petroselinum hortense). GN=Name=CPRF2; Synonyms=CPRF-2; PE=2: Evidence at transcript level;	TrEMBL best hit: B9S4R7
53	Pbr009075.1	Chr10	10130527	10134778	Number of GOs: 3	GO: GO:0005515; protein binding; Molecular Function. GO:0008080; N-acetyltransferase activity; Molecular Function. GO:0008152; metabolic process; Biological Process	Number of IPRs: 4	IPR: IPR000182; GCN5-related N-acetyltransferase (GNAT) domain. IPR001487; Bromodomain. IPR016181; Acyl-CoA N-acyltransferase. IPR018359; Bromodomain, conserved site	KEGG best hit: rcu:RCOM_0991560	KEGG best hit desc: histone acetyltransferase gcn5, putative (EC:2.3.1.48); K06062 histone acetyltransferase [EC:2.3.1.48]	sp|Q9AR19; O22654; Q7G1G9; Q9M1G7|RecName: Full=Histone acetyltransferase GCN5;AltName: Full=BIG TOP protein; OS=Arabidopsis thaliana (Mouse-ear cress). GN=Name=HAG1; Synonyms=BGT, GCN5, HAT1; OrderedLocusNames=At3g54610;ORFNames=T14E10.180; PE=1: Evidence at protein level;	TrEMBL best hit: B9S4R6
54	Pbr009076.1	Chr10	10138606	10138845	Number of GOs: 0	GO: NA	Number of IPRs: 0	IPR: NA	KEGG best hit: NA	KEGG best hit desc: NA	sp: NA	TrEMBL best hit: NA
55	Pbr009077.1	Chr10	10139552	10139779	Number of GOs: 0	GO: NA	Number of IPRs: 1	IPR: IPR005609; Preprotein translocase Sec, Sec61-beta subunit	KEGG best hit: rcu:RCOM_1401130	KEGG best hit desc: Protein transport protein Sec61 subunit beta, putative; K09481 protein transport protein SEC61 subunit beta	sp|P38389|RecName: Full=Protein transport protein Sec61 subunit beta; OS=Arabidopsis thaliana (Mouse-ear cress). GN=OrderedLocusNames=At2g45070; ORFNames=T14P1.12; PE=1: Evidence at protein level;	TrEMBL best hit: B9SK56
56	Pbr009078.1	Chr10	10140030	10140487	Number of GOs: 0	GO: NA	Number of IPRs: 1	IPR: IPR001678; Bacterial Fmu (Sun)/eukaryotic nucleolar NOL1/Nop2p	KEGG best hit: afm:AFUA_1G17090	KEGG best hit desc: NOL1/NOP2/sun domain protein (EC:2.1.1.-); K00599 [EC:2.1.1.-]	sp|Q96P11; B3KX04; B4DP79; G3V0G9; Q6ZUI8; Q96HT9; Q9NW70|RecName: Full=Probable 28S rRNA (cytosine-C(5))-methyltransferase;AltName: Full=NOL1-related protein;AltName: Full=NOL1/NOP2/Sun domain family member 5;AltName: Full=Williams-Beuren syndrome chromosomal region 20A protein; OS=Homo sapiens (Human). GN=Name=NSUN5; Synonyms=NSUN5A, WBSCR20, WBSCR20A; PE=1: Evidence at protein level;	TrEMBL best hit: B9RQT6
57	Pbr009079.1	Chr10	10149881	10150502	Number of GOs: 1	GO: GO:0004867; serine-type endopeptidase inhibitor activity; Molecular Function	Number of IPRs: 2	IPR: IPR000215; Protease inhibitor I4, serpin. IPR015554; Protease inhibitor I4, serpin, plant	KEGG best hit: rcu:RCOM_1591990	KEGG best hit desc: Protein Z, putative (EC:2.7.11.1); K13963 serpin B	sp|O04582|RecName: Full=Probable non-inhibitory serpin-Z5;AltName: Full=ArathZ5; OS=Arabidopsis thaliana (Mouse-ear cress). GN=OrderedLocusNames=At1g62170; ORFNames=F19K23.10; PE=2: Evidence at transcript level;	TrEMBL best hit: F4HX48
58	Pbr009080.1	Chr10	10152737	10153189	Number of GOs: 2	GO: GO:0016881; acid-amino acid ligase activity; Molecular Function. GO:0043687; post-translational protein modification; Biological Process	Number of IPRs: 3	IPR: IPR000608; Ubiquitin-conjugating enzyme, E2. IPR016135; Ubiquitin-conjugating enzyme/RWD-like. IPR023313; Ubiquitin-conjugating enzyme, active site	KEGG best hit: ath:AT3G08690	KEGG best hit desc: UBC11; UBC11 (UBIQUITIN-CONJUGATING ENZYME 11); ubiquitin-protein ligase; K06689 ubiquitin-conjugating enzyme E2 D/E [EC:6.3.2.19]	sp|P35134; Q4TYZ9; Q9M9J1|RecName: Full=Ubiquitin-conjugating enzyme E2 11;AltName: Full=Ubiquitin carrier protein 11;AltName: Full=Ubiquitin-conjugating enzyme E2-17 kDa 11;AltName: Full=Ubiquitin-protein ligase 11; OS=Arabidopsis thaliana (Mouse-ear cress). GN=Name=UBC11; OrderedLocusNames=At3g08690; ORFNames=F17O14.16; PE=1: Evidence at protein level;	TrEMBL best hit: D7L769
59	Pbr009081.1	Chr10	10158759	10159211	Number of GOs: 2	GO: GO:0016881; acid-amino acid ligase activity; Molecular Function. GO:0043687; post-translational protein modification; Biological Process	Number of IPRs: 3	IPR: IPR000608; Ubiquitin-conjugating enzyme, E2. IPR016135; Ubiquitin-conjugating enzyme/RWD-like. IPR023313; Ubiquitin-conjugating enzyme, active site	KEGG best hit: ath:AT3G08690	KEGG best hit desc: UBC11; UBC11 (UBIQUITIN-CONJUGATING ENZYME 11); ubiquitin-protein ligase; K06689 ubiquitin-conjugating enzyme E2 D/E [EC:6.3.2.19]	sp|P35134; Q4TYZ9; Q9M9J1|RecName: Full=Ubiquitin-conjugating enzyme E2 11;AltName: Full=Ubiquitin carrier protein 11;AltName: Full=Ubiquitin-conjugating enzyme E2-17 kDa 11;AltName: Full=Ubiquitin-protein ligase 11; OS=Arabidopsis thaliana (Mouse-ear cress). GN=Name=UBC11; OrderedLocusNames=At3g08690; ORFNames=F17O14.16; PE=1: Evidence at protein level;	TrEMBL best hit: D7L769
60	Pbr009082.1	Chr10	10160164	10161830	Number of GOs: 0	GO: NA	Number of IPRs: 2	IPR: IPR006917; SOUL haem-binding protein. IPR011256; Regulatory factor, effector, bacterial	KEGG best hit: NA	KEGG best hit desc: NA	sp|Q9Y5Z4; Q96P57|RecName: Full=Heme-binding protein 2;AltName: Full=Placental protein 23;AltName: Full=Protein SOUL; OS=Homo sapiens (Human). GN=Name=HEBP2; Synonyms=C6orf34, SOUL; PE=1: Evidence at protein level;	TrEMBL best hit: A9PHD8
61	Pbr009083.1	Chr10	10165099	10172057	Number of GOs: 3	GO: GO:0004221; ubiquitin thiolesterase activity; Molecular Function. GO:0006511; ubiquitin-dependent protein catabolic process; Biological Process. GO:0008270; zinc ion binding; Molecular Function	Number of IPRs: 3	IPR: IPR001394; Peptidase C19, ubiquitin carboxyl-terminal hydrolase 2. IPR002893; Zinc finger, MYND-type. IPR018200; Peptidase C19, ubiquitin carboxyl-terminal hydrolase 2, conserved site	KEGG best hit: ppp:PHYPADRAFT_11930	KEGG best hit desc: hypothetical protein; K11855 ubiquitin carboxyl-terminal hydrolase 36/42 [EC:3.1.2.15]	sp|Q9FPS9; Q9SHG9|RecName: Full=Ubiquitin carboxyl-terminal hydrolase 15;AltName: Full=Deubiquitinating enzyme 15;AltName: Full=Ubiquitin thioesterase 15;AltName: Full=Ubiquitin-specific-processing protease 15; OS=Arabidopsis thaliana (Mouse-ear cress). GN=Name=UBP15; OrderedLocusNames=At1g17110; ORFNames=F20D23.20; PE=2: Evidence at transcript level;	TrEMBL best hit: F6HRG0
62	Pbr009084.1	Chr10	10186239	10188414	Number of GOs: 5	GO: GO:0006810; transport; Biological Process. GO:0006865; amino acid transport; Biological Process. GO:0015171; amino acid transmembrane transporter activity; Molecular Function. GO:0016020; membrane; Cellular Component. GO:0055085; transmembrane transport; Biological Process	Number of IPRs: 3	IPR: IPR002293; Amino acid/polyamine transporter I. IPR004841; Amino acid permease domain. IPR015606; Cationic amino acid transporter	KEGG best hit: sbi:SORBI_08g021380	KEGG best hit desc: hypothetical protein; K03294 basic amino acid/polyamine antiporter, APA family	sp|Q797A7; O06479|RecName: Full=Uncharacterized amino acid permease YfnA; OS=Bacillus subtilis (strain 168). GN=Name=yfnA; OrderedLocusNames=BSU07340; PE=3: Inferred from homology;	TrEMBL best hit: B9RY28
63	Pbr009085.1	Chr10	10206924	10208603	Number of GOs: 3	GO: GO:0005506; iron ion binding; Molecular Function. GO:0016491; oxidoreductase activity; Molecular Function. GO:0055114; oxidation-reduction process; Biological Process	Number of IPRs: 2	IPR: IPR002283; Isopenicillin N synthase. IPR005123; Oxoglutarate/iron-dependent oxygenase	KEGG best hit: pop:POPTR_822902	KEGG best hit desc: GA2ox6; gibberellin 2-oxidase; K04125 gibberellin 2-oxidase [EC:1.14.11.13]	sp|Q9SQ80; Q9SQ81; Q9SQJ0; Q9XHM4|RecName: Full=Gibberellin 2-beta-dioxygenase 1;AltName: Full=GA 2-oxidase 1;AltName: Full=Gibberellin 2-beta-hydroxylase 1;AltName: Full=Gibberellin 2-oxidase 1;AltName: Full=Protein SLENDER; OS=Pisum sativum (Garden pea). GN=Name=GA2OX1; Synonyms=SLN; PE=1: Evidence at protein level;	TrEMBL best hit: D7F2B1
64	Pbr009086.2	Chr10	10215173	10216661	Number of GOs: 0	GO: NA	Number of IPRs: 0	IPR: NA	KEGG best hit: pop:POPTR_827722	KEGG best hit desc: RAP16; AP2 domain-containing transcription factor; K09285 AP2-like factor, ANT lineage	sp|Q52QU2; Q6PQQ5; Q9LXA3|RecName: Full=AP2-like ethylene-responsive transcription factor AIL6;AltName: Full=Protein AINTEGUMENTA-LIKE 6; OS=Arabidopsis thaliana (Mouse-ear cress). GN=Name=AIL6; OrderedLocusNames=At5g10510; ORFNames=F12B17.140; PE=2: Evidence at transcript level;	TrEMBL best hit: F6GU86
65	Pbr009087.1	Chr10	10220414	10221977	Number of GOs: 0	GO: NA	Number of IPRs: 1	IPR: IPR007852; RNA polymerase II accessory factor, Cdc73	KEGG best hit: NA	KEGG best hit desc: NA	sp: NA	TrEMBL best hit: B9RTP0
66	Pbr009088.1	Chr10	10235766	10235921	Number of GOs: 0	GO: NA	Number of IPRs: 0	IPR: NA	KEGG best hit: NA	KEGG best hit desc: NA	sp: NA	TrEMBL best hit: NA
67	Pbr009089.1	Chr10	10254167	10256724	Number of GOs: 0	GO: NA	Number of IPRs: 1	IPR: IPR004294; Carotenoid oxygenase	KEGG best hit: pop:POPTR_1116639	KEGG best hit desc: 9-cis-epoxycarotenoid dioxygenase (EC:1.13.11.51); K09840 9-cis-epoxycarotenoid dioxygenase [EC:1.13.11.51]	sp|Q9M6E8|RecName: Full=9-cis-epoxycarotenoid dioxygenase NCED1, chloroplastic;AltName: Full=PvNCED1;Flags: Precursor; OS=Phaseolus vulgaris (Kidney bean) (French bean). GN=Name=NCED1; PE=2: Evidence at transcript level;	TrEMBL best hit: B9N649
68	Pbr009090.1	Chr10	10293161	10294001	Number of GOs: 0	GO: NA	Number of IPRs: 1	IPR: IPR009305; Protein of unknown function DUF962	KEGG best hit: NA	KEGG best hit desc: NA	sp|O13737|RecName: Full=Uncharacterized endoplasmic reticulum membrane protein C16E8.02; OS=Schizosaccharomyces pombe (strain 972 / ATCC 24843) (Fission yeast). GN=ORFNames=SPAC16E8.02; PE=4: Predicted;	TrEMBL best hit: A5B816
69	Pbr009091.1	Chr10	10303886	10309688	Number of GOs: 1	GO: GO:0003676; nucleic acid binding; Molecular Function	Number of IPRs: 2	IPR: IPR000504; RNA recognition motif domain. IPR009818; Ataxin-2, C-terminal	KEGG best hit: cin:100176178	KEGG best hit desc: similar to splicing factor, arginine/serine-rich 12; K13165 splicing factor, arginine/serine-rich 12	sp|Q8WXA9; A4FTW3; Q2M1J0; Q86X37|RecName: Full=Splicing regulatory glutamine/lysine-rich protein 1;AltName: Full=Serine/arginine-rich-splicing regulatory protein 86;AltName: Full=Splicing factor, arginine/serine-rich 12;AltName: Full=Splicing regulatory protein 508; OS=Homo sapiens (Human). GN=Name=SREK1; Synonyms=SFRS12, SRRP86; PE=1: Evidence at protein level;	TrEMBL best hit: C6TDF4
70	Pbr009092.1	Chr10	10311050	10312877	Number of GOs: 2	GO: GO:0004650; polygalacturonase activity; Molecular Function. GO:0005975; carbohydrate metabolic process; Biological Process	Number of IPRs: 3	IPR: IPR000743; Glycoside hydrolase, family 28. IPR006626; Parallel beta-helix repeat. IPR011050; Pectin lyase fold/virulence factor	KEGG best hit: pop:POPTR_552472	KEGG best hit desc: hypothetical protein; K01213 galacturan 1,4-alpha-galacturonidase [EC:3.2.1.67]	sp|Q05967|RecName: Full=Polygalacturonase;AltName: Full=Pectinase;Flags: Precursor; OS=Nicotiana tabacum (Common tobacco). GN=Name=PG1; PE=2: Evidence at transcript level;	TrEMBL best hit: D7T9Y0
71	Pbr009093.1	Chr10	10332790	10333062	Number of GOs: 0	GO: NA	Number of IPRs: 1	IPR: IPR008889; VQ	KEGG best hit: NA	KEGG best hit desc: NA	sp: NA	TrEMBL best hit: NA
72	Pbr009094.1	Chr10	10341923	10345622	Number of GOs: 2	GO: GO:0005515; protein binding; Molecular Function. GO:0008270; zinc ion binding; Molecular Function	Number of IPRs: 1	IPR: IPR001841; Zinc finger, RING-type	KEGG best hit: NA	KEGG best hit desc: NA	sp|A5DQJ8|RecName: Full=Protein SIP5; OS=Meyerozyma guilliermondii (strain ATCC 6260 / CBS 566 / DSM 6381 / JCM1539 / NBRC 10279 / NRRL Y-324) (Yeast) (Candida guilliermondii). GN=Name=SIP5; ORFNames=PGUG_05549; PE=3: Inferred from homology;	TrEMBL best hit: A5AEZ0
73	Pbr009095.1	Chr10	10352591	10353676	Number of GOs: 0	GO: NA	Number of IPRs: 0	IPR: NA	KEGG best hit: NA	KEGG best hit desc: NA	sp|Q8LE98; Q0WP02; Q29Q29|RecName: Full=Interactor of constitutive active ROPs 1;AltName: Full=ROP-interactive partner 1; OS=Arabidopsis thaliana (Mouse-ear cress). GN=Name=ICR1; Synonyms=RIP1; OrderedLocusNames=At1g17140;ORFNames=F20D23.32, F20D23_31; PE=1: Evidence at protein level;	TrEMBL best hit: A5CB29
74	Pbr010206.1	Chr10	564769	574605	Number of GOs: 2	GO: GO:0005509; calcium ion binding; Molecular Function. GO:0005515; protein binding; Molecular Function	Number of IPRs: 5	IPR: IPR001214; SET domain. IPR001881; EGF-like calcium-binding. IPR003137; Protease-associated domain, PA. IPR015353; Rubisco LS methyltransferase, substrate-binding domain. IPR018097; EGF-like calcium-binding, conserved site	KEGG best hit: tad:TRIADDRAFT_53561	KEGG best hit desc: hypothetical protein ; K14616 cubilin	sp|Q8L7E3; O49438|RecName: Full=Vacuolar-sorting receptor 7;AltName: Full=BP80-like protein f;AltName: Full=Epidermal growth factor receptor-like protein 3;Flags: Precursor; OS=Arabidopsis thaliana (Mouse-ear cress). GN=Name=VSR7; Synonyms=BP80F, ELP3; OrderedLocusNames=At4g20110;ORFNames=F18F4.210; PE=2: Evidence at transcript level;	TrEMBL best hit: B9GYG5
75	Pbr010207.1	Chr10	580253	582005	Number of GOs: 0	GO: NA	Number of IPRs: 0	IPR: NA	KEGG best hit: NA	KEGG best hit desc: NA	sp: NA	TrEMBL best hit: D7T9S3
76	Pbr010208.1	Chr10	585413	586216	Number of GOs: 0	GO: NA	Number of IPRs: 0	IPR: NA	KEGG best hit: NA	KEGG best hit desc: NA	sp: NA	TrEMBL best hit: B9HZ13
77	Pbr010209.1	Chr10	586772	588425	Number of GOs: 0	GO: NA	Number of IPRs: 1	IPR: IPR002885; Pentatricopeptide repeat	KEGG best hit: rcu:RCOM_0340700	KEGG best hit desc: Cell division protein ftsH, putative (EC:3.6.4.3); K03798 cell division protease FtsH [EC:3.4.24.-]	sp|Q9FJY7|RecName: Full=Pentatricopeptide repeat-containing protein At5g66520; OS=Arabidopsis thaliana (Mouse-ear cress). GN=Name=PCMP-H61; OrderedLocusNames=At5g66520; ORFNames=K1F13.18; PE=2: Evidence at transcript level;	TrEMBL best hit: F6HEZ0
78	Pbr010210.1	Chr10	596213	597388	Number of GOs: 2	GO: GO:0003677; DNA binding; Molecular Function. GO:0005515; protein binding; Molecular Function	Number of IPRs: 5	IPR: IPR001005; SANT domain, DNA binding. IPR009057; Homeodomain-like. IPR014778; Myb, DNA-binding. IPR015495; Myb transcription factor. IPR017930; Transcription regulator HTH, Myb-type, DNA-binding	KEGG best hit: pop:POPTR_751059	KEGG best hit desc: MYB008; hypothetical protein; K09422 myb proto-oncogene protein, plant	sp|Q8LPH6; O22685; O65249; Q9SBF4|RecName: Full=Transcription factor MYB86;AltName: Full=Myb homolog 4;AltName: Full=Myb-related protein 86; OS=Arabidopsis thaliana (Mouse-ear cress). GN=Name=MYB86; Synonyms=MYB4; OrderedLocusNames=At5g26660;ORFNames=F21E10.4; PE=2: Evidence at transcript level;	TrEMBL best hit: B9GN08
79	Pbr010211.1	Chr10	600771	602111	Number of GOs: 0	GO: NA	Number of IPRs: 0	IPR: NA	KEGG best hit: NA	KEGG best hit desc: NA	sp: NA	TrEMBL best hit: NA
80	Pbr010212.1	Chr10	610543	611142	Number of GOs: 0	GO: NA	Number of IPRs: 0	IPR: NA	KEGG best hit: NA	KEGG best hit desc: NA	sp: NA	TrEMBL best hit: E9L558
81	Pbr010213.1	Chr10	612484	614210	Number of GOs: 4	GO: GO:0004601; peroxidase activity; Molecular Function. GO:0006979; response to oxidative stress; Biological Process. GO:0020037; heme binding; Molecular Function. GO:0055114; oxidation-reduction process; Biological Process	Number of IPRs: 5	IPR: IPR000823; Plant peroxidase. IPR002016; Haem peroxidase, plant/fungal/bacterial. IPR010255; Haem peroxidase. IPR019793; Peroxidases heam-ligand binding site. IPR019794; Peroxidase, active site	KEGG best hit: vvi:100249548	KEGG best hit desc: hypothetical protein LOC100249548; K00430 peroxidase [EC:1.11.1.7]	sp|Q9SY33|RecName: Full=Peroxidase 7;AltName: Full=ATP30;Flags: Precursor; OS=Arabidopsis thaliana (Mouse-ear cress). GN=Name=PER7; Synonyms=P7; OrderedLocusNames=At1g30870;ORFNames=F17F8.26, T17H7.19; PE=2: Evidence at transcript level;	TrEMBL best hit: F6HGE3
82	Pbr010214.1	Chr10	621060	625004	Number of GOs: 5	GO: GO:0004672; protein kinase activity; Molecular Function. GO:0004674; protein serine/threonine kinase activity; Molecular Function. GO:0005515; protein binding; Molecular Function. GO:0005524; ATP binding; Molecular Function. GO:0006468; protein phosphorylation; Biological Process	Number of IPRs: 10	IPR: IPR000719; Protein kinase, catalytic domain. IPR001611; Leucine-rich repeat. IPR002290; Serine/threonine-protein kinase domain. IPR003591; Leucine-rich repeat, typical subtype. IPR008271; Serine/threonine-protein kinase, active site. IPR011009; Protein kinase-like domain. IPR013210; Leucine-rich repeat-containing N-terminal, type 2. IPR017441; Protein kinase, ATP binding site. IPR017442; Ser…	KEGG best hit: pop:POPTR_1075175	KEGG best hit desc: hypothetical protein; K13420 LRR receptor-like serine/threonine-protein kinase FLS2 [EC:2.7.11.1]	sp|C0LGQ5; Q9SN91|RecName: Full=LRR receptor-like serine/threonine-protein kinase GSO1;AltName: Full=Protein GASSHO 1;Flags: Precursor; OS=Arabidopsis thaliana (Mouse-ear cress). GN=Name=GSO1; OrderedLocusNames=At4g20140; ORFNames=F1C12.60; PE=2: Evidence at transcript level;	TrEMBL best hit: B9GN05
83	Pbr010215.1	Chr10	627643	628030	Number of GOs: 0	GO: NA	Number of IPRs: 0	IPR: NA	KEGG best hit: NA	KEGG best hit desc: NA	sp: NA	TrEMBL best hit: O65429
84	Pbr010216.1	Chr10	632454	633284	Number of GOs: 0	GO: NA	Number of IPRs: 0	IPR: NA	KEGG best hit: NA	KEGG best hit desc: NA	sp: NA	TrEMBL best hit: B9GN03
85	Pbr010217.1	Chr10	633324	637428	Number of GOs: 2	GO: GO:0005515; protein binding; Molecular Function. GO:0008270; zinc ion binding; Molecular Function	Number of IPRs: 1	IPR: IPR001841; Zinc finger, RING-type	KEGG best hit: pop:POPTR_879783	KEGG best hit desc: hypothetical protein; K01931 protein neuralized	sp|P29503; Q26306; Q27273; Q8INP6; Q8INP7; Q960M1|RecName: Full=Protein neuralized; OS=Drosophila melanogaster (Fruit fly). GN=Name=neur; Synonyms=neu; ORFNames=CG11988; PE=1: Evidence at protein level;	TrEMBL best hit: B9GYH4
86	Pbr010218.1	Chr10	643285	645231	Number of GOs: 4	GO: GO:0003824; catalytic activity; Molecular Function. GO:0006281; DNA repair; Biological Process. GO:0006284; base-excision repair; Biological Process. GO:0008725; DNA-3-methyladenine glycosylase I activity; Molecular Function	Number of IPRs: 2	IPR: IPR005019; Methyladenine glycosylase. IPR011257; DNA glycosylase	KEGG best hit: vvi:100256507	KEGG best hit desc: hypothetical protein LOC100256507; K01246 DNA-3-methyladenine glycosylase I [EC:3.2.2.20]	sp|Q7VG78|RecName: Full=Probable GMP synthase [glutamine-hydrolyzing];AltName: Full=GMP synthetase;AltName: Full=Glutamine amidotransferase; OS=Helicobacter hepaticus (strain ATCC 51449 / 3B1). GN=Name=guaA; OrderedLocusNames=HH_1444; PE=3: Inferred from homology;	TrEMBL best hit: D7TA54
87	Pbr010219.1	Chr10	650508	652773	Number of GOs: 5	GO: GO:0003723; RNA binding; Molecular Function. GO:0003735; structural constituent of ribosome; Molecular Function. GO:0005622; intracellular; Cellular Component. GO:0005840; ribosome; Cellular Component. GO:0006412; translation; Biological Process	Number of IPRs: 6	IPR: IPR000876; Ribosomal protein S4e. IPR002942; RNA-binding S4. IPR005824; KOW. IPR013843; Ribosomal protein S4e, N-terminal. IPR013845; Ribosomal protein S4e, central. IPR018199; Ribosomal protein S4e, N-terminal, conserved site	KEGG best hit: vvi:100244922	KEGG best hit desc: similar to 40S ribosomal S4 protein; K02987 small subunit ribosomal protein S4e	sp|P46300|RecName: Full=40S ribosomal protein S4; OS=Solanum tuberosum (Potato). GN=Name=RPS4; PE=2: Evidence at transcript level;	TrEMBL best hit: F6GUL7
88	Pbr010220.1	Chr10	659916	660353	Number of GOs: 0	GO: NA	Number of IPRs: 0	IPR: NA	KEGG best hit: NA	KEGG best hit desc: NA	sp: NA	TrEMBL best hit: O65431
89	Pbr010221.1	Chr10	660862	663717	Number of GOs: 0	GO: NA	Number of IPRs: 1	IPR: IPR008166; Domain of unknown function DUF23	KEGG best hit: NA	KEGG best hit desc: NA	sp: NA	TrEMBL best hit: B9GN01
90	Pbr010222.1	Chr10	673771	682099	Number of GOs: 0	GO: NA	Number of IPRs: 1	IPR: IPR008166; Domain of unknown function DUF23	KEGG best hit: NA	KEGG best hit desc: NA	sp: NA	TrEMBL best hit: F6HGD2
91	Pbr010223.1	Chr10	690254	693407	Number of GOs: 0	GO: NA	Number of IPRs: 1	IPR: IPR008166; Domain of unknown function DUF23	KEGG best hit: NA	KEGG best hit desc: NA	sp: NA	TrEMBL best hit: B9T6X5
92	Pbr010224.1	Chr10	704892	708607	Number of GOs: 0	GO: NA	Number of IPRs: 0	IPR: NA	KEGG best hit: NA	KEGG best hit desc: NA	sp: NA	TrEMBL best hit: B9GYR2
93	Pbr010225.1	Chr10	719703	720974	Number of GOs: 1	GO: GO:0016020; membrane; Cellular Component	Number of IPRs: 2	IPR: IPR000620; Drug/metabolite transporter. IPR004853; Domain of unknown function DUF250	KEGG best hit: NA	KEGG best hit desc: NA	sp|Q9SY29|RecName: Full=Probable purine permease 4; OS=Arabidopsis thaliana (Mouse-ear cress). GN=Name=PUP4; OrderedLocusNames=At1g30840; ORFNames=T17H7.15; PE=2: Evidence at transcript level;	TrEMBL best hit: B9T6X2
94	Pbr010226.1	Chr10	730238	734803	Number of GOs: 5	GO: GO:0003677; DNA binding; Molecular Function. GO:0005524; ATP binding; Molecular Function. GO:0005634; nucleus; Cellular Component. GO:0006260; DNA replication; Biological Process. GO:0006270; DNA-dependent DNA replication initiation; Biological Process	Number of IPRs: 4	IPR: IPR001208; DNA-dependent ATPase MCM. IPR008049; MCM protein 6. IPR016027; Nucleic acid-binding, OB-fold-like. IPR018525; DNA-dependent ATPase MCM, conserved site	KEGG best hit: pop:POPTR_797236	KEGG best hit desc: hypothetical protein; K02542 minichromosome maintenance protein 6	sp|P49731; Q9P7R7|RecName: Full=DNA replication licensing factor mcm6;AltName: Full=Minichromosome maintenance protein 6; OS=Schizosaccharomyces pombe (strain 972 / ATCC 24843) (Fission yeast). GN=Name=mcm6; Synonyms=mis5; ORFNames=SPBC211.04c; PE=1: Evidence at protein level;	TrEMBL best hit: B9GMZ6
95	Pbr010227.1	Chr10	739299	740923	Number of GOs: 0	GO: NA	Number of IPRs: 1	IPR: IPR008469; DREPP plasma membrane polypeptide	KEGG best hit: NA	KEGG best hit desc: NA	sp|Q0JPA6; P83649; Q9LGY5|RecName: Full=Salt stress root protein RS1; OS=Oryza sativa subsp. japonica (Rice). GN=OrderedLocusNames=Os01g0233000, LOC_Os01g13210;ORFNames=OsJ_000980, P0702F03.6; PE=2: Evidence at transcript level;	TrEMBL best hit: B7FH09
96	Pbr010228.1	Chr10	742773	746599	Number of GOs: 1	GO: GO:0005515; protein binding; Molecular Function	Number of IPRs: 1	IPR: IPR001487; Bromodomain	KEGG best hit: sbi:SORBI_03g001920	KEGG best hit desc: hypothetical protein; K11684 bromodomain-containing factor 1	sp|Q84XV2; O64754; Q56W05|RecName: Full=Transcription factor GTE1;AltName: Full=Bromodomain-containing protein GTE1;AltName: Full=Protein GLOBAL TRANSCRIPTION FACTOR GROUP E1;AltName: Full=Protein IMBIBITION-INDUCIBLE 1; OS=Arabidopsis thaliana (Mouse-ear cress). GN=Name=GTE1; Synonyms=IMB1; OrderedLocusNames=At2g34900;ORFNames=F19I3.13; PE=2: Evidence at transcript level;	TrEMBL best hit: F6HNI4
97	Pbr010229.1	Chr10	747337	748716	Number of GOs: 3	GO: GO:0003676; nucleic acid binding; Molecular Function. GO:0008168; methyltransferase activity; Molecular Function. GO:0032259; methylation; Biological Process	Number of IPRs: 2	IPR: IPR002052; DNA methylase, N-6 adenine-specific, conserved site. IPR007848; Methyltransferase small	KEGG best hit: hsa:29104	KEGG best hit desc: N6AMT1, C21orf127, HEMK2, MGC19995, MTQ2, N6AMT; N-6 adenine-specific DNA methyltransferase 1 (putative) (EC:2.1.1.72); K00571 site-specific DNA-methyltransferase (adenine-specific) [EC:2.1.1.72]	sp|Q9Y5N5; Q96F73|RecName: Full=HemK methyltransferase family member 2;AltName: Full=M.HsaHemK2P;AltName: Full=N(6)-adenine-specific DNA methyltransferase 1; OS=Homo sapiens (Human). GN=Name=N6AMT1; Synonyms=C21orf127, HEMK2; ORFNames=PRED28; PE=1: Evidence at protein level;	TrEMBL best hit: B9T391
98	Pbr010230.1	Chr10	749300	752689	Number of GOs: 4	GO: GO:0003676; nucleic acid binding; Molecular Function. GO:0004386; helicase activity; Molecular Function. GO:0005524; ATP binding; Molecular Function. GO:0008026; ATP-dependent helicase activity; Molecular Function	Number of IPRs: 5	IPR: IPR001650; Helicase, C-terminal. IPR007502; Helicase-associated domain. IPR011545; DNA/RNA helicase, DEAD/DEAH box type, N-terminal. IPR011709; Domain of unknown function DUF1605. IPR014001; DEAD-like helicase	KEGG best hit: vvi:100261447	KEGG best hit desc: hypothetical protein LOC100261447; K12815 pre-mRNA-splicing factor ATP-dependent RNA helicase PRP16 [EC:3.6.4.13]	sp|Q17R09|RecName: Full=Pre-mRNA-splicing factor ATP-dependent RNA helicase PRP16;AltName: Full=ATP-dependent RNA helicase DHX38;AltName: Full=DEAH box protein 38; OS=Bos taurus (Bovine). GN=Name=DHX38; Synonyms=PRP16; PE=2: Evidence at transcript level;	TrEMBL best hit: B9SMB4
99	Pbr010231.1	Chr10	755689	759926	Number of GOs: 5	GO: GO:0004672; protein kinase activity; Molecular Function. GO:0004674; protein serine/threonine kinase activity; Molecular Function. GO:0005515; protein binding; Molecular Function. GO:0005524; ATP binding; Molecular Function. GO:0006468; protein phosphorylation; Biological Process	Number of IPRs: 9	IPR: IPR000719; Protein kinase, catalytic domain. IPR001611; Leucine-rich repeat. IPR002290; Serine/threonine-protein kinase domain. IPR003591; Leucine-rich repeat, typical subtype. IPR008271; Serine/threonine-protein kinase, active site. IPR011009; Protein kinase-like domain. IPR013210; Leucine-rich repeat-containing N-terminal, type 2. IPR017442; Serine/threonine-protein kinase-like domain. IPR…	KEGG best hit: ath:AT1G75820	KEGG best hit desc: CLV1; CLV1 (CLAVATA 1); ATP binding / kinase/ protein serine/threonine kinase/ receptor signaling protein serine/threonine kinase; K00924 [EC:2.7.1.-]	sp|O65440; C0LGQ6|RecName: Full=Leucine-rich repeat receptor-like serine/threonine-protein kinase BAM3;AltName: Full=Protein BARELY ANY MERISTEM 3;Flags: Precursor; OS=Arabidopsis thaliana (Mouse-ear cress). GN=Name=BAM3; OrderedLocusNames=At4g20270; ORFNames=F1C12.190; PE=2: Evidence at transcript level;	TrEMBL best hit: B9GYR6
100	Pbr010232.1	Chr10	764614	767326	Number of GOs: 4	GO: GO:0003677; DNA binding; Molecular Function. GO:0003702; RNA polymerase II transcription factor activity; Molecular Function. GO:0005634; nucleus; Cellular Component. GO:0006367; transcription initiation from RNA polymerase II promoter; Biological Process	Number of IPRs: 2	IPR: IPR006809; TAFII28-like protein. IPR009072; Histone-fold	KEGG best hit: vvi:100249829	KEGG best hit desc: hypothetical protein LOC100249829; K03135 transcription initiation factor TFIID subunit 11	sp|Q54XM9|RecName: Full=Transcription initiation factor TFIID subunit 11; OS=Dictyostelium discoideum (Slime mold). GN=Name=taf11; ORFNames=DDB_G0278843; PE=3: Inferred from homology;	TrEMBL best hit: D7TQZ4
101	Pbr010233.1	Chr10	768435	773445	Number of GOs: 0	GO: NA	Number of IPRs: 1	IPR: IPR012438; Protein of unknown function DUF1639	KEGG best hit: NA	KEGG best hit desc: NA	sp: NA	TrEMBL best hit: B9T386
102	Pbr010234.1	Chr10	773965	776826	Number of GOs: 1	GO: GO:0005515; protein binding; Molecular Function	Number of IPRs: 3	IPR: IPR001611; Leucine-rich repeat. IPR003591; Leucine-rich repeat, typical subtype. IPR013210; Leucine-rich repeat-containing N-terminal, type 2	KEGG best hit: sbi:SORBI_06g028760	KEGG best hit desc: hypothetical protein; K13420 LRR receptor-like serine/threonine-protein kinase FLS2 [EC:2.7.11.1]	sp|C0LGQ5; Q9SN91|RecName: Full=LRR receptor-like serine/threonine-protein kinase GSO1;AltName: Full=Protein GASSHO 1;Flags: Precursor; OS=Arabidopsis thaliana (Mouse-ear cress). GN=Name=GSO1; OrderedLocusNames=At4g20140; ORFNames=F1C12.60; PE=2: Evidence at transcript level;	TrEMBL best hit: F6H3Z2
103	Pbr010235.1	Chr10	783826	786513	Number of GOs: 1	GO: GO:0005515; protein binding; Molecular Function	Number of IPRs: 3	IPR: IPR001611; Leucine-rich repeat. IPR003591; Leucine-rich repeat, typical subtype. IPR013210; Leucine-rich repeat-containing N-terminal, type 2	KEGG best hit: sbi:SORBI_06g028760	KEGG best hit desc: hypothetical protein; K13420 LRR receptor-like serine/threonine-protein kinase FLS2 [EC:2.7.11.1]	sp|Q9C9H7|RecName: Full=Receptor-like protein 12;Flags: Precursor; OS=Arabidopsis thaliana (Mouse-ear cress). GN=Name=RLP12; OrderedLocusNames=At1g71400; ORFNames=F26A9.22, F3I17.30; PE=2: Evidence at transcript level;	TrEMBL best hit: F6H3Z2
104	Pbr010236.1	Chr10	808253	811543	Number of GOs: 1	GO: GO:0005515; protein binding; Molecular Function	Number of IPRs: 4	IPR: IPR001611; Leucine-rich repeat. IPR003591; Leucine-rich repeat, typical subtype. IPR013101; Leucine-rich repeat 2. IPR013210; Leucine-rich repeat-containing N-terminal, type 2	KEGG best hit: osa:4337016	KEGG best hit desc: Os04g0618700; K13420 LRR receptor-like serine/threonine-protein kinase FLS2 [EC:2.7.11.1]	sp|Q9C9H7|RecName: Full=Receptor-like protein 12;Flags: Precursor; OS=Arabidopsis thaliana (Mouse-ear cress). GN=Name=RLP12; OrderedLocusNames=At1g71400; ORFNames=F26A9.22, F3I17.30; PE=2: Evidence at transcript level;	TrEMBL best hit: F6H3Z2
105	Pbr010237.1	Chr10	812729	815839	Number of GOs: 1	GO: GO:0005515; protein binding; Molecular Function	Number of IPRs: 3	IPR: IPR001611; Leucine-rich repeat. IPR003591; Leucine-rich repeat, typical subtype. IPR013210; Leucine-rich repeat-containing N-terminal, type 2	KEGG best hit: sbi:SORBI_06g028760	KEGG best hit desc: hypothetical protein; K13420 LRR receptor-like serine/threonine-protein kinase FLS2 [EC:2.7.11.1]	sp|Q9LYN8; C0LGS9; Q8GSM5|RecName: Full=Leucine-rich repeat receptor protein kinase EMS1 {ECO:0000305};AltName: Full=Protein EXCESS MICROSPOROCYTES 1 {ECO:0000303|PubMed:12154130};AltName: Full=Protein EXTRA SPOROGENOUS CELLS {ECO:0000303|PubMed:12401166};Flags: Precursor; OS=Arabidopsis thaliana (Mouse-ear cress). GN=Name=EMS1 {ECO:0000303|PubMed:12154130};Synonyms=ESP, EXS {ECO:0000303|PubMed:1…	TrEMBL best hit: F6H3Z2
106	Pbr010238.2	Chr10	816802	819893	Number of GOs: 2	GO: GO:0005856; cytoskeleton; Cellular Component. GO:0030833; regulation of actin filament polymerization; Biological Process	Number of IPRs: 1	IPR: IPR007188; Arp2/3 complex, 34kDa subunit p34-Arc	KEGG best hit: pop:POPTR_711859	KEGG best hit desc: hypothetical protein; K05758 actin related protein 2/3 complex, subunit 2	sp|Q8WTM6|RecName: Full=Probable actin-related protein 2/3 complex subunit 2;AltName: Full=Arp2/3 complex 34 kDa subunit; OS=Caenorhabditis elegans. GN=Name=arx-4; ORFNames=Y6D11A.2; PE=3: Inferred from homology;	TrEMBL best hit: B9GYS0
107	Pbr010239.1	Chr10	820918	823501	Number of GOs: 3	GO: GO:0004222; metalloendopeptidase activity; Molecular Function. GO:0006508; proteolysis; Biological Process. GO:0016020; membrane; Cellular Component	Number of IPRs: 2	IPR: IPR001193; Peptidase M50, mammalian sterol-regulatory element binding protein. IPR008915; Peptidase M50	KEGG best hit: rcu:RCOM_0096190	KEGG best hit desc: protease m50 membrane-bound transcription factor site 2 protease, putative (EC:3.4.24.85); K07765 S2P endopeptidase [EC:3.4.24.85]	sp|Q0III2|RecName: Full=Membrane-bound transcription factor site-2 protease;AltName: Full=Endopeptidase S2P; OS=Bos taurus (Bovine). GN=Name=MBTPS2; PE=2: Evidence at transcript level;	TrEMBL best hit: B9T384
108	Pbr010240.2	Chr10	867551	873221	Number of GOs: 2	GO: GO:0003883; CTP synthase activity; Molecular Function. GO:0006221; pyrimidine nucleotide biosynthetic process; Biological Process	Number of IPRs: 2	IPR: IPR017456; CTP synthase, N-terminal. IPR017926; Glutamine amidotransferase type 1	KEGG best hit: pop:POPTR_711917	KEGG best hit desc: CTP synthase (EC:6.3.4.2); K01937 CTP synthase [EC:6.3.4.2]	sp|Q54V77|RecName: Full=CTP synthase;AltName: Full=CTP synthetase;AltName: Full=UTP--ammonia ligase; OS=Dictyostelium discoideum (Slime mold). GN=Name=ctps; ORFNames=DDB_G0280567; PE=3: Inferred from homology;	TrEMBL best hit: B9GYS3
109	Pbr010241.2	Chr10	877336	881994	Number of GOs: 0	GO: NA	Number of IPRs: 0	IPR: NA	KEGG best hit: NA	KEGG best hit desc: NA	sp|Q8G4L4|RecName: Full=Probable polyamine aminopropyl transferase;AltName: Full=Putrescine aminopropyltransferase;AltName: Full=Spermidine synthase; OS=Bifidobacterium longum (strain NCC 2705). GN=Name=speE; OrderedLocusNames=BL1365; PE=3: Inferred from homology;	TrEMBL best hit: A2Q3J0
110	Pbr010242.1	Chr10	888261	889901	Number of GOs: 2	GO: GO:0003677; DNA binding; Molecular Function. GO:0045449; regulation of transcription; Biological Process	Number of IPRs: 1	IPR: IPR003441; No apical meristem (NAM) protein	KEGG best hit: NA	KEGG best hit desc: NA	sp|Q9MA17|RecName: Full=Protein SOMBRERO;AltName: Full=NAC domain-containing protein 33; OS=Arabidopsis thaliana (Mouse-ear cress). GN=Name=SMB; Synonyms=NAC033; OrderedLocusNames=At1g79580;ORFNames=F20B17.1; PE=1: Evidence at protein level;	TrEMBL best hit: B9S679
111	Pbr010243.1	Chr10	909768	915931	Number of GOs: 2	GO: GO:0003883; CTP synthase activity; Molecular Function. GO:0006221; pyrimidine nucleotide biosynthetic process; Biological Process	Number of IPRs: 2	IPR: IPR017456; CTP synthase, N-terminal. IPR017926; Glutamine amidotransferase type 1	KEGG best hit: pop:POPTR_883601	KEGG best hit desc: CTP synthase (EC:6.3.4.2); K01937 CTP synthase [EC:6.3.4.2]	sp|Q54V77|RecName: Full=CTP synthase;AltName: Full=CTP synthetase;AltName: Full=UTP--ammonia ligase; OS=Dictyostelium discoideum (Slime mold). GN=Name=ctps; ORFNames=DDB_G0280567; PE=3: Inferred from homology;	TrEMBL best hit: B9HYE3
112	Pbr010244.1	Chr10	920676	924988	Number of GOs: 10	GO: GO:0000166; nucleotide binding; Molecular Function. GO:0005524; ATP binding; Molecular Function. GO:0005622; intracellular; Cellular Component. GO:0006810; transport; Biological Process. GO:0016020; membrane; Cellular Component. GO:0016021; integral to membrane; Cellular Component. GO:0016887; ATPase activity; Molecular Function. GO:0017111; nucleoside-triphosphatase activity; Molecular Funct…	Number of IPRs: 7	IPR: IPR001482; Type II secretion system protein E. IPR003439; ABC transporter-like. IPR003593; ATPase, AAA+ type, core. IPR010509; ABC transporter, N-terminal. IPR011527; ABC transporter, transmembrane domain, type 1. IPR017871; ABC transporter, conserved site. IPR017940; ABC transporter, integral membrane type 1	KEGG best hit: cme:CMP028C	KEGG best hit desc: ATP-binding cassette, sub-family D (PMP); K02471 putative ATP-binding cassette transporter	sp|Q6NLC1; Q9SLJ9|RecName: Full=ABC transporter D family member 2, chloroplastic;Flags: Precursor; OS=Arabidopsis thaliana (Mouse-ear cress). GN=Name=ABCC2; Synonyms=PMP1; OrderedLocusNames=At1g54350;ORFNames=F20D21.17; PE=1: Evidence at protein level;	TrEMBL best hit: B9RKV1
113	Pbr010245.1	Chr10	929673	934684	Number of GOs: 10	GO: GO:0000166; nucleotide binding; Molecular Function. GO:0005524; ATP binding; Molecular Function. GO:0005622; intracellular; Cellular Component. GO:0006810; transport; Biological Process. GO:0016020; membrane; Cellular Component. GO:0016021; integral to membrane; Cellular Component. GO:0016887; ATPase activity; Molecular Function. GO:0017111; nucleoside-triphosphatase activity; Molecular Funct…	Number of IPRs: 7	IPR: IPR001482; Type II secretion system protein E. IPR003439; ABC transporter-like. IPR003593; ATPase, AAA+ type, core. IPR010509; ABC transporter, N-terminal. IPR011527; ABC transporter, transmembrane domain, type 1. IPR017871; ABC transporter, conserved site. IPR017940; ABC transporter, integral membrane type 1	KEGG best hit: cme:CMP028C	KEGG best hit desc: ATP-binding cassette, sub-family D (PMP); K02471 putative ATP-binding cassette transporter	sp|Q6NLC1; Q9SLJ9|RecName: Full=ABC transporter D family member 2, chloroplastic;Flags: Precursor; OS=Arabidopsis thaliana (Mouse-ear cress). GN=Name=ABCC2; Synonyms=PMP1; OrderedLocusNames=At1g54350;ORFNames=F20D21.17; PE=1: Evidence at protein level;	TrEMBL best hit: F6H9R8
114	Pbr010246.1	Chr10	938505	944851	Number of GOs: 9	GO: GO:0000166; nucleotide binding; Molecular Function. GO:0005524; ATP binding; Molecular Function. GO:0006810; transport; Biological Process. GO:0016020; membrane; Cellular Component. GO:0016021; integral to membrane; Cellular Component. GO:0016887; ATPase activity; Molecular Function. GO:0017111; nucleoside-triphosphatase activity; Molecular Function. GO:0042626; ATPase activity, coupled to tr…	Number of IPRs: 6	IPR: IPR003439; ABC transporter-like. IPR003593; ATPase, AAA+ type, core. IPR010509; ABC transporter, N-terminal. IPR011527; ABC transporter, transmembrane domain, type 1. IPR017871; ABC transporter, conserved site. IPR017940; ABC transporter, integral membrane type 1	KEGG best hit: cme:CMP028C	KEGG best hit desc: ATP-binding cassette, sub-family D (PMP); K02471 putative ATP-binding cassette transporter	sp|Q6NLC1; Q9SLJ9|RecName: Full=ABC transporter D family member 2, chloroplastic;Flags: Precursor; OS=Arabidopsis thaliana (Mouse-ear cress). GN=Name=ABCC2; Synonyms=PMP1; OrderedLocusNames=At1g54350;ORFNames=F20D21.17; PE=1: Evidence at protein level;	TrEMBL best hit: F6H9R8
115	Pbr010247.1	Chr10	952503	958320	Number of GOs: 2	GO: GO:0003676; nucleic acid binding; Molecular Function. GO:0008270; zinc ion binding; Molecular Function	Number of IPRs: 1	IPR: IPR000571; Zinc finger, CCCH-type	KEGG best hit: vcn:VOLCADRAFT_107956	KEGG best hit desc: hypothetical protein; K08852 serine/threonine-protein kinase/endoribonuclease IRE1 [EC:2.7.11.1 3.1.26.-]	sp|Q941Q3; Q0WPD0; Q9C7B5; Q9LTW6|RecName: Full=Zinc finger CCCH domain-containing protein 37;AltName: Full=ENHANCER OF AG-4 protein 1; OS=Arabidopsis thaliana (Mouse-ear cress). GN=Name=HUA1; OrderedLocusNames=At3g12680; ORFNames=T2E22.1; PE=1: Evidence at protein level;	TrEMBL best hit: D7T0Z4
116	Pbr010248.1	Chr10	960073	960618	Number of GOs: 0	GO: NA	Number of IPRs: 0	IPR: NA	KEGG best hit: NA	KEGG best hit desc: NA	sp: NA	TrEMBL best hit: B9T3H8
117	Pbr010249.1	Chr10	963065	965581	Number of GOs: 0	GO: NA	Number of IPRs: 1	IPR: IPR002885; Pentatricopeptide repeat	KEGG best hit: ath:AT5G03560	KEGG best hit desc: nucleobase:cation symporter; K03457 nucleobase:cation symporter-1, NCS1 family	sp|O81028|RecName: Full=Pentatricopeptide repeat-containing protein At2g26790, mitochondrial;Flags: Precursor; OS=Arabidopsis thaliana (Mouse-ear cress). GN=OrderedLocusNames=At2g26790; ORFNames=F12C20.17; PE=3: Inferred from homology;	TrEMBL best hit: B9SIR2
118	Pbr010250.5	Chr10	978523	982261	Number of GOs: 6	GO: GO:0000287; magnesium ion binding; Molecular Function. GO:0004450; isocitrate dehydrogenase (NADP+) activity; Molecular Function. GO:0006102; isocitrate metabolic process; Biological Process. GO:0016616; oxidoreductase activity, acting on the CH-OH group of donors, NAD or NADP as acceptor; Molecular Function. GO:0051287; NAD or NADH binding; Molecular Function. GO:0055114; oxidation-reduction…	Number of IPRs: 2	IPR: IPR001804; Isocitrate/isopropylmalate dehydrogenase. IPR004790; Isocitrate dehydrogenase NADP-dependent, eukaryotic	KEGG best hit: pop:POPTR_770098	KEGG best hit desc: isocitrate dehydrogenase (NADP+); K00031 isocitrate dehydrogenase [EC:1.1.1.42]	sp|P50218|RecName: Full=Isocitrate dehydrogenase [NADP];AltName: Full=IDP;AltName: Full=NADP(+)-specific ICDH;AltName: Full=Oxalosuccinate decarboxylase; OS=Nicotiana tabacum (Common tobacco). GN= PE=2: Evidence at transcript level;	TrEMBL best hit: Q9SW73
119	Pbr010251.1	Chr10	983139	983480	Number of GOs: 0	GO: NA	Number of IPRs: 0	IPR: NA	KEGG best hit: NA	KEGG best hit desc: NA	sp: NA	TrEMBL best hit: NA
120	Pbr010252.1	Chr10	984604	986736	Number of GOs: 4	GO: GO:0004672; protein kinase activity; Molecular Function. GO:0004674; protein serine/threonine kinase activity; Molecular Function. GO:0005524; ATP binding; Molecular Function. GO:0006468; protein phosphorylation; Biological Process	Number of IPRs: 6	IPR: IPR000719; Protein kinase, catalytic domain. IPR002290; Serine/threonine-protein kinase domain. IPR008271; Serine/threonine-protein kinase, active site. IPR011009; Protein kinase-like domain. IPR017442; Serine/threonine-protein kinase-like domain. IPR020635; Tyrosine-protein kinase, catalytic domain	KEGG best hit: ath:AT5G47750	KEGG best hit desc: D6PKL2; D6PKL2 (D6 PROTEIN KINASE LIKE 2); kinase; K08286 protein-serine/threonine kinase [EC:2.7.11.-]	sp|A2YBX5; P47997; Q5Z583|RecName: Full=Protein kinase G11A; OS=Oryza sativa subsp. indica (Rice). GN=ORFNames=OsI_021818; PE=2: Evidence at transcript level;	TrEMBL best hit: B9SMJ1
121	Pbr010622.1	Chr15	12995419	12998329	Number of GOs: 2	GO: GO:0008375; acetylglucosaminyltransferase activity; Molecular Function. GO:0016020; membrane; Cellular Component	Number of IPRs: 1	IPR: IPR003406; Glycosyl transferase, family 14	KEGG best hit: zma:100191516	KEGG best hit desc: pco126512b; LOC100191516; K00771 protein xylosyltransferase [EC:2.4.2.26]	sp|Q5QQ56|RecName: Full=Xylosyltransferase 1;AltName: Full=Peptide O-xylosyltransferase 1;AltName: Full=Xylosyltransferase I; OS=Canis familiaris (Dog) (Canis lupus familiaris). GN=Name=XYLT1; PE=2: Evidence at transcript level;	TrEMBL best hit: F6HH85
122	Pbr010623.1	Chr15	12994858	12995061	Number of GOs: 0	GO: NA	Number of IPRs: 0	IPR: NA	KEGG best hit: NA	KEGG best hit desc: NA	sp|Q9SJZ3|RecName: Full=Pentatricopeptide repeat-containing protein At2g22410, mitochondrial;Flags: Precursor; OS=Arabidopsis thaliana (Mouse-ear cress). GN=Name=PCMP-E28; OrderedLocusNames=At2g22410; ORFNames=F14M13.19; PE=2: Evidence at transcript level;	TrEMBL best hit: A5AXT8
123	Pbr010624.1	Chr15	12990414	12992050	Number of GOs: 4	GO: GO:0008270; zinc ion binding; Molecular Function. GO:0016491; oxidoreductase activity; Molecular Function. GO:0016747; transferase activity, transferring acyl groups other than amino-acyl groups; Molecular Function. GO:0055114; oxidation-reduction process; Biological Process	Number of IPRs: 4	IPR: IPR002085; Alcohol dehydrogenase superfamily, zinc-containing. IPR011032; GroES-like. IPR013149; Alcohol dehydrogenase, C-terminal. IPR020843; Polyketide synthase, enoylreductase	KEGG best hit: ath:AT5G16970	KEGG best hit desc: AT-AER; AT-AER (alkenal reductase); 2-alkenal reductase; K08070 2-alkenal reductase [EC:1.3.1.74]	sp|Q39172|RecName: Full=NADP-dependent alkenal double bond reductase P1; OS=Arabidopsis thaliana (Mouse-ear cress). GN=Name=P1; OrderedLocusNames=At5g16970; ORFNames=F2K13_120; PE=1: Evidence at protein level;	TrEMBL best hit: D7TC06
124	Pbr010625.1	Chr15	12978536	12980082	Number of GOs: 4	GO: GO:0008270; zinc ion binding; Molecular Function. GO:0016491; oxidoreductase activity; Molecular Function. GO:0016747; transferase activity, transferring acyl groups other than amino-acyl groups; Molecular Function. GO:0055114; oxidation-reduction process; Biological Process	Number of IPRs: 4	IPR: IPR002085; Alcohol dehydrogenase superfamily, zinc-containing. IPR011032; GroES-like. IPR013149; Alcohol dehydrogenase, C-terminal. IPR020843; Polyketide synthase, enoylreductase	KEGG best hit: ath:AT5G17000	KEGG best hit desc: NADP-dependent oxidoreductase, putative; K08070 2-alkenal reductase [EC:1.3.1.74]	sp|Q39172|RecName: Full=NADP-dependent alkenal double bond reductase P1; OS=Arabidopsis thaliana (Mouse-ear cress). GN=Name=P1; OrderedLocusNames=At5g16970; ORFNames=F2K13_120; PE=1: Evidence at protein level;	TrEMBL best hit: D7TC06
125	Pbr010626.1	Chr15	12962865	12964408	Number of GOs: 4	GO: GO:0008270; zinc ion binding; Molecular Function. GO:0016491; oxidoreductase activity; Molecular Function. GO:0016747; transferase activity, transferring acyl groups other than amino-acyl groups; Molecular Function. GO:0055114; oxidation-reduction process; Biological Process	Number of IPRs: 4	IPR: IPR002085; Alcohol dehydrogenase superfamily, zinc-containing. IPR011032; GroES-like. IPR013149; Alcohol dehydrogenase, C-terminal. IPR020843; Polyketide synthase, enoylreductase	KEGG best hit: ath:AT5G16970	KEGG best hit desc: AT-AER; AT-AER (alkenal reductase); 2-alkenal reductase; K08070 2-alkenal reductase [EC:1.3.1.74]	sp|Q39172|RecName: Full=NADP-dependent alkenal double bond reductase P1; OS=Arabidopsis thaliana (Mouse-ear cress). GN=Name=P1; OrderedLocusNames=At5g16970; ORFNames=F2K13_120; PE=1: Evidence at protein level;	TrEMBL best hit: D7TC06
126	Pbr010627.1	Chr15	12955229	12957484	Number of GOs: 2	GO: GO:0004650; polygalacturonase activity; Molecular Function. GO:0005975; carbohydrate metabolic process; Biological Process	Number of IPRs: 2	IPR: IPR000743; Glycoside hydrolase, family 28. IPR011050; Pectin lyase fold/virulence factor	KEGG best hit: vvi:100259292	KEGG best hit desc: hypothetical protein LOC100259292; K01184 polygalacturonase [EC:3.2.1.15]	sp|P48978|RecName: Full=Polygalacturonase;AltName: Full=Pectinase;Flags: Precursor; OS=Malus domestica (Apple) (Pyrus malus). GN= PE=2: Evidence at transcript level;	TrEMBL best hit: D7KX88
127	Pbr010628.1	Chr15	12949219	12951034	Number of GOs: 0	GO: NA	Number of IPRs: 0	IPR: NA	KEGG best hit: NA	KEGG best hit desc: NA	sp: NA	TrEMBL best hit: B9SES1
128	Pbr010629.1	Chr15	12945161	12945715	Number of GOs: 0	GO: NA	Number of IPRs: 0	IPR: NA	KEGG best hit: NA	KEGG best hit desc: NA	sp: NA	TrEMBL best hit: NA
129	Pbr010630.1	Chr15	12940460	12942344	Number of GOs: 3	GO: GO:0006457; protein folding; Biological Process. GO:0031072; heat shock protein binding; Molecular Function. GO:0051082; unfolded protein binding; Molecular Function	Number of IPRs: 1	IPR: IPR001305; Heat shock protein DnaJ, cysteine-rich domain	KEGG best hit: NA	KEGG best hit desc: NA	sp: NA	TrEMBL best hit: Q9ATG0
130	Pbr010631.1	Chr15	12937332	12940159	Number of GOs: 3	GO: GO:0004392; heme oxygenase (decyclizing) activity; Molecular Function. GO:0006788; heme oxidation; Biological Process. GO:0055114; oxidation-reduction process; Biological Process	Number of IPRs: 3	IPR: IPR002051; Haem oxygenase. IPR016053; Haem oxygenase-like. IPR016084; Haem oxygenase-like, multi-helical	KEGG best hit: vvi:100249078	KEGG best hit desc: hypothetical protein LOC100249078; K00510 heme oxygenase [EC:1.14.99.3]	sp|O48782; B3H4A6; Q7E9A5; Q9FPE3|RecName: Full=Heme oxygenase 1, chloroplastic;AltName: Full=Protein GENOMES UNCOUPLED 2;AltName: Full=Protein REVERSAL OF THE DET PHENOTYPE 4;Flags: Precursor; OS=Arabidopsis thaliana (Mouse-ear cress). GN=Name=HO1; Synonyms=GUN2, HY1, HY6, TED4; OrderedLocusNames=At2g26670;ORFNames=F18A8.4; PE=1: Evidence at protein level;	TrEMBL best hit: E2JEI2
131	Pbr010632.1	Chr15	12931761	12933817	Number of GOs: 4	GO: GO:0004601; peroxidase activity; Molecular Function. GO:0006979; response to oxidative stress; Biological Process. GO:0020037; heme binding; Molecular Function. GO:0055114; oxidation-reduction process; Biological Process	Number of IPRs: 5	IPR: IPR000823; Plant peroxidase. IPR002016; Haem peroxidase, plant/fungal/bacterial. IPR010255; Haem peroxidase. IPR019793; Peroxidases heam-ligand binding site. IPR019794; Peroxidase, active site	KEGG best hit: ath:AT2G41480	KEGG best hit desc: electron carrier/ heme binding / peroxidase; K00430 peroxidase [EC:1.11.1.7]	sp|O80822; F4IKW6; Q8L728|RecName: Full=Peroxidase 25;Flags: Precursor; OS=Arabidopsis thaliana (Mouse-ear cress). GN=Name=PER25; Synonyms=P25; OrderedLocusNames=At2g41480;ORFNames=T26J13.7; PE=2: Evidence at transcript level;	TrEMBL best hit: B9HAK7
132	Pbr010633.1	Chr15	12927712	12930439	Number of GOs: 0	GO: NA	Number of IPRs: 1	IPR: IPR004331; SPX, N-terminal	KEGG best hit: ago:AGOS_ADL143W	KEGG best hit desc: hypothetical protein; K06653 CDK inhibitor PHO81	sp|Q8LBH4; Q8RY68|RecName: Full=SPX domain-containing protein 1;AltName: Full=Protein SPX DOMAIN GENE 1; OS=Arabidopsis thaliana (Mouse-ear cress). GN=Name=SPX1; OrderedLocusNames=At5g20150; ORFNames=F5O24.40; PE=2: Evidence at transcript level;	TrEMBL best hit: A5BFC3
133	Pbr010634.1	Chr15	12918002	12918559	Number of GOs: 0	GO: NA	Number of IPRs: 0	IPR: NA	KEGG best hit: NA	KEGG best hit desc: NA	sp|Q9XI33; Q8LDZ0|RecName: Full=Ethylene-responsive transcription factor WIN1;AltName: Full=Protein SHINE 1;AltName: Full=Protein WAX INDUCER 1; OS=Arabidopsis thaliana (Mouse-ear cress). GN=Name=WIN1; Synonyms=ERF001, SHN1; OrderedLocusNames=At1g15360;ORFNames=F9L1.31; PE=2: Evidence at transcript level;	TrEMBL best hit: D5L119
134	Pbr010635.1	Chr15	12905460	12913821	Number of GOs: 3	GO: GO:0005097; Rab GTPase activator activity; Molecular Function. GO:0005622; intracellular; Cellular Component. GO:0032313; regulation of Rab GTPase activity; Biological Process	Number of IPRs: 1	IPR: IPR000195; Rab-GAP/TBC domain	KEGG best hit: NA	KEGG best hit desc: NA	sp: NA	TrEMBL best hit: B9SET2
135	Pbr010636.1	Chr15	12900467	12904223	Number of GOs: 3	GO: GO:0003824; catalytic activity; Molecular Function. GO:0005515; protein binding; Molecular Function. GO:0008152; metabolic process; Biological Process	Number of IPRs: 4	IPR: IPR000008; C2 calcium-dependent membrane targeting. IPR001736; Phospholipase D/Transphosphatidylase. IPR008973; C2 calcium/lipid-binding domain, CaLB. IPR015679; Phospholipase D	KEGG best hit: vvi:100232987	KEGG best hit desc: PLD; phospholipase D alpha; K01115 phospholipase D [EC:3.1.4.4]	sp|Q41142; P93507|RecName: Full=Phospholipase D alpha 1;AltName: Full=Choline phosphatase 1;AltName: Full=Phosphatidylcholine-hydrolyzing phospholipase D 1;Flags: Precursor; OS=Ricinus communis (Castor bean). GN=Name=PLD1; PE=1: Evidence at protein level;	TrEMBL best hit: D2E4A5
136	Pbr010637.1	Chr15	12897786	12898430	Number of GOs: 5	GO: GO:0004497; monooxygenase activity; Molecular Function. GO:0005506; iron ion binding; Molecular Function. GO:0009055; electron carrier activity; Molecular Function. GO:0020037; heme binding; Molecular Function. GO:0055114; oxidation-reduction process; Biological Process	Number of IPRs: 3	IPR: IPR001128; Cytochrome P450. IPR002401; Cytochrome P450, E-class, group I. IPR017972; Cytochrome P450, conserved site	KEGG best hit: pop:POPTR_54623	KEGG best hit desc: CYP75A12, F3'5'H1; flavonoid 3',5'-hydroxylase (EC:1.14.13.88); K13083 cytochrome P450, family 75, subfamily A (flavonoid 3',5'-hydroxylase) [EC:1.14.13.88]	sp|P48418|RecName: Full=Flavonoid 3',5'-hydroxylase 1;AltName: Full=CYPLXXVA1;AltName: Full=Cytochrome P450 75A1; OS=Petunia hybrida (Petunia). GN=Name=CYP75A1; Synonyms=HF1; PE=2: Evidence at transcript level;	TrEMBL best hit: F6I2B2
137	Pbr010638.1	Chr15	12891954	12892578	Number of GOs: 5	GO: GO:0004497; monooxygenase activity; Molecular Function. GO:0005506; iron ion binding; Molecular Function. GO:0009055; electron carrier activity; Molecular Function. GO:0020037; heme binding; Molecular Function. GO:0055114; oxidation-reduction process; Biological Process	Number of IPRs: 3	IPR: IPR001128; Cytochrome P450. IPR002401; Cytochrome P450, E-class, group I. IPR017972; Cytochrome P450, conserved site	KEGG best hit: pop:POPTR_54623	KEGG best hit desc: CYP75A12, F3'5'H1; flavonoid 3',5'-hydroxylase (EC:1.14.13.88); K13083 cytochrome P450, family 75, subfamily A (flavonoid 3',5'-hydroxylase) [EC:1.14.13.88]	sp|O64636; O65783|RecName: Full=Cytochrome P450 76C1; OS=Arabidopsis thaliana (Mouse-ear cress). GN=Name=CYP76C1; OrderedLocusNames=At2g45560; ORFNames=F17K2.9; PE=2: Evidence at transcript level;	TrEMBL best hit: F6I2B2
138	Pbr010639.2	Chr15	12885166	12888347	Number of GOs: 5	GO: GO:0005507; copper ion binding; Molecular Function. GO:0008131; primary amine oxidase activity; Molecular Function. GO:0009308; amine metabolic process; Biological Process. GO:0048038; quinone binding; Molecular Function. GO:0055114; oxidation-reduction process; Biological Process	Number of IPRs: 5	IPR: IPR000269; Copper amine oxidase. IPR015798; Copper amine oxidase, C-terminal. IPR015800; Copper amine oxidase, N2-terminal. IPR015802; Copper amine oxidase, N3-terminal. IPR016182; Copper amine oxidase, N-terminal	KEGG best hit: cme:CMS002C	KEGG best hit desc: copper-containing amine oxidase; K00276 primary-amine oxidase [EC:1.4.3.21]	sp|Q8H1H9; Q84W14; Q9SI68|RecName: Full=Primary amine oxidase;AltName: Full=Amine oxidase [copper-containing];Flags: Precursor; OS=Arabidopsis thaliana (Mouse-ear cress). GN=OrderedLocusNames=At1g62810; ORFNames=F23N19.18; PE=2: Evidence at transcript level;	TrEMBL best hit: B9RBR2
139	Pbr010640.1	Chr15	12883381	12884431	Number of GOs: 0	GO: NA	Number of IPRs: 0	IPR: NA	KEGG best hit: NA	KEGG best hit desc: NA	sp: NA	TrEMBL best hit: NA
140	Pbr010641.1	Chr15	12876878	12878855	Number of GOs: 2	GO: GO:0003824; catalytic activity; Molecular Function. GO:0008152; metabolic process; Biological Process	Number of IPRs: 2	IPR: IPR001736; Phospholipase D/Transphosphatidylase. IPR015679; Phospholipase D	KEGG best hit: vvi:100259366	KEGG best hit desc: hypothetical protein LOC100259366; K01115 phospholipase D [EC:3.1.4.4]	sp|O04865|RecName: Full=Phospholipase D alpha 1;AltName: Full=Choline phosphatase 1;AltName: Full=Phosphatidylcholine-hydrolyzing phospholipase D 1; OS=Vigna unguiculata (Cowpea). GN=Name=PLD1; PE=2: Evidence at transcript level;	TrEMBL best hit: F6HH93
141	Pbr010642.1	Chr15	12872772	12873298	Number of GOs: 0	GO: NA	Number of IPRs: 0	IPR: NA	KEGG best hit: NA	KEGG best hit desc: NA	sp: NA	TrEMBL best hit: B9HAK2
142	Pbr010643.1	Chr15	12865937	12867001	Number of GOs: 4	GO: GO:0003735; structural constituent of ribosome; Molecular Function. GO:0005622; intracellular; Cellular Component. GO:0005840; ribosome; Cellular Component. GO:0006412; translation; Biological Process	Number of IPRs: 1	IPR: IPR000473; Ribosomal protein L36	KEGG best hit: ath:AT5G20180	KEGG best hit desc: ribosomal protein L36 family protein; K02919 large subunit ribosomal protein L36	sp|B2G8V5|RecName: Full=50S ribosomal protein L36 {ECO:0000255|HAMAP-Rule:MF_00251}; OS=Lactobacillus reuteri (strain JCM 1112). GN=Name=rpmJ {ECO:0000255|HAMAP-Rule:MF_00251};OrderedLocusNames=LAR_1371; PE=3: Inferred from homology;	TrEMBL best hit: A5AX15
143	Pbr010644.1	Chr15	12860897	12864570	Number of GOs: 0	GO: NA	Number of IPRs: 0	IPR: NA	KEGG best hit: NA	KEGG best hit desc: NA	sp: NA	TrEMBL best hit: B9SET6
144	Pbr010645.1	Chr15	12843196	12847086	Number of GOs: 1	GO: GO:0005515; protein binding; Molecular Function	Number of IPRs: 3	IPR: IPR001810; F-box domain, cyclin-like. IPR006553; Leucine-rich repeat, cysteine-containing subtype. IPR022364; F-box domain, Skp2-like	KEGG best hit: vvi:100267990	KEGG best hit desc: hypothetical protein LOC100267990; K14515 EIN3-binding F-box protein	sp|Q9SKK0; B9DHK7; Q0WM37|RecName: Full=EIN3-binding F-box protein 1;AltName: Full=F-box/LRR-repeat protein 6; OS=Arabidopsis thaliana (Mouse-ear cress). GN=Name=EBF1; Synonyms=FBL6; OrderedLocusNames=At2g25490;ORFNames=F13B15.15; PE=1: Evidence at protein level;	TrEMBL best hit: B9SET7
145	Pbr010646.1	Chr15	12840472	12840705	Number of GOs: 0	GO: NA	Number of IPRs: 0	IPR: NA	KEGG best hit: NA	KEGG best hit desc: NA	sp|Q9T068|RecName: Full=EPIDERMAL PATTERNING FACTOR-like protein 2 {ECO:0000303|PubMed:19435754};Contains: RecName: Full=MEPFL2 {ECO:0000305};Flags: Precursor; OS=Arabidopsis thaliana (Mouse-ear cress). GN=Name=EPFL2 {ECO:0000303|PubMed:19435754};OrderedLocusNames=At4g37810 {ECO:0000312|TAIR:AT4G37810};ORFNames=T28I19.4; PE=2: Evidence at transcript level;	TrEMBL best hit: B9SET8
146	Pbr010647.1	Chr15	12835426	12839862	Number of GOs: 5	GO: GO:0004672; protein kinase activity; Molecular Function. GO:0004674; protein serine/threonine kinase activity; Molecular Function. GO:0005524; ATP binding; Molecular Function. GO:0006468; protein phosphorylation; Biological Process. GO:0007165; signal transduction; Biological Process	Number of IPRs: 9	IPR: IPR000719; Protein kinase, catalytic domain. IPR002290; Serine/threonine-protein kinase domain. IPR004041; NAF domain. IPR008271; Serine/threonine-protein kinase, active site. IPR011009; Protein kinase-like domain. IPR017441; Protein kinase, ATP binding site. IPR017442; Serine/threonine-protein kinase-like domain. IPR018451; NAF/FISL domain. IPR020635; Tyrosine-protein kinase, catalytic doma…	KEGG best hit: osa:4342410	KEGG best hit desc: Os07g0150700; K00924 [EC:2.7.1.-]	sp|Q9LDI3; Q9LKR2|RecName: Full=CBL-interacting serine/threonine-protein kinase 24;AltName: Full=Protein SALT OVERLY SENSITIVE 2;AltName: Full=SNF1-related kinase 3.11; OS=Arabidopsis thaliana (Mouse-ear cress). GN=Name=CIPK24; Synonyms=SnRK3.11, SOS2; OrderedLocusNames=At5g35410;ORFNames=F6I13.1, K21B8.3; PE=1: Evidence at protein level;	TrEMBL best hit: B9SET9
147	Pbr010648.1	Chr15	12810288	12811968	Number of GOs: 0	GO: NA	Number of IPRs: 0	IPR: NA	KEGG best hit: NA	KEGG best hit desc: NA	sp: NA	TrEMBL best hit: A9PFB3
148	Pbr010649.1	Chr15	12807162	12808527	Number of GOs: 3	GO: GO:0005337; nucleoside transmembrane transporter activity; Molecular Function. GO:0006810; transport; Biological Process. GO:0016020; membrane; Cellular Component	Number of IPRs: 1	IPR: IPR002259; Delayed-early response protein/equilibrative nucleoside transporter	KEGG best hit: vvi:100243980	KEGG best hit desc: hypothetical protein LOC100243980; K03323 equilibrative nucleoside transporter, ENT family	sp|A1L272|RecName: Full=Equilibrative nucleoside transporter 4;AltName: Full=Solute carrier family 29 member 4; OS=Danio rerio (Zebrafish) (Brachydanio rerio). GN=Name=slc29a4; ORFNames=zgc:158679; PE=2: Evidence at transcript level;	TrEMBL best hit: F6HH97
149	Pbr010650.3	Chr15	12799132	12804213	Number of GOs: 0	GO: NA	Number of IPRs: 0	IPR: NA	KEGG best hit: NA	KEGG best hit desc: NA	sp: NA	TrEMBL best hit: D7TC29
150	Pbr010651.1	Chr15	12788707	12792917	Number of GOs: 0	GO: NA	Number of IPRs: 1	IPR: IPR006780; YABBY protein	KEGG best hit: NA	KEGG best hit desc: NA	sp|Q8GW46; O48725|RecName: Full=Axial regulator YABBY 5; OS=Arabidopsis thaliana (Mouse-ear cress). GN=Name=YAB5; OrderedLocusNames=At2g26580; ORFNames=T9J22.25; PE=1: Evidence at protein level;	TrEMBL best hit: D9ZJG6
151	Pbr010652.1	Chr15	12764202	12764877	Number of GOs: 0	GO: NA	Number of IPRs: 0	IPR: NA	KEGG best hit: NA	KEGG best hit desc: NA	sp: NA	TrEMBL best hit: NA
152	Pbr010653.1	Chr15	12756800	12758490	Number of GOs: 2	GO: GO:0003677; DNA binding; Molecular Function. GO:0005634; nucleus; Cellular Component	Number of IPRs: 2	IPR: IPR001739; Methyl-CpG DNA binding. IPR016177; DNA-binding, integrase-type	KEGG best hit: NA	KEGG best hit desc: NA	sp|Q9LW00; Q0WUS8|RecName: Full=Methyl-CpG-binding domain-containing protein 11;AltName: Full=Methyl-CpG-binding protein MBD11; OS=Arabidopsis thaliana (Mouse-ear cress). GN=Name=MBD11; OrderedLocusNames=At3g15790; ORFNames=MSJ11.19; PE=1: Evidence at protein level;	TrEMBL best hit: F6HHA3
153	Pbr010654.1	Chr15	12754392	12756098	Number of GOs: 0	GO: NA	Number of IPRs: 0	IPR: NA	KEGG best hit: NA	KEGG best hit desc: NA	sp|O22773; Q0WWR3; Q8L985; Q94BU6; Q9M110|RecName: Full=Thylakoid lumenal 16.5 kDa protein, chloroplastic;Flags: Precursor; OS=Arabidopsis thaliana (Mouse-ear cress). GN=OrderedLocusNames=At4g02530; ORFNames=T10P11.17; PE=1: Evidence at protein level;	TrEMBL best hit: D7TC38
154	Pbr010655.1	Chr15	12746331	12747473	Number of GOs: 2	GO: GO:0004553; hydrolase activity, hydrolyzing O-glycosyl compounds; Molecular Function. GO:0005975; carbohydrate metabolic process; Biological Process	Number of IPRs: 1	IPR: IPR000490; Glycoside hydrolase, family 17	KEGG best hit: NA	KEGG best hit desc: NA	sp: NA	TrEMBL best hit: D7LE86
155	Pbr010656.1	Chr15	12726631	12728394	Number of GOs: 2	GO: GO:0004553; hydrolase activity, hydrolyzing O-glycosyl compounds; Molecular Function. GO:0005975; carbohydrate metabolic process; Biological Process	Number of IPRs: 2	IPR: IPR000490; Glycoside hydrolase, family 17. IPR017853; Glycoside hydrolase, superfamily	KEGG best hit: NA	KEGG best hit desc: NA	sp|Q9ZQG9; Q2V449; Q3EBS8; Q8VWJ3|RecName: Full=Glucan endo-1,3-beta-glucosidase 14;AltName: Full=(1->3)-beta-glucan endohydrolase 14;AltName: Full=Beta-1,3-endoglucanase 14;Flags: Precursor; OS=Arabidopsis thaliana (Mouse-ear cress). GN=OrderedLocusNames=At2g27500; ORFNames=F10A12.18; PE=1: Evidence at protein level;	TrEMBL best hit: Q4ZGK1
156	Pbr010657.1	Chr15	12724199	12725196	Number of GOs: 2	GO: GO:0005507; copper ion binding; Molecular Function. GO:0009055; electron carrier activity; Molecular Function	Number of IPRs: 2	IPR: IPR003245; Plastocyanin-like. IPR008972; Cupredoxin	KEGG best hit: NA	KEGG best hit desc: NA	sp|Q07488; O82664|RecName: Full=Blue copper protein;AltName: Full=Blue copper-binding protein;AltName: Full=Phytocyanin 1;AltName: Full=Stellacyanin;Flags: Precursor; OS=Arabidopsis thaliana (Mouse-ear cress). GN=Name=BCB; Synonyms=AWI 32; OrderedLocusNames=At5g20230;ORFNames=F5O24.120; PE=1: Evidence at protein level;	TrEMBL best hit: C6T4T4
157	Pbr010658.1	Chr15	12722052	12722781	Number of GOs: 2	GO: GO:0005507; copper ion binding; Molecular Function. GO:0009055; electron carrier activity; Molecular Function	Number of IPRs: 2	IPR: IPR003245; Plastocyanin-like. IPR008972; Cupredoxin	KEGG best hit: NA	KEGG best hit desc: NA	sp|Q9SK27; Q680Y2|RecName: Full=Early nodulin-like protein 1;AltName: Full=Phytocyanin-like protein;Flags: Precursor; OS=Arabidopsis thaliana (Mouse-ear cress). GN=OrderedLocusNames=At2g25060; ORFNames=F27C12.2; PE=1: Evidence at protein level;	TrEMBL best hit: B9SMH4
158	Pbr010659.1	Chr15	12716954	12717455	Number of GOs: 2	GO: GO:0005507; copper ion binding; Molecular Function. GO:0009055; electron carrier activity; Molecular Function	Number of IPRs: 2	IPR: IPR003245; Plastocyanin-like. IPR008972; Cupredoxin	KEGG best hit: NA	KEGG best hit desc: NA	sp: NA	TrEMBL best hit: A5AR70
159	Pbr010660.1	Chr15	12708074	12709508	Number of GOs: 2	GO: GO:0005507; copper ion binding; Molecular Function. GO:0009055; electron carrier activity; Molecular Function	Number of IPRs: 2	IPR: IPR003245; Plastocyanin-like. IPR008972; Cupredoxin	KEGG best hit: NA	KEGG best hit desc: NA	sp|Q9SK27; Q680Y2|RecName: Full=Early nodulin-like protein 1;AltName: Full=Phytocyanin-like protein;Flags: Precursor; OS=Arabidopsis thaliana (Mouse-ear cress). GN=OrderedLocusNames=At2g25060; ORFNames=F27C12.2; PE=1: Evidence at protein level;	TrEMBL best hit: B9SMH4
160	Pbr010661.1	Chr15	12703229	12704573	Number of GOs: 2	GO: GO:0005507; copper ion binding; Molecular Function. GO:0009055; electron carrier activity; Molecular Function	Number of IPRs: 2	IPR: IPR003245; Plastocyanin-like. IPR008972; Cupredoxin	KEGG best hit: NA	KEGG best hit desc: NA	sp|Q07488; O82664|RecName: Full=Blue copper protein;AltName: Full=Blue copper-binding protein;AltName: Full=Phytocyanin 1;AltName: Full=Stellacyanin;Flags: Precursor; OS=Arabidopsis thaliana (Mouse-ear cress). GN=Name=BCB; Synonyms=AWI 32; OrderedLocusNames=At5g20230;ORFNames=F5O24.120; PE=1: Evidence at protein level;	TrEMBL best hit: Q9M510
161	Pbr010662.1	Chr15	12697569	12698286	Number of GOs: 2	GO: GO:0005507; copper ion binding; Molecular Function. GO:0009055; electron carrier activity; Molecular Function	Number of IPRs: 2	IPR: IPR003245; Plastocyanin-like. IPR008972; Cupredoxin	KEGG best hit: NA	KEGG best hit desc: NA	sp|Q07488; O82664|RecName: Full=Blue copper protein;AltName: Full=Blue copper-binding protein;AltName: Full=Phytocyanin 1;AltName: Full=Stellacyanin;Flags: Precursor; OS=Arabidopsis thaliana (Mouse-ear cress). GN=Name=BCB; Synonyms=AWI 32; OrderedLocusNames=At5g20230;ORFNames=F5O24.120; PE=1: Evidence at protein level;	TrEMBL best hit: A5BRT6
162	Pbr010663.1	Chr15	12687941	12688656	Number of GOs: 2	GO: GO:0005507; copper ion binding; Molecular Function. GO:0009055; electron carrier activity; Molecular Function	Number of IPRs: 2	IPR: IPR003245; Plastocyanin-like. IPR008972; Cupredoxin	KEGG best hit: NA	KEGG best hit desc: NA	sp|P29602|RecName: Full=Cucumber peeling cupredoxin;AltName: Full=Stellacyanin; OS=Cucumis sativus (Cucumber). GN= PE=1: Evidence at protein level;	TrEMBL best hit: B9SMH1
163	Pbr010664.1	Chr15	12684430	12686057	Number of GOs: 0	GO: NA	Number of IPRs: 0	IPR: NA	KEGG best hit: NA	KEGG best hit desc: NA	sp: NA	TrEMBL best hit: B9SMG9
164	Pbr010665.1	Chr15	12672788	12680248	Number of GOs: 1	GO: GO:0005515; protein binding; Molecular Function	Number of IPRs: 1	IPR: IPR011046; WD40 repeat-like-containing domain	KEGG best hit: NA	KEGG best hit desc: NA	sp|Q9BZH6; Q5VWA1; Q9P2J6|RecName: Full=WD repeat-containing protein 11;AltName: Full=Bromodomain and WD repeat-containing protein 2;AltName: Full=WD repeat-containing protein 15; OS=Homo sapiens (Human). GN=Name=WDR11; Synonyms=BRWD2, KIAA1351, WDR15; PE=1: Evidence at protein level;	TrEMBL best hit: F6HH99
165	Pbr010666.1	Chr15	12669538	12672500	Number of GOs: 0	GO: NA	Number of IPRs: 1	IPR: IPR004000; Actin-like	KEGG best hit: rcu:RCOM_1074850	KEGG best hit desc: hypothetical protein; K11662 actin-related protein 6	sp|Q8LGE3; Q8GZL0; Q8GZL1; Q8GZL2; Q8GZL3; Q8GZL4; Q8GZL5; Q8GZL6;Q8GZL7; Q8GZL8; Q8GZL9; Q8GZM0; Q8GZM1; Q8GZM2; Q8GZM3; Q8GZM4;Q8LKR0; Q949Z7; Q9SRK2|RecName: Full=Actin-related protein 6;AltName: Full=Protein EARLY IN SHORT DAYS 1;AltName: Full=Protein SUPPRESSOR OF FRIGIDA 3; OS=Arabidopsis thaliana (Mouse-ear cress). GN=Name=ARP6; Synonyms=ESD1, SUF3; OrderedLocusNames=At3g33520;ORFNames=T4P…	TrEMBL best hit: A9PH83
166	Pbr010667.1	Chr15	12666965	12669284	Number of GOs: 1	GO: GO:0005543; phospholipid binding; Molecular Function	Number of IPRs: 3	IPR: IPR008942; ENTH/VHS. IPR011417; ANTH. IPR013809; Epsin-like, N-terminal	KEGG best hit: NA	KEGG best hit desc: NA	sp|Q8LF20; Q9SKK6|RecName: Full=Putative clathrin assembly protein At2g25430; OS=Arabidopsis thaliana (Mouse-ear cress). GN=OrderedLocusNames=At2g25430; ORFNames=F13B15.9; PE=1: Evidence at protein level;	TrEMBL best hit: F6HH98
167	Pbr010668.1	Chr15	12661480	12665277	Number of GOs: 2	GO: GO:0005515; protein binding; Molecular Function. GO:0008270; zinc ion binding; Molecular Function	Number of IPRs: 3	IPR: IPR001607; Zinc finger, UBP-type. IPR001841; Zinc finger, RING-type. IPR011422; BRCA1-associated 2	KEGG best hit: rcu:RCOM_0010990	KEGG best hit desc: brca1-associated protein, putative; K10632 BRCA1-associated protein [EC:6.3.2.19]	sp|Q7Z569; B4DRM1; B9EGS8; O43238; O75341|RecName: Full=BRCA1-associated protein;AltName: Full=BRAP2;AltName: Full=Impedes mitogenic signal propagation;AltName: Full=RING finger protein 52;AltName: Full=Renal carcinoma antigen NY-REN-63; OS=Homo sapiens (Human). GN=Name=BRAP {ECO:0000312|HGNC:HGNC:1099}; Synonyms=RNF52; PE=1: Evidence at protein level;	TrEMBL best hit: B9IMW4
168	Pbr010669.2	Chr15	12652646	12660516	Number of GOs: 1	GO: GO:0005515; protein binding; Molecular Function	Number of IPRs: 7	IPR: IPR001680; WD40 repeat. IPR006595; CTLH, C-terminal LisH motif. IPR011046; WD40 repeat-like-containing domain. IPR017986; WD40-repeat-containing domain. IPR019775; WD40 repeat, conserved site. IPR019781; WD40 repeat, subgroup. IPR019782; WD40 repeat 2	KEGG best hit: afm:AFUA_7G07100	KEGG best hit desc: Pfs, NACHT and WD domain protein (EC:2.4.2.-); K00777 [EC:2.4.2.-]	sp|Q27GK7; B9DHS5; Q0WMG2; Q3EB60; Q9LVZ2|RecName: Full=Topless-related protein 4;AltName: Full=WUS-interacting protein 2; OS=Arabidopsis thaliana (Mouse-ear cress). GN=Name=TPR4; Synonyms=WSIP2; OrderedLocusNames=At3g15880;ORFNames=MSJ11.27; PE=1: Evidence at protein level;	TrEMBL best hit: F6HHA4
169	Pbr011054.1	Chr10	9495069	9497479	Number of GOs: 2	GO: GO:0004650; polygalacturonase activity; Molecular Function. GO:0005975; carbohydrate metabolic process; Biological Process	Number of IPRs: 2	IPR: IPR000743; Glycoside hydrolase, family 28. IPR011050; Pectin lyase fold/virulence factor	KEGG best hit: rcu:RCOM_0968450	KEGG best hit desc: Polygalacturonase precursor, putative (EC:3.2.1.15); K01184 polygalacturonase [EC:3.2.1.15]	sp|P48978|RecName: Full=Polygalacturonase;AltName: Full=Pectinase;Flags: Precursor; OS=Malus domestica (Apple) (Pyrus malus). GN= PE=2: Evidence at transcript level;	TrEMBL best hit: Q8GTP8
170	Pbr011055.1	Chr10	9490139	9494859	Number of GOs: 1	GO: GO:0005515; protein binding; Molecular Function	Number of IPRs: 2	IPR: IPR013026; Tetratricopeptide repeat-containing. IPR019734; Tetratricopeptide repeat	KEGG best hit: NA	KEGG best hit desc: NA	sp|Q9ULT0; Q2T9J9; Q6PIX4; Q8ND67; Q9BUS3|RecName: Full=Tetratricopeptide repeat protein 7A; OS=Homo sapiens (Human). GN=Name=TTC7A; Synonyms=KIAA1140, TTC7; PE=1: Evidence at protein level;	TrEMBL best hit: B9SKQ6
171	Pbr011056.1	Chr10	9483013	9483980	Number of GOs: 0	GO: NA	Number of IPRs: 0	IPR: NA	KEGG best hit: NA	KEGG best hit desc: NA	sp: NA	TrEMBL best hit: B9GRX5
172	Pbr011057.1	Chr10	9478471	9478695	Number of GOs: 0	GO: NA	Number of IPRs: 0	IPR: NA	KEGG best hit: NA	KEGG best hit desc: NA	sp: NA	TrEMBL best hit: NA
173	Pbr011058.1	Chr10	9475470	9477866	Number of GOs: 0	GO: NA	Number of IPRs: 1	IPR: IPR012336; Thioredoxin-like fold	KEGG best hit: NA	KEGG best hit desc: NA	sp: NA	TrEMBL best hit: F6HZM4
174	Pbr011059.2	Chr10	9464003	9468775	Number of GOs: 2	GO: GO:0016614; oxidoreductase activity, acting on CH-OH group of donors; Molecular Function. GO:0050660; flavin adenine dinucleotide binding; Molecular Function	Number of IPRs: 2	IPR: IPR000172; Glucose-methanol-choline oxidoreductase, N-terminal. IPR007867; Glucose-methanol-choline oxidoreductase, C-terminal	KEGG best hit: NA	KEGG best hit desc: NA	sp|B5WWZ9|RecName: Full=Long-chain-alcohol oxidase FAO2;AltName: Full=Long-chain fatty alcohol oxidase 2; OS=Lotus japonicus (Lotus corniculatus var. japonicus). GN=Name=FAO2; PE=2: Evidence at transcript level;	TrEMBL best hit: B9SV13
175	Pbr011060.1	Chr10	9454932	9459380	Number of GOs: 2	GO: GO:0016614; oxidoreductase activity, acting on CH-OH group of donors; Molecular Function. GO:0050660; flavin adenine dinucleotide binding; Molecular Function	Number of IPRs: 2	IPR: IPR000172; Glucose-methanol-choline oxidoreductase, N-terminal. IPR007867; Glucose-methanol-choline oxidoreductase, C-terminal	KEGG best hit: NA	KEGG best hit desc: NA	sp|B5WWZ9|RecName: Full=Long-chain-alcohol oxidase FAO2;AltName: Full=Long-chain fatty alcohol oxidase 2; OS=Lotus japonicus (Lotus corniculatus var. japonicus). GN=Name=FAO2; PE=2: Evidence at transcript level;	TrEMBL best hit: B9SV13
176	Pbr011061.1	Chr10	9449110	9451633	Number of GOs: 0	GO: NA	Number of IPRs: 0	IPR: NA	KEGG best hit: NA	KEGG best hit desc: NA	sp|B5WWZ8|RecName: Full=Long-chain-alcohol oxidase FAO1;AltName: Full=Long-chain fatty alcohol oxidase 1; OS=Lotus japonicus (Lotus corniculatus var. japonicus). GN=Name=FAO1; PE=1: Evidence at protein level;	TrEMBL best hit: C6F118
177	Pbr011062.1	Chr10	9436732	9440155	Number of GOs: 4	GO: GO:0010038; response to metal ion; Biological Process. GO:0016756; glutathione gamma-glutamylcysteinyltransferase activity; Molecular Function. GO:0046872; metal ion binding; Molecular Function. GO:0046938; phytochelatin biosynthetic process; Biological Process	Number of IPRs: 2	IPR: IPR007719; Phytochelatin synthase. IPR015407; Phytochelatin synthase, C-terminal	KEGG best hit: cel:F54D5.1	KEGG best hit desc: pcs-1; PhytoChelatin Synthase family member (pcs-1); K05941 [EC:2.3.2.15]	sp|Q2TSC7|RecName: Full=Glutathione gamma-glutamylcysteinyltransferase 1;AltName: Full=LjPCS1-8R;AltName: Full=Phytochelatin synthase 1; OS=Lotus japonicus (Lotus corniculatus var. japonicus). GN=Name=PCS1; PE=2: Evidence at transcript level;	TrEMBL best hit: B9SV16
178	Pbr011063.1	Chr10	9409779	9411167	Number of GOs: 1	GO: GO:0005515; protein binding; Molecular Function	Number of IPRs: 2	IPR: IPR001611; Leucine-rich repeat. IPR003591; Leucine-rich repeat, typical subtype	KEGG best hit: ath:AT5G20480	KEGG best hit desc: EFR; EFR (EF-TU RECEPTOR); ATP binding / kinase/ protein serine/threonine kinase; K13428 LRR receptor-like serine/threonine-protein kinase EFR [EC:2.7.11.1]	sp|Q5PP26; Q9SAF7|RecName: Full=Piriformospora indica-insensitive protein 2;Flags: Precursor; OS=Arabidopsis thaliana (Mouse-ear cress). GN=Name=PII-2; OrderedLocusNames=At1g13230; ORFNames=F3F19.26; PE=2: Evidence at transcript level;	TrEMBL best hit: A5C2Z6
179	Pbr011064.1	Chr10	9407028	9408061	Number of GOs: 1	GO: GO:0005515; protein binding; Molecular Function	Number of IPRs: 1	IPR: IPR000095; PAK-box/P21-Rho-binding	KEGG best hit: NA	KEGG best hit desc: NA	sp: NA	TrEMBL best hit: B9SV18
180	Pbr011065.1	Chr10	9403962	9405028	Number of GOs: 4	GO: GO:0005737; cytoplasm; Cellular Component. GO:0017089; glycolipid transporter activity; Molecular Function. GO:0046836; glycolipid transport; Biological Process. GO:0051861; glycolipid binding; Molecular Function	Number of IPRs: 1	IPR: IPR014830; Glycolipid transfer protein domain	KEGG best hit: bfo:BRAFLDRAFT_287605	KEGG best hit desc: hypothetical protein; K08051 pleckstrin homology domain containing, family A (phosphoinositide binding specific) member 8	sp|Q80W71|RecName: Full=Pleckstrin homology domain-containing family A member 8;AltName: Full=Phosphatidylinositol-four-phosphate adapter protein 2; OS=Mus musculus (Mouse). GN=Name=Plekha8; Synonyms=Fapp2; PE=2: Evidence at transcript level;	TrEMBL best hit: C6T3E3
181	Pbr011066.1	Chr10	9396856	9401293	Number of GOs: 4	GO: GO:0004672; protein kinase activity; Molecular Function. GO:0004674; protein serine/threonine kinase activity; Molecular Function. GO:0005524; ATP binding; Molecular Function. GO:0006468; protein phosphorylation; Biological Process	Number of IPRs: 7	IPR: IPR000719; Protein kinase, catalytic domain. IPR002290; Serine/threonine-protein kinase domain. IPR008271; Serine/threonine-protein kinase, active site. IPR011009; Protein kinase-like domain. IPR017441; Protein kinase, ATP binding site. IPR017442; Serine/threonine-protein kinase-like domain. IPR020635; Tyrosine-protein kinase, catalytic domain	KEGG best hit: ath:AT4G28540	KEGG best hit desc: CKL6; CKL6 (CASEIN KINASE I-LIKE 6); kinase/ protein serine/threonine kinase; K00924 [EC:2.7.1.-]	sp|P42158; Q9SZI1|RecName: Full=Casein kinase I isoform delta-like; OS=Arabidopsis thaliana (Mouse-ear cress). GN=OrderedLocusNames=At4g26100; ORFNames=F20B18.210; PE=2: Evidence at transcript level;	TrEMBL best hit: B9GRN8
182	Pbr011067.1	Chr10	9393164	9396139	Number of GOs: 1	GO: GO:0015031; protein transport; Biological Process	Number of IPRs: 1	IPR: IPR005024; Snf7	KEGG best hit: osa:4348891	KEGG best hit desc: Os10g0476400; K12192 charged multivesicular body protein 2B	sp|Q941D5; Q9ZWB5|RecName: Full=Vacuolar protein sorting-associated protein 2 homolog 3;AltName: Full=Charged multivesicular body protein 2 homolog 3;AltName: Full=ESCRT-III complex subunit VPS2 homolog 3; OS=Arabidopsis thaliana (Mouse-ear cress). GN=Name=VPS2.3; Synonyms=CHMP2-3; OrderedLocusNames=At1g03950;ORFNames=F21M11.12; PE=2: Evidence at transcript level;	TrEMBL best hit: C6SYZ9
183	Pbr011068.1	Chr10	9386153	9391911	Number of GOs: 0	GO: NA	Number of IPRs: 2	IPR: IPR018247; EF-Hand 1, calcium-binding site. IPR018249; EF-HAND 2	KEGG best hit: rcu:RCOM_0259220	KEGG best hit desc: calcium ion binding protein, putative; K11583 protein phosphatase 2 (formerly 2A), regulatory subunit B''	sp|Q06190; A8KAE7; B4DNU1; B7ZAE3; Q06189; Q9NPQ5|RecName: Full=Serine/threonine-protein phosphatase 2A regulatory subunit B'' subunit alpha;AltName: Full=PP2A subunit B isoform PR72/PR130;AltName: Full=PP2A subunit B isoform R3 isoform;AltName: Full=PP2A subunit B isoforms B''-PR72/PR130;AltName: Full=PP2A subunit B isoforms B72/B130;AltName: Full=Serine/threonine-protein phosphatase 2A 72/130 k…	TrEMBL best hit: B9SV22
184	Pbr011069.1	Chr10	9384032	9385609	Number of GOs: 4	GO: GO:0003735; structural constituent of ribosome; Molecular Function. GO:0005622; intracellular; Cellular Component. GO:0005840; ribosome; Cellular Component. GO:0006412; translation; Biological Process	Number of IPRs: 1	IPR: IPR002784; Ribosomal protein L14	KEGG best hit: vvi:100264927	KEGG best hit desc: hypothetical protein LOC100264927; K02875 large subunit ribosomal protein L14e	sp|Q9SIM4|RecName: Full=60S ribosomal protein L14-1; OS=Arabidopsis thaliana (Mouse-ear cress). GN=Name=RPL14A; OrderedLocusNames=At2g20450; ORFNames=T13C7.4; PE=2: Evidence at transcript level;	TrEMBL best hit: Q3HVK7
185	Pbr011070.1	Chr10	9378248	9382518	Number of GOs: 3	GO: GO:0005097; Rab GTPase activator activity; Molecular Function. GO:0005622; intracellular; Cellular Component. GO:0032313; regulation of Rab GTPase activity; Biological Process	Number of IPRs: 1	IPR: IPR000195; Rab-GAP/TBC domain	KEGG best hit: nvi:100114269	KEGG best hit desc: NV18151; hypothetical protein LOC100114269; K13136 gem associated protein 8	sp|Q9CXF4; Q3UI41|RecName: Full=TBC1 domain family member 15;AltName: Full=GTPase-activating protein RAB7; OS=Mus musculus (Mouse). GN=Name=Tbc1d15; PE=1: Evidence at protein level;	TrEMBL best hit: F6HZM1
186	Pbr011071.1	Chr10	9375399	9377366	Number of GOs: 0	GO: NA	Number of IPRs: 1	IPR: IPR005202; Transcription factor GRAS	KEGG best hit: pop:POPTR_719856	KEGG best hit desc: GRAS86; DELLA domain GRAS family transcription factor, GA insensitive (GAI), GA1-3 1 (RGA1) repressor protein; K14494 DELLA protein	sp|Q2Z2E9|RecName: Full=Protein SCARECROW; OS=Ipomoea nil (Japanese morning glory) (Pharbitis nil). GN=Name=SCR; PE=1: Evidence at protein level;	TrEMBL best hit: B9H8P8
187	Pbr011072.1	Chr10	9364790	9365536	Number of GOs: 0	GO: NA	Number of IPRs: 0	IPR: NA	KEGG best hit: NA	KEGG best hit desc: NA	sp: NA	TrEMBL best hit: NA
188	Pbr011073.1	Chr10	9359071	9362742	Number of GOs: 4	GO: GO:0004672; protein kinase activity; Molecular Function. GO:0004674; protein serine/threonine kinase activity; Molecular Function. GO:0005524; ATP binding; Molecular Function. GO:0006468; protein phosphorylation; Biological Process	Number of IPRs: 9	IPR: IPR000719; Protein kinase, catalytic domain. IPR000961; AGC-kinase, C-terminal. IPR002290; Serine/threonine-protein kinase domain. IPR008271; Serine/threonine-protein kinase, active site. IPR011009; Protein kinase-like domain. IPR017441; Protein kinase, ATP binding site. IPR017442; Serine/threonine-protein kinase-like domain. IPR017892; Protein kinase, C-terminal. IPR020635; Tyrosine-protein…	KEGG best hit: vvi:100252887	KEGG best hit desc: hypothetical protein LOC100252887; K08790 serine/threonine kinase 38 [EC:2.7.11.1]	sp|Q6TGC6|RecName: Full=Serine/threonine-protein kinase CBK1; OS=Pneumocystis carinii. GN=Name=CBK1; PE=2: Evidence at transcript level;	TrEMBL best hit: B9SV26
189	Pbr011074.1	Chr10	9350712	9354816	Number of GOs: 4	GO: GO:0003676; nucleic acid binding; Molecular Function. GO:0003677; DNA binding; Molecular Function. GO:0004386; helicase activity; Molecular Function. GO:0005524; ATP binding; Molecular Function	Number of IPRs: 2	IPR: IPR000330; SNF2-related. IPR001650; Helicase, C-terminal	KEGG best hit: rcu:RCOM_0260090	KEGG best hit desc: DNA repair and recombination protein RAD26, putative (EC:2.7.11.1); K10841 DNA excision repair protein ERCC-6	sp|Q9UR24|RecName: Full=DNA repair protein rhp26;AltName: Full=RAD26 homolog; OS=Schizosaccharomyces pombe (strain 972 / ATCC 24843) (Fission yeast). GN=Name=rhp26; ORFNames=SPCP25A2.02c; PE=3: Inferred from homology;	TrEMBL best hit: B9SV29
190	Pbr011075.1	Chr10	9346098	9348347	Number of GOs: 2	GO: GO:0006897; endocytosis; Biological Process. GO:0016020; membrane; Cellular Component	Number of IPRs: 1	IPR: IPR012466; Adaptin ear-binding coat-associated protein 1 NECAP-1	KEGG best hit: tet:TTHERM_00311980	KEGG best hit desc: actin related protein; K11673 actin-related protein 8	sp|Q681Q7; Q67YX5; Q94B37; Q9ZWB0|RecName: Full=Uncharacterized protein At1g03900; OS=Arabidopsis thaliana (Mouse-ear cress). GN=OrderedLocusNames=At1g03900, At1g03901; ORFNames=F21M11.17; PE=2: Evidence at transcript level;	TrEMBL best hit: F2DAT5
191	Pbr011076.1	Chr10	9344200	9344469	Number of GOs: 0	GO: NA	Number of IPRs: 1	IPR: IPR007264; H/ACA ribonucleoprotein complex, subunit Nop10	KEGG best hit: sbi:SORBI_06g029530	KEGG best hit desc: hypothetical protein; K11130 H/ACA ribonucleoprotein complex subunit 3	sp|Q93XX8; Q9SIM0|RecName: Full=H/ACA ribonucleoprotein complex subunit 3-like protein;AltName: Full=Nucleolar protein 10; OS=Arabidopsis thaliana (Mouse-ear cress). GN=OrderedLocusNames=At2g20490; ORFNames=T13C7.8; PE=2: Evidence at transcript level;	TrEMBL best hit: D2XQX9
192	Pbr011077.1	Chr10	9331660	9338221	Number of GOs: 4	GO: GO:0004579; dolichyl-diphosphooligosaccharide-protein glycotransferase activity; Molecular Function. GO:0005789; endoplasmic reticulum membrane; Cellular Component. GO:0008250; oligosaccharyltransferase complex; Cellular Component. GO:0018279; protein N-linked glycosylation via asparagine; Biological Process	Number of IPRs: 1	IPR: IPR008814; Ribophorin II	KEGG best hit: ppp:PHYPADRAFT_6306	KEGG best hit desc: hypothetical protein; K12667 oligosaccharyltransferase complex subunit delta (ribophorin II)	sp|P04844; Q5JYR6; Q6IBA5; Q96E21; Q9BUQ3; Q9UBE1|RecName: Full=Dolichyl-diphosphooligosaccharide--protein glycosyltransferase subunit 2;AltName: Full=Dolichyl-diphosphooligosaccharide--protein glycosyltransferase 63 kDa subunit;AltName: Full=RIBIIR;AltName: Full=Ribophorin II;AltName: Full=Ribophorin-2;Flags: Precursor; OS=Homo sapiens (Human). GN=Name=RPN2; PE=1: Evidence at protein level;	TrEMBL best hit: B9GRP4
193	Pbr011078.1	Chr10	9327746	9330883	Number of GOs: 1	GO: GO:0008168; methyltransferase activity; Molecular Function	Number of IPRs: 1	IPR: IPR004159; Protein of unknown function DUF248, methyltransferase putative	KEGG best hit: NA	KEGG best hit desc: NA	sp|Q8H118; Q93VT5; Q9LW67|RecName: Full=Probable methyltransferase PMT1; OS=Arabidopsis thaliana (Mouse-ear cress). GN=OrderedLocusNames=At3g23300; ORFNames=MLM24.3; PE=2: Evidence at transcript level;	TrEMBL best hit: B9H8P1
194	Pbr011079.1	Chr10	9318719	9322681	Number of GOs: 1	GO: GO:0008168; methyltransferase activity; Molecular Function	Number of IPRs: 1	IPR: IPR004159; Protein of unknown function DUF248, methyltransferase putative	KEGG best hit: NA	KEGG best hit desc: NA	sp|Q8H118; Q93VT5; Q9LW67|RecName: Full=Probable methyltransferase PMT1; OS=Arabidopsis thaliana (Mouse-ear cress). GN=OrderedLocusNames=At3g23300; ORFNames=MLM24.3; PE=2: Evidence at transcript level;	TrEMBL best hit: B9H8P1
195	Pbr011080.1	Chr10	9313900	9316184	Number of GOs: 0	GO: NA	Number of IPRs: 0	IPR: NA	KEGG best hit: pop:POPTR_1079348	KEGG best hit desc: hypothetical protein; K08880 serine/threonine kinase 19 [EC:2.7.11.1]	sp: NA	TrEMBL best hit: B9H8P0
196	Pbr011081.1	Chr10	9306113	9306484	Number of GOs: 0	GO: NA	Number of IPRs: 0	IPR: NA	KEGG best hit: NA	KEGG best hit desc: NA	sp: NA	TrEMBL best hit: NA
197	Pbr011082.1	Chr10	9286415	9291257	Number of GOs: 2	GO: GO:0003677; DNA binding; Molecular Function. GO:0045449; regulation of transcription; Biological Process	Number of IPRs: 1	IPR: IPR003441; No apical meristem (NAM) protein	KEGG best hit: NA	KEGG best hit desc: NA	sp|Q84TE6; Q0WRG2; Q9SE10; Q9SGS9|RecName: Full=NAC domain-containing protein 21/22; OS=Arabidopsis thaliana (Mouse-ear cress). GN=Name=NAC021; Synonyms=NAC022, NAC1; OrderedLocusNames=At1g56010;ORFNames=F14J16.32, T6H22.19; PE=1: Evidence at protein level;	TrEMBL best hit: B9H8N9
198	Pbr011083.1	Chr10	9277895	9284626	Number of GOs: 2	GO: GO:0005515; protein binding; Molecular Function. GO:0005634; nucleus; Cellular Component	Number of IPRs: 4	IPR: IPR003347; Transcription factor jumonji/aspartyl beta-hydroxylase. IPR003349; Transcription factor jumonji, JmjN. IPR004198; Zinc finger, C5HC2-type. IPR013129; Transcription factor jumonji	KEGG best hit: dgr:Dgri_GH10714	KEGG best hit desc: GH10714 gene product from transcript GH10714-RA; K11446 histone demethylase JARID1 [EC:1.14.11.-]	sp|Q9VMJ7|RecName: Full=Lysine-specific demethylase lid;AltName: Full=Histone demethylase lid;AltName: Full=Jumonji/ARID domain-containing protein lid;AltName: Full=Protein little imaginal disks;AltName: Full=Retinoblastoma-binding protein 2 homolog; OS=Drosophila melanogaster (Fruit fly). GN=Name=lid; ORFNames=CG9088; PE=1: Evidence at protein level;	TrEMBL best hit: B9T1C1
199	Pbr011084.1	Chr10	9244798	9246444	Number of GOs: 0	GO: NA	Number of IPRs: 1	IPR: IPR006936; Domain of unknown function DUF640	KEGG best hit: NA	KEGG best hit desc: NA	sp: NA	TrEMBL best hit: A9PEU5
200	Pbr011085.1	Chr10	9223954	9227673	Number of GOs: 5	GO: GO:0000151; ubiquitin ligase complex; Cellular Component. GO:0004842; ubiquitin-protein ligase activity; Molecular Function. GO:0005488; binding; Molecular Function. GO:0005515; protein binding; Molecular Function. GO:0016567; protein ubiquitination; Biological Process	Number of IPRs: 3	IPR: IPR000225; Armadillo. IPR003613; U box domain. IPR016024; Armadillo-type fold	KEGG best hit: vcn:VOLCADRAFT_41528	KEGG best hit desc: hypothetical protein; K08332 vacuolar protein 8	sp|Q8GWV5; Q9M1S1|RecName: Full=U-box domain-containing protein 3;AltName: Full=Plant U-box protein 3; OS=Arabidopsis thaliana (Mouse-ear cress). GN=Name=PUB3; OrderedLocusNames=At3g54790; ORFNames=T5N23_150; PE=2: Evidence at transcript level;	TrEMBL best hit: F6HZL0
201	Pbr011086.1	Chr10	9214182	9215385	Number of GOs: 2	GO: GO:0005622; intracellular; Cellular Component. GO:0042254; ribosome biogenesis; Biological Process	Number of IPRs: 1	IPR: IPR001790; Ribosomal protein L10/acidic P0	KEGG best hit: vvi:100245108	KEGG best hit desc: hypothetical protein LOC100245108; K02864 large subunit ribosomal protein L10	sp|O80362|RecName: Full=50S ribosomal protein L10, chloroplastic;AltName: Full=CL10;Flags: Precursor; OS=Nicotiana tabacum (Common tobacco). GN=Name=RPL10; PE=2: Evidence at transcript level;	TrEMBL best hit: B7FHY0
202	Pbr011087.1	Chr10	9211926	9212837	Number of GOs: 2	GO: GO:0003715; transcription termination factor activity; Molecular Function. GO:0006353; transcription termination, DNA-dependent; Biological Process	Number of IPRs: 1	IPR: IPR011112; Rho termination factor, N-terminal	KEGG best hit: NA	KEGG best hit desc: NA	sp|Q8L4E7; Q8RYA0; Q94HF4|RecName: Full=SAP-like protein BP-73;AltName: Full=OsBP-73;AltName: Full=Riaa1; OS=Oryza sativa subsp. japonica (Rice). GN=Name=BP-73; OrderedLocusNames=Os03g0183100, LOC_Os03g08480;ORFNames=OSJNBa0032G08.14; PE=1: Evidence at protein level;	TrEMBL best hit: B9GS08
203	Pbr011088.1	Chr10	9206764	9210219	Number of GOs: 0	GO: NA	Number of IPRs: 1	IPR: IPR015927; Peptidase S24/S26A/S26B/S26C	KEGG best hit: tad:TRIADDRAFT_52376	KEGG best hit desc: hypothetical protein ; K09648 mitochondrial inner membrane protease subunit 2 [EC:3.4.99.-]	sp: NA	TrEMBL best hit: F6HZK8
204	Pbr011089.1	Chr10	9191403	9200590	Number of GOs: 4	GO: GO:0005515; protein binding; Molecular Function. GO:0005524; ATP binding; Molecular Function. GO:0005694; chromosome; Cellular Component. GO:0051276; chromosome organization; Biological Process	Number of IPRs: 2	IPR: IPR003395; RecF/RecN/SMC. IPR010935; SMCs flexible hinge	KEGG best hit: rcu:RCOM_0499140	KEGG best hit desc: Structural maintenance of chromosome 1 protein, putative; K06636 structural maintenance of chromosome 1	sp|Q9CU62; A2AFQ5; Q3V480; Q9CUX9; Q9D959; Q9WTU1|RecName: Full=Structural maintenance of chromosomes protein 1A;AltName: Full=Chromosome segregation protein SmcB;AltName: Full=Sb1.8; OS=Mus musculus (Mouse). GN=Name=Smc1a; Synonyms=Sb1.8, Smc1, Smc1l1, Smcb; PE=1: Evidence at protein level;	TrEMBL best hit: B9T1A8
205	Pbr011090.1	Chr10	9176503	9178709	Number of GOs: 1	GO: GO:0045735; nutrient reservoir activity; Molecular Function	Number of IPRs: 3	IPR: IPR006044; 11-S seed storage protein, plant. IPR006045; Cupin 1. IPR011051; Cupin, RmlC-type	KEGG best hit: NA	KEGG best hit desc: NA	sp|P83004|RecName: Full=13S globulin basic chain; OS=Fagopyrum esculentum (Common buckwheat) (Polygonum fagopyrum). GN= PE=1: Evidence at protein level;	TrEMBL best hit: E3SH28
206	Pbr011091.1	Chr10	9173724	9175141	Number of GOs: 0	GO: NA	Number of IPRs: 0	IPR: NA	KEGG best hit: NA	KEGG best hit desc: NA	sp: NA	TrEMBL best hit: D7U301
207	Pbr011092.1	Chr10	9168821	9172583	Number of GOs: 3	GO: GO:0005744; mitochondrial inner membrane presequence translocase complex; Cellular Component. GO:0006886; intracellular protein transport; Biological Process. GO:0015450; P-P-bond-hydrolysis-driven protein transmembrane transporter activity; Molecular Function	Number of IPRs: 1	IPR: IPR007379; Membrane transporter, Tim44-related/Ribosomal protein L45	KEGG best hit: dme:Dmel_CG11779	KEGG best hit desc: CG11779 gene product from transcript CG11779-RC (EC:3.6.3.51); K10836 mitochondrial protein-transporting ATPase [EC:3.6.3.51]	sp|O43615; A8K0R9; D6W664; Q8N193|RecName: Full=Mitochondrial import inner membrane translocase subunit TIM44;Flags: Precursor; OS=Homo sapiens (Human). GN=Name=TIMM44; Synonyms=MIMT44, TIM44; PE=1: Evidence at protein level;	TrEMBL best hit: B9SF39
208	Pbr011093.1	Chr10	9165675	9166632	Number of GOs: 0	GO: NA	Number of IPRs: 0	IPR: NA	KEGG best hit: NA	KEGG best hit desc: NA	sp: NA	TrEMBL best hit: B9SF43
209	Pbr011094.1	Chr10	9161863	9164392	Number of GOs: 0	GO: NA	Number of IPRs: 1	IPR: IPR021715; Pre-mRNA splicing Prp18-interacting factor	KEGG best hit: pop:POPTR_772815	KEGG best hit desc: hypothetical protein; K12819 pre-mRNA-processing factor SLU7	sp|Q9SHY8; O04483; Q84WT4|RecName: Full=Pre-mRNA-splicing factor SLU7-A; OS=Arabidopsis thaliana (Mouse-ear cress). GN=OrderedLocusNames=At1g65660; ORFNames=F1E22.4, F5I14.19; PE=1: Evidence at protein level;	TrEMBL best hit: B9I2T5
210	Pbr011095.1	Chr10	9149100	9150891	Number of GOs: 2	GO: GO:0003677; DNA binding; Molecular Function. GO:0005515; protein binding; Molecular Function	Number of IPRs: 5	IPR: IPR001005; SANT domain, DNA binding. IPR009057; Homeodomain-like. IPR014778; Myb, DNA-binding. IPR015495; Myb transcription factor. IPR017930; Transcription regulator HTH, Myb-type, DNA-binding	KEGG best hit: pop:POPTR_643153	KEGG best hit desc: MYB220; hypothetical protein; K09422 myb proto-oncogene protein, plant	sp|Q7XBH4; O04140; Q7XKW3; Q8SA75|RecName: Full=Myb-related protein Myb4;AltName: Full=OsMyb4;AltName: Full=Transcription factor RLTR1; OS=Oryza sativa subsp. japonica (Rice). GN=Name=MYB4; Synonyms=LTR1;OrderedLocusNames=Os04g0517100, LOC_Os04g43680;ORFNames=OSJNBa0073E02.6; PE=2: Evidence at transcript level;	TrEMBL best hit: F2QKX0
211	Pbr011096.1	Chr10	9136256	9139262	Number of GOs: 0	GO: NA	Number of IPRs: 1	IPR: IPR006968; Protein of unknown function DUF647	KEGG best hit: NA	KEGG best hit desc: NA	sp|Q499P8|RecName: Full=RUS1 family protein C16orf58 homolog; OS=Rattus norvegicus (Rat). GN= PE=2: Evidence at transcript level;	TrEMBL best hit: B9H8L8
212	Pbr011097.1	Chr10	9132572	9135163	Number of GOs: 0	GO: NA	Number of IPRs: 1	IPR: IPR015418; Histone H4 acetyltransferase, NuA4 complex, Eaf6	KEGG best hit: pop:POPTR_710685	KEGG best hit desc: hypothetical protein; K11344 chromatin modification-related protein EAF6	sp|Q52KD8|RecName: Full=Chromatin modification-related protein MEAF6;AltName: Full=Esa1-associated factor 6 homolog; OS=Xenopus laevis (African clawed frog). GN=Name=meaf6; PE=2: Evidence at transcript level;	TrEMBL best hit: C6SZ07
213	Pbr011098.1	Chr10	9129266	9130370	Number of GOs: 2	GO: GO:0003779; actin binding; Molecular Function. GO:0005622; intracellular; Cellular Component	Number of IPRs: 1	IPR: IPR002108; Actin-binding, cofilin/tropomyosin type	KEGG best hit: pop:POPTR_715160	KEGG best hit desc: hypothetical protein; K05765 cofilin	sp|Q9ZSK2; Q8LCM6; Q93VZ4; Q9SJX6|RecName: Full=Actin-depolymerizing factor 6; OS=Arabidopsis thaliana (Mouse-ear cress). GN=Name=ADF6; OrderedLocusNames=At2g31200; ORFNames=F16D14.4; PE=1: Evidence at protein level;	TrEMBL best hit: C6TC79
214	Pbr011099.1	Chr10	9127506	9128774	Number of GOs: 4	GO: GO:0005215; transporter activity; Molecular Function. GO:0006810; transport; Biological Process. GO:0016021; integral to membrane; Cellular Component. GO:0055085; transmembrane transport; Biological Process	Number of IPRs: 2	IPR: IPR005828; General substrate transporter. IPR016196; Major facilitator superfamily, general substrate transporter	KEGG best hit: pop:POPTR_831623	KEGG best hit desc: PtrPHT1-4; high affinity inorganic phosphate transporter; K08176 MFS transporter, PHS family, inorganic phosphate transporter	sp|Q96303|RecName: Full=Inorganic phosphate transporter 1-4;AltName: Full=H(+)/Pi cotransporter; OS=Arabidopsis thaliana (Mouse-ear cress). GN=Name=PHT1-4; Synonyms=PHT4, PT2; OrderedLocusNames=At2g38940;ORFNames=T7F6.11; PE=1: Evidence at protein level;	TrEMBL best hit: B9SF52
215	Pbr011100.1	Chr10	9121287	9125251	Number of GOs: 4	GO: GO:0005215; transporter activity; Molecular Function. GO:0006810; transport; Biological Process. GO:0016021; integral to membrane; Cellular Component. GO:0055085; transmembrane transport; Biological Process	Number of IPRs: 3	IPR: IPR005828; General substrate transporter. IPR016196; Major facilitator superfamily, general substrate transporter. IPR020846; Major facilitator superfamily	KEGG best hit: pop:POPTR_831623	KEGG best hit desc: PtrPHT1-4; high affinity inorganic phosphate transporter; K08176 MFS transporter, PHS family, inorganic phosphate transporter	sp|Q494P0; Q9M1T0|RecName: Full=Probable inorganic phosphate transporter 1-7;AltName: Full=H(+)/Pi cotransporter; OS=Arabidopsis thaliana (Mouse-ear cress). GN=Name=PHT1-7; OrderedLocusNames=At3g54700; ORFNames=T5N23.60; PE=2: Evidence at transcript level;	TrEMBL best hit: E8Z9A5
216	Pbr011101.1	Chr10	9112573	9113910	Number of GOs: 0	GO: NA	Number of IPRs: 0	IPR: NA	KEGG best hit: NA	KEGG best hit desc: NA	sp|Q94B55; Q56W24; Q944L4; Q9ZV30|RecName: Full=Putative E3 ubiquitin-protein ligase XBAT31;AltName: Full=Ankyrin repeat domain and RING finger-containing protein XBAT31;AltName: Full=Protein XB3 homolog 1; OS=Arabidopsis thaliana (Mouse-ear cress). GN=Name=XBAT31; OrderedLocusNames=At2g28840; ORFNames=F8N16.13; PE=2: Evidence at transcript level;	TrEMBL best hit: F6GV20
217	Pbr011102.1	Chr10	9089378	9090133	Number of GOs: 3	GO: GO:0003677; DNA binding; Molecular Function. GO:0003700; sequence-specific DNA binding transcription factor activity; Molecular Function. GO:0006355; regulation of transcription, DNA-dependent; Biological Process	Number of IPRs: 2	IPR: IPR001471; Pathogenesis-related transcriptional factor/ERF, DNA-binding. IPR016177; DNA-binding, integrase-type	KEGG best hit: rcu:RCOM_1007740	KEGG best hit desc: Ethylene-responsive transcription factor 1B, putative; K14516 ethylene-responsive transcription factor 1	sp|Q8LDC8; Q9ZNR2|RecName: Full=Ethylene-responsive transcription factor 1B;AltName: Full=Ethylene-responsive element-binding factor 1B; OS=Arabidopsis thaliana (Mouse-ear cress). GN=Name=ERF1B; Synonyms=ERF092, ERF1; OrderedLocusNames=At3g23240;ORFNames=K14B15.15; PE=1: Evidence at protein level;	TrEMBL best hit: D8VD37
218	Pbr011103.1	Chr10	9054972	9055433	Number of GOs: 3	GO: GO:0003677; DNA binding; Molecular Function. GO:0003700; sequence-specific DNA binding transcription factor activity; Molecular Function. GO:0006355; regulation of transcription, DNA-dependent; Biological Process	Number of IPRs: 2	IPR: IPR001471; Pathogenesis-related transcriptional factor/ERF, DNA-binding. IPR016177; DNA-binding, integrase-type	KEGG best hit: rcu:RCOM_0273420	KEGG best hit desc: Ethylene-responsive transcription factor, putative; K09286 EREBP-like factor	sp|Q9LTC5|RecName: Full=Ethylene-responsive transcription factor ERF098; OS=Arabidopsis thaliana (Mouse-ear cress). GN=Name=ERF098; OrderedLocusNames=At3g23230; ORFNames=K14B15.14; PE=1: Evidence at protein level;	TrEMBL best hit: B9GS21
219	Pbr011104.1	Chr10	9049034	9049471	Number of GOs: 3	GO: GO:0003677; DNA binding; Molecular Function. GO:0003700; sequence-specific DNA binding transcription factor activity; Molecular Function. GO:0006355; regulation of transcription, DNA-dependent; Biological Process	Number of IPRs: 2	IPR: IPR001471; Pathogenesis-related transcriptional factor/ERF, DNA-binding. IPR016177; DNA-binding, integrase-type	KEGG best hit: zma:100272603	KEGG best hit desc: hypothetical protein LOC100272603; K09286 EREBP-like factor	sp|Q9LTC5|RecName: Full=Ethylene-responsive transcription factor ERF098; OS=Arabidopsis thaliana (Mouse-ear cress). GN=Name=ERF098; OrderedLocusNames=At3g23230; ORFNames=K14B15.14; PE=1: Evidence at protein level;	TrEMBL best hit: F6HZI8
220	Pbr011105.1	Chr10	9038448	9040629	Number of GOs: 0	GO: NA	Number of IPRs: 0	IPR: NA	KEGG best hit: NA	KEGG best hit desc: NA	sp: NA	TrEMBL best hit: B9I5T5
221	Pbr011106.1	Chr10	9028435	9030076	Number of GOs: 1	GO: GO:0016491; oxidoreductase activity; Molecular Function	Number of IPRs: 1	IPR: IPR005123; Oxoglutarate/iron-dependent oxygenase	KEGG best hit: pop:POPTR_550478	KEGG best hit desc: hypothetical protein; K06892	sp|P24397|RecName: Full=Hyoscyamine 6-dioxygenase;AltName: Full=Hyoscyamine 6-beta-hydroxylase; OS=Hyoscyamus niger (Black henbane). GN=Name=H6H; PE=1: Evidence at protein level;	TrEMBL best hit: D7U2Y4
222	Pbr011107.1	Chr10	9024392	9026016	Number of GOs: 1	GO: GO:0016491; oxidoreductase activity; Molecular Function	Number of IPRs: 1	IPR: IPR005123; Oxoglutarate/iron-dependent oxygenase	KEGG best hit: pop:POPTR_550478	KEGG best hit desc: hypothetical protein; K06892	sp|P24397|RecName: Full=Hyoscyamine 6-dioxygenase;AltName: Full=Hyoscyamine 6-beta-hydroxylase; OS=Hyoscyamus niger (Black henbane). GN=Name=H6H; PE=1: Evidence at protein level;	TrEMBL best hit: D7U2Y4
223	Pbr011108.1	Chr10	9022110	9022694	Number of GOs: 2	GO: GO:0005515; protein binding; Molecular Function. GO:0008270; zinc ion binding; Molecular Function	Number of IPRs: 2	IPR: IPR001841; Zinc finger, RING-type. IPR018957; Zinc finger, C3HC4 RING-type	KEGG best hit: zma:100383341	KEGG best hit desc: pco138787(387); LOC100383341; K11982 E3 ubiquitin-protein ligase RNF115/126 [EC:6.3.2.19]	sp|Q9LSW9|RecName: Full=RING-H2 finger protein ATL16; OS=Arabidopsis thaliana (Mouse-ear cress). GN=Name=ATL16; OrderedLocusNames=At5g43420; ORFNames=MWF20.13; PE=2: Evidence at transcript level;	TrEMBL best hit: B9GS25
224	Pbr011109.1	Chr10	9013871	9017081	Number of GOs: 0	GO: NA	Number of IPRs: 0	IPR: NA	KEGG best hit: NA	KEGG best hit desc: NA	sp: NA	TrEMBL best hit: NA
225	Pbr011110.2	Chr10	9003266	9009147	Number of GOs: 0	GO: NA	Number of IPRs: 1	IPR: IPR007241; Autophagy-related protein 9	KEGG best hit: NA	KEGG best hit desc: NA	sp|Q54NA3; Q86CR7|RecName: Full=Autophagy-related protein 9; OS=Dictyostelium discoideum (Slime mold). GN=Name=atg9; Synonyms=apg9; ORFNames=DDB_G0285323; PE=2: Evidence at transcript level;	TrEMBL best hit: B9GS27
226	Pbr012596.1	Chr17	4986390	4996195	Number of GOs: 4	GO: GO:0004672; protein kinase activity; Molecular Function. GO:0004674; protein serine/threonine kinase activity; Molecular Function. GO:0005524; ATP binding; Molecular Function. GO:0006468; protein phosphorylation; Biological Process	Number of IPRs: 7	IPR: IPR000719; Protein kinase, catalytic domain. IPR001245; Serine-threonine/tyrosine-protein kinase. IPR002290; Serine/threonine-protein kinase domain. IPR008271; Serine/threonine-protein kinase, active site. IPR011009; Protein kinase-like domain. IPR017441; Protein kinase, ATP binding site. IPR020635; Tyrosine-protein kinase, catalytic domain	KEGG best hit: ath:AT5G11850	KEGG best hit desc: protein kinase family protein; K04424 sterile alpha motif and leucine zipper containing kinase AZK [EC:2.7.11.25]	sp|Q05609|RecName: Full=Serine/threonine-protein kinase CTR1; OS=Arabidopsis thaliana (Mouse-ear cress). GN=Name=CTR1; OrderedLocusNames=At5g03730; ORFNames=F17C15_150; PE=1: Evidence at protein level;	TrEMBL best hit: B9SRD1
227	Pbr012597.1	Chr17	4983812	4985953	Number of GOs: 0	GO: NA	Number of IPRs: 1	IPR: IPR006553; Leucine-rich repeat, cysteine-containing subtype	KEGG best hit: sbi:SORBI_05g025540	KEGG best hit desc: hypothetical protein; K10268 F-box and leucine-rich repeat protein 2/20	sp|Q9SIM9; Q947K3|RecName: Full=F-box protein MAX2;AltName: Full=F-box/LRR-repeat protein 7;AltName: Full=Protein KARRIKIN INSENSITIVE 1;AltName: Full=Protein MORE AXILLARY BRANCHING 2;AltName: Full=Protein ORESARA 9; OS=Arabidopsis thaliana (Mouse-ear cress). GN=Name=MAX2; Synonyms=FBL7, KAI1, ORE9; OrderedLocusNames=At2g42620;ORFNames=F14N22.11; PE=1: Evidence at protein level;	TrEMBL best hit: B9SRD2
228	Pbr012598.1	Chr17	4964774	4970350	Number of GOs: 0	GO: NA	Number of IPRs: 1	IPR: IPR006760; Endosulphine	KEGG best hit: NA	KEGG best hit desc: NA	sp: NA	TrEMBL best hit: A9PDR8
229	Pbr012599.1	Chr17	4961403	4963317	Number of GOs: 1	GO: GO:0016773; phosphotransferase activity, alcohol group as acceptor; Molecular Function	Number of IPRs: 2	IPR: IPR002173; Carbohydrate/puine kinase, PfkB, conserved site. IPR011611; Carbohydrate/purine kinase	KEGG best hit: pop:POPTR_926413	KEGG best hit desc: fructokinase (EC:2.7.1.4); K00847 fructokinase [EC:2.7.1.4]	sp|O82616; A0MF62|RecName: Full=Probable fructokinase-5; OS=Arabidopsis thaliana (Mouse-ear cress). GN=OrderedLocusNames=At4g10260 {ECO:0000312|TAIR:AT4G10260};ORFNames=F24G24.60 {ECO:0000312|EMBL:CAB39779.1},T9A4.3 {ECO:0000312|EMBL:AAC62803.1}; PE=2: Evidence at transcript level;	TrEMBL best hit: B9N1S1
230	Pbr012600.1	Chr17	4951659	4959850	Number of GOs: 2	GO: GO:0016021; integral to membrane; Cellular Component. GO:0016485; protein processing; Biological Process	Number of IPRs: 1	IPR: IPR008710; Nicastrin	KEGG best hit: vvi:100241276	KEGG best hit desc: hypothetical protein LOC100241276; K06171 nicastrin	sp|Q8GUM5; Q9LXJ9; Q9LXK0|RecName: Full=Nicastrin;Flags: Precursor; OS=Arabidopsis thaliana (Mouse-ear cress). GN=OrderedLocusNames=At3g52640/At3g52650; ORFNames=F3C22.40/F3C22.50; PE=2: Evidence at transcript level;	TrEMBL best hit: D7TSK0
231	Pbr012601.1	Chr17	4943979	4949441	Number of GOs: 8	GO: GO:0008137; NADH dehydrogenase (ubiquinone) activity; Molecular Function. GO:0009055; electron carrier activity; Molecular Function. GO:0016020; membrane; Cellular Component. GO:0016491; oxidoreductase activity; Molecular Function. GO:0016651; oxidoreductase activity, acting on NADH or NADPH; Molecular Function. GO:0042773; ATP synthesis coupled electron transport; Biological Process. GO:0051…	Number of IPRs: 5	IPR: IPR000283; NADH:ubiquinone oxidoreductase, 75kDa subunit, conserved site. IPR001041; Ferredoxin. IPR006656; Molybdopterin oxidoreductase. IPR015405; NADH-quinone oxidoreductase, chain G, C-terminal. IPR019574; NADH:ubiquinone oxidoreductase, subunit G, iron-sulphur binding	KEGG best hit: vvi:100246750	KEGG best hit desc: hypothetical protein LOC100246750; K03934 NADH dehydrogenase (ubiquinone) Fe-S protein 1 [EC:1.6.5.3 1.6.99.3]	sp|Q43644|RecName: Full=NADH dehydrogenase [ubiquinone] iron-sulfur protein 1, mitochondrial;AltName: Full=76 kDa mitochondrial complex I subunit;AltName: Full=Complex I-76kD;AltName: Full=NADH-ubiquinone oxidoreductase 76 kDa subunit;Flags: Precursor; OS=Solanum tuberosum (Potato). GN= PE=2: Evidence at transcript level;	TrEMBL best hit: F6HSN0
232	Pbr012602.1	Chr17	4940535	4942875	Number of GOs: 0	GO: NA	Number of IPRs: 1	IPR: IPR001129; Membrane-associated, eicosanoid/glutathione metabolism (MAPEG) protein	KEGG best hit: pop:POPTR_831173	KEGG best hit desc: hypothetical protein; K00799 glutathione S-transferase [EC:2.5.1.18]	sp|Q9CPU4; Q3UXC5; Q9D834|RecName: Full=Microsomal glutathione S-transferase 3;AltName: Full=Microsomal GST-III; OS=Mus musculus (Mouse). GN=Name=Mgst3; PE=1: Evidence at protein level;	TrEMBL best hit: B9H3I3
233	Pbr012603.1	Chr17	4937128	4939496	Number of GOs: 2	GO: GO:0008152; metabolic process; Biological Process. GO:0016846; carbon-sulfur lyase activity; Molecular Function	Number of IPRs: 2	IPR: IPR006913; Glutathione-dependent formaldehyde-activating family, GFA. IPR011057; Mss4-like	KEGG best hit: NA	KEGG best hit desc: NA	sp|Q9CXS4; B2RWK8; B9EK22; Q5SX21; Q6PIA5|RecName: Full=Centromere protein V;AltName: Full=Proline-rich protein 6; OS=Mus musculus (Mouse). GN=Name=Cenpv; Synonyms=Prr6; PE=2: Evidence at transcript level;	TrEMBL best hit: B9GUR1
234	Pbr012604.1	Chr17	4931737	4935520	Number of GOs: 4	GO: GO:0004372; glycine hydroxymethyltransferase activity; Molecular Function. GO:0006544; glycine metabolic process; Biological Process. GO:0006563; L-serine metabolic process; Biological Process. GO:0030170; pyridoxal phosphate binding; Molecular Function	Number of IPRs: 3	IPR: IPR001085; Serine hydroxymethyltransferase. IPR015424; Pyridoxal phosphate-dependent transferase, major domain. IPR019798; Serine hydroxymethyltransferase, pyridoxal phosphate binding site	KEGG best hit: vvi:100250728	KEGG best hit desc: similar to plastid serine hydroxymethyltransferase; K00600 glycine hydroxymethyltransferase [EC:2.1.2.1]	sp|Q9SZJ5; Q940M9|RecName: Full=Serine hydroxymethyltransferase 1, mitochondrial;AltName: Full=Glycine hydroxymethyltransferase 1;AltName: Full=Serine Transhydroxymethyltransferase;AltName: Full=Serine methylase 1;Flags: Precursor; OS=Arabidopsis thaliana (Mouse-ear cress). GN=Name=SHM1; Synonyms=SHMT1, STM; OrderedLocusNames=At4g37930;ORFNames=F20D10.50; PE=1: Evidence at protein level;	TrEMBL best hit: D7STM0
235	Pbr012605.1	Chr17	4931082	4931483	Number of GOs: 1	GO: GO:0005488; binding; Molecular Function	Number of IPRs: 2	IPR: IPR001220; Legume lectin, beta chain. IPR008985; Concanavalin A-like lectin/glucanase	KEGG best hit: NA	KEGG best hit desc: NA	sp|Q39527|RecName: Full=Lectin-related protein;AltName: Full=CLLRP;AltName: Full=LRPCL;Flags: Precursor; Fragment; OS=Cladrastis kentukea (Yellow wood) (Cladrastis lutea). GN= PE=1: Evidence at protein level;	TrEMBL best hit: F6HRT4
236	Pbr012606.1	Chr17	4925570	4927444	Number of GOs: 3	GO: GO:0005524; ATP binding; Molecular Function. GO:0006915; apoptosis; Biological Process. GO:0006952; defense response; Biological Process	Number of IPRs: 2	IPR: IPR000767; Disease resistance protein. IPR002182; NB-ARC	KEGG best hit: pop:POPTR_755797	KEGG best hit desc: cc-nbs-lrr resistance protein; K13457 disease resistance protein RPM1	sp|Q9SX38; F4I4Y9|RecName: Full=Putative disease resistance protein At1g50180; OS=Arabidopsis thaliana (Mouse-ear cress). GN=OrderedLocusNames=At1g50180; ORFNames=F14I3.19; PE=3: Inferred from homology;	TrEMBL best hit: F6HCD0
237	Pbr012607.1	Chr17	4924002	4925549	Number of GOs: 0	GO: NA	Number of IPRs: 0	IPR: NA	KEGG best hit: vvi:100252764	KEGG best hit desc: hypothetical protein LOC100252764; K13457 disease resistance protein RPM1	sp|Q8W4J9; Q8GWG5; Q9M5A1; Q9ZSY3; Q9ZSY4|RecName: Full=Disease resistance protein RPP8;AltName: Full=Resistance to Peronospora parasitica protein 8; OS=Arabidopsis thaliana (Mouse-ear cress). GN=Name=RPP8; Synonyms=HRT; OrderedLocusNames=At5g43470;ORFNames=MWF20.19; PE=1: Evidence at protein level;	TrEMBL best hit: B9S717
238	Pbr012608.1	Chr17	4918605	4919702	Number of GOs: 2	GO: GO:0004190; aspartic-type endopeptidase activity; Molecular Function. GO:0006508; proteolysis; Biological Process	Number of IPRs: 3	IPR: IPR001461; Peptidase A1. IPR001969; Peptidase aspartic, active site. IPR021109; Peptidase aspartic	KEGG best hit: ath:AT5G22850	KEGG best hit desc: aspartyl protease family protein; K00924 [EC:2.7.1.-]	sp|Q766C3|RecName: Full=Aspartic proteinase nepenthesin-1;AltName: Full=Nepenthesin-I;Flags: Precursor; OS=Nepenthes gracilis (Slender pitcher plant). GN=Name=nep1; PE=1: Evidence at protein level;	TrEMBL best hit: B9GUR2
239	Pbr012609.1	Chr17	4902013	4902617	Number of GOs: 0	GO: NA	Number of IPRs: 1	IPR: IPR010800; Glycine rich protein	KEGG best hit: NA	KEGG best hit desc: NA	sp: NA	TrEMBL best hit: NA
240	Pbr012610.1	Chr17	4895292	4896624	Number of GOs: 0	GO: NA	Number of IPRs: 1	IPR: IPR002068; Heat shock protein Hsp20	KEGG best hit: NA	KEGG best hit desc: NA	sp: NA	TrEMBL best hit: B9GJA0
241	Pbr012611.1	Chr17	4894128	4894365	Number of GOs: 0	GO: NA	Number of IPRs: 0	IPR: NA	KEGG best hit: NA	KEGG best hit desc: NA	sp: NA	TrEMBL best hit: NA
242	Pbr012612.1	Chr17	4891784	4893607	Number of GOs: 0	GO: NA	Number of IPRs: 1	IPR: IPR002885; Pentatricopeptide repeat	KEGG best hit: ath:AT5G03560	KEGG best hit desc: nucleobase:cation symporter; K03457 nucleobase:cation symporter-1, NCS1 family	sp|O04491|RecName: Full=Putative pentatricopeptide repeat-containing protein At1g09680; OS=Arabidopsis thaliana (Mouse-ear cress). GN=OrderedLocusNames=At1g09680; ORFNames=F21M12.7; PE=3: Inferred from homology;	TrEMBL best hit: D7TSI7
243	Pbr012613.1	Chr17	4884316	4891552	Number of GOs: 1	GO: GO:0005515; protein binding; Molecular Function	Number of IPRs: 1	IPR: IPR019734; Tetratricopeptide repeat	KEGG best hit: hmg:100203776	KEGG best hit desc: similar to predicted protein; K10407 kinesin light chain	sp|Q9NSK0; B3KNY4; B3KPI3; B3KSQ3; B4DME9; Q66K28; Q96EG6|RecName: Full=Kinesin light chain 4;AltName: Full=Kinesin-like protein 8; OS=Homo sapiens (Human). GN=Name=KLC4; Synonyms=KNSL8; PE=1: Evidence at protein level;	TrEMBL best hit: B9T2R5
244	Pbr012614.1	Chr17	4878818	4879288	Number of GOs: 0	GO: NA	Number of IPRs: 0	IPR: NA	KEGG best hit: NA	KEGG best hit desc: NA	sp: NA	TrEMBL best hit: NA
245	Pbr012615.1	Chr17	4877157	4877849	Number of GOs: 0	GO: NA	Number of IPRs: 0	IPR: NA	KEGG best hit: NA	KEGG best hit desc: NA	sp: NA	TrEMBL best hit: B9H3C3
246	Pbr012616.2	Chr17	4872724	4875533	Number of GOs: 3	GO: GO:0004356; glutamate-ammonia ligase activity; Molecular Function. GO:0006542; glutamine biosynthetic process; Biological Process. GO:0006807; nitrogen compound metabolic process; Biological Process	Number of IPRs: 2	IPR: IPR008146; Glutamine synthetase, catalytic domain. IPR008147; Glutamine synthetase, beta-Grasp	KEGG best hit: pop:POPTR_710678	KEGG best hit desc: glutamine synthetase (EC:6.3.1.2); K01915 glutamine synthetase [EC:6.3.1.2]	sp|P04078|RecName: Full=Glutamine synthetase cytosolic isozyme;AltName: Full=Glutamate--ammonia ligase; OS=Medicago sativa (Alfalfa). GN= PE=2: Evidence at transcript level;	TrEMBL best hit: B9GUR8
247	Pbr012617.2	Chr17	4836383	4843284	Number of GOs: 0	GO: NA	Number of IPRs: 0	IPR: NA	KEGG best hit: vvi:100242435	KEGG best hit desc: hypothetical protein LOC100242435; K06678 condensin complex subunit 3	sp: NA	TrEMBL best hit: D7U7E6
248	Pbr012618.1	Chr17	4830371	4831423	Number of GOs: 0	GO: NA	Number of IPRs: 0	IPR: NA	KEGG best hit: vvi:100242435	KEGG best hit desc: hypothetical protein LOC100242435; K06678 condensin complex subunit 3	sp: NA	TrEMBL best hit: B9T7S9
249	Pbr012619.1	Chr17	4821358	4822602	Number of GOs: 1	GO: GO:0016787; hydrolase activity; Molecular Function	Number of IPRs: 3	IPR: IPR000086; NUDIX hydrolase domain. IPR015797; NUDIX hydrolase domain-like. IPR020084; NUDIX hydrolase, conserved site	KEGG best hit: cbr:CBG15102	KEGG best hit desc: Hypothetical protein CBG15102; K07766 diphosphoinositol-polyphosphate diphosphatase [EC:3.6.1.52]	sp|Q9LQU5|RecName: Full=Nudix hydrolase 18, mitochondrial;Flags: Precursor; OS=Arabidopsis thaliana (Mouse-ear cress). GN=Name=NUDT18; Synonyms=NUDX18; OrderedLocusNames=At1g14860;ORFNames=F10B6.26; PE=2: Evidence at transcript level;	TrEMBL best hit: C6T0B8
250	Pbr012620.1	Chr17	4813885	4815930	Number of GOs: 0	GO: NA	Number of IPRs: 1	IPR: IPR002902; Gnk2-homologous domain	KEGG best hit: NA	KEGG best hit desc: NA	sp|Q0WPN8; Q501A0; Q9FHQ4|RecName: Full=Cysteine-rich repeat secretory protein 60;AltName: Full=Plasmodesmata-located protein 7;Flags: Precursor; OS=Arabidopsis thaliana (Mouse-ear cress). GN=Name=CRRSP60; OrderedLocusNames=At5g37660; ORFNames=K12B20.12; PE=1: Evidence at protein level;	TrEMBL best hit: B9H3B4
251	Pbr012621.1	Chr17	4809028	4810673	Number of GOs: 0	GO: NA	Number of IPRs: 2	IPR: IPR002068; Heat shock protein Hsp20. IPR008978; HSP20-like chaperone	KEGG best hit: vvi:100254799	KEGG best hit desc: hypothetical protein LOC100254799; K13993 HSP20 family protein	sp|Q9FHQ3|RecName: Full=15.7 kDa heat shock protein, peroxisomal; OS=Arabidopsis thaliana (Mouse-ear cress). GN=Name=HSP15.7; OrderedLocusNames=At5g37670; ORFNames=K12B20.120; PE=2: Evidence at transcript level;	TrEMBL best hit: D7MIF8
252	Pbr012622.1	Chr17	4803365	4806920	Number of GOs: 5	GO: GO:0004672; protein kinase activity; Molecular Function. GO:0004674; protein serine/threonine kinase activity; Molecular Function. GO:0005515; protein binding; Molecular Function. GO:0005524; ATP binding; Molecular Function. GO:0006468; protein phosphorylation; Biological Process	Number of IPRs: 8	IPR: IPR000719; Protein kinase, catalytic domain. IPR001611; Leucine-rich repeat. IPR002290; Serine/threonine-protein kinase domain. IPR011009; Protein kinase-like domain. IPR013210; Leucine-rich repeat-containing N-terminal, type 2. IPR017441; Protein kinase, ATP binding site. IPR017442; Serine/threonine-protein kinase-like domain. IPR020635; Tyrosine-protein kinase, catalytic domain	KEGG best hit: sbi:SORBI_03g032990	KEGG best hit desc: hypothetical protein; K13415 protein brassinosteroid insensitive 1 [EC:2.7.10.1 2.7.11.1]	sp|Q9LP77; B9DHQ4; Q9ZT08|RecName: Full=Probable inactive receptor kinase At1g48480;Flags: Precursor; OS=Arabidopsis thaliana (Mouse-ear cress). GN=Name=RKL1; OrderedLocusNames=At1g48480; ORFNames=T1N15.9; PE=2: Evidence at transcript level;	TrEMBL best hit: B9SYE5
253	Pbr012623.1	Chr17	4797575	4798850	Number of GOs: 5	GO: GO:0005525; GTP binding; Molecular Function. GO:0005622; intracellular; Cellular Component. GO:0006886; intracellular protein transport; Biological Process. GO:0007264; small GTPase mediated signal transduction; Biological Process. GO:0015031; protein transport; Biological Process	Number of IPRs: 4	IPR: IPR003579; Ras small GTPase, Rab type. IPR006687; Small GTPase SAR1-type. IPR006688; ADP-ribosylation factor. IPR006689; ARF/SAR superfamily	KEGG best hit: ath:AT5G37680	KEGG best hit desc: ATARLA1A (ADP-ribosylation factor-like A1A); GTP binding; K07977 Arf/Sar family, other	sp|Q6NZW8|RecName: Full=ADP-ribosylation factor-like protein 8B-A; OS=Danio rerio (Zebrafish) (Brachydanio rerio). GN=Name=arl8ba; Synonyms=arl8b; ORFNames=zgc:77187; PE=2: Evidence at transcript level;	TrEMBL best hit: B9SYE9
254	Pbr012624.1	Chr17	4780369	4782796	Number of GOs: 2	GO: GO:0003677; DNA binding; Molecular Function. GO:0005515; protein binding; Molecular Function	Number of IPRs: 5	IPR: IPR001005; SANT domain, DNA binding. IPR009057; Homeodomain-like. IPR014778; Myb, DNA-binding. IPR015495; Myb transcription factor. IPR017930; Transcription regulator HTH, Myb-type, DNA-binding	KEGG best hit: pop:POPTR_552946	KEGG best hit desc: MYB152; hypothetical protein; K09422 myb proto-oncogene protein, plant	sp|Q50EX6|RecName: Full=Protein ODORANT1;AltName: Full=MYB-like protein ODO1; OS=Petunia hybrida (Petunia). GN=Name=ODO1; PE=2: Evidence at transcript level;	TrEMBL best hit: B9GUS6
255	Pbr012625.1	Chr17	4743363	4745353	Number of GOs: 2	GO: GO:0006629; lipid metabolic process; Biological Process. GO:0016788; hydrolase activity, acting on ester bonds; Molecular Function	Number of IPRs: 1	IPR: IPR001087; Lipase, GDSL	KEGG best hit: rcu:RCOM_1428040	KEGG best hit desc: Zeta-carotene desaturase, chloroplast precursor, putative (EC:1.14.99.30); K00514 zeta-carotene desaturase [EC:1.14.99.30]	sp|Q9FHQ1; Q8LF30|RecName: Full=GDSL esterase/lipase At5g37690;AltName: Full=Extracellular lipase At5g37690;Flags: Precursor; OS=Arabidopsis thaliana (Mouse-ear cress). GN=OrderedLocusNames=At5g37690; ORFNames=K12B20.17; PE=2: Evidence at transcript level;	TrEMBL best hit: B9GUS8
256	Pbr012626.1	Chr17	4732194	4736124	Number of GOs: 4	GO: GO:0004091; carboxylesterase activity; Molecular Function. GO:0004806; triglyceride lipase activity; Molecular Function. GO:0006629; lipid metabolic process; Biological Process. GO:0016042; lipid catabolic process; Biological Process	Number of IPRs: 2	IPR: IPR002921; Lipase, class 3. IPR005592; Mono-/di-acylglycerol lipase, N-terminal	KEGG best hit: xtr:100498478	KEGG best hit desc: dagla; diacylglycerol lipase, alpha; K13806 sn1-specific diacylglycerol lipase alpha [EC:3.1.1.-]	sp: NA	TrEMBL best hit: B9GUS9
257	Pbr012627.1	Chr17	4724988	4727437	Number of GOs: 0	GO: NA	Number of IPRs: 1	IPR: IPR009675; Xklp2 targeting protein	KEGG best hit: NA	KEGG best hit desc: NA	sp: NA	TrEMBL best hit: C5DB43
258	Pbr012628.1	Chr17	4713530	4715014	Number of GOs: 1	GO: GO:0006950; response to stress; Biological Process	Number of IPRs: 2	IPR: IPR006015; Universal stress protein A. IPR006016; UspA	KEGG best hit: NA	KEGG best hit desc: NA	sp|Q8LGG8; Q940U0; Q9SSA2|RecName: Full=Universal stress protein A-like protein; OS=Arabidopsis thaliana (Mouse-ear cress). GN=OrderedLocusNames=At3g01520; ORFNames=F4P13.7; PE=1: Evidence at protein level;	TrEMBL best hit: B9MX20
259	Pbr012629.2	Chr17	4702450	4709689	Number of GOs: 0	GO: NA	Number of IPRs: 2	IPR: IPR004147; ABC-1. IPR011009; Protein kinase-like domain	KEGG best hit: rcu:RCOM_0113190	KEGG best hit desc: Ubiquinone biosynthesis protein coq-8, putative; K08869 aarF domain-containing kinase	sp|Q9D0L4; Q3UKJ2|RecName: Full=Uncharacterized aarF domain-containing protein kinase 1;Flags: Precursor; OS=Mus musculus (Mouse). GN=Name=Adck1; PE=2: Evidence at transcript level;	TrEMBL best hit: B9SR97
260	Pbr012630.1	Chr17	4695358	4699558	Number of GOs: 6	GO: GO:0000287; magnesium ion binding; Molecular Function. GO:0004450; isocitrate dehydrogenase (NADP+) activity; Molecular Function. GO:0006102; isocitrate metabolic process; Biological Process. GO:0016616; oxidoreductase activity, acting on the CH-OH group of donors, NAD or NADP as acceptor; Molecular Function. GO:0051287; NAD or NADH binding; Molecular Function. GO:0055114; oxidation-reduction…	Number of IPRs: 3	IPR: IPR001804; Isocitrate/isopropylmalate dehydrogenase. IPR004790; Isocitrate dehydrogenase NADP-dependent, eukaryotic. IPR019818; Isocitrate/isopropylmalate dehydrogenase, conserved site	KEGG best hit: pop:POPTR_648243	KEGG best hit desc: isocitrate dehydrogenase (NADP+); K00031 isocitrate dehydrogenase [EC:1.1.1.42]	sp|Q40345|RecName: Full=Isocitrate dehydrogenase [NADP], chloroplastic;AltName: Full=IDP;AltName: Full=NADP(+)-specific ICDH;AltName: Full=Oxalosuccinate decarboxylase;Flags: Precursor; Fragment; OS=Medicago sativa (Alfalfa). GN= PE=2: Evidence at transcript level;	TrEMBL best hit: Q946X9
261	Pbr012631.1	Chr17	4687432	4692334	Number of GOs: 8	GO: GO:0000166; nucleotide binding; Molecular Function. GO:0003677; DNA binding; Molecular Function. GO:0003697; single-stranded DNA binding; Molecular Function. GO:0005524; ATP binding; Molecular Function. GO:0006259; DNA metabolic process; Biological Process. GO:0006281; DNA repair; Biological Process. GO:0008094; DNA-dependent ATPase activity; Molecular Function. GO:0017111; nucleoside-triphos…	Number of IPRs: 6	IPR: IPR003593; ATPase, AAA+ type, core. IPR013765; DNA recombination and repair protein RecA. IPR020584; DNA recombination/repair protein RecA, conserved site. IPR020587; DNA recombination/repair protein RecA, monomer-monomer interface. IPR020588; DNA recombination/repair protein RecA/RadB, ATP-binding domain. IPR023400; DNA recombination and repair protein RecA, C-terminal	KEGG best hit: vvi:100249133	KEGG best hit desc: similar to replicase; K03553 recombination protein RecA	sp|Q39199; Q39200|RecName: Full=DNA repair protein recA homolog 1, chloroplastic;AltName: Full=Recombinase A homolog 1;Flags: Precursor; OS=Arabidopsis thaliana (Mouse-ear cress). GN=Name=RECA; OrderedLocusNames=At1g79050;ORFNames=YUP8H12R.33, YUP8H12R_18; PE=2: Evidence at transcript level;	TrEMBL best hit: D7SX10
262	Pbr012632.1	Chr17	4681176	4685021	Number of GOs: 4	GO: GO:0003700; sequence-specific DNA binding transcription factor activity; Molecular Function. GO:0005515; protein binding; Molecular Function. GO:0006355; regulation of transcription, DNA-dependent; Biological Process. GO:0043565; sequence-specific DNA binding; Molecular Function	Number of IPRs: 3	IPR: IPR001356; Homeobox. IPR002913; Lipid-binding START. IPR009057; Homeodomain-like	KEGG best hit: ath:AT1G73360	KEGG best hit desc: HDG11; HDG11 (HOMEODOMAIN GLABROUS 11); DNA binding / transcription factor; K09338 homeobox-leucine zipper protein	sp|Q69T58; Q0DDQ7; Q7Y0V5|RecName: Full=Homeobox-leucine zipper protein ROC8;AltName: Full=GLABRA 2-like homeobox protein 8;AltName: Full=HD-ZIP protein ROC8;AltName: Full=Homeodomain transcription factor ROC8;AltName: Full=Protein RICE OUTERMOST CELL-SPECIFIC 8; OS=Oryza sativa subsp. japonica (Rice). GN=Name=ROC8; Synonyms=GL2-8;OrderedLocusNames=Os06g0208100, LOC_Os06g10600; ORFNames=P0664C05.…	TrEMBL best hit: D7TA28
263	Pbr012633.1	Chr17	4675744	4679102	Number of GOs: 4	GO: GO:0003700; sequence-specific DNA binding transcription factor activity; Molecular Function. GO:0005515; protein binding; Molecular Function. GO:0006355; regulation of transcription, DNA-dependent; Biological Process. GO:0043565; sequence-specific DNA binding; Molecular Function	Number of IPRs: 3	IPR: IPR001356; Homeobox. IPR002913; Lipid-binding START. IPR009057; Homeodomain-like	KEGG best hit: ath:AT1G73360	KEGG best hit desc: HDG11; HDG11 (HOMEODOMAIN GLABROUS 11); DNA binding / transcription factor; K09338 homeobox-leucine zipper protein	sp|Q9FX31|RecName: Full=Homeobox-leucine zipper protein HDG11;AltName: Full=HD-ZIP protein HDG11;AltName: Full=Homeodomain GLABRA 2-like protein 11;AltName: Full=Homeodomain transcription factor HDG11;AltName: Full=Protein HOMEODOMAIN GLABROUS 11; OS=Arabidopsis thaliana (Mouse-ear cress). GN=Name=HDG11; Synonyms=HDGL2-11; OrderedLocusNames=At1g73360;ORFNames=T9L24.43; PE=1: Evidence at protein l…	TrEMBL best hit: D7TA28
264	Pbr012634.2	Chr17	4669548	4674792	Number of GOs: 2	GO: GO:0008152; metabolic process; Biological Process. GO:0016779; nucleotidyltransferase activity; Molecular Function	Number of IPRs: 1	IPR: IPR002618; UTP--glucose-1-phosphate uridylyltransferase	KEGG best hit: vvi:100253896	KEGG best hit desc: hypothetical protein LOC100253896; K00963 UTP--glucose-1-phosphate uridylyltransferase [EC:2.7.7.9]	sp|O64459|RecName: Full=UTP--glucose-1-phosphate uridylyltransferase;AltName: Full=UDP-glucose pyrophosphorylase; OS=Pyrus pyrifolia (Chinese pear) (Pyrus serotina). GN= PE=2: Evidence at transcript level;	TrEMBL best hit: Q8S9B8
265	Pbr012635.1	Chr17	4661794	4664423	Number of GOs: 2	GO: GO:0003677; DNA binding; Molecular Function. GO:0005515; protein binding; Molecular Function	Number of IPRs: 4	IPR: IPR001005; SANT domain, DNA binding. IPR009057; Homeodomain-like. IPR014778; Myb, DNA-binding. IPR017930; Transcription regulator HTH, Myb-type, DNA-binding	KEGG best hit: ath:AT2G46830	KEGG best hit desc: CCA1; CCA1 (CIRCADIAN CLOCK ASSOCIATED 1); DNA binding / transcription activator/ transcription factor/ transcription repressor; K12134 circadian clock associated 1	sp|P92973; Q8S8N5|RecName: Full=Protein CCA1;AltName: Full=MYB-related transcription factor CCA1;AltName: Full=Protein CIRCADIAN CLOCK ASSOCIATED 1; OS=Arabidopsis thaliana (Mouse-ear cress). GN=Name=CCA1; OrderedLocusNames=At2g46830; ORFNames=F19D11; PE=1: Evidence at protein level;	TrEMBL best hit: A5C7G8
266	Pbr012636.1	Chr17	4657279	4659325	Number of GOs: 2	GO: GO:0005576; extracellular region; Cellular Component. GO:0009664; plant-type cell wall organization; Biological Process	Number of IPRs: 5	IPR: IPR002963; Expansin. IPR007112; Expansin/pollen allergen, DPBB domain. IPR007117; Pollen allergen/expansin, C-terminal. IPR007118; Expansin/Lol pI. IPR009009; Barwin-related endoglucanase	KEGG best hit: NA	KEGG best hit desc: NA	sp|Q9M9P0; Q93YW9|RecName: Full=Expansin-A13;AltName: Full=Alpha-expansin-13;AltName: Full=Ath-ExpAlpha-1.22;Flags: Precursor; OS=Arabidopsis thaliana (Mouse-ear cress). GN=Name=EXPA13; Synonyms=EXP13; OrderedLocusNames=At3g03220;ORFNames=T17B22.9; PE=2: Evidence at transcript level;	TrEMBL best hit: F6HFW4
267	Pbr012637.1	Chr17	4653806	4655644	Number of GOs: 0	GO: NA	Number of IPRs: 0	IPR: NA	KEGG best hit: NA	KEGG best hit desc: NA	sp: NA	TrEMBL best hit: B9SKR8
268	Pbr012638.1	Chr17	4647361	4648431	Number of GOs: 1	GO: GO:0005515; protein binding; Molecular Function	Number of IPRs: 5	IPR: IPR004045; Glutathione S-transferase, N-terminal. IPR004046; Glutathione S-transferase, C-terminal. IPR010987; Glutathione S-transferase, C-terminal-like. IPR012336; Thioredoxin-like fold. IPR017933; Glutathione S-transferase/chloride channel, C-terminal	KEGG best hit: sbi:SORBI_02g038130	KEGG best hit desc: hypothetical protein; K00799 glutathione S-transferase [EC:2.5.1.18]	sp|P49332|RecName: Full=Probable glutathione S-transferase parC;AltName: Full=Auxin-regulated protein parC; OS=Nicotiana tabacum (Common tobacco). GN=Name=PARC; PE=2: Evidence at transcript level;	TrEMBL best hit: B9H3G3
269	Pbr012639.1	Chr17	4635817	4640017	Number of GOs: 2	GO: GO:0003677; DNA binding; Molecular Function. GO:0045449; regulation of transcription; Biological Process	Number of IPRs: 1	IPR: IPR003441; No apical meristem (NAM) protein	KEGG best hit: NA	KEGG best hit desc: NA	sp|Q84K00; Q84UG1; Q9LZ84; Q9SNW1|RecName: Full=NAC domain-containing protein 78 {ECO:0000303|PubMed:15029955};AltName: Full=Protein NTM1-like 11 {ECO:0000303|PubMed:17158162}; OS=Arabidopsis thaliana (Mouse-ear cress). GN=Name=NAC078;Synonyms=NAC2 {ECO:0000312|EMBL:AED90739.1},NTL11 {ECO:0000303|PubMed:17158162}; OrderedLocusNames=At5g04410;ORFNames=T32M21.10; PE=2: Evidence at transcript level;	TrEMBL best hit: F6HFV8
270	Pbr012640.1	Chr17	4627815	4634811	Number of GOs: 0	GO: NA	Number of IPRs: 0	IPR: NA	KEGG best hit: NA	KEGG best hit desc: NA	sp: NA	TrEMBL best hit: D7TA18
271	Pbr012641.1	Chr17	4613998	4626884	Number of GOs: 3	GO: GO:0005985; sucrose metabolic process; Biological Process. GO:0009058; biosynthetic process; Biological Process. GO:0016020; membrane; Cellular Component	Number of IPRs: 3	IPR: IPR000368; Sucrose synthase. IPR001296; Glycosyl transferase, group 1. IPR005045; Protein of unknown function DUF284, transmembrane eukaryotic	KEGG best hit: vvi:100266759	KEGG best hit desc: hypothetical protein LOC100266759; K00695 sucrose synthase [EC:2.4.1.13]	sp|O24301|RecName: Full=Sucrose synthase 2;AltName: Full=Sucrose-UDP glucosyltransferase 2; OS=Pisum sativum (Garden pea). GN=Name=SUS2; PE=2: Evidence at transcript level;	TrEMBL best hit: F6HFV4
272	Pbr012642.1	Chr17	4602903	4606969	Number of GOs: 2	GO: GO:0005985; sucrose metabolic process; Biological Process. GO:0009058; biosynthetic process; Biological Process	Number of IPRs: 2	IPR: IPR000368; Sucrose synthase. IPR001296; Glycosyl transferase, group 1	KEGG best hit: vvi:100266759	KEGG best hit desc: hypothetical protein LOC100266759; K00695 sucrose synthase [EC:2.4.1.13]	sp|O24301|RecName: Full=Sucrose synthase 2;AltName: Full=Sucrose-UDP glucosyltransferase 2; OS=Pisum sativum (Garden pea). GN=Name=SUS2; PE=2: Evidence at transcript level;	TrEMBL best hit: F6HFV4
273	Pbr012643.1	Chr17	4601417	4602678	Number of GOs: 0	GO: NA	Number of IPRs: 0	IPR: NA	KEGG best hit: NA	KEGG best hit desc: NA	sp: NA	TrEMBL best hit: NA
274	Pbr012644.1	Chr17	4596392	4600538	Number of GOs: 1	GO: GO:0005515; protein binding; Molecular Function	Number of IPRs: 2	IPR: IPR001214; SET domain. IPR015353; Rubisco LS methyltransferase, substrate-binding domain	KEGG best hit: vvi:100254620	KEGG best hit desc: hypothetical protein LOC100254620; K05302 SET domain-containing protein 6	sp|Q6NQJ8; Q9FFI7|RecName: Full=Protein SET DOMAIN GROUP 40; OS=Arabidopsis thaliana (Mouse-ear cress). GN=Name=SDG40; Synonyms=SET40; OrderedLocusNames=At5g17240;ORFNames=MKP11.9; PE=2: Evidence at transcript level;	TrEMBL best hit: B9T3H1
275	Pbr012645.2	Chr17	4589050	4593507	Number of GOs: 2	GO: GO:0016491; oxidoreductase activity; Molecular Function. GO:0055114; oxidation-reduction process; Biological Process	Number of IPRs: 2	IPR: IPR001613; Flavin-containing amine oxidase. IPR002937; Amine oxidase	KEGG best hit: ath:AT3G59050	KEGG best hit desc: ATPAO3; ATPAO3 (Polyamine oxidase 3); polyamine oxidase (EC:1.5.3.11); K13367 non-specific polyamine oxidase [EC:1.5.3.17]	sp|Q8H191; Q94JZ7; Q9SHX4|RecName: Full=Probable polyamine oxidase 4;AltName: Full=Amine oxidase 2; OS=Arabidopsis thaliana (Mouse-ear cress). GN=Name=PAO4; OrderedLocusNames=At1g65840; ORFNames=F1E22.18; PE=1: Evidence at protein level;	TrEMBL best hit: B9SJL5
276	Pbr012646.1	Chr17	4584888	4585049	Number of GOs: 0	GO: NA	Number of IPRs: 0	IPR: NA	KEGG best hit: NA	KEGG best hit desc: NA	sp: NA	TrEMBL best hit: NA
277	Pbr012647.1	Chr17	4570926	4573114	Number of GOs: 2	GO: GO:0003824; catalytic activity; Molecular Function. GO:0008152; metabolic process; Biological Process	Number of IPRs: 2	IPR: IPR000873; AMP-dependent synthetase/ligase. IPR020845; AMP-binding, conserved site	KEGG best hit: sbi:SORBI_10g012080	KEGG best hit desc: hypothetical protein; K00666 fatty-acyl-CoA synthase [EC:6.2.1.-]	sp|Q00594|RecName: Full=Medium-chain-fatty-acid--CoA ligase;AltName: Full=Medium-chain acyl-CoA synthetase; OS=Pseudomonas oleovorans. GN=Name=alkK; PE=3: Inferred from homology;	TrEMBL best hit: F6HFX8
278	Pbr012648.1	Chr17	4550453	4557509	Number of GOs: 1	GO: GO:0005515; protein binding; Molecular Function	Number of IPRs: 9	IPR: IPR001632; G-protein, beta subunit. IPR001680; WD40 repeat. IPR011046; WD40 repeat-like-containing domain. IPR012972; NLE. IPR017986; WD40-repeat-containing domain. IPR019775; WD40 repeat, conserved site. IPR019781; WD40 repeat, subgroup. IPR019782; WD40 repeat 2. IPR020472; G-protein beta WD-40 repeat	KEGG best hit: afm:AFUA_7G07100	KEGG best hit desc: Pfs, NACHT and WD domain protein (EC:2.4.2.-); K00777 [EC:2.4.2.-]	sp|Q9FLX9|RecName: Full=Notchless protein homolog; OS=Arabidopsis thaliana (Mouse-ear cress). GN=Name=NLE1; OrderedLocusNames=At5g52820; ORFNames=MXC20.4; PE=2: Evidence at transcript level;	TrEMBL best hit: F6HBD2
279	Pbr012649.1	Chr17	4538771	4540639	Number of GOs: 1	GO: GO:0005515; protein binding; Molecular Function	Number of IPRs: 5	IPR: IPR004045; Glutathione S-transferase, N-terminal. IPR004046; Glutathione S-transferase, C-terminal. IPR010987; Glutathione S-transferase, C-terminal-like. IPR012336; Thioredoxin-like fold. IPR017933; Glutathione S-transferase/chloride channel, C-terminal	KEGG best hit: vvi:100232976	KEGG best hit desc: GST4; glutathione S-transferase; K00799 glutathione S-transferase [EC:2.5.1.18]	sp|Q96324|RecName: Full=Glutathione S-transferase F11;AltName: Full=AtGSTF6;AltName: Full=GST class-phi;AltName: Full=GST class-phi member 11; OS=Arabidopsis thaliana (Mouse-ear cress). GN=Name=GSTF11; Synonyms=GSTF6; OrderedLocusNames=At3g03190;ORFNames=T17B22.12; PE=2: Evidence at transcript level;	TrEMBL best hit: C0KY94
280	Pbr012650.1	Chr17	4530547	4530831	Number of GOs: 0	GO: NA	Number of IPRs: 0	IPR: NA	KEGG best hit: NA	KEGG best hit desc: NA	sp: NA	TrEMBL best hit: NA
281	Pbr012651.1	Chr17	4517992	4527752	Number of GOs: 6	GO: GO:0003677; DNA binding; Molecular Function. GO:0005634; nucleus; Cellular Component. GO:0006355; regulation of transcription, DNA-dependent; Biological Process. GO:0009725; response to hormone stimulus; Biological Process. GO:0045449; regulation of transcription; Biological Process. GO:0046983; protein dimerization activity; Molecular Function	Number of IPRs: 5	IPR: IPR003311; AUX/IAA protein. IPR003340; Transcriptional factor B3. IPR010525; Auxin response factor. IPR011525; Aux/IAA-ARF-dimerisation. IPR015300; DNA-binding pseudobarrel domain	KEGG best hit: rcu:RCOM_1597120	KEGG best hit desc: Auxin response factor, putative; K14486 auxin response factor	sp|Q9FGV1; A8MQI4; Q5IRX7; Q9ZTR9|RecName: Full=Auxin response factor 8;AltName: Full=Protein FRUIT WITHOUT FERTILIZATION; OS=Arabidopsis thaliana (Mouse-ear cress). GN=Name=ARF8; Synonyms=FWF; OrderedLocusNames=At5g37020;ORFNames=K15O15.5; PE=2: Evidence at transcript level;	TrEMBL best hit: B9H3I2
282	Pbr012652.1	Chr17	4515717	4516349	Number of GOs: 4	GO: GO:0004497; monooxygenase activity; Molecular Function. GO:0005506; iron ion binding; Molecular Function. GO:0009055; electron carrier activity; Molecular Function. GO:0020037; heme binding; Molecular Function	Number of IPRs: 1	IPR: IPR001128; Cytochrome P450	KEGG best hit: ath:AT5G07990	KEGG best hit desc: TT7; TT7 (TRANSPARENT TESTA 7); flavonoid 3'-monooxygenase/ oxygen binding (EC:1.14.13.21); K05280 flavonoid 3'-monooxygenase [EC:1.14.13.21]	sp|Q9SD85|RecName: Full=Flavonoid 3'-monooxygenase;AltName: Full=Cytochrome P450 75B1;AltName: Full=Flavonoid 3'-hydroxylase;AltName: Full=Protein TRANSPARENT TESTA 7; OS=Arabidopsis thaliana (Mouse-ear cress). GN=Name=CYP75B1; Synonyms=F3'H, TT7; OrderedLocusNames=At5g07990;ORFNames=F13G24.190; PE=1: Evidence at protein level;	TrEMBL best hit: B8LPD9
283	Pbr012653.1	Chr17	4511668	4513447	Number of GOs: 0	GO: NA	Number of IPRs: 1	IPR: IPR002885; Pentatricopeptide repeat	KEGG best hit: rcu:RCOM_0340700	KEGG best hit desc: Cell division protein ftsH, putative (EC:3.6.4.3); K03798 cell division protease FtsH [EC:3.4.24.-]	sp|Q9FJY7|RecName: Full=Pentatricopeptide repeat-containing protein At5g66520; OS=Arabidopsis thaliana (Mouse-ear cress). GN=Name=PCMP-H61; OrderedLocusNames=At5g66520; ORFNames=K1F13.18; PE=2: Evidence at transcript level;	TrEMBL best hit: D7TKU7
284	Pbr012655.2	Chr17	4503782	4506476	Number of GOs: 0	GO: NA	Number of IPRs: 1	IPR: IPR007053; NC	KEGG best hit: NA	KEGG best hit desc: NA	sp: NA	TrEMBL best hit: A9P901
285	Pbr015365.1	Chr12	19985272	19987753	Number of GOs: 0	GO: NA	Number of IPRs: 1	IPR: IPR007262; Vacuolar protein sorting 55	KEGG best hit: NA	KEGG best hit desc: NA	sp|Q9AST6; Q8LCQ6; Q9LQL7|RecName: Full=Vacuolar protein sorting-associated protein 55 homolog; OS=Arabidopsis thaliana (Mouse-ear cress). GN=OrderedLocusNames=At1g32410; ORFNames=F5D14.32; PE=2: Evidence at transcript level;	TrEMBL best hit: A9PBF1
286	Pbr015366.1	Chr12	19978739	19980012	Number of GOs: 1	GO: GO:0005515; protein binding; Molecular Function	Number of IPRs: 6	IPR: IPR001680; WD40 repeat. IPR011046; WD40 repeat-like-containing domain. IPR017986; WD40-repeat-containing domain. IPR019775; WD40 repeat, conserved site. IPR019781; WD40 repeat, subgroup. IPR019782; WD40 repeat 2	KEGG best hit: ppp:PHYPADRAFT_132054	KEGG best hit desc: hypothetical protein; K11805 WD repeat-containing protein 68	sp|Q38960; Q84W53|RecName: Full=WD repeat-containing protein LWD2;AltName: Full=Protein ANTHOCYANIN 11-B;AltName: Full=Protein LIGHT-REGULATED WD2;AltName: Full=WD repeat-containing protein AN11-B; OS=Arabidopsis thaliana (Mouse-ear cress). GN=Name=LWD2; Synonyms=AN11B; OrderedLocusNames=At3g26640;ORFNames=MLJ15.3, orf10; PE=2: Evidence at transcript level;	TrEMBL best hit: Q2QDD4
287	Pbr015367.1	Chr12	19957411	19966012	Number of GOs: 1	GO: GO:0005515; protein binding; Molecular Function	Number of IPRs: 4	IPR: IPR001440; Tetratricopeptide TPR-1. IPR006597; Sel1-like. IPR013026; Tetratricopeptide repeat-containing. IPR019734; Tetratricopeptide repeat	KEGG best hit: sbi:SORBI_04g019560	KEGG best hit desc: hypothetical protein; K09667 polypeptide N-acetylglucosaminyltransferase [EC:2.4.1.-]	sp|O82039|RecName: Full=Probable UDP-N-acetylglucosamine--peptide N-acetylglucosaminyltransferase SPINDLY;AltName: Full=PhSPY; OS=Petunia hybrida (Petunia). GN=Name=SPY; PE=2: Evidence at transcript level;	TrEMBL best hit: C7TQK4
288	Pbr015368.1	Chr12	19953700	19955263	Number of GOs: 2	GO: GO:0003755; peptidyl-prolyl cis-trans isomerase activity; Molecular Function. GO:0006457; protein folding; Biological Process	Number of IPRs: 3	IPR: IPR002130; Peptidyl-prolyl cis-trans isomerase, cyclophilin-type. IPR015891; Cyclophilin-like. IPR020892; Peptidyl-prolyl cis-trans isomerase, cyclophilin-type, conserved site	KEGG best hit: vvi:100264827	KEGG best hit desc: hypothetical protein LOC100264827; K12733 peptidyl-prolyl cis-trans isomerase-like 1 [EC:5.2.1.8]	sp|Q5ASQ0|RecName: Full=Peptidyl-prolyl cis-trans isomerase-like 1;AltName: Full=Rotamase; OS=Emericella nidulans (strain FGSC A4 / ATCC 38163 / CBS 112.46 / NRRL194 / M139) (Aspergillus nidulans). GN=Name=cyp1; ORFNames=AN8680; PE=3: Inferred from homology;	TrEMBL best hit: C6TF56
289	Pbr015369.1	Chr12	19952657	19953131	Number of GOs: 0	GO: NA	Number of IPRs: 0	IPR: NA	KEGG best hit: NA	KEGG best hit desc: NA	sp: NA	TrEMBL best hit: B9HQ43
290	Pbr015370.1	Chr12	19949122	19950163	Number of GOs: 0	GO: NA	Number of IPRs: 1	IPR: IPR006702; Uncharacterised protein family UPF0497, trans-membrane plant	KEGG best hit: NA	KEGG best hit desc: NA	sp|B9SX12|RecName: Full=Casparian strip membrane protein 1; OS=Ricinus communis (Castor bean). GN=ORFNames=RCOM_1259250; PE=2: Evidence at transcript level;	TrEMBL best hit: C6SYL7
291	Pbr015371.1	Chr12	19943779	19944743	Number of GOs: 0	GO: NA	Number of IPRs: 1	IPR: IPR006702; Uncharacterised protein family UPF0497, trans-membrane plant	KEGG best hit: NA	KEGG best hit desc: NA	sp|B9SX12|RecName: Full=Casparian strip membrane protein 1; OS=Ricinus communis (Castor bean). GN=ORFNames=RCOM_1259250; PE=2: Evidence at transcript level;	TrEMBL best hit: C6SYL7
292	Pbr015372.1	Chr12	19937477	19942316	Number of GOs: 0	GO: NA	Number of IPRs: 1	IPR: IPR010334; Dcp1-like decapping	KEGG best hit: rcu:RCOM_1259240	KEGG best hit desc: hypothetical protein; K12611 mRNA-decapping enzyme 1B [EC:3.-.-.-]	sp|Q9SJF3; O64895|RecName: Full=mRNA-decapping enzyme-like protein;AltName: Full=DCP1 homolog; OS=Arabidopsis thaliana (Mouse-ear cress). GN=OrderedLocusNames=At1g08370; ORFNames=T27G7.7; PE=1: Evidence at protein level;	TrEMBL best hit: B9SX11
293	Pbr015373.1	Chr12	19929737	19931338	Number of GOs: 0	GO: NA	Number of IPRs: 1	IPR: IPR022364; F-box domain, Skp2-like	KEGG best hit: NA	KEGG best hit desc: NA	sp|Q9SIH5|RecName: Full=Probable F-box protein At1g60180; OS=Arabidopsis thaliana (Mouse-ear cress). GN=OrderedLocusNames=At2g36090; ORFNames=F9C22.2; PE=2: Evidence at transcript level;	TrEMBL best hit: F6HKN4
294	Pbr015374.2	Chr12	19908319	19915566	Number of GOs: 0	GO: NA	Number of IPRs: 1	IPR: IPR011685; LETM1-like	KEGG best hit: NA	KEGG best hit desc: NA	sp|P91927; A4UZV1; Q0E8W7; Q9W160|RecName: Full=LETM1 and EF-hand domain-containing protein anon-60Da, mitochondrial;AltName: Full=Leucine zipper-EF-hand-containing transmembrane protein 1;Flags: Precursor; OS=Drosophila melanogaster (Fruit fly). GN=Name=Letm1; Synonyms=anon-60Da; ORFNames=CG4589; PE=2: Evidence at transcript level;	TrEMBL best hit: D7TH25
295	Pbr015375.2	Chr12	19889486	19891041	Number of GOs: 0	GO: NA	Number of IPRs: 0	IPR: NA	KEGG best hit: NA	KEGG best hit desc: NA	sp: NA	TrEMBL best hit: D9ZIL2
296	Pbr015376.1	Chr12	19867232	19873285	Number of GOs: 2	GO: GO:0006508; proteolysis; Biological Process. GO:0008236; serine-type peptidase activity; Molecular Function	Number of IPRs: 1	IPR: IPR008758; Peptidase S28	KEGG best hit: vvi:100252778	KEGG best hit desc: hypothetical protein LOC100252778; K01285 lysosomal Pro-X carboxypeptidase [EC:3.4.16.2]	sp|Q5RBU7|RecName: Full=Lysosomal Pro-X carboxypeptidase;AltName: Full=Proline carboxypeptidase;AltName: Full=Prolylcarboxypeptidase;Flags: Precursor; OS=Pongo abelii (Sumatran orangutan) (Pongo pygmaeus abelii). GN=Name=PRCP; PE=2: Evidence at transcript level;	TrEMBL best hit: F6HKN7
297	Pbr015377.1	Chr12	19854062	19857498	Number of GOs: 0	GO: NA	Number of IPRs: 0	IPR: NA	KEGG best hit: NA	KEGG best hit desc: NA	sp|Q66GQ2; Q0WN78; Q9FFR8|RecName: Full=Uncharacterized protein At5g41620; OS=Arabidopsis thaliana (Mouse-ear cress). GN=OrderedLocusNames=At5g41620; ORFNames=MBK23.17; PE=2: Evidence at transcript level;	TrEMBL best hit: F6HKN8
298	Pbr015378.1	Chr12	19849814	19852800	Number of GOs: 2	GO: GO:0008152; metabolic process; Biological Process. GO:0016787; hydrolase activity; Molecular Function	Number of IPRs: 2	IPR: IPR002933; Peptidase M20. IPR011650; Peptidase M20, dimerisation	KEGG best hit: pop:POPTR_825192	KEGG best hit desc: ILL4; iaa-amino acid hydrolase 4; K14664 IAA-amino acid hydrolase [EC:3.5.1.-]	sp|Q851L6|RecName: Full=IAA-amino acid hydrolase ILR1-like 4;Flags: Precursor; OS=Oryza sativa subsp. japonica (Rice). GN=Name=ILL4; OrderedLocusNames=Os03g0836900, LOC_Os03g62070;ORFNames=OSJNBa0042I09.28; PE=2: Evidence at transcript level;	TrEMBL best hit: B9IIQ5
299	Pbr015379.1	Chr12	19836701	19837285	Number of GOs: 3	GO: GO:0008152; metabolic process; Biological Process. GO:0016491; oxidoreductase activity; Molecular Function. GO:0055114; oxidation-reduction process; Biological Process	Number of IPRs: 3	IPR: IPR002198; Short-chain dehydrogenase/reductase SDR. IPR002347; Glucose/ribitol dehydrogenase. IPR020904; Short-chain dehydrogenase/reductase, conserved site	KEGG best hit: vvi:100265470	KEGG best hit desc: hypothetical protein LOC100265470; K09841 xanthoxin dehydrogenase [EC:1.1.1.288]	sp|Q7FAE1; A3ARJ5|RecName: Full=Momilactone A synthase; OS=Oryza sativa subsp. japonica (Rice). GN=OrderedLocusNames=Os04g0179200, LOC_Os04g10010;ORFNames=OsJ_13988, OSJNBa0052P16.9; PE=2: Evidence at transcript level;	TrEMBL best hit: B9SW07
300	Pbr015380.1	Chr12	19833924	19834643	Number of GOs: 4	GO: GO:0003735; structural constituent of ribosome; Molecular Function. GO:0005622; intracellular; Cellular Component. GO:0005840; ribosome; Cellular Component. GO:0006412; translation; Biological Process	Number of IPRs: 2	IPR: IPR001210; Ribosomal protein S17e. IPR018273; Ribosomal protein S17e, conserved site	KEGG best hit: pop:POPTR_228682	KEGG best hit desc: hypothetical protein; K02962 small subunit ribosomal protein S17e	sp|Q9LZ17; Q8LAE8|RecName: Full=40S ribosomal protein S17-4; OS=Arabidopsis thaliana (Mouse-ear cress). GN=Name=RPS17D; OrderedLocusNames=At5g04800; ORFNames=MUK11.12, T1E3_160; PE=2: Evidence at transcript level;	TrEMBL best hit: B9HVL1
301	Pbr015381.1	Chr12	19830186	19830497	Number of GOs: 0	GO: NA	Number of IPRs: 0	IPR: NA	KEGG best hit: NA	KEGG best hit desc: NA	sp: NA	TrEMBL best hit: NA
302	Pbr015382.1	Chr12	19825377	19828242	Number of GOs: 0	GO: NA	Number of IPRs: 0	IPR: NA	KEGG best hit: NA	KEGG best hit desc: NA	sp: NA	TrEMBL best hit: B9SVZ8
303	Pbr015383.1	Chr12	19803651	19805025	Number of GOs: 0	GO: NA	Number of IPRs: 0	IPR: NA	KEGG best hit: NA	KEGG best hit desc: NA	sp: NA	TrEMBL best hit: B9SVZ7
304	Pbr015384.1	Chr12	19786515	19795281	Number of GOs: 4	GO: GO:0005524; ATP binding; Molecular Function. GO:0005634; nucleus; Cellular Component. GO:0006298; mismatch repair; Biological Process. GO:0030983; mismatched DNA binding; Molecular Function	Number of IPRs: 6	IPR: IPR002099; DNA mismatch repair protein. IPR003594; ATPase-like, ATP-binding domain. IPR011186; DNA mismatch repair protein Mlh1. IPR013507; DNA mismatch repair protein, C-terminal. IPR014762; DNA mismatch repair, conserved site. IPR020568; Ribosomal protein S5 domain 2-type fold	KEGG best hit: pop:POPTR_913572	KEGG best hit desc: hypothetical protein; K08734 DNA mismatch repair protein MLH1	sp|P40692; B4DI13; B4DQ11; E9PCU2|RecName: Full=DNA mismatch repair protein Mlh1;AltName: Full=MutL protein homolog 1; OS=Homo sapiens (Human). GN=Name=MLH1; Synonyms=COCA2; PE=1: Evidence at protein level;	TrEMBL best hit: B9IQE4
305	Pbr015385.1	Chr12	19784502	19785150	Number of GOs: 1	GO: GO:0005515; protein binding; Molecular Function	Number of IPRs: 2	IPR: IPR000626; Ubiquitin. IPR019955; Ubiquitin supergroup	KEGG best hit: NA	KEGG best hit desc: NA	sp: NA	TrEMBL best hit: NA
306	Pbr015386.1	Chr12	19780267	19782795	Number of GOs: 0	GO: NA	Number of IPRs: 1	IPR: IPR002885; Pentatricopeptide repeat	KEGG best hit: rcu:RCOM_0340700	KEGG best hit desc: Cell division protein ftsH, putative (EC:3.6.4.3); K03798 cell division protease FtsH [EC:3.4.24.-]	sp|Q9C6S6; F4IAZ0|RecName: Full=Putative pentatricopeptide repeat-containing protein At1g31840; OS=Arabidopsis thaliana (Mouse-ear cress). GN=OrderedLocusNames=At1g31840; ORFNames=F5M6.15; PE=2: Evidence at transcript level;	TrEMBL best hit: D7U3Z2
307	Pbr015387.1	Chr12	19779617	19780130	Number of GOs: 1	GO: GO:0005529; sugar binding; Molecular Function	Number of IPRs: 1	IPR: IPR001480; Bulb-type lectin domain	KEGG best hit: NA	KEGG best hit desc: NA	sp|Q9SXB3; Q3EDE4; Q8H7E6; Q93ZU9|RecName: Full=G-type lectin S-receptor-like serine/threonine-protein kinase At1g11280;Flags: Precursor; OS=Arabidopsis thaliana (Mouse-ear cress). GN=OrderedLocusNames=At1g11280; ORFNames=T28P6.7; PE=2: Evidence at transcript level;	TrEMBL best hit: F6H5E2
308	Pbr015388.1	Chr12	19776081	19778381	Number of GOs: 6	GO: GO:0004672; protein kinase activity; Molecular Function. GO:0004674; protein serine/threonine kinase activity; Molecular Function. GO:0005524; ATP binding; Molecular Function. GO:0005529; sugar binding; Molecular Function. GO:0006468; protein phosphorylation; Biological Process. GO:0048544; recognition of pollen; Biological Process	Number of IPRs: 11	IPR: IPR000719; Protein kinase, catalytic domain. IPR000858; S-locus glycoprotein. IPR001480; Bulb-type lectin domain. IPR002290; Serine/threonine-protein kinase domain. IPR003609; Apple-like. IPR008271; Serine/threonine-protein kinase, active site. IPR011009; Protein kinase-like domain. IPR013227; PAN-2 domain. IPR017441; Protein kinase, ATP binding site. IPR017442; Serine/threonine-protein kina…	KEGG best hit: ath:AT2G13790	KEGG best hit desc: SERK4; SERK4 (SOMATIC EMBRYOGENESIS RECEPTOR-LIKE KINASE 4); protein binding / protein kinase/ transmembrane receptor protein serine/threonine kinase; K13417 somatic embryogenesis receptor kinase 4 [EC:2.7.10.1 2.7.11.1]	sp|O64477; Q0WWZ4|RecName: Full=G-type lectin S-receptor-like serine/threonine-protein kinase At2g19130;Flags: Precursor; OS=Arabidopsis thaliana (Mouse-ear cress). GN=OrderedLocusNames=At2g19130; ORFNames=T20K24.15; PE=2: Evidence at transcript level;	TrEMBL best hit: F6H5E2
309	Pbr015389.1	Chr12	19759177	19763298	Number of GOs: 5	GO: GO:0003824; catalytic activity; Molecular Function. GO:0003937; IMP cyclohydrolase activity; Molecular Function. GO:0004643; phosphoribosylaminoimidazolecarboxamide formyltransferase activity; Molecular Function. GO:0006164; purine nucleotide biosynthetic process; Biological Process. GO:0006188; IMP biosynthetic process; Biological Process	Number of IPRs: 4	IPR: IPR002695; AICARFT/IMPCHase bienzyme. IPR011607; Methylglyoxal synthase-like domain. IPR013982; AICARFT/IMPCHase bienzyme, transformylase domain. IPR016193; Cytidine deaminase-like	KEGG best hit: rcu:RCOM_0503930	KEGG best hit desc: bifunctional purine biosynthesis protein, putative (EC:2.1.2.3); K00602 phosphoribosylaminoimidazolecarboxamide formyltransferase / IMP cyclohydrolase [EC:2.1.2.3 3.5.4.10]	sp|A3DEU9|RecName: Full=Bifunctional purine biosynthesis protein PurH {ECO:0000255|HAMAP-Rule:MF_00139};Includes: RecName: Full=Phosphoribosylaminoimidazolecarboxamide formyltransferase {ECO:0000255|HAMAP-Rule:MF_00139}; AltName: Full=AICAR transformylase {ECO:0000255|HAMAP-Rule:MF_00139};Includes: RecName: Full=IMP cyclohydrolase {ECO:0000255|HAMAP-Rule:MF_00139}; AltName: Full=ATIC {ECO:0000255…	TrEMBL best hit: B9SXJ1
310	Pbr015390.1	Chr12	19755327	19758367	Number of GOs: 2	GO: GO:0003676; nucleic acid binding; Molecular Function. GO:0008270; zinc ion binding; Molecular Function	Number of IPRs: 2	IPR: IPR000504; RNA recognition motif domain. IPR001878; Zinc finger, CCHC-type	KEGG best hit: bmy:Bm1_52870	KEGG best hit desc: Splicing factor, arginine/serine-rich 4; K12893 splicing factor, arginine/serine-rich 4/5/6	sp: NA	TrEMBL best hit: B9HBR5
311	Pbr015391.1	Chr12	19750784	19753479	Number of GOs: 2	GO: GO:0016881; acid-amino acid ligase activity; Molecular Function. GO:0043687; post-translational protein modification; Biological Process	Number of IPRs: 2	IPR: IPR000608; Ubiquitin-conjugating enzyme, E2. IPR016135; Ubiquitin-conjugating enzyme/RWD-like	KEGG best hit: pop:POPTR_653682	KEGG best hit desc: hypothetical protein; K10704 ubiquitin-conjugating enzyme E2 variant	sp|Q9SVD7; A8MSC0; Q3EAL0|RecName: Full=Ubiquitin-conjugating enzyme E2 variant 1D;AltName: Full=Protein MMS ZWEI HOMOLOG 4; OS=Arabidopsis thaliana (Mouse-ear cress). GN=Name=UEV1D; Synonyms=MMZ4; OrderedLocusNames=At3g52560;ORFNames=F22O6.60; PE=1: Evidence at protein level;	TrEMBL best hit: E9JFV5
312	Pbr015392.1	Chr12	19743650	19745529	Number of GOs: 2	GO: GO:0003676; nucleic acid binding; Molecular Function. GO:0005634; nucleus; Cellular Component	Number of IPRs: 2	IPR: IPR006941; Ribonuclease CAF1. IPR012337; Ribonuclease H-like	KEGG best hit: pop:POPTR_554871	KEGG best hit desc: hypothetical protein; K12581 CCR4-NOT transcription complex subunit 7/8	sp|Q9LXM2|RecName: Full=Probable CCR4-associated factor 1 homolog 9; OS=Arabidopsis thaliana (Mouse-ear cress). GN=Name=CAF1-9; OrderedLocusNames=At3g44260; ORFNames=T10D17_50; PE=2: Evidence at transcript level;	TrEMBL best hit: F6HHC1
313	Pbr015393.1	Chr12	19742364	19743420	Number of GOs: 0	GO: NA	Number of IPRs: 0	IPR: NA	KEGG best hit: NA	KEGG best hit desc: NA	sp: NA	TrEMBL best hit: NA
314	Pbr015394.1	Chr12	19734920	19736232	Number of GOs: 0	GO: NA	Number of IPRs: 1	IPR: IPR006458; Domain of unknown function DUF623	KEGG best hit: NA	KEGG best hit desc: NA	sp: NA	TrEMBL best hit: B9SVZ1
315	Pbr015395.1	Chr12	19718204	19718407	Number of GOs: 0	GO: NA	Number of IPRs: 1	IPR: IPR006458; Domain of unknown function DUF623	KEGG best hit: NA	KEGG best hit desc: NA	sp: NA	TrEMBL best hit: F6HKQ7
316	Pbr015396.2	Chr12	19710101	19716517	Number of GOs: 0	GO: NA	Number of IPRs: 1	IPR: IPR019363; Protein of unknown function DUF2305	KEGG best hit: NA	KEGG best hit desc: NA	sp|Q5F477|RecName: Full=Lipid droplet-associated hydrolase {ECO:0000250|UniProtKB:Q8BVA5};AltName: Full=Lipid droplet-associated serine hydrolase {ECO:0000250|UniProtKB:Q8BVA5}; OS=Gallus gallus (Chicken). GN=Name=LDAH {ECO:0000250|UniProtKB:Q8BVA5}; ORFNames=RCJMB04_2g19; PE=2: Evidence at transcript level;	TrEMBL best hit: C6T7M0
317	Pbr015397.1	Chr12	19701595	19704054	Number of GOs: 0	GO: NA	Number of IPRs: 1	IPR: IPR004345; TB2/DP1/HVA22-related protein	KEGG best hit: cfa:474695	KEGG best hit desc: KDM3B, JMJD1B; lysine (K)-specific demethylase 3B; K11449 jumonji domain-containing protein 1 [EC:1.14.11.-]	sp|Q8LE10; Q9FH69|RecName: Full=HVA22-like protein i; OS=Arabidopsis thaliana (Mouse-ear cress). GN=Name=HVA22I; OrderedLocusNames=At5g42560; ORFNames=K16E1.3; PE=2: Evidence at transcript level;	TrEMBL best hit: D7TH51
318	Pbr015398.1	Chr12	19694935	19699062	Number of GOs: 3	GO: GO:0003700; sequence-specific DNA binding transcription factor activity; Molecular Function. GO:0005667; transcription factor complex; Cellular Component. GO:0006355; regulation of transcription, DNA-dependent; Biological Process	Number of IPRs: 2	IPR: IPR003316; Transcription factor E2F/dimerisation partner (TDP). IPR015633; E2F Family	KEGG best hit: rcu:RCOM_1282600	KEGG best hit desc: E2F4,5, putative; K04682 E2F transcription factor 4/5	sp|Q9FNY0; Q9C5B5; Q9FV69; Q9M454; Q9SJ49|RecName: Full=Transcription factor E2FA;AltName: Full=E2F transcription factor-3; OS=Arabidopsis thaliana (Mouse-ear cress). GN=Name=E2FA; Synonyms=E2F3, E2F4; OrderedLocusNames=At2g36010;ORFNames=F11F19.8; PE=1: Evidence at protein level;	TrEMBL best hit: D7TH52
319	Pbr015399.1	Chr12	19691039	19692505	Number of GOs: 0	GO: NA	Number of IPRs: 1	IPR: IPR003690; Mitochodrial transcription termination factor-related	KEGG best hit: NA	KEGG best hit desc: NA	sp: NA	TrEMBL best hit: F6HKR0
320	Pbr015400.1	Chr12	19688208	19690484	Number of GOs: 4	GO: GO:0016209; antioxidant activity; Molecular Function. GO:0016491; oxidoreductase activity; Molecular Function. GO:0045454; cell redox homeostasis; Biological Process. GO:0051920; peroxiredoxin activity; Molecular Function	Number of IPRs: 4	IPR: IPR000866; Alkyl hydroperoxide reductase subunit C/ Thiol specific antioxidant. IPR012336; Thioredoxin-like fold. IPR017936; Thioredoxin-like. IPR019479; Peroxiredoxin, C-terminal	KEGG best hit: pop:POPTR_576525	KEGG best hit desc: PtrcPrx2-cysA; 2-cys peroxiredoxin; K03386 peroxiredoxin (alkyl hydroperoxide reductase subunit C) [EC:1.11.1.15]	sp|Q9C5R8; Q9FED5; Q9FNH9|RecName: Full=2-Cys peroxiredoxin BAS1-like, chloroplastic;AltName: Full=Thiol-specific antioxidant protein B;Flags: Precursor; OS=Arabidopsis thaliana (Mouse-ear cress). GN=OrderedLocusNames=At5g06290; ORFNames=MHF15.19; PE=2: Evidence at transcript level;	TrEMBL best hit: A9PEL1
321	Pbr015401.1	Chr12	19686685	19687368	Number of GOs: 0	GO: NA	Number of IPRs: 0	IPR: NA	KEGG best hit: NA	KEGG best hit desc: NA	sp: NA	TrEMBL best hit: B9GMI1
322	Pbr015402.1	Chr12	19676103	19677966	Number of GOs: 0	GO: NA	Number of IPRs: 1	IPR: IPR005269; Cytokinin riboside 5'-monophosphate phosphoribohydrolase LOG	KEGG best hit: rcu:RCOM_0225400	KEGG best hit desc: carboxy-lyase, putative; K06966	sp|Q8GW29; Q9FNH8|RecName: Full=Cytokinin riboside 5'-monophosphate phosphoribohydrolase LOG7;AltName: Full=Protein LONELY GUY 7; OS=Arabidopsis thaliana (Mouse-ear cress). GN=Name=LOG7; OrderedLocusNames=At5g06300; ORFNames=MHF15.18; PE=1: Evidence at protein level;	TrEMBL best hit: D7LZ61
323	Pbr015403.1	Chr12	19640891	19642816	Number of GOs: 2	GO: GO:0004190; aspartic-type endopeptidase activity; Molecular Function. GO:0006508; proteolysis; Biological Process	Number of IPRs: 2	IPR: IPR001461; Peptidase A1. IPR021109; Peptidase aspartic	KEGG best hit: ath:AT5G22850	KEGG best hit desc: aspartyl protease family protein; K00924 [EC:2.7.1.-]	sp|Q766C3|RecName: Full=Aspartic proteinase nepenthesin-1;AltName: Full=Nepenthesin-I;Flags: Precursor; OS=Nepenthes gracilis (Slender pitcher plant). GN=Name=nep1; PE=1: Evidence at protein level;	TrEMBL best hit: B9HBQ5
324	Pbr015404.1	Chr12	19625436	19633011	Number of GOs: 0	GO: NA	Number of IPRs: 1	IPR: IPR019155; Uncharacterised protein family FPL	KEGG best hit: NA	KEGG best hit desc: NA	sp|Q80U30; A6X932; B2RSL3; Q3TCF2; Q3U0F5; Q3U2F6; Q8CEQ8|RecName: Full=Protein CLEC16A {ECO:0000305}; OS=Mus musculus (Mouse). GN=Name=Clec16a {ECO:0000312|MGI:MGI:1921624}; Synonyms=Kiaa0350; PE=1: Evidence at protein level;	TrEMBL best hit: B9T7L6
325	Pbr015405.1	Chr12	19605788	19609001	Number of GOs: 1	GO: GO:0019538; protein metabolic process; Biological Process	Number of IPRs: 1	IPR: IPR004176; Clp, N-terminal	KEGG best hit: NA	KEGG best hit desc: NA	sp|P42730; Q8W4F2; Q9LE57|RecName: Full=Chaperone protein ClpB1;AltName: Full=ATP-dependent Clp protease ATP-binding subunit ClpB homolog 1;AltName: Full=Casein lytic proteinase B1;AltName: Full=Heat shock protein 101; OS=Arabidopsis thaliana (Mouse-ear cress). GN=Name=CLPB1; Synonyms=HOT1, HSP101; OrderedLocusNames=At1g74310;ORFNames=F1O17.2; PE=1: Evidence at protein level;	TrEMBL best hit: F6HKR6
326	Pbr015406.1	Chr12	19588059	19589288	Number of GOs: 0	GO: NA	Number of IPRs: 0	IPR: NA	KEGG best hit: NA	KEGG best hit desc: NA	sp: NA	TrEMBL best hit: D7TH64
327	Pbr015407.1	Chr12	19573334	19575112	Number of GOs: 0	GO: NA	Number of IPRs: 1	IPR: IPR015891; Cyclophilin-like	KEGG best hit: cfa:609977	KEGG best hit desc: PPIAP3; peptidylprolyl isomerase (cyclophilin A) pseudogene 3; K03767 peptidyl-prolyl cis-trans isomerase A (cyclophilin A) [EC:5.2.1.8]	sp|Q8W171; C6SYU0|RecName: Full=Peptidyl-prolyl cis-trans isomerase 1 {ECO:0000250|UniProtKB:O49886};AltName: Full=Cyclophilin 1 {ECO:0000303|Ref.1};AltName: Full=Cyclosporin A-binding protein 1 {ECO:0000250|UniProtKB:O49886};AltName: Full=Rotamase 1 {ECO:0000250|UniProtKB:O49886}; OS=Glycine max (Soybean) (Glycine hispida). GN=Name=Cyp1 {ECO:0000303|Ref.1}; PE=2: Evidence at transcript level;	TrEMBL best hit: Q8L5T1
328	Pbr015408.1	Chr12	19566326	19569679	Number of GOs: 5	GO: GO:0004672; protein kinase activity; Molecular Function. GO:0004674; protein serine/threonine kinase activity; Molecular Function. GO:0005515; protein binding; Molecular Function. GO:0005524; ATP binding; Molecular Function. GO:0006468; protein phosphorylation; Biological Process	Number of IPRs: 10	IPR: IPR000719; Protein kinase, catalytic domain. IPR001611; Leucine-rich repeat. IPR002290; Serine/threonine-protein kinase domain. IPR003591; Leucine-rich repeat, typical subtype. IPR008271; Serine/threonine-protein kinase, active site. IPR011009; Protein kinase-like domain. IPR013210; Leucine-rich repeat-containing N-terminal, type 2. IPR017441; Protein kinase, ATP binding site. IPR017442; Ser…	KEGG best hit: ath:AT5G20480	KEGG best hit desc: EFR; EFR (EF-TU RECEPTOR); ATP binding / kinase/ protein serine/threonine kinase; K13428 LRR receptor-like serine/threonine-protein kinase EFR [EC:2.7.11.1]	sp|C0LGP4; Q8VZM3; Q9SN81|RecName: Full=Probable LRR receptor-like serine/threonine-protein kinase At3g47570;Flags: Precursor; OS=Arabidopsis thaliana (Mouse-ear cress). GN=OrderedLocusNames=At3g47570; ORFNames=F1P2.120; PE=2: Evidence at transcript level;	TrEMBL best hit: F6HKT0
329	Pbr015409.1	Chr12	19554680	19565388	Number of GOs: 1	GO: GO:0042578; phosphoric ester hydrolase activity; Molecular Function	Number of IPRs: 1	IPR: IPR002013; Synaptojanin, N-terminal	KEGG best hit: tet:TTHERM_00035480	KEGG best hit desc: Endonuclease/Exonuclease/phosphatase family protein (EC:3.1.3.36); K01099 phosphatidylinositol-bisphosphatase [EC:3.1.3.36]	sp|Q9ES21|RecName: Full=Phosphatidylinositide phosphatase SAC1;AltName: Full=Suppressor of actin mutations 1-like protein; OS=Rattus norvegicus (Rat). GN=Name=Sacm1l; PE=1: Evidence at protein level;	TrEMBL best hit: B9T1J1
330	Pbr015410.2	Chr12	19547164	19548792	Number of GOs: 4	GO: GO:0009055; electron carrier activity; Molecular Function. GO:0015035; protein disulfide oxidoreductase activity; Molecular Function. GO:0019904; protein domain specific binding; Molecular Function. GO:0045454; cell redox homeostasis; Biological Process	Number of IPRs: 4	IPR: IPR000308; 14-3-3 protein. IPR002109; Glutaredoxin. IPR012336; Thioredoxin-like fold. IPR023410; 14-3-3 domain	KEGG best hit: vvi:100265126	KEGG best hit desc: hypothetical protein LOC100265126; K03676 glutaredoxin 3	sp|Q8GWS0; Q9SVU1|RecName: Full=Glutaredoxin-C5, chloroplastic {ECO:0000303|PubMed:15170506};Flags: Precursor; OS=Arabidopsis thaliana (Mouse-ear cress). GN=Name=GRXC5 {ECO:0000303|PubMed:15170506};OrderedLocusNames=At4g28730 {ECO:0000312|TAIR:AT4G28730};ORFNames=F16A16.160 {ECO:0000312|EMBL:CAA22979.1}; PE=1: Evidence at protein level;	TrEMBL best hit: F6HZT9
331	Pbr015411.1	Chr12	19541779	19544926	Number of GOs: 1	GO: GO:0016747; transferase activity, transferring acyl groups other than amino-acyl groups; Molecular Function	Number of IPRs: 1	IPR: IPR003480; Transferase	KEGG best hit: vvi:100265530	KEGG best hit desc: hypothetical protein LOC100265530; K13065 shikimate O-hydroxycinnamoyltransferase [EC:2.3.1.133]	sp|Q8GT20|RecName: Full=Benzyl alcohol O-benzoyltransferase;AltName: Full=Benzoyl coenzyme A:benzyl alcohol benzoyl transferase; OS=Nicotiana tabacum (Common tobacco). GN=Name=HSR201; PE=1: Evidence at protein level;	TrEMBL best hit: Q5I2Q5
332	Pbr015412.1	Chr12	19530433	19531273	Number of GOs: 0	GO: NA	Number of IPRs: 1	IPR: IPR004864; Late embryogenesis abundant protein, group 2	KEGG best hit: ath:AT1G32270	KEGG best hit desc: ATSYP24; SNAP receptor/ protein binding; K08488 syntaxin 7	sp|Q9C615; Q9LQN2|RecName: Full=Putative syntaxin-24; OS=Arabidopsis thaliana (Mouse-ear cress). GN=Name=SYP24; OrderedLocusNames=At1g32270; ORFNames=F27G20_2, F5D14.3; PE=3: Inferred from homology;	TrEMBL best hit: B0ZC11
333	Pbr015413.1	Chr12	19521221	19522479	Number of GOs: 0	GO: NA	Number of IPRs: 1	IPR: IPR004864; Late embryogenesis abundant protein, group 2	KEGG best hit: NA	KEGG best hit desc: NA	sp|O48915|RecName: Full=Protein NDR1;AltName: Full=Non-race specific disease resistance protein 1;Flags: Precursor; OS=Arabidopsis thaliana (Mouse-ear cress). GN=Name=NDR1; OrderedLocusNames=At3g20600; ORFNames=K10D20.24; PE=1: Evidence at protein level;	TrEMBL best hit: B9T2S2
334	Pbr016079.1	Chr10	3188036	3192996	Number of GOs: 1	GO: GO:0005515; protein binding; Molecular Function	Number of IPRs: 1	IPR: IPR001611; Leucine-rich repeat	KEGG best hit: sbi:SORBI_06g028760	KEGG best hit desc: hypothetical protein; K13420 LRR receptor-like serine/threonine-protein kinase FLS2 [EC:2.7.11.1]	sp|C0LGN2; Q94EW5; Q9LH71|RecName: Full=Probable leucine-rich repeat receptor-like serine/threonine-protein kinase At3g14840;Flags: Precursor; OS=Arabidopsis thaliana (Mouse-ear cress). GN=Name=LRR-RLK; OrderedLocusNames=At3g14840; ORFNames=T21E2.2; PE=2: Evidence at transcript level;	TrEMBL best hit: F6HMD4
335	Pbr016080.1	Chr10	3198684	3205318	Number of GOs: 4	GO: GO:0004672; protein kinase activity; Molecular Function. GO:0004674; protein serine/threonine kinase activity; Molecular Function. GO:0005524; ATP binding; Molecular Function. GO:0006468; protein phosphorylation; Biological Process	Number of IPRs: 7	IPR: IPR000719; Protein kinase, catalytic domain. IPR001245; Serine-threonine/tyrosine-protein kinase. IPR002290; Serine/threonine-protein kinase domain. IPR008271; Serine/threonine-protein kinase, active site. IPR011009; Protein kinase-like domain. IPR020635; Tyrosine-protein kinase, catalytic domain. IPR021720; Malectin	KEGG best hit: ath:AT4G33430	KEGG best hit desc: BAK1; BAK1 (BRI1-ASSOCIATED RECEPTOR KINASE); kinase/ protein binding / protein heterodimerization/ protein serine/threonine kinase; K13416 brassinosteroid insensitive 1-associated receptor kinase 1 [EC:2.7.10.1 2.7.11.1]	sp|Q9FXF2; O22579; Q8RWZ9; Q9C6G6|RecName: Full=Probable LRR receptor-like serine/threonine-protein kinase RFK1;AltName: Full=Receptor-like kinase in flowers 1;Flags: Precursor; OS=Arabidopsis thaliana (Mouse-ear cress). GN=Name=RKF1; OrderedLocusNames=At1g29750; ORFNames=F1N18.19, T3M22.1; PE=1: Evidence at protein level;	TrEMBL best hit: B9H2C6
336	Pbr016081.1	Chr10	3212599	3218256	Number of GOs: 5	GO: GO:0004672; protein kinase activity; Molecular Function. GO:0004674; protein serine/threonine kinase activity; Molecular Function. GO:0005515; protein binding; Molecular Function. GO:0005524; ATP binding; Molecular Function. GO:0006468; protein phosphorylation; Biological Process	Number of IPRs: 9	IPR: IPR000719; Protein kinase, catalytic domain. IPR001245; Serine-threonine/tyrosine-protein kinase. IPR001611; Leucine-rich repeat. IPR002290; Serine/threonine-protein kinase domain. IPR003591; Leucine-rich repeat, typical subtype. IPR008271; Serine/threonine-protein kinase, active site. IPR011009; Protein kinase-like domain. IPR020635; Tyrosine-protein kinase, catalytic domain. IPR021720; Mal…	KEGG best hit: ath:AT4G33430	KEGG best hit desc: BAK1; BAK1 (BRI1-ASSOCIATED RECEPTOR KINASE); kinase/ protein binding / protein heterodimerization/ protein serine/threonine kinase; K13416 brassinosteroid insensitive 1-associated receptor kinase 1 [EC:2.7.10.1 2.7.11.1]	sp|Q9FXF2; O22579; Q8RWZ9; Q9C6G6|RecName: Full=Probable LRR receptor-like serine/threonine-protein kinase RFK1;AltName: Full=Receptor-like kinase in flowers 1;Flags: Precursor; OS=Arabidopsis thaliana (Mouse-ear cress). GN=Name=RKF1; OrderedLocusNames=At1g29750; ORFNames=F1N18.19, T3M22.1; PE=1: Evidence at protein level;	TrEMBL best hit: B9H2C6
337	Pbr016082.1	Chr10	3220368	3222846	Number of GOs: 0	GO: NA	Number of IPRs: 1	IPR: IPR009617; Adipose-regulatory protein, Seipin	KEGG best hit: NA	KEGG best hit desc: NA	sp: NA	TrEMBL best hit: E5GC21
338	Pbr016083.1	Chr10	3223185	3223391	Number of GOs: 0	GO: NA	Number of IPRs: 0	IPR: NA	KEGG best hit: NA	KEGG best hit desc: NA	sp: NA	TrEMBL best hit: NA
339	Pbr016084.1	Chr10	3228927	3231411	Number of GOs: 3	GO: GO:0005215; transporter activity; Molecular Function. GO:0006810; transport; Biological Process. GO:0016020; membrane; Cellular Component	Number of IPRs: 3	IPR: IPR000425; Major intrinsic protein. IPR022357; Major intrinsic protein, conserved site. IPR023271; Aquaporin-like	KEGG best hit: ath:AT4G18910	KEGG best hit desc: NIP1;2; NIP1;2 (NOD26-LIKE INTRINSIC PROTEIN 1;2); arsenite transmembrane transporter/ water channel; K09874 aquaporin NIP	sp|Q8LFP7; O49406|RecName: Full=Aquaporin NIP1-2;AltName: Full=NOD26-like intrinsic protein 1-2;AltName: Full=Nodulin-26-like major intrinsic protein 2;Contains: RecName: Full=Aquaporin NIP1-2, N-terminally processed; OS=Arabidopsis thaliana (Mouse-ear cress). GN=Name=NIP1-2; Synonyms=NLM2; OrderedLocusNames=At4g18910;ORFNames=F13C5.80; PE=2: Evidence at transcript level;	TrEMBL best hit: E7BLL1
340	Pbr016085.1	Chr10	3237830	3238870	Number of GOs: 1	GO: GO:0005515; protein binding; Molecular Function	Number of IPRs: 2	IPR: IPR004274; NLI interacting factor. IPR023214; HAD-like domain	KEGG best hit: dpo:Dpse_GA19163	KEGG best hit desc: GA19163 gene product from transcript GA19163-RA; K01090 protein phosphatase [EC:3.1.3.16]	sp|Q9PTJ6; Q9PTJ7; Q9PTJ8; Q9PTJ9|RecName: Full=CTD small phosphatase-like protein;AltName: Full=Nuclear LIM interactor-interacting factor 1;AltName: Full=Small C-terminal domain phosphatase 3; OS=Gallus gallus (Chicken). GN=Name=NFI1; Synonyms=NIF; PE=2: Evidence at transcript level;	TrEMBL best hit: A5AFZ0
341	Pbr016086.1	Chr10	3254882	3255748	Number of GOs: 1	GO: GO:0005515; protein binding; Molecular Function	Number of IPRs: 2	IPR: IPR004274; NLI interacting factor. IPR023214; HAD-like domain	KEGG best hit: dpo:Dpse_GA19163	KEGG best hit desc: GA19163 gene product from transcript GA19163-RA; K01090 protein phosphatase [EC:3.1.3.16]	sp|P58465; Q52KL5|RecName: Full=CTD small phosphatase-like protein;AltName: Full=Carboxy-terminal domain RNA polymerase II polypeptide A small phosphatase 3;AltName: Full=NIF-like protein;AltName: Full=Nuclear LIM interactor-interacting factor 1;AltName: Full=Small C-terminal domain phosphatase 3; OS=Mus musculus (Mouse). GN=Name=Ctdspl; Synonyms=Nif1, Nifl; PE=2: Evidence at transcript level;	TrEMBL best hit: B9S8F4
342	Pbr016087.1	Chr10	3256206	3258146	Number of GOs: 0	GO: NA	Number of IPRs: 0	IPR: NA	KEGG best hit: NA	KEGG best hit desc: NA	sp: NA	TrEMBL best hit: D7TJR1
343	Pbr016088.1	Chr10	3258243	3261587	Number of GOs: 1	GO: GO:0008270; zinc ion binding; Molecular Function	Number of IPRs: 4	IPR: IPR000306; Zinc finger, FYVE-type. IPR007461; Ysc84 actin-binding domain. IPR011011; Zinc finger, FYVE/PHD-type. IPR017455; Zinc finger, FYVE-related	KEGG best hit: pon:100437064	KEGG best hit desc: EEA1; early endosome antigen 1; K12478 early endosome antigen 1	sp|Q9URW6|RecName: Full=SH3 domain-containing protein PJ696.02; OS=Schizosaccharomyces pombe (strain 972 / ATCC 24843) (Fission yeast). GN=ORFNames=SPAPJ696.02; PE=1: Evidence at protein level;	TrEMBL best hit: B9S8F3
344	Pbr016089.1	Chr10	3262244	3265553	Number of GOs: 0	GO: NA	Number of IPRs: 1	IPR: IPR008540; BZR1, transcriptional repressor	KEGG best hit: rcu:RCOM_1593760	KEGG best hit desc: BRASSINAZOLE-RESISTANT 1 protein, putative; K14503 brassinosteroid resistant 1/2	sp|Q9ZV88|RecName: Full=BES1/BZR1 homolog protein 4; OS=Arabidopsis thaliana (Mouse-ear cress). GN=Name=BEH4; OrderedLocusNames=At1g78700; ORFNames=F9K20.26; PE=1: Evidence at protein level;	TrEMBL best hit: F6HMC5
345	Pbr016090.1	Chr10	3271523	3273560	Number of GOs: 4	GO: GO:0003700; sequence-specific DNA binding transcription factor activity; Molecular Function. GO:0005634; nucleus; Cellular Component. GO:0006355; regulation of transcription, DNA-dependent; Biological Process. GO:0043565; sequence-specific DNA binding; Molecular Function	Number of IPRs: 1	IPR: IPR000232; Heat shock factor (HSF)-type, DNA-binding	KEGG best hit: ecb:100063350	KEGG best hit desc: similar to Heat shock transcription factor 1; K09414 heat shock transcription factor 1	sp|O49403; O82078|RecName: Full=Heat stress transcription factor A-4a;AltName: Full=AtHsf-15;AltName: Full=Heat shock factor protein 21;AltName: Full=Heat shock transcription factor 21; OS=Arabidopsis thaliana (Mouse-ear cress). GN=Name=HSFA4A; Synonyms=HSF15, HSF21; OrderedLocusNames=At4g18880;ORFNames=F13C5.50; PE=2: Evidence at transcript level;	TrEMBL best hit: D9ZJ26
346	Pbr016091.1	Chr10	3274332	3275906	Number of GOs: 0	GO: NA	Number of IPRs: 1	IPR: IPR006458; Domain of unknown function DUF623	KEGG best hit: NA	KEGG best hit desc: NA	sp: NA	TrEMBL best hit: B9S8F0
347	Pbr016092.1	Chr10	3280331	3283357	Number of GOs: 5	GO: GO:0000151; ubiquitin ligase complex; Cellular Component. GO:0004842; ubiquitin-protein ligase activity; Molecular Function. GO:0005488; binding; Molecular Function. GO:0005515; protein binding; Molecular Function. GO:0016567; protein ubiquitination; Biological Process	Number of IPRs: 3	IPR: IPR000225; Armadillo. IPR003613; U box domain. IPR016024; Armadillo-type fold	KEGG best hit: pgu:PGUG_01027	KEGG best hit desc: hypothetical protein; K08332 vacuolar protein 8	sp|Q9C7R6; Q8VZK7|RecName: Full=U-box domain-containing protein 17;AltName: Full=Plant U-box protein 17; OS=Arabidopsis thaliana (Mouse-ear cress). GN=Name=PUB17; OrderedLocusNames=At1g29340; ORFNames=F15D2.34; PE=2: Evidence at transcript level;	TrEMBL best hit: B9S8E7
348	Pbr016093.1	Chr10	3289200	3294234	Number of GOs: 6	GO: GO:0000166; nucleotide binding; Molecular Function. GO:0003677; DNA binding; Molecular Function. GO:0003887; DNA-directed DNA polymerase activity; Molecular Function. GO:0005524; ATP binding; Molecular Function. GO:0006260; DNA replication; Biological Process. GO:0017111; nucleoside-triphosphatase activity; Molecular Function	Number of IPRs: 4	IPR: IPR003593; ATPase, AAA+ type, core. IPR003959; ATPase, AAA-type, core. IPR008921; DNA polymerase III, clamp loader complex, gamma/delta/delta subunit, C-terminal. IPR022754; DNA polymerase III, gamma subunit, domain III	KEGG best hit: ota:Ot09g01040	KEGG best hit desc: replication factor C 37 kDa subunit (ISS); K10755 replication factor C subunit 2/4	sp|P09122|RecName: Full=DNA polymerase III subunit gamma/tau; OS=Bacillus subtilis (strain 168). GN=Name=dnaX; Synonyms=dnaH; OrderedLocusNames=BSU00190; PE=3: Inferred from homology;	TrEMBL best hit: F6HMC0
349	Pbr016094.1	Chr10	3301455	3307564	Number of GOs: 6	GO: GO:0006621; protein retention in ER lumen; Biological Process. GO:0015031; protein transport; Biological Process. GO:0015450; P-P-bond-hydrolysis-driven protein transmembrane transporter activity; Molecular Function. GO:0016020; membrane; Cellular Component. GO:0016021; integral to membrane; Cellular Component. GO:0046923; ER retention sequence binding; Molecular Function	Number of IPRs: 4	IPR: IPR000133; ER lumen protein retaining receptor. IPR002208; SecY protein. IPR019561; Translocon Sec61/SecY, plug domain. IPR023201; SecY subunit domain	KEGG best hit: vvi:100250458	KEGG best hit desc: hypothetical protein LOC100250458; K10956 protein transport protein SEC61 subunit alpha	sp|Q54XK2|RecName: Full=Protein transport protein Sec61 subunit alpha;AltName: Full=Secretory 61 complex subunit alpha; OS=Dictyostelium discoideum (Slime mold). GN=Name=sec61a; ORFNames=DDB_G0278885; PE=3: Inferred from homology;	TrEMBL best hit: C6TBU3
350	Pbr016095.1	Chr10	3315861	3317645	Number of GOs: 0	GO: NA	Number of IPRs: 1	IPR: IPR006943; Domain of unknown function DUF641, plant	KEGG best hit: ppp:PHYPADRAFT_79481	KEGG best hit desc: hypothetical protein; K06636 structural maintenance of chromosome 1	sp: NA	TrEMBL best hit: B9S8D7
351	Pbr016096.1	Chr10	3320310	3323663	Number of GOs: 2	GO: GO:0003824; catalytic activity; Molecular Function. GO:0005992; trehalose biosynthetic process; Biological Process	Number of IPRs: 3	IPR: IPR001830; Glycosyl transferase, family 20. IPR003337; Trehalose-phosphatase. IPR023214; HAD-like domain	KEGG best hit: rcu:RCOM_1251280	KEGG best hit desc: trehalose-6-phosphate synthase, putative (EC:2.4.1.15 3.1.3.12); K00697 alpha,alpha-trehalose-phosphate synthase (UDP-forming) [EC:2.4.1.15]; K01087 trehalose-phosphatase [EC:3.1.3.12]	sp|Q9LMI0; Q0WPW3|RecName: Full=Probable alpha,alpha-trehalose-phosphate synthase [UDP-forming] 7;AltName: Full=Trehalose-6-phosphate synthase 7; OS=Arabidopsis thaliana (Mouse-ear cress). GN=Name=TPS7; Synonyms=TPSA; OrderedLocusNames=At1g06410;ORFNames=T2D23.11; PE=1: Evidence at protein level;	TrEMBL best hit: B9S8D6
352	Pbr016097.1	Chr10	3329862	3332982	Number of GOs: 3	GO: GO:0005315; inorganic phosphate transmembrane transporter activity; Molecular Function. GO:0006817; phosphate transport; Biological Process. GO:0016020; membrane; Cellular Component	Number of IPRs: 1	IPR: IPR001204; Phosphate transporter	KEGG best hit: rcu:RCOM_1251170	KEGG best hit desc: phosphate transporter, putative; K14640 solute carrier family 20 (sodium-dependent phosphate transporter)	sp|P15710; Q7RV96; V5IMB0|RecName: Full=Phosphate-repressible phosphate permease pho-4 {ECO:0000303|PubMed:2531109}; OS=Neurospora crassa (strain ATCC 24698 / 74-OR23-1A / CBS 708.71 / DSM1257 / FGSC 987). GN=Name=pho-4 {ECO:0000303|PubMed:2531109};Synonyms=van {ECO:0000303|PubMed:6217193};ORFNames=NCU09564 {ECO:0000303|PubMed:12712197}; PE=1: Evidence at protein level;	TrEMBL best hit: B9S8D5
353	Pbr016098.1	Chr10	3334447	3339705	Number of GOs: 2	GO: GO:0008152; metabolic process; Biological Process. GO:0016597; amino acid binding; Molecular Function	Number of IPRs: 2	IPR: IPR002912; Amino acid-binding ACT. IPR019455; Acetolactate synthase, small subunit, C-terminal	KEGG best hit: vvi:100256605	KEGG best hit desc: hypothetical protein LOC100256605; K01653 acetolactate synthase I/III small subunit [EC:2.2.1.6]	sp|Q9MS98|RecName: Full=Acetolactate synthase small subunit;AltName: Full=Acetohydroxy-acid synthase small subunit; OS=Galdieria sulphuraria (Red alga). GN=Name=ilvH; PE=3: Inferred from homology;	TrEMBL best hit: D7SYQ0
354	Pbr016099.1	Chr10	3347681	3347971	Number of GOs: 0	GO: NA	Number of IPRs: 0	IPR: NA	KEGG best hit: NA	KEGG best hit desc: NA	sp: NA	TrEMBL best hit: A5BB23
355	Pbr016100.1	Chr10	3360661	3361181	Number of GOs: 0	GO: NA	Number of IPRs: 0	IPR: NA	KEGG best hit: NA	KEGG best hit desc: NA	sp: NA	TrEMBL best hit: D7TJP6
356	Pbr016101.1	Chr10	3363417	3367175	Number of GOs: 8	GO: GO:0003924; GTPase activity; Molecular Function. GO:0005525; GTP binding; Molecular Function. GO:0005622; intracellular; Cellular Component. GO:0006886; intracellular protein transport; Biological Process. GO:0006913; nucleocytoplasmic transport; Biological Process. GO:0007165; signal transduction; Biological Process. GO:0007264; small GTPase mediated signal transduction; Biological Process. …	Number of IPRs: 7	IPR: IPR001806; Ras GTPase. IPR002041; Ran GTPase. IPR003577; Ras small GTPase, Ras type. IPR003578; Small GTPase, Rho type. IPR003579; Ras small GTPase, Rab type. IPR013753; Ras. IPR020851; Small GTPase	KEGG best hit: osa:4341266	KEGG best hit desc: Os06g0551400; K07976 Rab family, other	sp|P40393; Q5Z939; Q9ATK6|RecName: Full=Ras-related protein RIC2; OS=Oryza sativa subsp. japonica (Rice). GN=Name=RIC2; Synonyms=SS230;OrderedLocusNames=Os06g0551400, LOC_Os06g35814; ORFNames=P0659D09.45; PE=2: Evidence at transcript level;	TrEMBL best hit: B9S8C9
357	Pbr016102.1	Chr10	3372049	3373686	Number of GOs: 3	GO: GO:0003700; sequence-specific DNA binding transcription factor activity; Molecular Function. GO:0043565; sequence-specific DNA binding; Molecular Function. GO:0045449; regulation of transcription; Biological Process	Number of IPRs: 1	IPR: IPR003657; DNA-binding WRKY	KEGG best hit: vvi:100256849	KEGG best hit desc: hypothetical protein LOC100256849; K13425 WRKY transcription factor 22	sp|Q9LP56|RecName: Full=Probable WRKY transcription factor 65;AltName: Full=WRKY DNA-binding protein 65; OS=Arabidopsis thaliana (Mouse-ear cress). GN=Name=WRKY65; OrderedLocusNames=At1g29280; ORFNames=F28N24.4; PE=2: Evidence at transcript level;	TrEMBL best hit: D9ZJF4
358	Pbr016103.2	Chr10	3381944	3382722	Number of GOs: 0	GO: NA	Number of IPRs: 0	IPR: NA	KEGG best hit: NA	KEGG best hit desc: NA	sp: NA	TrEMBL best hit: D7TJP3
359	Pbr016104.1	Chr10	3400834	3402774	Number of GOs: 0	GO: NA	Number of IPRs: 0	IPR: NA	KEGG best hit: NA	KEGG best hit desc: NA	sp: NA	TrEMBL best hit: NA
360	Pbr016105.1	Chr10	3416171	3416848	Number of GOs: 0	GO: NA	Number of IPRs: 1	IPR: IPR012881; Protein of unknown function DUF1685	KEGG best hit: NA	KEGG best hit desc: NA	sp: NA	TrEMBL best hit: A9P9U9
361	Pbr016106.1	Chr10	3422729	3423265	Number of GOs: 0	GO: NA	Number of IPRs: 0	IPR: NA	KEGG best hit: NA	KEGG best hit desc: NA	sp: NA	TrEMBL best hit: A5BYR7
362	Pbr016107.1	Chr10	3429702	3437498	Number of GOs: 3	GO: GO:0016020; membrane; Cellular Component. GO:0016760; cellulose synthase (UDP-forming) activity; Molecular Function. GO:0030244; cellulose biosynthetic process; Biological Process	Number of IPRs: 1	IPR: IPR005150; Cellulose synthase	KEGG best hit: pop:POPTR_568682	KEGG best hit desc: cellulose synthase (EC:2.4.1.12); K10999 cellulose synthase A [EC:2.4.1.12]	sp|Q8LPK5; Q9C5Z8; Q9SN37|RecName: Full=Cellulose synthase A catalytic subunit 8 [UDP-forming];AltName: Full=Protein IRREGULAR XYLEM 1;AltName: Full=Protein LEAF WILTING 2; OS=Arabidopsis thaliana (Mouse-ear cress). GN=Name=CESA8; Synonyms=IRX1, LEW2; OrderedLocusNames=At4g18780;ORFNames=F28A21.190; PE=1: Evidence at protein level;	TrEMBL best hit: B8XPP4
363	Pbr016108.1	Chr10	3438830	3440380	Number of GOs: 1	GO: GO:0005515; protein binding; Molecular Function	Number of IPRs: 1	IPR: IPR001611; Leucine-rich repeat	KEGG best hit: osa:4337016	KEGG best hit desc: Os04g0618700; K13420 LRR receptor-like serine/threonine-protein kinase FLS2 [EC:2.7.11.1]	sp|Q9M0G7|RecName: Full=Leucine-rich repeat receptor-like protein kinase PXL2;AltName: Full=Protein PHLOEM INTERCALATED WITH XYLEM-LIKE 2;Flags: Precursor; OS=Arabidopsis thaliana (Mouse-ear cress). GN=Name=PXL2; OrderedLocusNames=At4g28650; ORFNames=T5F17.100; PE=2: Evidence at transcript level;	TrEMBL best hit: E5GC33
364	Pbr016109.1	Chr10	3442238	3444877	Number of GOs: 0	GO: NA	Number of IPRs: 1	IPR: IPR002885; Pentatricopeptide repeat	KEGG best hit: rcu:RCOM_0340700	KEGG best hit desc: Cell division protein ftsH, putative (EC:3.6.4.3); K03798 cell division protease FtsH [EC:3.4.24.-]	sp|Q9SN39; Q56XZ4|RecName: Full=Pentatricopeptide repeat-containing protein DOT4, chloroplastic {ECO:0000305};AltName: Full=Protein DEFECTIVELY ORGANIZED TRIBUTARIES 4 {ECO:0000303|PubMed:18643975};AltName: Full=Protein FLAVODENTATA {ECO:0000303|PubMed:10394910};Flags: Precursor; OS=Arabidopsis thaliana (Mouse-ear cress). GN=Name=DOT4 {ECO:0000303|PubMed:18643975};Synonyms=FLV {ECO:0000303|PubMed…	TrEMBL best hit: F6HMB0
365	Pbr016110.1	Chr10	3445240	3445626	Number of GOs: 0	GO: NA	Number of IPRs: 0	IPR: NA	KEGG best hit: NA	KEGG best hit desc: NA	sp: NA	TrEMBL best hit: NA
366	Pbr016111.2	Chr10	3446442	3451307	Number of GOs: 1	GO: GO:0008270; zinc ion binding; Molecular Function	Number of IPRs: 2	IPR: IPR011016; Zinc finger, RING-CH-type. IPR018957; Zinc finger, C3HC4 RING-type	KEGG best hit: NA	KEGG best hit desc: NA	sp: NA	TrEMBL best hit: B9S8B4
367	Pbr016112.1	Chr10	3455159	3459347	Number of GOs: 4	GO: GO:0004672; protein kinase activity; Molecular Function. GO:0004674; protein serine/threonine kinase activity; Molecular Function. GO:0005524; ATP binding; Molecular Function. GO:0006468; protein phosphorylation; Biological Process	Number of IPRs: 8	IPR: IPR000719; Protein kinase, catalytic domain. IPR002290; Serine/threonine-protein kinase domain. IPR008271; Serine/threonine-protein kinase, active site. IPR011009; Protein kinase-like domain. IPR013210; Leucine-rich repeat-containing N-terminal, type 2. IPR017441; Protein kinase, ATP binding site. IPR017442; Serine/threonine-protein kinase-like domain. IPR020635; Tyrosine-protein kinase, cat…	KEGG best hit: ath:AT1G71830	KEGG best hit desc: SERK1; SERK1 (SOMATIC EMBRYOGENESIS RECEPTOR-LIKE KINASE 1); kinase/ transmembrane receptor protein serine/threonine kinase; K13418 somatic embryogenesis receptor kinase 1 [EC:2.7.10.1 2.7.11.1]	sp|C0LGU5; Q9FK65|RecName: Full=Probable LRR receptor-like serine/threonine-protein kinase At5g45780;Flags: Precursor; OS=Arabidopsis thaliana (Mouse-ear cress). GN=OrderedLocusNames=At5g45780; ORFNames=MRA19.22; PE=2: Evidence at transcript level;	TrEMBL best hit: B9H2G4
368	Pbr016113.1	Chr10	3460555	3464323	Number of GOs: 4	GO: GO:0004672; protein kinase activity; Molecular Function. GO:0004674; protein serine/threonine kinase activity; Molecular Function. GO:0005524; ATP binding; Molecular Function. GO:0006468; protein phosphorylation; Biological Process	Number of IPRs: 7	IPR: IPR000719; Protein kinase, catalytic domain. IPR002290; Serine/threonine-protein kinase domain. IPR008271; Serine/threonine-protein kinase, active site. IPR011009; Protein kinase-like domain. IPR017441; Protein kinase, ATP binding site. IPR017442; Serine/threonine-protein kinase-like domain. IPR020635; Tyrosine-protein kinase, catalytic domain	KEGG best hit: vvi:100241198	KEGG best hit desc: hypothetical protein LOC100241198; K14502 protein brassinosteroid insensitive 2 [EC:2.7.11.1]	sp|Q39011; Q147R2; Q8S9H8; Q9SN42|RecName: Full=Shaggy-related protein kinase eta;AltName: Full=ASK-eta;AltName: Full=Protein BRASSINOSTEROID INSENSITIVE 2;AltName: Full=Protein ULTRACURVATA 1; OS=Arabidopsis thaliana (Mouse-ear cress). GN=Name=ASK7; Synonyms=BIN2, DWF12, UCU1; OrderedLocusNames=At4g18710;ORFNames=F28A21.120; PE=1: Evidence at protein level;	TrEMBL best hit: D7TJN3
369	Pbr016114.1	Chr10	3472107	3476714	Number of GOs: 5	GO: GO:0004672; protein kinase activity; Molecular Function. GO:0004674; protein serine/threonine kinase activity; Molecular Function. GO:0005515; protein binding; Molecular Function. GO:0005524; ATP binding; Molecular Function. GO:0006468; protein phosphorylation; Biological Process	Number of IPRs: 8	IPR: IPR000719; Protein kinase, catalytic domain. IPR001611; Leucine-rich repeat. IPR002290; Serine/threonine-protein kinase domain. IPR003591; Leucine-rich repeat, typical subtype. IPR008271; Serine/threonine-protein kinase, active site. IPR011009; Protein kinase-like domain. IPR017442; Serine/threonine-protein kinase-like domain. IPR020635; Tyrosine-protein kinase, catalytic domain	KEGG best hit: rcu:RCOM_0633880	KEGG best hit desc: leucine-rich repeat transmembrane protein kinase, putative (EC:1.3.1.74); K13420 LRR receptor-like serine/threonine-protein kinase FLS2 [EC:2.7.11.1]	sp|C0LGP4; Q8VZM3; Q9SN81|RecName: Full=Probable LRR receptor-like serine/threonine-protein kinase At3g47570;Flags: Precursor; OS=Arabidopsis thaliana (Mouse-ear cress). GN=OrderedLocusNames=At3g47570; ORFNames=F1P2.120; PE=2: Evidence at transcript level;	TrEMBL best hit: F6H511
370	Pbr016115.2	Chr10	3480742	3483475	Number of GOs: 0	GO: NA	Number of IPRs: 1	IPR: IPR019378; GDP-fucose protein O-fucosyltransferase	KEGG best hit: NA	KEGG best hit desc: NA	sp|Q8W486; Q56ZD6; Q9MAT9|RecName: Full=Uncharacterized protein At1g04910; OS=Arabidopsis thaliana (Mouse-ear cress). GN=OrderedLocusNames=At1g04910; ORFNames=F13M7.10; PE=2: Evidence at transcript level;	TrEMBL best hit: D7TJN2
371	Pbr016116.2	Chr10	3483782	3487724	Number of GOs: 4	GO: GO:0005215; transporter activity; Molecular Function. GO:0006810; transport; Biological Process. GO:0016020; membrane; Cellular Component. GO:0055085; transmembrane transport; Biological Process	Number of IPRs: 1	IPR: IPR006043; Xanthine/uracil/vitamin C permease	KEGG best hit: sbi:SORBI_03g035190	KEGG best hit desc: hypothetical protein; K14611 solute carrier family 23 (nucleobase transporter), member 1/2	sp|Q94C70; O80768|RecName: Full=Nucleobase-ascorbate transporter 2; OS=Arabidopsis thaliana (Mouse-ear cress). GN=Name=NAT2; OrderedLocusNames=At2g34190; ORFNames=F13P17.3; PE=2: Evidence at transcript level;	TrEMBL best hit: D7TJN1
372	Pbr016117.2	Chr10	3496097	3499509	Number of GOs: 0	GO: NA	Number of IPRs: 1	IPR: IPR012479; HCNGP-like	KEGG best hit: NA	KEGG best hit desc: NA	sp|Q02614; Q8VDJ5|RecName: Full=SAP30-binding protein;AltName: Full=Transcriptional regulator protein HCNGP; OS=Mus musculus (Mouse). GN=Name=Sap30bp; Synonyms=Hcngp; PE=2: Evidence at transcript level;	TrEMBL best hit: D7TJM9
373	Pbr016118.1	Chr10	3503149	3506075	Number of GOs: 5	GO: GO:0004672; protein kinase activity; Molecular Function. GO:0004674; protein serine/threonine kinase activity; Molecular Function. GO:0005515; protein binding; Molecular Function. GO:0005524; ATP binding; Molecular Function. GO:0006468; protein phosphorylation; Biological Process	Number of IPRs: 7	IPR: IPR000719; Protein kinase, catalytic domain. IPR001245; Serine-threonine/tyrosine-protein kinase. IPR001611; Leucine-rich repeat. IPR002290; Serine/threonine-protein kinase domain. IPR003591; Leucine-rich repeat, typical subtype. IPR011009; Protein kinase-like domain. IPR020635; Tyrosine-protein kinase, catalytic domain	KEGG best hit: ath:AT4G39400	KEGG best hit desc: BRI1; BRI1 (BRASSINOSTEROID INSENSITIVE 1); kinase/ protein binding / protein heterodimerization/ protein homodimerization/ protein kinase/ protein serine/threonine kinase; K13415 protein brassinosteroid insensitive 1 [EC:2.7.10.1 2.7.11.1]	sp|C0LGK9; Q8RWC6; Q9ZUH2|RecName: Full=Probable LRR receptor-like serine/threonine-protein kinase At2g24230;Flags: Precursor; OS=Arabidopsis thaliana (Mouse-ear cress). GN=OrderedLocusNames=At2g24230; ORFNames=F27D4.14; PE=2: Evidence at transcript level;	TrEMBL best hit: F6HMA6
374	Pbr016119.1	Chr10	3512782	3513039	Number of GOs: 0	GO: NA	Number of IPRs: 0	IPR: NA	KEGG best hit: NA	KEGG best hit desc: NA	sp: NA	TrEMBL best hit: NA
375	Pbr016120.1	Chr10	3521730	3523693	Number of GOs: 5	GO: GO:0004672; protein kinase activity; Molecular Function. GO:0004674; protein serine/threonine kinase activity; Molecular Function. GO:0005524; ATP binding; Molecular Function. GO:0006468; protein phosphorylation; Biological Process. GO:0007165; signal transduction; Biological Process	Number of IPRs: 9	IPR: IPR000719; Protein kinase, catalytic domain. IPR002290; Serine/threonine-protein kinase domain. IPR004041; NAF domain. IPR008271; Serine/threonine-protein kinase, active site. IPR011009; Protein kinase-like domain. IPR017441; Protein kinase, ATP binding site. IPR017442; Serine/threonine-protein kinase-like domain. IPR018451; NAF/FISL domain. IPR020635; Tyrosine-protein kinase, catalytic doma…	KEGG best hit: ath:AT1G30270	KEGG best hit desc: CIPK23; CIPK23 (CBL-INTERACTING PROTEIN KINASE 23); kinase/ protein binding / protein serine/threonine kinase; K00924 [EC:2.7.1.-]	sp|Q9SN43|RecName: Full=CBL-interacting serine/threonine-protein kinase 12;AltName: Full=SNF1-related kinase 3.9;AltName: Full=SOS2-like protein kinase PKS8; OS=Arabidopsis thaliana (Mouse-ear cress). GN=Name=CIPK12; Synonyms=PKS8, SnRK3.9; OrderedLocusNames=At4g18700;ORFNames=F28A21.110; PE=1: Evidence at protein level;	TrEMBL best hit: F6HMA5
376	Pbr016121.1	Chr10	3528604	3529995	Number of GOs: 5	GO: GO:0004672; protein kinase activity; Molecular Function. GO:0004674; protein serine/threonine kinase activity; Molecular Function. GO:0005524; ATP binding; Molecular Function. GO:0006468; protein phosphorylation; Biological Process. GO:0007165; signal transduction; Biological Process	Number of IPRs: 9	IPR: IPR000719; Protein kinase, catalytic domain. IPR002290; Serine/threonine-protein kinase domain. IPR004041; NAF domain. IPR008271; Serine/threonine-protein kinase, active site. IPR011009; Protein kinase-like domain. IPR017441; Protein kinase, ATP binding site. IPR017442; Serine/threonine-protein kinase-like domain. IPR018451; NAF/FISL domain. IPR020635; Tyrosine-protein kinase, catalytic doma…	KEGG best hit: ath:AT1G30270	KEGG best hit desc: CIPK23; CIPK23 (CBL-INTERACTING PROTEIN KINASE 23); kinase/ protein binding / protein serine/threonine kinase; K00924 [EC:2.7.1.-]	sp|Q9LWM4|RecName: Full=CBL-interacting protein kinase 5;AltName: Full=OsCIPK05; OS=Oryza sativa subsp. japonica (Rice). GN=Name=CIPK5; OrderedLocusNames=Os01g0206700, LOC_Os01g10890;ORFNames=OsJ_000797, OSJNBa0016I09.5, P0451C06.36; PE=2: Evidence at transcript level;	TrEMBL best hit: C4P7W5
377	Pbr016122.1	Chr10	3534558	3536510	Number of GOs: 0	GO: NA	Number of IPRs: 0	IPR: NA	KEGG best hit: NA	KEGG best hit desc: NA	sp|Q9FZ52|RecName: Full=F-box/FBD/LRR-repeat protein At1g16930; OS=Arabidopsis thaliana (Mouse-ear cress). GN=OrderedLocusNames=At1g16930; ORFNames=F6I1.6; PE=2: Evidence at transcript level;	TrEMBL best hit: A5BLF6
378	Pbr016123.1	Chr10	3537186	3538383	Number of GOs: 0	GO: NA	Number of IPRs: 0	IPR: NA	KEGG best hit: NA	KEGG best hit desc: NA	sp: NA	TrEMBL best hit: NA
379	Pbr016124.1	Chr10	3539648	3543892	Number of GOs: 5	GO: GO:0004672; protein kinase activity; Molecular Function. GO:0004674; protein serine/threonine kinase activity; Molecular Function. GO:0005515; protein binding; Molecular Function. GO:0005524; ATP binding; Molecular Function. GO:0006468; protein phosphorylation; Biological Process	Number of IPRs: 7	IPR: IPR000719; Protein kinase, catalytic domain. IPR001245; Serine-threonine/tyrosine-protein kinase. IPR001611; Leucine-rich repeat. IPR002290; Serine/threonine-protein kinase domain. IPR011009; Protein kinase-like domain. IPR013210; Leucine-rich repeat-containing N-terminal, type 2. IPR020635; Tyrosine-protein kinase, catalytic domain	KEGG best hit: ath:AT1G28440	KEGG best hit desc: HSL1; HSL1 (HAESA-Like 1); ATP binding / kinase/ protein serine/threonine kinase; K00924 [EC:2.7.1.-]	sp|C0LGU7; F4KEN6; Q9FJ52|RecName: Full=Probable LRR receptor-like serine/threonine-protein kinase At5g45840;Flags: Precursor; OS=Arabidopsis thaliana (Mouse-ear cress). GN=OrderedLocusNames=At5g45840; ORFNames=K15I22.4; PE=2: Evidence at transcript level;	TrEMBL best hit: B9T7R3
380	Pbr016125.1	Chr10	3563236	3566748	Number of GOs: 1	GO: GO:0005515; protein binding; Molecular Function	Number of IPRs: 3	IPR: IPR009057; Homeodomain-like. IPR014778; Myb, DNA-binding. IPR017930; Transcription regulator HTH, Myb-type, DNA-binding	KEGG best hit: rcu:RCOM_0999330	KEGG best hit desc: sensor histidine kinase, putative; K14491 two-component response regulator ARR-B family	sp|Q700D9; Q9MA23|RecName: Full=Putative Myb family transcription factor At1g14600; OS=Arabidopsis thaliana (Mouse-ear cress). GN=OrderedLocusNames=At1g14600; ORFNames=T5E21.10; PE=2: Evidence at transcript level;	TrEMBL best hit: B2ZAT9
381	Pbr016126.1	Chr10	3568555	3571515	Number of GOs: 0	GO: NA	Number of IPRs: 1	IPR: IPR007789; Protein of unknown function DUF688	KEGG best hit: NA	KEGG best hit desc: NA	sp: NA	TrEMBL best hit: B9I1K9
382	Pbr016127.1	Chr10	3583699	3585707	Number of GOs: 2	GO: GO:0016614; oxidoreductase activity, acting on CH-OH group of donors; Molecular Function. GO:0050660; flavin adenine dinucleotide binding; Molecular Function	Number of IPRs: 2	IPR: IPR000172; Glucose-methanol-choline oxidoreductase, N-terminal. IPR007867; Glucose-methanol-choline oxidoreductase, C-terminal	KEGG best hit: vvi:100254058	KEGG best hit desc: hypothetical protein LOC100254058; K08248 mandelonitrile lyase [EC:4.1.2.10]	sp|P52707|RecName: Full=(R)-mandelonitrile lyase 3;AltName: Full=Hydroxynitrile lyase 3;Flags: Precursor; OS=Prunus serotina (Black cherry). GN=Name=MDL3; PE=2: Evidence at transcript level;	TrEMBL best hit: Q945K2
383	Pbr016128.1	Chr10	3588258	3588818	Number of GOs: 0	GO: NA	Number of IPRs: 1	IPR: IPR019587; Polyketide cyclase/dehydrase	KEGG best hit: vvi:100242938	KEGG best hit desc: hypothetical protein LOC100242938; K14496 abscisic acid receptor PYR/PYL family	sp|Q8S8E3; Q9S718|RecName: Full=Abscisic acid receptor PYL6;AltName: Full=ABI1-binding protein 5;AltName: Full=PYR1-like protein 6;AltName: Full=Regulatory components of ABA receptor 9; OS=Arabidopsis thaliana (Mouse-ear cress). GN=Name=PYL6; Synonyms=ABIP5, RCAR9; OrderedLocusNames=At2g40330;ORFNames=T3G21, T7M7.15; PE=1: Evidence at protein level;	TrEMBL best hit: A5BR51
384	Pbr016129.1	Chr10	3590872	3592626	Number of GOs: 1	GO: GO:0005515; protein binding; Molecular Function	Number of IPRs: 7	IPR: IPR001680; WD40 repeat. IPR011046; WD40 repeat-like-containing domain. IPR017986; WD40-repeat-containing domain. IPR019775; WD40 repeat, conserved site. IPR019781; WD40 repeat, subgroup. IPR019782; WD40 repeat 2. IPR020472; G-protein beta WD-40 repeat	KEGG best hit: pop:POPTR_555672	KEGG best hit desc: hypothetical protein; K13341 peroxin-7	sp|Q9XF57; Q9LP54|RecName: Full=Peroxisome biogenesis protein 7;AltName: Full=Peroxin-7;AltName: Full=Peroxisomal targeting signal type 2 receptor;AltName: Full=Pex7p; OS=Arabidopsis thaliana (Mouse-ear cress). GN=Name=PEX7; OrderedLocusNames=At1g29260; ORFNames=F28N24.6; PE=1: Evidence at protein level;	TrEMBL best hit: B9H2H7
385	Pbr016130.1	Chr10	3600137	3601025	Number of GOs: 0	GO: NA	Number of IPRs: 0	IPR: NA	KEGG best hit: NA	KEGG best hit desc: NA	sp: NA	TrEMBL best hit: B9I1L4
386	Pbr016131.2	Chr10	3607177	3612128	Number of GOs: 2	GO: GO:0006508; proteolysis; Biological Process. GO:0008234; cysteine-type peptidase activity; Molecular Function	Number of IPRs: 2	IPR: IPR000668; Peptidase C1A, papain C-terminal. IPR013128; Peptidase C1A, papain	KEGG best hit: rcu:RCOM_1043080	KEGG best hit desc: cysteine protease, putative (EC:1.3.1.74); K01365 cathepsin L [EC:3.4.22.15]	sp|P12412|RecName: Full=Vignain;AltName: Full=Bean endopeptidase;AltName: Full=Cysteine proteinase;AltName: Full=Sulfhydryl-endopeptidase;Contains: RecName: Full=Vignain-1;Contains: RecName: Full=Vignain-2;Flags: Precursor; OS=Vigna mungo (Black gram) (Phaseolus mungo). GN= PE=1: Evidence at protein level;	TrEMBL best hit: B9GW35
387	Pbr016132.1	Chr10	3614869	3619181	Number of GOs: 0	GO: NA	Number of IPRs: 1	IPR: IPR006936; Domain of unknown function DUF640	KEGG best hit: NA	KEGG best hit desc: NA	sp: NA	TrEMBL best hit: F6HM97
388	Pbr016133.1	Chr10	3635991	3643046	Number of GOs: 0	GO: NA	Number of IPRs: 0	IPR: NA	KEGG best hit: dre:394056	KEGG best hit desc: MGC56010, Wasf2; zgc:56010; K06220 WAS protein family	sp|Q6AWX6; O22968; Q56WS5; Q5XPJ7; Q84WP7|RecName: Full=Protein SCAR1;AltName: Full=Protein WAVE1; OS=Arabidopsis thaliana (Mouse-ear cress). GN=Name=SCAR1; OrderedLocusNames=At2g34150; ORFNames=T14G11.27; PE=1: Evidence at protein level;	TrEMBL best hit: B9S9B2
389	Pbr016134.1	Chr10	3647155	3647873	Number of GOs: 3	GO: GO:0003677; DNA binding; Molecular Function. GO:0008270; zinc ion binding; Molecular Function. GO:0045449; regulation of transcription; Biological Process	Number of IPRs: 1	IPR: IPR003851; Zinc finger, Dof-type	KEGG best hit: NA	KEGG best hit desc: NA	sp|O22967; Q56YL4|RecName: Full=Cyclic dof factor 4;AltName: Full=Dof zinc finger protein DOF2.3; OS=Arabidopsis thaliana (Mouse-ear cress). GN=Name=CDF4; Synonyms=DOF2.3; OrderedLocusNames=At2g34140;ORFNames=T14G11.26; PE=2: Evidence at transcript level;	TrEMBL best hit: B9H2I3
390	Pbr016135.1	Chr10	3649248	3653731	Number of GOs: 4	GO: GO:0004152; dihydroorotate dehydrogenase activity; Molecular Function. GO:0006207; 'de novo' pyrimidine base biosynthetic process; Biological Process. GO:0006222; UMP biosynthetic process; Biological Process. GO:0055114; oxidation-reduction process; Biological Process	Number of IPRs: 2	IPR: IPR001295; Dihydroorotate dehydrogenase, conserved site. IPR012135; Dihydroorotate dehydrogenase, class 1/ 2	KEGG best hit: pop:POPTR_818330	KEGG best hit desc: dihydroorotate dehydrogenase (EC:1.3.5.2); K00254 dihydroorotate dehydrogenase [EC:1.3.5.2]	sp|P32746; Q0WRX8; Q9FMX1|RecName: Full=Dihydroorotate dehydrogenase (quinone), mitochondrial;AltName: Full=Dihydroorotate oxidase;Flags: Precursor; OS=Arabidopsis thaliana (Mouse-ear cress). GN=Name=PYRD; OrderedLocusNames=At5g23300; ORFNames=MKD15.16; PE=1: Evidence at protein level;	TrEMBL best hit: B9H5P7
391	Pbr016136.1	Chr10	3655289	3655983	Number of GOs: 0	GO: NA	Number of IPRs: 1	IPR: IPR006041; Pollen Ole e 1 allergen/extensin	KEGG best hit: NA	KEGG best hit desc: NA	sp|O49813|RecName: Full=Olee1-like protein;Flags: Precursor; OS=Betula pendula (European white birch) (Betula verrucosa). GN= PE=2: Evidence at transcript level;	TrEMBL best hit: B7FGN2
392	Pbr016137.1	Chr10	3657525	3659852	Number of GOs: 1	GO: GO:0019904; protein domain specific binding; Molecular Function	Number of IPRs: 3	IPR: IPR000308; 14-3-3 protein. IPR023409; 14-3-3 protein, conserved site. IPR023410; 14-3-3 domain	KEGG best hit: rcu:RCOM_0341430	KEGG best hit desc: 14-3-3 protein, putative; K06630 tyrosine 3-monooxygenase/tryptophan 5-monooxygenase activation protein	sp|Q96453|RecName: Full=14-3-3-like protein D;AltName: Full=SGF14D; OS=Glycine max (Soybean) (Glycine hispida). GN=Name=GF14D; PE=2: Evidence at transcript level;	TrEMBL best hit: B9SBK7
393	Pbr016138.2	Chr10	3661035	3663824	Number of GOs: 0	GO: NA	Number of IPRs: 1	IPR: IPR007751; Domain of unknown function DUF676, hydrolase-like	KEGG best hit: NA	KEGG best hit desc: NA	sp|Q08448; D6W2C2; O00022|RecName: Full=Putative lipase YOR059C; OS=Saccharomyces cerevisiae (strain ATCC 204508 / S288c) (Baker's yeast). GN=OrderedLocusNames=YOR059C; ORFNames=YOR29-10; PE=1: Evidence at protein level;	TrEMBL best hit: B9S9A5
394	Pbr016139.1	Chr10	3665301	3666170	Number of GOs: 2	GO: GO:0030001; metal ion transport; Biological Process. GO:0046872; metal ion binding; Molecular Function	Number of IPRs: 2	IPR: IPR006121; Heavy metal transport/detoxification protein. IPR017969; Heavy-metal-associated, conserved site	KEGG best hit: NA	KEGG best hit desc: NA	sp: NA	TrEMBL best hit: B9I1M3
395	Pbr016140.1	Chr10	3671044	3671451	Number of GOs: 0	GO: NA	Number of IPRs: 1	IPR: IPR007493; Protein of unknown function DUF538	KEGG best hit: NA	KEGG best hit desc: NA	sp: NA	TrEMBL best hit: A5ARF7
396	Pbr016141.1	Chr10	3674901	3675308	Number of GOs: 0	GO: NA	Number of IPRs: 1	IPR: IPR007493; Protein of unknown function DUF538	KEGG best hit: NA	KEGG best hit desc: NA	sp|Q9M015; Q0WT00; Q84VV4|RecName: Full=Uncharacterized protein At5g01610; OS=Arabidopsis thaliana (Mouse-ear cress). GN=OrderedLocusNames=At5g01610; ORFNames=F7A7.130; PE=1: Evidence at protein level;	TrEMBL best hit: A5ARF7
397	Pbr016142.1	Chr10	3679351	3680726	Number of GOs: 1	GO: GO:0003676; nucleic acid binding; Molecular Function	Number of IPRs: 1	IPR: IPR000504; RNA recognition motif domain	KEGG best hit: xtr:100144993	KEGG best hit desc: hnrnpa3; heterogeneous nuclear ribonucleoprotein A3; K12741 heterogeneous nuclear ribonucleoprotein A1/A3	sp|P51968|RecName: Full=Heterogeneous nuclear ribonucleoprotein A3 homolog 1;AltName: Full=hnRNP A3(A); OS=Xenopus laevis (African clawed frog). GN= PE=2: Evidence at transcript level;	TrEMBL best hit: A5ADJ5
398	Pbr016143.1	Chr10	3681769	3684745	Number of GOs: 1	GO: GO:0005488; binding; Molecular Function	Number of IPRs: 1	IPR: IPR016024; Armadillo-type fold	KEGG best hit: NA	KEGG best hit desc: NA	sp|Q9CAG5|RecName: Full=U-box domain-containing protein 7;AltName: Full=Plant U-box protein 7; OS=Arabidopsis thaliana (Mouse-ear cress). GN=Name=PUB7; OrderedLocusNames=At1g67530; ORFNames=F12B7.8; PE=2: Evidence at transcript level;	TrEMBL best hit: B9I1M6
399	Pbr016144.1	Chr10	3690534	3694818	Number of GOs: 1	GO: GO:0003824; catalytic activity; Molecular Function	Number of IPRs: 2	IPR: IPR000594; UBA/THIF-type NAD/FAD binding fold. IPR009036; Molybdenum cofactor biosynthesis, MoeB	KEGG best hit: vvi:100251554	KEGG best hit desc: hypothetical protein LOC100251554; K08337 autophagy-related protein 7	sp|Q94CD5; Q9FJ46|RecName: Full=Ubiquitin-like modifier-activating enzyme atg7;AltName: Full=ATG12-activating enzyme E1 atg7;AltName: Full=Autophagy-related protein 7; OS=Arabidopsis thaliana (Mouse-ear cress). GN=Name=ATG7; Synonyms=APG7; OrderedLocusNames=At5g45900;ORFNames=K15I22.10; PE=1: Evidence at protein level;	TrEMBL best hit: F6HM90
400	Pbr016145.1	Chr10	3695569	3699378	Number of GOs: 3	GO: GO:0005634; nucleus; Cellular Component. GO:0030528; transcription regulator activity; Molecular Function. GO:0045449; regulation of transcription; Biological Process	Number of IPRs: 2	IPR: IPR001092; Helix-loop-helix DNA-binding domain. IPR011598; Helix-loop-helix DNA-binding	KEGG best hit: rcu:RCOM_0864470	KEGG best hit desc: Transcription factor AtMYC2, putative (EC:1.3.1.74); K13422 transcription factor MYC2	sp|Q9S7Y1|RecName: Full=Transcription factor bHLH30;AltName: Full=Basic helix-loop-helix protein 30;AltName: Full=Transcription factor EN 53;AltName: Full=bHLH transcription factor bHLH030; OS=Arabidopsis thaliana (Mouse-ear cress). GN=Name=BHLH30; Synonyms=EN53; OrderedLocusNames=At1g68810;ORFNames=F14K14.8, T6L1.1; PE=1: Evidence at protein level;	TrEMBL best hit: F6H459
401	Pbr016146.1	Chr10	3707605	3709393	Number of GOs: 0	GO: NA	Number of IPRs: 0	IPR: NA	KEGG best hit: NA	KEGG best hit desc: NA	sp: NA	TrEMBL best hit: B9SGK1
402	Pbr016147.1	Chr10	3710120	3713913	Number of GOs: 0	GO: NA	Number of IPRs: 1	IPR: IPR002882; LPPG:FO 2-phospho-L-lactate transferase CofD/UPF0052	KEGG best hit: NA	KEGG best hit desc: NA	sp|P53980; D6W1G6|RecName: Full=Uncharacterized protein YNL011C; OS=Saccharomyces cerevisiae (strain ATCC 204508 / S288c) (Baker's yeast). GN=OrderedLocusNames=YNL011C; ORFNames=N2862; PE=1: Evidence at protein level;	TrEMBL best hit: B9S992
403	Pbr016148.1	Chr10	3721106	3722333	Number of GOs: 3	GO: GO:0004197; cysteine-type endopeptidase activity; Molecular Function. GO:0006508; proteolysis; Biological Process. GO:0008234; cysteine-type peptidase activity; Molecular Function	Number of IPRs: 4	IPR: IPR000169; Peptidase, cysteine peptidase active site. IPR000668; Peptidase C1A, papain C-terminal. IPR013128; Peptidase C1A, papain. IPR013201; Proteinase inhibitor I29, cathepsin propeptide	KEGG best hit: rcu:RCOM_1043080	KEGG best hit desc: cysteine protease, putative (EC:1.3.1.74); K01365 cathepsin L [EC:3.4.22.15]	sp|P25249|RecName: Full=Cysteine proteinase EP-B 1;Flags: Precursor; OS=Hordeum vulgare (Barley). GN=Name=EPB1; PE=2: Evidence at transcript level;	TrEMBL best hit: B9SBS8
404	Pbr016149.1	Chr10	3723173	3724120	Number of GOs: 2	GO: GO:0006508; proteolysis; Biological Process. GO:0008234; cysteine-type peptidase activity; Molecular Function	Number of IPRs: 3	IPR: IPR000668; Peptidase C1A, papain C-terminal. IPR013128; Peptidase C1A, papain. IPR013201; Proteinase inhibitor I29, cathepsin propeptide	KEGG best hit: rcu:RCOM_1043090	KEGG best hit desc: cysteine protease, putative (EC:1.3.1.74); K01365 cathepsin L [EC:3.4.22.15]	sp|O23791|RecName: Full=Fruit bromelain;AltName: Allergen=Ana c 2;Flags: Precursor; OS=Ananas comosus (Pineapple) (Ananas ananas). GN= PE=1: Evidence at protein level;	TrEMBL best hit: B9SBS9
405	Pbr016150.1	Chr10	3742525	3743692	Number of GOs: 3	GO: GO:0004197; cysteine-type endopeptidase activity; Molecular Function. GO:0006508; proteolysis; Biological Process. GO:0008234; cysteine-type peptidase activity; Molecular Function	Number of IPRs: 4	IPR: IPR000169; Peptidase, cysteine peptidase active site. IPR000668; Peptidase C1A, papain C-terminal. IPR013128; Peptidase C1A, papain. IPR013201; Proteinase inhibitor I29, cathepsin propeptide	KEGG best hit: rcu:RCOM_1043080	KEGG best hit desc: cysteine protease, putative (EC:1.3.1.74); K01365 cathepsin L [EC:3.4.22.15]	sp|O23791|RecName: Full=Fruit bromelain;AltName: Allergen=Ana c 2;Flags: Precursor; OS=Ananas comosus (Pineapple) (Ananas ananas). GN= PE=1: Evidence at protein level;	TrEMBL best hit: B9SBS8
406	Pbr016151.1	Chr10	3744937	3775511	Number of GOs: 1	GO: GO:0005515; protein binding; Molecular Function	Number of IPRs: 2	IPR: IPR001680; WD40 repeat. IPR011046; WD40 repeat-like-containing domain	KEGG best hit: vvi:100251872	KEGG best hit desc: hypothetical protein LOC100251872; K14305 nuclear pore complex protein Nup43	sp|Q8NFH3; B4E2F0; Q9H8S0|RecName: Full=Nucleoporin Nup43;AltName: Full=Nup107-160 subcomplex subunit Nup43;AltName: Full=p42; OS=Homo sapiens (Human). GN=Name=NUP43; PE=1: Evidence at protein level;	TrEMBL best hit: D7U1G4
407	Pbr016152.2	Chr10	3783041	3784267	Number of GOs: 3	GO: GO:0004197; cysteine-type endopeptidase activity; Molecular Function. GO:0006508; proteolysis; Biological Process. GO:0008234; cysteine-type peptidase activity; Molecular Function	Number of IPRs: 4	IPR: IPR000169; Peptidase, cysteine peptidase active site. IPR000668; Peptidase C1A, papain C-terminal. IPR013128; Peptidase C1A, papain. IPR013201; Proteinase inhibitor I29, cathepsin propeptide	KEGG best hit: rcu:RCOM_1043080	KEGG best hit desc: cysteine protease, putative (EC:1.3.1.74); K01365 cathepsin L [EC:3.4.22.15]	sp|P25249|RecName: Full=Cysteine proteinase EP-B 1;Flags: Precursor; OS=Hordeum vulgare (Barley). GN=Name=EPB1; PE=2: Evidence at transcript level;	TrEMBL best hit: B9SBS8
408	Pbr016153.1	Chr10	3785147	3786168	Number of GOs: 4	GO: GO:0003735; structural constituent of ribosome; Molecular Function. GO:0005622; intracellular; Cellular Component. GO:0005840; ribosome; Cellular Component. GO:0006412; translation; Biological Process	Number of IPRs: 1	IPR: IPR000271; Ribosomal protein L34	KEGG best hit: NA	KEGG best hit desc: NA	sp|P82244|RecName: Full=50S ribosomal protein L34, chloroplastic;AltName: Full=CL34;Flags: Precursor; OS=Spinacia oleracea (Spinach). GN=Name=RPL34; PE=1: Evidence at protein level;	TrEMBL best hit: D7TJJ7
409	Pbr016154.1	Chr10	3792617	3796820	Number of GOs: 0	GO: NA	Number of IPRs: 1	IPR: IPR004253; Domain of unknown function DUF231, plant	KEGG best hit: NA	KEGG best hit desc: NA	sp: NA	TrEMBL best hit: B9I1N2
410	Pbr016155.1	Chr10	3797659	3799412	Number of GOs: 0	GO: NA	Number of IPRs: 1	IPR: IPR011719; Conserved hypothetical protein CHP02058	KEGG best hit: NA	KEGG best hit desc: NA	sp: NA	TrEMBL best hit: B9I1N3
411	Pbr016156.1	Chr10	3800648	3804152	Number of GOs: 0	GO: NA	Number of IPRs: 0	IPR: NA	KEGG best hit: NA	KEGG best hit desc: NA	sp|Q9LI74|RecName: Full=Protein CHUP1, chloroplastic;AltName: Full=Protein CHLOROPLAST UNUSUAL POSITIONING 1; OS=Arabidopsis thaliana (Mouse-ear cress). GN=Name=CHUP1; OrderedLocusNames=At3g25690; ORFNames=T5M7.14; PE=1: Evidence at protein level;	TrEMBL best hit: F6HM83
412	Pbr016157.1	Chr10	3812798	3814138	Number of GOs: 2	GO: GO:0004806; triglyceride lipase activity; Molecular Function. GO:0006629; lipid metabolic process; Biological Process	Number of IPRs: 1	IPR: IPR002921; Lipase, class 3	KEGG best hit: ath:AT2G44810	KEGG best hit desc: DAD1; DAD1 (DEFECTIVE ANTHER DEHISCENCE 1); phospholipase A1/ triacylglycerol lipase (EC:3.1.1.32); K01058 phospholipase A1 [EC:3.1.1.32]	sp|O49523; Q8GXS9|RecName: Full=Phospholipase A1-IIgamma;AltName: Full=DAD1-like seedling establishment-related lipase; OS=Arabidopsis thaliana (Mouse-ear cress). GN=Name=DSEL; OrderedLocusNames=At4g18550; ORFNames=F28J12.210; PE=1: Evidence at protein level;	TrEMBL best hit: F6HM82
413	Pbr016158.1	Chr10	3818010	3819862	Number of GOs: 2	GO: GO:0006629; lipid metabolic process; Biological Process. GO:0016788; hydrolase activity, acting on ester bonds; Molecular Function	Number of IPRs: 1	IPR: IPR001087; Lipase, GDSL	KEGG best hit: rcu:RCOM_1428040	KEGG best hit desc: Zeta-carotene desaturase, chloroplast precursor, putative (EC:1.14.99.30); K00514 zeta-carotene desaturase [EC:1.14.99.30]	sp|Q9FJ45; Q8LE77|RecName: Full=GDSL esterase/lipase At5g45910;AltName: Full=Extracellular lipase At5g45910;Flags: Precursor; OS=Arabidopsis thaliana (Mouse-ear cress). GN=OrderedLocusNames=At5g45910; ORFNames=K15I22.11; PE=2: Evidence at transcript level;	TrEMBL best hit: B9H2K5
414	Pbr016159.1	Chr10	3821611	3825464	Number of GOs: 3	GO: GO:0006629; lipid metabolic process; Biological Process. GO:0016298; lipase activity; Molecular Function. GO:0016788; hydrolase activity, acting on ester bonds; Molecular Function	Number of IPRs: 2	IPR: IPR001087; Lipase, GDSL. IPR008265; Lipase, GDSL, active site	KEGG best hit: rcu:RCOM_1428040	KEGG best hit desc: Zeta-carotene desaturase, chloroplast precursor, putative (EC:1.14.99.30); K00514 zeta-carotene desaturase [EC:1.14.99.30]	sp|Q94F40; Q2V4K5; Q8LAS3; Q9FXJ3|RecName: Full=GDSL esterase/lipase At1g28600;AltName: Full=Extracellular lipase At1g28600;Flags: Precursor; OS=Arabidopsis thaliana (Mouse-ear cress). GN=OrderedLocusNames=At1g28600; ORFNames=F1K23.6; PE=2: Evidence at transcript level;	TrEMBL best hit: D7KCY3
415	Pbr016160.1	Chr10	3830094	3830330	Number of GOs: 0	GO: NA	Number of IPRs: 0	IPR: NA	KEGG best hit: NA	KEGG best hit desc: NA	sp: NA	TrEMBL best hit: NA
416	Pbr016161.1	Chr10	3831352	3841023	Number of GOs: 2	GO: GO:0006629; lipid metabolic process; Biological Process. GO:0016788; hydrolase activity, acting on ester bonds; Molecular Function	Number of IPRs: 1	IPR: IPR001087; Lipase, GDSL	KEGG best hit: rcu:RCOM_1428040	KEGG best hit desc: Zeta-carotene desaturase, chloroplast precursor, putative (EC:1.14.99.30); K00514 zeta-carotene desaturase [EC:1.14.99.30]	sp|Q9FXJ2; Q3ED51|RecName: Full=GDSL esterase/lipase At1g28580;AltName: Full=Extracellular lipase At1g28580;Flags: Precursor; OS=Arabidopsis thaliana (Mouse-ear cress). GN=OrderedLocusNames=At1g28580; ORFNames=F1K23.18; PE=2: Evidence at transcript level;	TrEMBL best hit: D7KCY5
417	Pbr016162.1	Chr10	3843901	3847359	Number of GOs: 3	GO: GO:0000287; magnesium ion binding; Molecular Function. GO:0003824; catalytic activity; Molecular Function. GO:0030976; thiamine pyrophosphate binding; Molecular Function	Number of IPRs: 3	IPR: IPR011766; Thiamine pyrophosphate enzyme, C-terminal TPP-binding. IPR012000; Thiamine pyrophosphate enzyme, central domain. IPR012001; Thiamine pyrophosphate enzyme, N-terminal TPP-binding domain	KEGG best hit: pop:POPTR_1094038	KEGG best hit desc: pyruvate decarboxylase (EC:4.1.1.1); K01568 pyruvate decarboxylase [EC:4.1.1.1]	sp|P51850|RecName: Full=Pyruvate decarboxylase 1; OS=Pisum sativum (Garden pea). GN=Name=PDC1; PE=2: Evidence at transcript level;	TrEMBL best hit: B9I1N8
418	Pbr016163.1	Chr10	3850630	3850872	Number of GOs: 0	GO: NA	Number of IPRs: 0	IPR: NA	KEGG best hit: NA	KEGG best hit desc: NA	sp: NA	TrEMBL best hit: B9S975
419	Pbr016164.1	Chr10	3852632	3854209	Number of GOs: 0	GO: NA	Number of IPRs: 1	IPR: IPR002885; Pentatricopeptide repeat	KEGG best hit: rcu:RCOM_0340700	KEGG best hit desc: Cell division protein ftsH, putative (EC:3.6.4.3); K03798 cell division protease FtsH [EC:3.4.24.-]	sp|Q1PFQ9; A0ME98; Q9SHQ3|RecName: Full=Pentatricopeptide repeat-containing protein At1g28690, mitochondrial;Flags: Precursor; OS=Arabidopsis thaliana (Mouse-ear cress). GN=Name=PCMP-E34; OrderedLocusNames=At1g28690; ORFNames=F1K23.11; PE=2: Evidence at transcript level;	TrEMBL best hit: F6HM76
420	Pbr016165.1	Chr10	3865124	3865363	Number of GOs: 0	GO: NA	Number of IPRs: 0	IPR: NA	KEGG best hit: NA	KEGG best hit desc: NA	sp: NA	TrEMBL best hit: B9S969
421	Pbr016166.1	Chr10	3867681	3872711	Number of GOs: 0	GO: NA	Number of IPRs: 0	IPR: NA	KEGG best hit: NA	KEGG best hit desc: NA	sp: NA	TrEMBL best hit: B9S967
422	Pbr016167.1	Chr10	3874790	3876526	Number of GOs: 1	GO: GO:0016747; transferase activity, transferring acyl groups other than amino-acyl groups; Molecular Function	Number of IPRs: 1	IPR: IPR003480; Transferase	KEGG best hit: vvi:100265530	KEGG best hit desc: hypothetical protein LOC100265530; K13065 shikimate O-hydroxycinnamoyltransferase [EC:2.3.1.133]	sp|Q8LL69|RecName: Full=3'-N-debenzoyl-2'-deoxytaxol N-benzoyltransferase; OS=Taxus canadensis (Canadian yew). GN=Name=TAX10; PE=1: Evidence at protein level;	TrEMBL best hit: B9H2L2
423	Pbr016168.1	Chr10	3877463	3879586	Number of GOs: 5	GO: GO:0000166; nucleotide binding; Molecular Function. GO:0015979; photosynthesis; Biological Process. GO:0015995; chlorophyll biosynthetic process; Biological Process. GO:0016851; magnesium chelatase activity; Molecular Function. GO:0017111; nucleoside-triphosphatase activity; Molecular Function	Number of IPRs: 2	IPR: IPR000523; Magnesium chelatase, ChlI subunit. IPR003593; ATPase, AAA+ type, core	KEGG best hit: pop:POPTR_834081	KEGG best hit desc: hypothetical protein; K03405 magnesium chelatase subunit I [EC:6.6.1.1]	sp|P93162|RecName: Full=Magnesium-chelatase subunit ChlI, chloroplastic;AltName: Full=Mg-protoporphyrin IX chelatase subunit ChlI;Flags: Precursor; OS=Glycine max (Soybean) (Glycine hispida). GN=Name=CHLI; PE=2: Evidence at transcript level;	TrEMBL best hit: B9I1P3
424	Pbr016169.1	Chr10	3879914	3880967	Number of GOs: 1	GO: GO:0016787; hydrolase activity; Molecular Function	Number of IPRs: 2	IPR: IPR000086; NUDIX hydrolase domain. IPR015797; NUDIX hydrolase domain-like	KEGG best hit: mmu:66387	KEGG best hit desc: Nudt8, 2310039H17Rik; nudix (nucleoside diphosphate linked moiety X)-type motif 8; K01529 [EC:3.6.1.-]	sp|Q8GYB1; Q0WKX6; Q3E701; Q3E702; Q67YK3; Q9SHQ7|RecName: Full=Nudix hydrolase 15, mitochondrial;AltName: Full=Coenzyme A diphosphatase NUDT15;Flags: Precursor; OS=Arabidopsis thaliana (Mouse-ear cress). GN=Name=NUDT15; Synonyms=NUDX15; OrderedLocusNames=At1g28960;ORFNames=F1K23.16, F1K23.5; PE=1: Evidence at protein level;	TrEMBL best hit: F6HM72
425	Pbr016170.1	Chr10	3883070	3885836	Number of GOs: 1	GO: GO:0016787; hydrolase activity; Molecular Function	Number of IPRs: 2	IPR: IPR000086; NUDIX hydrolase domain. IPR015797; NUDIX hydrolase domain-like	KEGG best hit: mmu:66387	KEGG best hit desc: Nudt8, 2310039H17Rik; nudix (nucleoside diphosphate linked moiety X)-type motif 8; K01529 [EC:3.6.1.-]	sp|Q8GYB1; Q0WKX6; Q3E701; Q3E702; Q67YK3; Q9SHQ7|RecName: Full=Nudix hydrolase 15, mitochondrial;AltName: Full=Coenzyme A diphosphatase NUDT15;Flags: Precursor; OS=Arabidopsis thaliana (Mouse-ear cress). GN=Name=NUDT15; Synonyms=NUDX15; OrderedLocusNames=At1g28960;ORFNames=F1K23.16, F1K23.5; PE=1: Evidence at protein level;	TrEMBL best hit: F6HM72
426	Pbr016171.1	Chr10	3886200	3888292	Number of GOs: 1	GO: GO:0016787; hydrolase activity; Molecular Function	Number of IPRs: 2	IPR: IPR000086; NUDIX hydrolase domain. IPR015797; NUDIX hydrolase domain-like	KEGG best hit: mmu:66387	KEGG best hit desc: Nudt8, 2310039H17Rik; nudix (nucleoside diphosphate linked moiety X)-type motif 8; K01529 [EC:3.6.1.-]	sp|Q8GYB1; Q0WKX6; Q3E701; Q3E702; Q67YK3; Q9SHQ7|RecName: Full=Nudix hydrolase 15, mitochondrial;AltName: Full=Coenzyme A diphosphatase NUDT15;Flags: Precursor; OS=Arabidopsis thaliana (Mouse-ear cress). GN=Name=NUDT15; Synonyms=NUDX15; OrderedLocusNames=At1g28960;ORFNames=F1K23.16, F1K23.5; PE=1: Evidence at protein level;	TrEMBL best hit: F6HM72
427	Pbr016172.1	Chr10	3890578	3891231	Number of GOs: 0	GO: NA	Number of IPRs: 2	IPR: IPR005333; Transcription factor, TCP. IPR017887; Transcription factor TCP subgroup	KEGG best hit: NA	KEGG best hit desc: NA	sp|O82277|RecName: Full=Transcription factor TCP10; OS=Arabidopsis thaliana (Mouse-ear cress). GN=Name=TCP10; OrderedLocusNames=At2g31070; ORFNames=T16B12.12; PE=1: Evidence at protein level;	TrEMBL best hit: B9SGM0
428	Pbr016173.2	Chr10	3893283	3901148	Number of GOs: 1	GO: GO:0005515; protein binding; Molecular Function	Number of IPRs: 2	IPR: IPR000048; IQ motif, EF-hand binding site. IPR018249; EF-HAND 2	KEGG best hit: NA	KEGG best hit desc: NA	sp|Q9SF32|RecName: Full=Protein IQ-DOMAIN 1; OS=Arabidopsis thaliana (Mouse-ear cress). GN=Name=IQD1; OrderedLocusNames=At3g09710; ORFNames=F11F8.30; PE=1: Evidence at protein level;	TrEMBL best hit: A5AT43
429	Pbr016174.1	Chr10	3905420	3908531	Number of GOs: 0	GO: NA	Number of IPRs: 2	IPR: IPR018247; EF-Hand 1, calcium-binding site. IPR018249; EF-HAND 2	KEGG best hit: NA	KEGG best hit desc: NA	sp: NA	TrEMBL best hit: A5AT43
430	Pbr016175.1	Chr10	3916884	3918045	Number of GOs: 1	GO: GO:0005509; calcium ion binding; Molecular Function	Number of IPRs: 2	IPR: IPR002048; Calcium-binding EF-hand. IPR018249; EF-HAND 2	KEGG best hit: NA	KEGG best hit desc: NA	sp: NA	TrEMBL best hit: A5AT43
431	Pbr016176.1	Chr10	3919459	3920942	Number of GOs: 0	GO: NA	Number of IPRs: 0	IPR: NA	KEGG best hit: NA	KEGG best hit desc: NA	sp: NA	TrEMBL best hit: A5AT43
432	Pbr016177.1	Chr10	3923897	3926188	Number of GOs: 0	GO: NA	Number of IPRs: 0	IPR: NA	KEGG best hit: rcu:RCOM_0598050	KEGG best hit desc: cleavage and polyadenylation specificity factor, putative; K13148 integrator complex subunit 11 [EC:3.1.27.-]	sp|Q93Z92; Q9T0D5|RecName: Full=E3 ubiquitin-protein ligase At4g11680;AltName: Full=RING finger protein At4g11680; OS=Arabidopsis thaliana (Mouse-ear cress). GN=OrderedLocusNames=At4g11680; ORFNames=T5C23.110; PE=2: Evidence at transcript level;	TrEMBL best hit: B9RDL6
433	Pbr016178.1	Chr10	3927288	3934077	Number of GOs: 1	GO: GO:0005488; binding; Molecular Function	Number of IPRs: 2	IPR: IPR008383; Apoptosis inhibitory 5. IPR016024; Armadillo-type fold	KEGG best hit: NA	KEGG best hit desc: NA	sp|Q5ZMW3|RecName: Full=Apoptosis inhibitor 5; OS=Gallus gallus (Chicken). GN=Name=API5; ORFNames=RCJMB04_1a12; PE=2: Evidence at transcript level;	TrEMBL best hit: D7TJH2
434	Pbr016179.1	Chr10	3935138	3937199	Number of GOs: 2	GO: GO:0005739; mitochondrion; Cellular Component. GO:0006461; protein complex assembly; Biological Process	Number of IPRs: 1	IPR: IPR010591; ATP11	KEGG best hit: vvi:100260515	KEGG best hit desc: hypothetical protein LOC100260515; K07555 ATP synthase mitochondrial F1 complex assembly factor 1	sp|Q5TC12; B1AQW7; B7Z7D6; B7Z7I6; Q9H6E3|RecName: Full=ATP synthase mitochondrial F1 complex assembly factor 1;AltName: Full=ATP11 homolog;Flags: Precursor; OS=Homo sapiens (Human). GN=Name=ATPAF1; Synonyms=ATP11; PE=1: Evidence at protein level;	TrEMBL best hit: D7TJH1
435	Pbr016180.1	Chr10	3938147	3939060	Number of GOs: 3	GO: GO:0005215; transporter activity; Molecular Function. GO:0006810; transport; Biological Process. GO:0030288; outer membrane-bounded periplasmic space; Cellular Component	Number of IPRs: 1	IPR: IPR001638; Extracellular solute-binding protein, family 3	KEGG best hit: ath:AT2G29100	KEGG best hit desc: ATGLR2.9; intracellular ligand-gated ion channel; K05387 glutamate receptor, ionotropic, other eukaryote	sp|O81078|RecName: Full=Glutamate receptor 2.9;AltName: Full=Ligand-gated ion channel 2.9;Flags: Precursor; OS=Arabidopsis thaliana (Mouse-ear cress). GN=Name=GLR2.9; OrderedLocusNames=At2g29100; ORFNames=T9I4.18; PE=2: Evidence at transcript level;	TrEMBL best hit: B9H2M3
436	Pbr016181.1	Chr10	3939866	3941336	Number of GOs: 3	GO: GO:0005737; cytoplasm; Cellular Component. GO:0016788; hydrolase activity, acting on ester bonds; Molecular Function. GO:0019478; D-amino acid catabolic process; Biological Process	Number of IPRs: 2	IPR: IPR003732; D-tyrosyl-tRNA(Tyr) deacylase. IPR023509; D-Tyr tRNAtyr deacylase-like domain	KEGG best hit: rcu:RCOM_1012860	KEGG best hit desc: D-tyrosyl-tRNA(Tyr) deacylase, putative; K07560 D-tyrosyl-tRNA(Tyr) deacylase [EC:3.1.-.-]	sp|Q54EY1|RecName: Full=D-tyrosyl-tRNA(Tyr) deacylase; OS=Dictyostelium discoideum (Slime mold). GN=Name=dtd; ORFNames=DDB_G0291273; PE=3: Inferred from homology;	TrEMBL best hit: B9S953
437	Pbr016182.1	Chr10	3942159	3945979	Number of GOs: 0	GO: NA	Number of IPRs: 0	IPR: NA	KEGG best hit: NA	KEGG best hit desc: NA	sp: NA	TrEMBL best hit: D7TJG8
438	Pbr016183.1	Chr10	3950437	3952148	Number of GOs: 2	GO: GO:0006629; lipid metabolic process; Biological Process. GO:0016788; hydrolase activity, acting on ester bonds; Molecular Function	Number of IPRs: 1	IPR: IPR001087; Lipase, GDSL	KEGG best hit: rcu:RCOM_1428040	KEGG best hit desc: Zeta-carotene desaturase, chloroplast precursor, putative (EC:1.14.99.30); K00514 zeta-carotene desaturase [EC:1.14.99.30]	sp|Q9FJ41; Q56ZU9|RecName: Full=GDSL esterase/lipase At5g45950;AltName: Full=Extracellular lipase At5g45950;Flags: Precursor; OS=Arabidopsis thaliana (Mouse-ear cress). GN=OrderedLocusNames=At5g45950; ORFNames=K15I22.15; PE=2: Evidence at transcript level;	TrEMBL best hit: F6HM59
439	Pbr016184.1	Chr10	3955347	3956150	Number of GOs: 3	GO: GO:0003677; DNA binding; Molecular Function. GO:0003700; sequence-specific DNA binding transcription factor activity; Molecular Function. GO:0006355; regulation of transcription, DNA-dependent; Biological Process	Number of IPRs: 2	IPR: IPR001471; Pathogenesis-related transcriptional factor/ERF, DNA-binding. IPR016177; DNA-binding, integrase-type	KEGG best hit: ath:AT3G23240	KEGG best hit desc: ERF1; ERF1 (ETHYLENE RESPONSE FACTOR 1); DNA binding / transcription activator/ transcription factor; K14516 ethylene-responsive transcription factor 1	sp|O49515; Q6J9Q7|RecName: Full=Ethylene-responsive transcription factor ERF091; OS=Arabidopsis thaliana (Mouse-ear cress). GN=Name=ERF091; OrderedLocusNames=At4g18450; ORFNames=F28J12.110; PE=1: Evidence at protein level;	TrEMBL best hit: F6HM58
440	Pbr016185.1	Chr10	3959146	3960272	Number of GOs: 3	GO: GO:0003677; DNA binding; Molecular Function. GO:0003700; sequence-specific DNA binding transcription factor activity; Molecular Function. GO:0006355; regulation of transcription, DNA-dependent; Biological Process	Number of IPRs: 2	IPR: IPR001471; Pathogenesis-related transcriptional factor/ERF, DNA-binding. IPR016177; DNA-binding, integrase-type	KEGG best hit: ath:AT5G47220	KEGG best hit desc: ERF2; ERF2 (ETHYLENE RESPONSIVE ELEMENT BINDING FACTOR 2); DNA binding / transcription activator/ transcription factor; K14517 ethylene-responsive transcription factor 2	sp|O04681|RecName: Full=Pathogenesis-related genes transcriptional activator PTI5;AltName: Full=PTO-interacting protein 5; OS=Solanum lycopersicum (Tomato) (Lycopersicon esculentum). GN=Name=PTI5; PE=2: Evidence at transcript level;	TrEMBL best hit: D3Y3F3
441	Pbr016186.1	Chr10	3969402	3970427	Number of GOs: 0	GO: NA	Number of IPRs: 1	IPR: IPR004883; Lateral organ boundaries, LOB	KEGG best hit: vvi:100262205	KEGG best hit desc: hypothetical protein LOC100262205; K01955 carbamoyl-phosphate synthase large subunit [EC:6.3.5.5]	sp|Q9LNB9; B7XG86|RecName: Full=LOB domain-containing protein 2;AltName: Full=ASYMMETRIC LEAVES 2-like protein 32; OS=Arabidopsis thaliana (Mouse-ear cress). GN=Name=LBD2; Synonyms=ASL32; OrderedLocusNames=At1g06280;ORFNames=F9P14.14; PE=2: Evidence at transcript level;	TrEMBL best hit: B9S947
442	Pbr016187.1	Chr10	3983393	3985485	Number of GOs: 4	GO: GO:0003700; sequence-specific DNA binding transcription factor activity; Molecular Function. GO:0005515; protein binding; Molecular Function. GO:0006355; regulation of transcription, DNA-dependent; Biological Process. GO:0043565; sequence-specific DNA binding; Molecular Function	Number of IPRs: 2	IPR: IPR001356; Homeobox. IPR009057; Homeodomain-like	KEGG best hit: NA	KEGG best hit desc: NA	sp|Q6X7J4; O23662; Q8GX13|RecName: Full=WUSCHEL-related homeobox 9 {ECO:0000303|PubMed:14711878};AltName: Full=Protein STIMPY {ECO:0000303|PubMed:15753038}; OS=Arabidopsis thaliana (Mouse-ear cress). GN=Name=WOX9 {ECO:0000303|PubMed:14711878};Synonyms=STIP {ECO:0000303|PubMed:15753038};OrderedLocusNames=At2g33880 {ECO:0000312|TAIR:AT2G33880};ORFNames=T1B8.31 {ECO:0000312|EMBL:AAC69146.1}; PE=2: E…	TrEMBL best hit: C6TDQ4
443	Pbr016188.1	Chr10	3990715	3993021	Number of GOs: 8	GO: GO:0003924; GTPase activity; Molecular Function. GO:0005525; GTP binding; Molecular Function. GO:0005622; intracellular; Cellular Component. GO:0006886; intracellular protein transport; Biological Process. GO:0006913; nucleocytoplasmic transport; Biological Process. GO:0007165; signal transduction; Biological Process. GO:0007264; small GTPase mediated signal transduction; Biological Process. …	Number of IPRs: 7	IPR: IPR001806; Ras GTPase. IPR002041; Ran GTPase. IPR003577; Ras small GTPase, Ras type. IPR003578; Small GTPase, Rho type. IPR003579; Ras small GTPase, Rab type. IPR013753; Ras. IPR020851; Small GTPase	KEGG best hit: ath:AT5G60860	KEGG best hit desc: AtRABA1f (Arabidopsis Rab GTPase homolog A1f); GTP binding; K07976 Rab family, other	sp|Q9FJH0|RecName: Full=Ras-related protein RABA1f; OS=Arabidopsis thaliana (Mouse-ear cress). GN=Name=RABA1F; OrderedLocusNames=At5g60860; ORFNames=MAE1.9; PE=2: Evidence at transcript level;	TrEMBL best hit: F6HM55
444	Pbr016189.1	Chr10	3994260	3996371	Number of GOs: 0	GO: NA	Number of IPRs: 1	IPR: IPR019380; Casein kinase substrate, phosphoprotein PP28	KEGG best hit: NA	KEGG best hit desc: NA	sp|Q62785; Q62890|RecName: Full=28 kDa heat- and acid-stable phosphoprotein;AltName: Full=PDGF-associated protein;AltName: Full=PDGFA-associated protein 1; OS=Rattus norvegicus (Rat). GN=Name=Pdap1; Synonyms=Haspp28; PE=1: Evidence at protein level;	TrEMBL best hit: B9S942
445	Pbr016190.1	Chr10	3998054	3999765	Number of GOs: 2	GO: GO:0008152; metabolic process; Biological Process. GO:0016758; transferase activity, transferring hexosyl groups; Molecular Function	Number of IPRs: 1	IPR: IPR002213; UDP-glucuronosyl/UDP-glucosyltransferase	KEGG best hit: ath:AT2G36760	KEGG best hit desc: UGT73C2 (UDP-glucosyl transferase 73C2); UDP-glycosyltransferase/ transferase, transferring glycosyl groups / transferase, transferring hexosyl groups; K13496 UDP-glucosyl transferase 73C [EC:2.4.1.-]	sp|Q9T081|RecName: Full=UDP-glycosyltransferase 79B3; OS=Arabidopsis thaliana (Mouse-ear cress). GN=Name=UGT79B3; OrderedLocusNames=At4g27570; ORFNames=T29A15.60; PE=2: Evidence at transcript level;	TrEMBL best hit: B9S939
446	Pbr016191.1	Chr10	4009944	4012761	Number of GOs: 0	GO: NA	Number of IPRs: 0	IPR: NA	KEGG best hit: NA	KEGG best hit desc: NA	sp: NA	TrEMBL best hit: B9H2N4
447	Pbr016192.1	Chr10	4014341	4016000	Number of GOs: 2	GO: GO:0008152; metabolic process; Biological Process. GO:0016758; transferase activity, transferring hexosyl groups; Molecular Function	Number of IPRs: 1	IPR: IPR002213; UDP-glucuronosyl/UDP-glucosyltransferase	KEGG best hit: ath:AT2G36780	KEGG best hit desc: UDP-glucoronosyl/UDP-glucosyl transferase family protein; K13496 UDP-glucosyl transferase 73C [EC:2.4.1.-]	sp|Q9FN26|RecName: Full=UDP-glycosyltransferase 79B6; OS=Arabidopsis thaliana (Mouse-ear cress). GN=Name=UGT79B6; OrderedLocusNames=At5g54010; ORFNames=K19P17.18; PE=2: Evidence at transcript level;	TrEMBL best hit: B9S939
448	Pbr016193.1	Chr10	4025590	4027516	Number of GOs: 0	GO: NA	Number of IPRs: 0	IPR: NA	KEGG best hit: NA	KEGG best hit desc: NA	sp: NA	TrEMBL best hit: D5MRQ4
449	Pbr016194.1	Chr10	4029811	4032811	Number of GOs: 0	GO: NA	Number of IPRs: 1	IPR: IPR010754; Optic atrophy 3-like	KEGG best hit: bmy:Bm1_17945	KEGG best hit desc: ribonucleoside-diphosphate reductase large chain, putative (EC:1.17.4.1); K10807 ribonucleoside-diphosphate reductase subunit M1 [EC:1.17.4.1]	sp|Q9P7W0|RecName: Full=OPA3-like protein; OS=Schizosaccharomyces pombe (strain 972 / ATCC 24843) (Fission yeast). GN=ORFNames=SPBC1703.11; PE=3: Inferred from homology;	TrEMBL best hit: B9N9L1
450	Pbr016195.1	Chr10	4034743	4035153	Number of GOs: 3	GO: GO:0000786; nucleosome; Cellular Component. GO:0003677; DNA binding; Molecular Function. GO:0006334; nucleosome assembly; Biological Process	Number of IPRs: 3	IPR: IPR000164; Histone H3. IPR007125; Histone core. IPR009072; Histone-fold	KEGG best hit: zma:100192589	KEGG best hit desc: H3C4, H3C2, H3C3; Histone H3.2; K11253 histone H3	sp|Q76MV0|RecName: Full=Histone H3.2; OS=Nicotiana tabacum (Common tobacco). GN=Name=B34; PE=1: Evidence at protein level;	TrEMBL best hit: Q71CZ4
451	Pbr016196.1	Chr10	4035450	4035650	Number of GOs: 0	GO: NA	Number of IPRs: 0	IPR: NA	KEGG best hit: NA	KEGG best hit desc: NA	sp: NA	TrEMBL best hit: NA
452	Pbr016197.1	Chr10	4037279	4038248	Number of GOs: 0	GO: NA	Number of IPRs: 1	IPR: IPR006747; Protein of unknown function DUF599	KEGG best hit: NA	KEGG best hit desc: NA	sp: NA	TrEMBL best hit: C6T8L0
453	Pbr016198.1	Chr10	4039787	4040667	Number of GOs: 0	GO: NA	Number of IPRs: 1	IPR: IPR006747; Protein of unknown function DUF599	KEGG best hit: NA	KEGG best hit desc: NA	sp: NA	TrEMBL best hit: C6T8L0
454	Pbr016199.1	Chr10	4041672	4042491	Number of GOs: 0	GO: NA	Number of IPRs: 0	IPR: NA	KEGG best hit: NA	KEGG best hit desc: NA	sp: NA	TrEMBL best hit: C5YKJ5
455	Pbr016200.1	Chr10	4043224	4046294	Number of GOs: 2	GO: GO:0000036; acyl carrier activity; Molecular Function. GO:0048037; cofactor binding; Molecular Function	Number of IPRs: 3	IPR: IPR006163; Phosphopantetheine-binding. IPR006747; Protein of unknown function DUF599. IPR009081; Acyl carrier protein-like	KEGG best hit: pop:POPTR_814510	KEGG best hit desc: hypothetical protein; K03955 NADH dehydrogenase (ubiquinone) 1 alpha/beta subcomplex 1 [EC:1.6.5.3 1.6.99.3]	sp|O80800; Q8LEU1|RecName: Full=Acyl carrier protein 2, mitochondrial;AltName: Full=MtACP-2;AltName: Full=NADH-ubiquinone oxidoreductase 9.6 kDa subunit;Flags: Precursor; OS=Arabidopsis thaliana (Mouse-ear cress). GN=Name=MTACP2; OrderedLocusNames=At1g65290; ORFNames=T8F5.6; PE=1: Evidence at protein level;	TrEMBL best hit: C6T8L0
456	Pbr016201.1	Chr10	4060921	4066250	Number of GOs: 5	GO: GO:0003677; DNA binding; Molecular Function. GO:0005634; nucleus; Cellular Component. GO:0006355; regulation of transcription, DNA-dependent; Biological Process. GO:0009725; response to hormone stimulus; Biological Process. GO:0045449; regulation of transcription; Biological Process	Number of IPRs: 3	IPR: IPR003340; Transcriptional factor B3. IPR010525; Auxin response factor. IPR015300; DNA-binding pseudobarrel domain	KEGG best hit: rcu:RCOM_1011410	KEGG best hit desc: Auxin response factor, putative; K14486 auxin response factor	sp|O23661; O23670; O81087; Q33DU9|RecName: Full=Auxin response factor 3;AltName: Full=Protein ETTIN; OS=Arabidopsis thaliana (Mouse-ear cress). GN=Name=ARF3; Synonyms=ETT; OrderedLocusNames=At2g33860;ORFNames=T1B8.30; PE=1: Evidence at protein level;	TrEMBL best hit: D9ZIM4
457	Pbr016202.1	Chr10	4068035	4072911	Number of GOs: 2	GO: GO:0008219; cell death; Biological Process. GO:0016021; integral to membrane; Cellular Component	Number of IPRs: 1	IPR: IPR004326; Mlo-related protein	KEGG best hit: ath:AT1G61560	KEGG best hit desc: MLO6; MLO6 (MILDEW RESISTANCE LOCUS O 6); calmodulin binding; K08472 mlo protein	sp|Q94KB7; Q9SY94|RecName: Full=MLO-like protein 6; OS=Arabidopsis thaliana (Mouse-ear cress). GN=Name=MLO6; OrderedLocusNames=At1g61560; ORFNames=T25B24.9; PE=2: Evidence at transcript level;	TrEMBL best hit: D7TJF0
458	Pbr016203.1	Chr10	4083681	4084879	Number of GOs: 3	GO: GO:0009055; electron carrier activity; Molecular Function. GO:0015035; protein disulfide oxidoreductase activity; Molecular Function. GO:0045454; cell redox homeostasis; Biological Process	Number of IPRs: 2	IPR: IPR002109; Glutaredoxin. IPR012336; Thioredoxin-like fold	KEGG best hit: ppp:PHYPADRAFT_38805	KEGG best hit desc: hypothetical protein; K03676 glutaredoxin 3	sp|Q9SGP6; C1JGQ9|RecName: Full=Glutaredoxin-C9;AltName: Full=Protein ROXY 19; OS=Arabidopsis thaliana (Mouse-ear cress). GN=Name=GRXC9; Synonyms=GRX480, ROXY19; OrderedLocusNames=At1g28480;ORFNames=F3M18.8; PE=1: Evidence at protein level;	TrEMBL best hit: B9RB85
459	Pbr016204.1	Chr10	4089011	4095818	Number of GOs: 2	GO: GO:0003924; GTPase activity; Molecular Function. GO:0005525; GTP binding; Molecular Function	Number of IPRs: 2	IPR: IPR003191; Guanylate-binding protein, C-terminal. IPR015894; Guanylate-binding protein, N-terminal	KEGG best hit: NA	KEGG best hit desc: NA	sp|Q8N8V2|RecName: Full=Guanylate-binding protein 7;AltName: Full=GTP-binding protein 7;AltName: Full=Guanine nucleotide-binding protein 7;AltName: Full=Guanylate-binding protein 4-like; OS=Homo sapiens (Human). GN=Name=GBP7; Synonyms=GBP4L; PE=2: Evidence at transcript level;	TrEMBL best hit: B9RB86
460	Pbr016205.1	Chr10	4097600	4100203	Number of GOs: 2	GO: GO:0003677; DNA binding; Molecular Function. GO:0045449; regulation of transcription; Biological Process	Number of IPRs: 1	IPR: IPR003441; No apical meristem (NAM) protein	KEGG best hit: NA	KEGG best hit desc: NA	sp|Q6NQK2; Q9C610; Q9C6M7|RecName: Full=NAC domain-containing protein 8; OS=Arabidopsis thaliana (Mouse-ear cress). GN=Name=NAC008; OrderedLocusNames=At1g25580; ORFNames=F14G11.2, F2J7.1; PE=2: Evidence at transcript level;	TrEMBL best hit: A5C117
461	Pbr016206.1	Chr10	4104934	4105944	Number of GOs: 4	GO: GO:0004672; protein kinase activity; Molecular Function. GO:0004674; protein serine/threonine kinase activity; Molecular Function. GO:0005524; ATP binding; Molecular Function. GO:0006468; protein phosphorylation; Biological Process	Number of IPRs: 6	IPR: IPR000719; Protein kinase, catalytic domain. IPR002290; Serine/threonine-protein kinase domain. IPR011009; Protein kinase-like domain. IPR017441; Protein kinase, ATP binding site. IPR017442; Serine/threonine-protein kinase-like domain. IPR020635; Tyrosine-protein kinase, catalytic domain	KEGG best hit: ath:AT3G59420	KEGG best hit desc: ACR4; ACR4 (ARABIDOPSIS CRINKLY4); kinase/ transmembrane receptor protein kinase; K00924 [EC:2.7.1.-]	sp|Q9LX29|RecName: Full=Serine/threonine-protein kinase-like protein ACR4;AltName: Full=Protein CRINKLY 4;Flags: Precursor; OS=Arabidopsis thaliana (Mouse-ear cress). GN=Name=ACR4; OrderedLocusNames=At3g59420; ORFNames=F25L23.280; PE=1: Evidence at protein level;	TrEMBL best hit: F6HM40
462	Pbr016207.1	Chr10	4109232	4112853	Number of GOs: 5	GO: GO:0004672; protein kinase activity; Molecular Function. GO:0004674; protein serine/threonine kinase activity; Molecular Function. GO:0005515; protein binding; Molecular Function. GO:0005524; ATP binding; Molecular Function. GO:0006468; protein phosphorylation; Biological Process	Number of IPRs: 10	IPR: IPR000719; Protein kinase, catalytic domain. IPR001611; Leucine-rich repeat. IPR002290; Serine/threonine-protein kinase domain. IPR003591; Leucine-rich repeat, typical subtype. IPR008271; Serine/threonine-protein kinase, active site. IPR011009; Protein kinase-like domain. IPR013210; Leucine-rich repeat-containing N-terminal, type 2. IPR017441; Protein kinase, ATP binding site. IPR017442; Ser…	KEGG best hit: ath:AT1G28440	KEGG best hit desc: HSL1; HSL1 (HAESA-Like 1); ATP binding / kinase/ protein serine/threonine kinase; K00924 [EC:2.7.1.-]	sp|Q9SGP2|RecName: Full=Receptor-like protein kinase HSL1;AltName: Full=Protein HAESA-LIKE1;Flags: Precursor; OS=Arabidopsis thaliana (Mouse-ear cress). GN=Name=HSL1; OrderedLocusNames=At1g28440; ORFNames=F3M18.12; PE=2: Evidence at transcript level;	TrEMBL best hit: Q6J330
463	Pbr016208.1	Chr10	4128228	4128871	Number of GOs: 0	GO: NA	Number of IPRs: 1	IPR: IPR007770; Protein of unknown function DUF679	KEGG best hit: NA	KEGG best hit desc: NA	sp: NA	TrEMBL best hit: F6HM38
464	Pbr016209.1	Chr10	4129411	4131587	Number of GOs: 0	GO: NA	Number of IPRs: 1	IPR: IPR002885; Pentatricopeptide repeat	KEGG best hit: ath:AT5G03560	KEGG best hit desc: nucleobase:cation symporter; K03457 nucleobase:cation symporter-1, NCS1 family	sp|Q9FNL2|RecName: Full=Pentatricopeptide repeat-containing protein At5g46100; OS=Arabidopsis thaliana (Mouse-ear cress). GN=OrderedLocusNames=At5g46100; ORFNames=MCL19.15; PE=2: Evidence at transcript level;	TrEMBL best hit: D7TXN2
465	Pbr016210.1	Chr10	4134265	4137554	Number of GOs: 0	GO: NA	Number of IPRs: 1	IPR: IPR004853; Domain of unknown function DUF250	KEGG best hit: pon:100447505	KEGG best hit desc: cell division protein kinase 11B-like; K08818 cell division cycle 2-like [EC:2.7.11.22]	sp|P21727|RecName: Full=Triose phosphate/phosphate translocator, chloroplastic;AltName: Full=E30;AltName: Full=p36;Flags: Precursor; OS=Pisum sativum (Garden pea). GN= PE=1: Evidence at protein level;	TrEMBL best hit: B9RB94
466	Pbr016211.1	Chr10	4140600	4150120	Number of GOs: 4	GO: GO:0003700; sequence-specific DNA binding transcription factor activity; Molecular Function. GO:0005515; protein binding; Molecular Function. GO:0006355; regulation of transcription, DNA-dependent; Biological Process. GO:0043565; sequence-specific DNA binding; Molecular Function	Number of IPRs: 5	IPR: IPR001356; Homeobox. IPR004022; DDT domain. IPR009057; Homeodomain-like. IPR018500; DDT domain, subgroup. IPR018501; DDT domain superfamily	KEGG best hit: pif:PITG_00982	KEGG best hit desc: hypothetical protein; K11655 bromodomain adjacent to zinc finger domain protein 1A	sp|P09026; P10285; Q4PJ06; Q61680|RecName: Full=Homeobox protein Hox-B3;AltName: Full=Homeobox protein Hox-2.7;AltName: Full=Homeobox protein MH-23; OS=Mus musculus (Mouse). GN=Name=Hoxb3; Synonyms=Hox-2.7, Hoxb-3; PE=2: Evidence at transcript level;	TrEMBL best hit: B9RB95
467	Pbr016212.1	Chr10	4150804	4152565	Number of GOs: 3	GO: GO:0006457; protein folding; Biological Process. GO:0031072; heat shock protein binding; Molecular Function. GO:0051082; unfolded protein binding; Molecular Function	Number of IPRs: 5	IPR: IPR001623; Heat shock protein DnaJ, N-terminal. IPR002939; Chaperone DnaJ, C-terminal. IPR003095; Heat shock protein DnaJ. IPR008971; HSP40/DnaJ peptide-binding. IPR018253; Heat shock protein DnaJ, conserved site	KEGG best hit: rcu:RCOM_1673240	KEGG best hit desc: Protein SIS1, putative; K09510 DnaJ homolog subfamily B member 4	sp|Q5R8J8|RecName: Full=DnaJ homolog subfamily B member 4; OS=Pongo abelii (Sumatran orangutan) (Pongo pygmaeus abelii). GN=Name=DNAJB4; PE=2: Evidence at transcript level;	TrEMBL best hit: F6HM35
468	Pbr016213.1	Chr10	4154538	4162207	Number of GOs: 2	GO: GO:0004645; phosphorylase activity; Molecular Function. GO:0005975; carbohydrate metabolic process; Biological Process	Number of IPRs: 1	IPR: IPR000811; Glycosyl transferase, family 35	KEGG best hit: pop:POPTR_713920	KEGG best hit desc: hypothetical protein; K00688 starch phosphorylase [EC:2.4.1.1]	sp|Q00766; Q54TW6|RecName: Full=Glycogen phosphorylase 1; OS=Dictyostelium discoideum (Slime mold). GN=Name=glpV; ORFNames=DDB_G0281383; PE=1: Evidence at protein level;	TrEMBL best hit: F6HM34
469	Pbr016214.1	Chr10	4162951	4165809	Number of GOs: 0	GO: NA	Number of IPRs: 0	IPR: NA	KEGG best hit: NA	KEGG best hit desc: NA	sp: NA	TrEMBL best hit: D7TJD6
470	Pbr016215.1	Chr10	4166198	4167105	Number of GOs: 0	GO: NA	Number of IPRs: 0	IPR: NA	KEGG best hit: NA	KEGG best hit desc: NA	sp: NA	TrEMBL best hit: B9H2R0
471	Pbr016216.1	Chr10	4170997	4172342	Number of GOs: 0	GO: NA	Number of IPRs: 0	IPR: NA	KEGG best hit: NA	KEGG best hit desc: NA	sp|Q01197|RecName: Full=Protein E6; OS=Gossypium hirsutum (Upland cotton) (Gossypium mexicanum). GN=Name=E6; PE=2: Evidence at transcript level;	TrEMBL best hit: C6TJ93
472	Pbr016217.1	Chr10	4177368	4179023	Number of GOs: 0	GO: NA	Number of IPRs: 0	IPR: NA	KEGG best hit: NA	KEGG best hit desc: NA	sp: NA	TrEMBL best hit: D7TJD4
473	Pbr016218.1	Chr10	4179830	4180258	Number of GOs: 0	GO: NA	Number of IPRs: 0	IPR: NA	KEGG best hit: NA	KEGG best hit desc: NA	sp: NA	TrEMBL best hit: B9N3J0
474	Pbr016219.1	Chr10	4183899	4186296	Number of GOs: 0	GO: NA	Number of IPRs: 1	IPR: IPR008598; Drought induced 19/ RING finger protein 114	KEGG best hit: NA	KEGG best hit desc: NA	sp|Q688X9; A3B6T3|RecName: Full=Protein DEHYDRATION-INDUCED 19;AltName: Full=OsDi19; OS=Oryza sativa subsp. japonica (Rice). GN=Name=DI19-1; Synonyms=DI19;OrderedLocusNames=Os05g0562200, LOC_Os05g48800;ORFNames=OJ1115_B06.15, OsJ_018755; PE=2: Evidence at transcript level;	TrEMBL best hit: B9RBA5
475	Pbr016220.1	Chr10	4190089	4191984	Number of GOs: 0	GO: NA	Number of IPRs: 1	IPR: IPR002885; Pentatricopeptide repeat	KEGG best hit: rcu:RCOM_0340700	KEGG best hit desc: Cell division protein ftsH, putative (EC:3.6.4.3); K03798 cell division protease FtsH [EC:3.4.24.-]	sp|Q9SMZ2|RecName: Full=Pentatricopeptide repeat-containing protein At4g33170; OS=Arabidopsis thaliana (Mouse-ear cress). GN=Name=PCMP-H53; OrderedLocusNames=At4g33170; ORFNames=F4I10.100; PE=3: Inferred from homology;	TrEMBL best hit: F6HM28
476	Pbr016221.1	Chr10	4192289	4198629	Number of GOs: 4	GO: GO:0009055; electron carrier activity; Molecular Function. GO:0015035; protein disulfide oxidoreductase activity; Molecular Function. GO:0019904; protein domain specific binding; Molecular Function. GO:0045454; cell redox homeostasis; Biological Process	Number of IPRs: 5	IPR: IPR000308; 14-3-3 protein. IPR002109; Glutaredoxin. IPR012336; Thioredoxin-like fold. IPR020864; Membrane attack complex component/perforin (MACPF) domain. IPR023410; 14-3-3 domain	KEGG best hit: vvi:100265126	KEGG best hit desc: hypothetical protein LOC100265126; K03676 glutaredoxin 3	sp|Q8GWS0; Q9SVU1|RecName: Full=Glutaredoxin-C5, chloroplastic {ECO:0000303|PubMed:15170506};Flags: Precursor; OS=Arabidopsis thaliana (Mouse-ear cress). GN=Name=GRXC5 {ECO:0000303|PubMed:15170506};OrderedLocusNames=At4g28730 {ECO:0000312|TAIR:AT4G28730};ORFNames=F16A16.160 {ECO:0000312|EMBL:CAA22979.1}; PE=1: Evidence at protein level;	TrEMBL best hit: B9H2R6
477	Pbr016222.1	Chr10	4207346	4208187	Number of GOs: 3	GO: GO:0003677; DNA binding; Molecular Function. GO:0003700; sequence-specific DNA binding transcription factor activity; Molecular Function. GO:0006355; regulation of transcription, DNA-dependent; Biological Process	Number of IPRs: 2	IPR: IPR001471; Pathogenesis-related transcriptional factor/ERF, DNA-binding. IPR016177; DNA-binding, integrase-type	KEGG best hit: ath:AT3G15210	KEGG best hit desc: ERF4; ERF4 (ETHYLENE RESPONSIVE ELEMENT BINDING FACTOR 4); DNA binding / protein binding / transcription factor/ transcription repressor; K09286 EREBP-like factor	sp|O80340; O23107; Q53XI2|RecName: Full=Ethylene-responsive transcription factor 4;AltName: Full=Ethylene-responsive element-binding factor 4;AltName: Full=Protein RELATED TO APETALA2 5; OS=Arabidopsis thaliana (Mouse-ear cress). GN=Name=ERF4; Synonyms=ERF-4, ERF078, RAP2-5;OrderedLocusNames=At3g15210; ORFNames=K7L4.1; PE=1: Evidence at protein level;	TrEMBL best hit: D5L109
478	Pbr016223.1	Chr10	4215272	4218185	Number of GOs: 0	GO: NA	Number of IPRs: 1	IPR: IPR004910; Yippee-like protein	KEGG best hit: NA	KEGG best hit desc: NA	sp|Q9FN32|RecName: Full=Protein yippee-like At5g53940; OS=Arabidopsis thaliana (Mouse-ear cress). GN=OrderedLocusNames=At5g53940; ORFNames=K19P17.11; PE=2: Evidence at transcript level;	TrEMBL best hit: B9RBA9
479	Pbr016224.1	Chr10	4229722	4230563	Number of GOs: 3	GO: GO:0003677; DNA binding; Molecular Function. GO:0003700; sequence-specific DNA binding transcription factor activity; Molecular Function. GO:0006355; regulation of transcription, DNA-dependent; Biological Process	Number of IPRs: 2	IPR: IPR001471; Pathogenesis-related transcriptional factor/ERF, DNA-binding. IPR016177; DNA-binding, integrase-type	KEGG best hit: ath:AT5G44210	KEGG best hit desc: ERF9; ERF9 (ERF DOMAIN PROTEIN 9); DNA binding / transcription factor/ transcription repressor; K09286 EREBP-like factor	sp|Q94ID6; Q9SGN3|RecName: Full=Ethylene-responsive transcription factor 12;AltName: Full=Ethylene-responsive element-binding factor 12; OS=Arabidopsis thaliana (Mouse-ear cress). GN=Name=ERF12; Synonyms=ERF-12, ERF081; OrderedLocusNames=At1g28360;ORFNames=F3M18.21; PE=2: Evidence at transcript level;	TrEMBL best hit: C0J9I3
480	Pbr016225.1	Chr10	4232154	4236309	Number of GOs: 1	GO: GO:0005515; protein binding; Molecular Function	Number of IPRs: 2	IPR: IPR001611; Leucine-rich repeat. IPR021720; Malectin	KEGG best hit: vvi:100247683	KEGG best hit desc: similar to somatic embryogenesis receptor kinase; K13418 somatic embryogenesis receptor kinase 1 [EC:2.7.10.1 2.7.11.1]	sp|Q9ZQQ7|RecName: Full=Putative leucine-rich repeat receptor-like serine/threonine-protein kinase At2g14440;Flags: Precursor; OS=Arabidopsis thaliana (Mouse-ear cress). GN=OrderedLocusNames=At2g14440; ORFNames=T13P21.18; PE=3: Inferred from homology;	TrEMBL best hit: D7TJC6
481	Pbr016226.1	Chr10	4241455	4241811	Number of GOs: 0	GO: NA	Number of IPRs: 0	IPR: NA	KEGG best hit: NA	KEGG best hit desc: NA	sp: NA	TrEMBL best hit: NA
482	Pbr016227.1	Chr10	4244138	4247461	Number of GOs: 7	GO: GO:0004672; protein kinase activity; Molecular Function. GO:0004674; protein serine/threonine kinase activity; Molecular Function. GO:0005515; protein binding; Molecular Function. GO:0005524; ATP binding; Molecular Function. GO:0005529; sugar binding; Molecular Function. GO:0006468; protein phosphorylation; Biological Process. GO:0048544; recognition of pollen; Biological Process	Number of IPRs: 13	IPR: IPR000719; Protein kinase, catalytic domain. IPR000742; Epidermal growth factor-like, type 3. IPR000858; S-locus glycoprotein. IPR001245; Serine-threonine/tyrosine-protein kinase. IPR001480; Bulb-type lectin domain. IPR002290; Serine/threonine-protein kinase domain. IPR003609; Apple-like. IPR008271; Serine/threonine-protein kinase, active site. IPR011009; Protein kinase-like domain. IPR01322…	KEGG best hit: zma:100283091	KEGG best hit desc: si606018d05; LOC100283091; K13430 serine/threonine-protein kinase PBS1 [EC:2.7.11.1]	sp|Q9ZT07; F4I8U7; Q9LQ00; Q9SXB9|RecName: Full=G-type lectin S-receptor-like serine/threonine-protein kinase RKS1;AltName: Full=Receptor-like protein kinase 1;Flags: Precursor; OS=Arabidopsis thaliana (Mouse-ear cress). GN=Name=RKS1; OrderedLocusNames=At1g11340; ORFNames=T23J18.1, T28P6.1; PE=3: Inferred from homology;	TrEMBL best hit: B9RXX5
483	Pbr016228.1	Chr10	4253498	4256676	Number of GOs: 2	GO: GO:0003676; nucleic acid binding; Molecular Function. GO:0008270; zinc ion binding; Molecular Function	Number of IPRs: 1	IPR: IPR000571; Zinc finger, CCCH-type	KEGG best hit: NA	KEGG best hit desc: NA	sp|Q84VG7|RecName: Full=Protein FRIGIDA-ESSENTIAL 1;AltName: Full=Zinc finger CCCH domain-containing protein 27; OS=Arabidopsis thaliana (Mouse-ear cress). GN=Name=FES1; OrderedLocusNames=At2g33835; ORFNames=T1B8; PE=1: Evidence at protein level;	TrEMBL best hit: D7TJC5
484	Pbr016229.1	Chr10	4258464	4259003	Number of GOs: 0	GO: NA	Number of IPRs: 0	IPR: NA	KEGG best hit: NA	KEGG best hit desc: NA	sp: NA	TrEMBL best hit: B7FM92
485	Pbr016230.1	Chr10	4261860	4263151	Number of GOs: 0	GO: NA	Number of IPRs: 1	IPR: IPR008406; Dormancyauxin associated	KEGG best hit: NA	KEGG best hit desc: NA	sp|Q05349|RecName: Full=Auxin-repressed 12.5 kDa protein; OS=Fragaria ananassa (Strawberry). GN= PE=2: Evidence at transcript level;	TrEMBL best hit: Q9ATC9
486	Pbr016231.2	Chr10	4264459	4268785	Number of GOs: 2	GO: GO:0005515; protein binding; Molecular Function. GO:0008270; zinc ion binding; Molecular Function	Number of IPRs: 3	IPR: IPR001841; Zinc finger, RING-type. IPR017907; Zinc finger, RING-type, conserved site. IPR018957; Zinc finger, C3HC4 RING-type	KEGG best hit: pop:POPTR_580932	KEGG best hit desc: hypothetical protein; K10695 E3 ubiquitin-protein ligase RNF1/2 [EC:6.3.2.19]	sp|Q9FKW0|RecName: Full=Putative E3 ubiquitin-protein ligase RING1a;AltName: Full=Polycomb complex protein RING1a;AltName: Full=Protein RING1a;AltName: Full=Ring finger protein 434; OS=Arabidopsis thaliana (Mouse-ear cress). GN=Name=RING1A; Synonyms=RF434; OrderedLocusNames=At5g44280;ORFNames=K9L2.3; PE=1: Evidence at protein level;	TrEMBL best hit: B9N3I0
487	Pbr016232.1	Chr10	4273100	4278108	Number of GOs: 1	GO: GO:0003824; catalytic activity; Molecular Function	Number of IPRs: 1	IPR: IPR009003; Peptidase cysteine/serine, trypsin-like	KEGG best hit: NA	KEGG best hit desc: NA	sp|Q8VZD4; Q9FZA5|RecName: Full=Glyoxysomal processing protease, glyoxysomal;AltName: Full=DEG-protease; OS=Arabidopsis thaliana (Mouse-ear cress). GN=Name=DEG15; Synonyms=GPP; OrderedLocusNames=At1g28320;ORFNames=F3H9.2, F3H9.3; PE=1: Evidence at protein level;	TrEMBL best hit: B9H2S3
488	Pbr016233.1	Chr10	4280413	4280724	Number of GOs: 0	GO: NA	Number of IPRs: 0	IPR: NA	KEGG best hit: NA	KEGG best hit desc: NA	sp: NA	TrEMBL best hit: NA
489	Pbr016234.1	Chr10	4281968	4284093	Number of GOs: 0	GO: NA	Number of IPRs: 2	IPR: IPR018108; Mitochondrial substrate/solute carrier. IPR023395; Mitochondrial carrier domain	KEGG best hit: ddi:DDB_G0290913	KEGG best hit desc: mcfS; mitochondrial substrate carrier family protein; K03454 mitochondrial carrier protein, MC family	sp|Q54FE6|RecName: Full=Mitochondrial substrate carrier family protein S;AltName: Full=Carnitine/acylcarnitine translocase;AltName: Full=Solute carrier family 25 member 20 homolog B; OS=Dictyostelium discoideum (Slime mold). GN=Name=mcfS; Synonyms=slc25a20B; ORFNames=DDB_G0290913; PE=3: Inferred from homology;	TrEMBL best hit: D7TJC0
490	Pbr016235.1	Chr10	4285044	4286828	Number of GOs: 2	GO: GO:0003677; DNA binding; Molecular Function. GO:0005634; nucleus; Cellular Component	Number of IPRs: 1	IPR: IPR004333; Transcription factor, SBP-box	KEGG best hit: NA	KEGG best hit desc: NA	sp|Q38740|RecName: Full=Squamosa promoter-binding protein 2; OS=Antirrhinum majus (Garden snapdragon). GN=Name=SBP2; PE=2: Evidence at transcript level;	TrEMBL best hit: D9ZJC2
491	Pbr016236.1	Chr10	4300224	4302395	Number of GOs: 3	GO: GO:0003677; DNA binding; Molecular Function. GO:0008270; zinc ion binding; Molecular Function. GO:0045449; regulation of transcription; Biological Process	Number of IPRs: 1	IPR: IPR003851; Zinc finger, Dof-type	KEGG best hit: NA	KEGG best hit desc: NA	sp|Q9FZA4|RecName: Full=Dof zinc finger protein DOF1.4; OS=Arabidopsis thaliana (Mouse-ear cress). GN=Name=DOF1.4; OrderedLocusNames=At1g28310; ORFNames=F3H9.4; PE=2: Evidence at transcript level;	TrEMBL best hit: D3GA37
492	Pbr016237.1	Chr10	4315051	4315923	Number of GOs: 3	GO: GO:0003677; DNA binding; Molecular Function. GO:0008270; zinc ion binding; Molecular Function. GO:0045449; regulation of transcription; Biological Process	Number of IPRs: 1	IPR: IPR003851; Zinc finger, Dof-type	KEGG best hit: NA	KEGG best hit desc: NA	sp|Q84TE9; Q8LDE1; Q9LSS6|RecName: Full=Dof zinc finger protein DOF5.3; OS=Arabidopsis thaliana (Mouse-ear cress). GN=Name=DOF5.3; OrderedLocusNames=At5g60200; ORFNames=F15L12.9; PE=2: Evidence at transcript level;	TrEMBL best hit: B9H2S7
493	Pbr016238.1	Chr10	4323170	4323946	Number of GOs: 0	GO: NA	Number of IPRs: 0	IPR: NA	KEGG best hit: NA	KEGG best hit desc: NA	sp: NA	TrEMBL best hit: D7TJB6
494	Pbr016239.1	Chr10	4327541	4328480	Number of GOs: 0	GO: NA	Number of IPRs: 0	IPR: NA	KEGG best hit: NA	KEGG best hit desc: NA	sp|P23283|RecName: Full=Desiccation-related protein PCC3-06; OS=Craterostigma plantagineum (Blue gem) (Torenia plantagineum). GN= PE=2: Evidence at transcript level;	TrEMBL best hit: F6HJV8
495	Pbr016240.1	Chr10	4337183	4338341	Number of GOs: 0	GO: NA	Number of IPRs: 0	IPR: NA	KEGG best hit: NA	KEGG best hit desc: NA	sp: NA	TrEMBL best hit: NA
496	Pbr016241.1	Chr10	4338922	4341515	Number of GOs: 2	GO: GO:0003677; DNA binding; Molecular Function. GO:0006355; regulation of transcription, DNA-dependent; Biological Process	Number of IPRs: 2	IPR: IPR003340; Transcriptional factor B3. IPR015300; DNA-binding pseudobarrel domain	KEGG best hit: zma:100284738	KEGG best hit desc: DNA-binding protein RAV1; K09287 RAV-like factor	sp|Q1PFR7; A0ME96; Q93VR5; Q9FZA3|RecName: Full=B3 domain-containing transcription factor LEC2;AltName: Full=Protein LEAFY COTYLEDON 2; OS=Arabidopsis thaliana (Mouse-ear cress). GN=Name=LEC2; OrderedLocusNames=At1g28300; ORFNames=F3H9.5; PE=2: Evidence at transcript level;	TrEMBL best hit: B9RBC5
497	Pbr016242.1	Chr10	4341805	4344323	Number of GOs: 5	GO: GO:0003723; RNA binding; Molecular Function. GO:0003735; structural constituent of ribosome; Molecular Function. GO:0005622; intracellular; Cellular Component. GO:0005840; ribosome; Cellular Component. GO:0006412; translation; Biological Process	Number of IPRs: 5	IPR: IPR000851; Ribosomal protein S5. IPR005324; Ribosomal protein S5, C-terminal. IPR013810; Ribosomal protein S5, N-terminal. IPR018192; Ribosomal protein S5, N-terminal, conserved site. IPR020568; Ribosomal protein S5 domain 2-type fold	KEGG best hit: rcu:RCOM_1674110	KEGG best hit desc: 30S ribosomal protein S5, putative; K02988 small subunit ribosomal protein S5	sp|P93014|RecName: Full=30S ribosomal protein S5, chloroplastic;Flags: Precursor; OS=Arabidopsis thaliana (Mouse-ear cress). GN=Name=rps5; OrderedLocusNames=At2g33800; ORFNames=T1B8.10; PE=2: Evidence at transcript level;	TrEMBL best hit: B9RBC3
498	Pbr016243.1	Chr10	4345906	4348144	Number of GOs: 0	GO: NA	Number of IPRs: 0	IPR: NA	KEGG best hit: NA	KEGG best hit desc: NA	sp: NA	TrEMBL best hit: C6T382
499	Pbr016244.1	Chr10	4348945	4353118	Number of GOs: 0	GO: NA	Number of IPRs: 1	IPR: IPR019458; Telomerase activating protein Est1	KEGG best hit: ppp:PHYPADRAFT_96795	KEGG best hit desc: hypothetical protein; K14409 protein SMG7	sp|Q5RJH6; Q63ZW5; Q6ZQF3|RecName: Full=Protein SMG7;AltName: Full=EST1-like protein C;AltName: Full=SMG-7 homolog; OS=Mus musculus (Mouse). GN=Name=Smg7; Synonyms=Est1c, Kiaa0250; PE=2: Evidence at transcript level;	TrEMBL best hit: B9N3G8
500	Pbr016245.1	Chr10	4372578	4373529	Number of GOs: 0	GO: NA	Number of IPRs: 1	IPR: IPR008801; Rapid ALkalinization Factor	KEGG best hit: NA	KEGG best hit desc: NA	sp: NA	TrEMBL best hit: C6TM14
501	Pbr016246.1	Chr10	4383550	4384682	Number of GOs: 0	GO: NA	Number of IPRs: 1	IPR: IPR008889; VQ	KEGG best hit: NA	KEGG best hit desc: NA	sp: NA	TrEMBL best hit: A5AP07
502	Pbr016247.1	Chr10	4393993	4394975	Number of GOs: 1	GO: GO:0005199; structural constituent of cell wall; Molecular Function	Number of IPRs: 2	IPR: IPR003882; Pistil-specific extensin-like protein. IPR006041; Pollen Ole e 1 allergen/extensin	KEGG best hit: olu:OSTLU_26100	KEGG best hit desc: hypothetical protein; K03006 DNA-directed RNA polymerase II subunit RPB1 [EC:2.7.7.6]	sp|Q01484; Q01485; Q08AC7; Q08AC8; Q7Z3L5|RecName: Full=Ankyrin-2;AltName: Full=Ankyrin-B;AltName: Full=Brain ankyrin;AltName: Full=Non-erythroid ankyrin; OS=Homo sapiens (Human). GN=Name=ANK2; PE=1: Evidence at protein level;	TrEMBL best hit: B9RBC9
503	Pbr016248.1	Chr10	4400103	4402827	Number of GOs: 2	GO: GO:0003743; translation initiation factor activity; Molecular Function. GO:0006413; translational initiation; Biological Process	Number of IPRs: 1	IPR: IPR007783; Eukaryotic translation initiation factor 3, subunit 7	KEGG best hit: rcu:RCOM_1674280	KEGG best hit desc: eukaryotic translation initiation factor 3 subunit, putative; K03251 translation initiation factor eIF-3 subunit 7	sp|P56820; B5X0N5; Q9C5Y8|RecName: Full=Eukaryotic translation initiation factor 3 subunit D {ECO:0000255|HAMAP-Rule:MF_03003};AltName: Full=Eukaryotic translation initiation factor 3 subunit 7 {ECO:0000255|HAMAP-Rule:MF_03003};AltName: Full=eIF-3-zeta {ECO:0000255|HAMAP-Rule:MF_03003};AltName: Full=p66; OS=Arabidopsis thaliana (Mouse-ear cress). GN=Name=TIF3D1; OrderedLocusNames=At4g20980; ORFNa…	TrEMBL best hit: F6HJU0
504	Pbr016249.1	Chr10	4407875	4408677	Number of GOs: 0	GO: NA	Number of IPRs: 0	IPR: NA	KEGG best hit: NA	KEGG best hit desc: NA	sp: NA	TrEMBL best hit: B9N3G5
505	Pbr016250.1	Chr10	4414884	4418034	Number of GOs: 4	GO: GO:0004672; protein kinase activity; Molecular Function. GO:0004674; protein serine/threonine kinase activity; Molecular Function. GO:0005524; ATP binding; Molecular Function. GO:0006468; protein phosphorylation; Biological Process	Number of IPRs: 6	IPR: IPR000719; Protein kinase, catalytic domain. IPR001245; Serine-threonine/tyrosine-protein kinase. IPR002290; Serine/threonine-protein kinase domain. IPR008271; Serine/threonine-protein kinase, active site. IPR011009; Protein kinase-like domain. IPR020635; Tyrosine-protein kinase, catalytic domain	KEGG best hit: ddi:DDB_G0281557	KEGG best hit desc: drkD; DRK subfamily protein kinase; K04424 sterile alpha motif and leucine zipper containing kinase AZK [EC:2.7.11.25]	sp|Q2MHE4; F4HYS2; Q9MAV2|RecName: Full=Serine/threonine-protein kinase HT1;AltName: Full=High leaf temperature protein 1; OS=Arabidopsis thaliana (Mouse-ear cress). GN=Name=HT1; OrderedLocusNames=At1g62400; ORFNames=F24O1.13; PE=1: Evidence at protein level;	TrEMBL best hit: B9RBD2
506	Pbr016251.1	Chr10	4421487	4422953	Number of GOs: 0	GO: NA	Number of IPRs: 0	IPR: NA	KEGG best hit: NA	KEGG best hit desc: NA	sp: NA	TrEMBL best hit: B4FZ96
507	Pbr016252.1	Chr10	4423544	4425965	Number of GOs: 0	GO: NA	Number of IPRs: 1	IPR: IPR006502; Protein of unknown function DUF506, plant	KEGG best hit: NA	KEGG best hit desc: NA	sp: NA	TrEMBL best hit: B9H2U2
508	Pbr016253.1	Chr10	4437452	4439943	Number of GOs: 5	GO: GO:0004672; protein kinase activity; Molecular Function. GO:0004674; protein serine/threonine kinase activity; Molecular Function. GO:0005488; binding; Molecular Function. GO:0005524; ATP binding; Molecular Function. GO:0006468; protein phosphorylation; Biological Process	Number of IPRs: 9	IPR: IPR000719; Protein kinase, catalytic domain. IPR001220; Legume lectin, beta chain. IPR002290; Serine/threonine-protein kinase domain. IPR008271; Serine/threonine-protein kinase, active site. IPR008985; Concanavalin A-like lectin/glucanase. IPR011009; Protein kinase-like domain. IPR017441; Protein kinase, ATP binding site. IPR017442; Serine/threonine-protein kinase-like domain. IPR020635; Tyr…	KEGG best hit: ath:AT4G33430	KEGG best hit desc: BAK1; BAK1 (BRI1-ASSOCIATED RECEPTOR KINASE); kinase/ protein binding / protein heterodimerization/ protein serine/threonine kinase; K13416 brassinosteroid insensitive 1-associated receptor kinase 1 [EC:2.7.10.1 2.7.11.1]	sp|Q9S9U1; Q56WH7; Q7Y206|RecName: Full=L-type lectin-domain containing receptor kinase VII.1;Flags: Precursor; OS=Arabidopsis thaliana (Mouse-ear cress). GN=Name=LECRK71; OrderedLocusNames=At4g04960; ORFNames=T32N4.9; PE=2: Evidence at transcript level;	TrEMBL best hit: B9RBD4
509	Pbr016254.1	Chr10	4453920	4458780	Number of GOs: 0	GO: NA	Number of IPRs: 1	IPR: IPR006852; Protein of unknown function DUF616	KEGG best hit: NA	KEGG best hit desc: NA	sp: NA	TrEMBL best hit: B9H2U4
510	Pbr016255.1	Chr10	4459756	4460202	Number of GOs: 0	GO: NA	Number of IPRs: 0	IPR: NA	KEGG best hit: NA	KEGG best hit desc: NA	sp: NA	TrEMBL best hit: D7T0E2
511	Pbr016256.1	Chr10	4460981	4464642	Number of GOs: 6	GO: GO:0005506; iron ion binding; Molecular Function. GO:0005515; protein binding; Molecular Function. GO:0016165; lipoxygenase activity; Molecular Function. GO:0016702; oxidoreductase activity, acting on single donors with incorporation of molecular oxygen, incorporation of two atoms of oxygen; Molecular Function. GO:0046872; metal ion binding; Molecular Function. GO:0055114; oxidation-reduction…	Number of IPRs: 7	IPR: IPR000907; Lipoxygenase. IPR001024; Lipoxygenase, LH2. IPR001246; Lipoxygenase, plant. IPR008976; Lipase/lipooxygenase, PLAT/LH2. IPR013819; Lipoxygenase, C-terminal. IPR020833; Lipoxygenase, iron binding site. IPR020834; Lipoxygenase, conserved site	KEGG best hit: ath:AT1G67560	KEGG best hit desc: lipoxygenase family protein (EC:1.13.11.12); K00454 lipoxygenase [EC:1.13.11.12]	sp|Q9CAG3; Q0WLL0; Q56WC0|RecName: Full=Lipoxygenase 6, chloroplastic;Flags: Precursor; OS=Arabidopsis thaliana (Mouse-ear cress). GN=Name=LOX6; OrderedLocusNames=At1g67560; ORFNames=F12B7.11; PE=2: Evidence at transcript level;	TrEMBL best hit: B5B0D9
512	Pbr016257.1	Chr10	4466749	4473004	Number of GOs: 4	GO: GO:0000166; nucleotide binding; Molecular Function. GO:0005488; binding; Molecular Function. GO:0005524; ATP binding; Molecular Function. GO:0017111; nucleoside-triphosphatase activity; Molecular Function	Number of IPRs: 5	IPR: IPR003593; ATPase, AAA+ type, core. IPR003959; ATPase, AAA-type, core. IPR003960; ATPase, AAA-type, conserved site. IPR004201; Cell division protein 48, CDC48, domain 2. IPR009010; Aspartate decarboxylase-like fold	KEGG best hit: pop:POPTR_831118	KEGG best hit desc: hypothetical protein; K06027 vesicle-fusing ATPase [EC:3.6.4.6]	sp|Q9M0Y8; Q9ZPH6|RecName: Full=Vesicle-fusing ATPase;AltName: Full=N-ethylmaleimide-sensitive fusion protein;AltName: Full=Vesicular-fusion protein NSF; OS=Arabidopsis thaliana (Mouse-ear cress). GN=Name=NSF; OrderedLocusNames=At4g04910; ORFNames=T1J1.4; PE=2: Evidence at transcript level;	TrEMBL best hit: B9H2U6
513	Pbr016258.1	Chr10	4474756	4477052	Number of GOs: 5	GO: GO:0003723; RNA binding; Molecular Function. GO:0003735; structural constituent of ribosome; Molecular Function. GO:0005622; intracellular; Cellular Component. GO:0005840; ribosome; Cellular Component. GO:0006412; translation; Biological Process	Number of IPRs: 2	IPR: IPR001787; Ribosomal protein L21. IPR018258; Ribosomal protein L21, conserved site	KEGG best hit: vvi:100255002	KEGG best hit desc: hypothetical protein LOC100255002; K02888 large subunit ribosomal protein L21	sp|Q8L9A0; O65556; Q0WRT4; Q9B7N7|RecName: Full=50S ribosomal protein L21, mitochondrial {ECO:0000303|PubMed:11675010};AltName: Full=Protein NUCLEAR FUSION DEFECTIVE 1 {ECO:0000303|PubMed:16698901};Flags: Precursor; OS=Arabidopsis thaliana (Mouse-ear cress). GN=Name=RPL21M {ECO:0000303|PubMed:11675010};Synonyms=NFD1 {ECO:0000303|PubMed:16698901};OrderedLocusNames=At4g30930 {ECO:0000312|TAIR:AT4G3…	TrEMBL best hit: B9RZ99
514	Pbr016259.1	Chr10	4489977	4494846	Number of GOs: 2	GO: GO:0016881; acid-amino acid ligase activity; Molecular Function. GO:0043687; post-translational protein modification; Biological Process	Number of IPRs: 2	IPR: IPR000608; Ubiquitin-conjugating enzyme, E2. IPR016135; Ubiquitin-conjugating enzyme/RWD-like	KEGG best hit: ppp:PHYPADRAFT_40312	KEGG best hit desc: hypothetical protein; K10581 ubiquitin-conjugating enzyme E2 O [EC:6.3.2.19]	sp|Q8VY10; P93012; Q0WLN6; Q0WM96|RecName: Full=Probable ubiquitin-conjugating enzyme E2 24;AltName: Full=AtPHO2;AltName: Full=Ubiquitin carrier protein 24;AltName: Full=Ubiquitin-protein ligase 24; OS=Arabidopsis thaliana (Mouse-ear cress). GN=Name=UBC24; Synonyms=PHO2; OrderedLocusNames=At2g33770;ORFNames=T1B8.8; PE=2: Evidence at transcript level;	TrEMBL best hit: D7T0D7
515	Pbr016778.2	Chr12	19503849	19505120	Number of GOs: 0	GO: NA	Number of IPRs: 0	IPR: NA	KEGG best hit: NA	KEGG best hit desc: NA	sp: NA	TrEMBL best hit: NA
516	Pbr016779.1	Chr12	19506777	19509272	Number of GOs: 0	GO: NA	Number of IPRs: 0	IPR: NA	KEGG best hit: NA	KEGG best hit desc: NA	sp: NA	TrEMBL best hit: D7TL37
517	Pbr016780.1	Chr14	3005182	3008227	Number of GOs: 4	GO: GO:0004672; protein kinase activity; Molecular Function. GO:0004674; protein serine/threonine kinase activity; Molecular Function. GO:0005524; ATP binding; Molecular Function. GO:0006468; protein phosphorylation; Biological Process	Number of IPRs: 6	IPR: IPR000719; Protein kinase, catalytic domain. IPR002290; Serine/threonine-protein kinase domain. IPR008271; Serine/threonine-protein kinase, active site. IPR011009; Protein kinase-like domain. IPR017442; Serine/threonine-protein kinase-like domain. IPR020635; Tyrosine-protein kinase, catalytic domain	KEGG best hit: ath:AT5G47750	KEGG best hit desc: D6PKL2; D6PKL2 (D6 PROTEIN KINASE LIKE 2); kinase; K08286 protein-serine/threonine kinase [EC:2.7.11.-]	sp|Q9LFA2; Q9M590|RecName: Full=Serine/threonine-protein kinase KIPK;AltName: Full=KCBP-interacting protein kinase; OS=Arabidopsis thaliana (Mouse-ear cress). GN=Name=KIPK; OrderedLocusNames=At3g52890; ORFNames=F8J2_60; PE=1: Evidence at protein level;	TrEMBL best hit: B9T6Y2
518	Pbr016781.1	Chr14	3009022	3012966	Number of GOs: 3	GO: GO:0009058; biosynthetic process; Biological Process. GO:0016769; transferase activity, transferring nitrogenous groups; Molecular Function. GO:0030170; pyridoxal phosphate binding; Molecular Function	Number of IPRs: 2	IPR: IPR004839; Aminotransferase, class I/classII. IPR015424; Pyridoxal phosphate-dependent transferase, major domain	KEGG best hit: rcu:RCOM_0785090	KEGG best hit desc: histidinol-phosphate aminotransferase, putative (EC:2.6.1.9); K00817 histidinol-phosphate aminotransferase [EC:2.6.1.9]	sp|O82030|RecName: Full=Histidinol-phosphate aminotransferase, chloroplastic;AltName: Full=Imidazole acetol-phosphate transaminase;Flags: Precursor; OS=Nicotiana tabacum (Common tobacco). GN=Name=HPA; PE=2: Evidence at transcript level;	TrEMBL best hit: B9SB59
519	Pbr016782.1	Chr14	3018693	3019843	Number of GOs: 1	GO: GO:0005634; nucleus; Cellular Component	Number of IPRs: 2	IPR: IPR001748; G10 protein. IPR018230; BUD31/G10-related, conserved site	KEGG best hit: rcu:RCOM_0014080	KEGG best hit desc: Protein G10, putative; K12873 bud site selection protein 31	sp|Q94DE2; Q0J9K4; Q7XQE3|RecName: Full=Protein BUD31 homolog 1;AltName: Full=Protein G10 homolog 1; OS=Oryza sativa subsp. japonica (Rice). GN=OrderedLocusNames=Os01g0857700, LOC_Os01g63890;ORFNames=OsJ_004032, P0683F02.14;andOrderedLocusNames=Os04g0646100, LOC_Os04g55290;ORFNames=OsJ_015680, OSJNBa0070O11.6; PE=2: Evidence at transcript level;	TrEMBL best hit: B9T6Y0
520	Pbr016783.1	Chr14	3031833	3032129	Number of GOs: 0	GO: NA	Number of IPRs: 0	IPR: NA	KEGG best hit: NA	KEGG best hit desc: NA	sp: NA	TrEMBL best hit: NA
521	Pbr016784.1	Chr14	3036988	3037583	Number of GOs: 0	GO: NA	Number of IPRs: 0	IPR: NA	KEGG best hit: NA	KEGG best hit desc: NA	sp: NA	TrEMBL best hit: A5CB79
522	Pbr016785.1	Chr14	3040552	3050484	Number of GOs: 5	GO: GO:0000166; nucleotide binding; Molecular Function. GO:0005524; ATP binding; Molecular Function. GO:0016020; membrane; Cellular Component. GO:0016887; ATPase activity; Molecular Function. GO:0017111; nucleoside-triphosphatase activity; Molecular Function	Number of IPRs: 4	IPR: IPR003439; ABC transporter-like. IPR003593; ATPase, AAA+ type, core. IPR013525; ABC-2 type transporter. IPR013581; Plant PDR ABC transporter associated	KEGG best hit: cal:CaO19.5759	KEGG best hit desc: potential ABC family transporter similar to S. cerevisiae YNR070W; K08712 ATP-binding cassette, subfamily G (WHITE), member 2, SNQ2	sp|Q7PC87; Q56YS3; Q9SJR6|RecName: Full=ABC transporter G family member 34;AltName: Full=Pleiotropic drug resistance protein 6; OS=Arabidopsis thaliana (Mouse-ear cress). GN=Name=ABCG34; Synonyms=PDR6; OrderedLocusNames=At2g36380;ORFNames=F1O11.1; PE=2: Evidence at transcript level;	TrEMBL best hit: F6HKJ0
523	Pbr016786.1	Chr14	3051645	3058330	Number of GOs: 5	GO: GO:0000166; nucleotide binding; Molecular Function. GO:0005524; ATP binding; Molecular Function. GO:0016020; membrane; Cellular Component. GO:0016887; ATPase activity; Molecular Function. GO:0017111; nucleoside-triphosphatase activity; Molecular Function	Number of IPRs: 4	IPR: IPR003439; ABC transporter-like. IPR003593; ATPase, AAA+ type, core. IPR013525; ABC-2 type transporter. IPR013581; Plant PDR ABC transporter associated	KEGG best hit: cal:CaO19.5759	KEGG best hit desc: potential ABC family transporter similar to S. cerevisiae YNR070W; K08712 ATP-binding cassette, subfamily G (WHITE), member 2, SNQ2	sp|Q7PC87; Q56YS3; Q9SJR6|RecName: Full=ABC transporter G family member 34;AltName: Full=Pleiotropic drug resistance protein 6; OS=Arabidopsis thaliana (Mouse-ear cress). GN=Name=ABCG34; Synonyms=PDR6; OrderedLocusNames=At2g36380;ORFNames=F1O11.1; PE=2: Evidence at transcript level;	TrEMBL best hit: F6HKJ0
524	Pbr016787.1	Chr14	3060265	3068791	Number of GOs: 4	GO: GO:0003824; catalytic activity; Molecular Function. GO:0004553; hydrolase activity, hydrolyzing O-glycosyl compounds; Molecular Function. GO:0005975; carbohydrate metabolic process; Biological Process. GO:0043169; cation binding; Molecular Function	Number of IPRs: 7	IPR: IPR004193; Glycoside hydrolase, family 13, N-terminal. IPR006047; Glycosyl hydrolase, family 13, catalytic domain. IPR006048; Alpha-amylase, C-terminal all beta. IPR006589; Glycosyl hydrolase, family 13, subfamily, catalytic domain. IPR014756; Immunoglobulin E-set. IPR015902; Alpha amylase. IPR017853; Glycoside hydrolase, superfamily	KEGG best hit: rcu:RCOM_0022940	KEGG best hit desc: starch branching enzyme II, putative (EC:2.4.1.18); K00700 1,4-alpha-glucan branching enzyme [EC:2.4.1.18]	sp|Q08047|RecName: Full=1,4-alpha-glucan-branching enzyme 2, chloroplastic/amyloplastic;AltName: Full=Q-enzyme;AltName: Full=Starch-branching enzyme IIB;Flags: Precursor; OS=Zea mays (Maize). GN=Name=SBE1; PE=1: Evidence at protein level;	TrEMBL best hit: A4GW33
525	Pbr016788.1	Chr14	3070860	3073177	Number of GOs: 1	GO: GO:0005515; protein binding; Molecular Function	Number of IPRs: 1	IPR: IPR014977; WRC	KEGG best hit: NA	KEGG best hit desc: NA	sp: NA	TrEMBL best hit: D9ZIZ9
526	Pbr016789.1	Chr14	3091331	3092824	Number of GOs: 4	GO: GO:0003735; structural constituent of ribosome; Molecular Function. GO:0005622; intracellular; Cellular Component. GO:0005840; ribosome; Cellular Component. GO:0006412; translation; Biological Process	Number of IPRs: 3	IPR: IPR000439; Ribosomal protein L15e. IPR012678; Ribosomal protein L23/L15e. IPR020925; Ribosomal protein L15e, conserved site	KEGG best hit: pop:POPTR_646125	KEGG best hit desc: hypothetical protein; K02877 large subunit ribosomal protein L15e	sp|O82528|RecName: Full=60S ribosomal protein L15; OS=Petunia hybrida (Petunia). GN=Name=RPL15; PE=2: Evidence at transcript level;	TrEMBL best hit: A9PC51
527	Pbr016790.1	Chr14	3099897	3102315	Number of GOs: 0	GO: NA	Number of IPRs: 1	IPR: IPR007033; Golgin, RAB6-interacting	KEGG best hit: NA	KEGG best hit desc: NA	sp: NA	TrEMBL best hit: C6SY78
528	Pbr016791.1	Chr14	3130969	3133870	Number of GOs: 0	GO: NA	Number of IPRs: 0	IPR: NA	KEGG best hit: NA	KEGG best hit desc: NA	sp: NA	TrEMBL best hit: F6HKI4
529	Pbr016792.1	Chr14	3139737	3140378	Number of GOs: 3	GO: GO:0003677; DNA binding; Molecular Function. GO:0003700; sequence-specific DNA binding transcription factor activity; Molecular Function. GO:0006355; regulation of transcription, DNA-dependent; Biological Process	Number of IPRs: 2	IPR: IPR001471; Pathogenesis-related transcriptional factor/ERF, DNA-binding. IPR016177; DNA-binding, integrase-type	KEGG best hit: ath:AT4G25470	KEGG best hit desc: CBF2; CBF2 (C-REPEAT/DRE BINDING FACTOR 2); DNA binding / transcription activator/ transcription factor; K09286 EREBP-like factor	sp|Q9FJ93; A0MFN5; Q1PDK4; Q6J9R8|RecName: Full=Dehydration-responsive element-binding protein 1D;AltName: Full=C-repeat/dehydration-responsive element-binding factor 4; OS=Arabidopsis thaliana (Mouse-ear cress). GN=Name=DREB1D; Synonyms=CBF4, ERF028; OrderedLocusNames=At5g51990;ORFNames=MSG15.7; PE=2: Evidence at transcript level;	TrEMBL best hit: A5JV33
530	Pbr016793.1	Chr14	3149369	3150883	Number of GOs: 0	GO: NA	Number of IPRs: 1	IPR: IPR004158; Protein of unknown function DUF247, plant	KEGG best hit: NA	KEGG best hit desc: NA	sp|Q9SD53; Q56YU5|RecName: Full=UPF0481 protein At3g47200; OS=Arabidopsis thaliana (Mouse-ear cress). GN=OrderedLocusNames=At3g47200; ORFNames=F13I12.250; PE=2: Evidence at transcript level;	TrEMBL best hit: D7TJ30
531	Pbr016794.1	Chr14	3154809	3155231	Number of GOs: 0	GO: NA	Number of IPRs: 0	IPR: NA	KEGG best hit: NA	KEGG best hit desc: NA	sp: NA	TrEMBL best hit: B1Q4U4
532	Pbr016795.1	Chr14	3165140	3165739	Number of GOs: 3	GO: GO:0003677; DNA binding; Molecular Function. GO:0003700; sequence-specific DNA binding transcription factor activity; Molecular Function. GO:0006355; regulation of transcription, DNA-dependent; Biological Process	Number of IPRs: 2	IPR: IPR001471; Pathogenesis-related transcriptional factor/ERF, DNA-binding. IPR016177; DNA-binding, integrase-type	KEGG best hit: ath:AT4G25480	KEGG best hit desc: DREB1A; DREB1A (DEHYDRATION RESPONSE ELEMENT B1A); DNA binding / transcription activator/ transcription factor; K09286 EREBP-like factor	sp|Q9SJR0; A0MES3|RecName: Full=Ethylene-responsive transcription factor ERF024; OS=Arabidopsis thaliana (Mouse-ear cress). GN=Name=ERF024; OrderedLocusNames=At2g36450; ORFNames=F1O11.8; PE=2: Evidence at transcript level;	TrEMBL best hit: B9SRH6
533	Pbr016796.1	Chr14	3195956	3198563	Number of GOs: 0	GO: NA	Number of IPRs: 1	IPR: IPR017877; MYB-like	KEGG best hit: NA	KEGG best hit desc: NA	sp|Q39117; O48592; Q8LBM5|RecName: Full=Trihelix transcription factor GT-2;AltName: Full=Trihelix DNA-binding protein GT-2; OS=Arabidopsis thaliana (Mouse-ear cress). GN=Name=GT-2; OrderedLocusNames=At1g76890; ORFNames=F7O12.6; PE=2: Evidence at transcript level;	TrEMBL best hit: B9SRH5
534	Pbr016797.1	Chr14	3202604	3205141	Number of GOs: 2	GO: GO:0004332; fructose-bisphosphate aldolase activity; Molecular Function. GO:0006096; glycolysis; Biological Process	Number of IPRs: 1	IPR: IPR000741; Fructose-bisphosphate aldolase, class-I	KEGG best hit: rcu:RCOM_0383870	KEGG best hit desc: fructose-bisphosphate aldolase, putative (EC:4.1.2.13); K01623 fructose-bisphosphate aldolase, class I [EC:4.1.2.13]	sp|P17784; Q07077; Q6QWQ3|RecName: Full=Fructose-bisphosphate aldolase cytoplasmic isozyme;AltName: Full=Gravity-specific protein GSC 233; OS=Oryza sativa subsp. japonica (Rice). GN=Name=FBA; OrderedLocusNames=Os05g0402700, LOC_Os05g33380;ORFNames=OSJNBa0035J16.18, OSJNBb0006J12.6; PE=1: Evidence at protein level;	TrEMBL best hit: Q9FUG7
535	Pbr016798.1	Chr14	3210441	3212330	Number of GOs: 2	GO: GO:0004332; fructose-bisphosphate aldolase activity; Molecular Function. GO:0006096; glycolysis; Biological Process	Number of IPRs: 1	IPR: IPR000741; Fructose-bisphosphate aldolase, class-I	KEGG best hit: rcu:RCOM_0383870	KEGG best hit desc: fructose-bisphosphate aldolase, putative (EC:4.1.2.13); K01623 fructose-bisphosphate aldolase, class I [EC:4.1.2.13]	sp|P17784; Q07077; Q6QWQ3|RecName: Full=Fructose-bisphosphate aldolase cytoplasmic isozyme;AltName: Full=Gravity-specific protein GSC 233; OS=Oryza sativa subsp. japonica (Rice). GN=Name=FBA; OrderedLocusNames=Os05g0402700, LOC_Os05g33380;ORFNames=OSJNBa0035J16.18, OSJNBb0006J12.6; PE=1: Evidence at protein level;	TrEMBL best hit: Q9FUG7
536	Pbr016799.1	Chr14	3217367	3218531	Number of GOs: 0	GO: NA	Number of IPRs: 1	IPR: IPR008586; Protein of unknown function DUF868, plant	KEGG best hit: NA	KEGG best hit desc: NA	sp: NA	TrEMBL best hit: F6HKI0
537	Pbr016800.1	Chr14	3241603	3242586	Number of GOs: 1	GO: GO:0048544; recognition of pollen; Biological Process	Number of IPRs: 3	IPR: IPR000858; S-locus glycoprotein. IPR003609; Apple-like. IPR013227; PAN-2 domain	KEGG best hit: NA	KEGG best hit desc: NA	sp|Q9LZR8|RecName: Full=PAN domain-containing protein At5g03700;Flags: Precursor; OS=Arabidopsis thaliana (Mouse-ear cress). GN=OrderedLocusNames=At5g03700; ORFNames=F17C15.120; PE=1: Evidence at protein level;	TrEMBL best hit: A5AD43
538	Pbr016801.1	Chr14	3242633	3243154	Number of GOs: 0	GO: NA	Number of IPRs: 0	IPR: NA	KEGG best hit: NA	KEGG best hit desc: NA	sp|Q9LZR8|RecName: Full=PAN domain-containing protein At5g03700;Flags: Precursor; OS=Arabidopsis thaliana (Mouse-ear cress). GN=OrderedLocusNames=At5g03700; ORFNames=F17C15.120; PE=1: Evidence at protein level;	TrEMBL best hit: D7TJ25
539	Pbr016802.1	Chr14	3257529	3257919	Number of GOs: 3	GO: GO:0005576; extracellular region; Cellular Component. GO:0008083; growth factor activity; Molecular Function. GO:0008283; cell proliferation; Biological Process	Number of IPRs: 1	IPR: IPR009438; Phytosulfokine	KEGG best hit: NA	KEGG best hit desc: NA	sp|Q8LA14; Q7PCC2; Q8W5Q9|RecName: Full=Putative phytosulfokines 6;Contains: RecName: Full=Phytosulfokine-alpha-like;Contains: RecName: Full=Phytosulfokine-beta;Flags: Precursor; OS=Arabidopsis thaliana (Mouse-ear cress). GN=Name=PSK6; Synonyms=PSK3; OrderedLocusNames=At3g44735;ORFNames=T32N15.2; PE=2: Evidence at transcript level;	TrEMBL best hit: D7TJ24
540	Pbr016803.1	Chr14	3259407	3266147	Number of GOs: 2	GO: GO:0005622; intracellular; Cellular Component. GO:0008270; zinc ion binding; Molecular Function	Number of IPRs: 4	IPR: IPR006569; RNA polymerase II, large subunit, CTD. IPR006903; Domain of unknown function DUF618. IPR007087; Zinc finger, C2H2-type. IPR008942; ENTH/VHS	KEGG best hit: ppp:PHYPADRAFT_98030	KEGG best hit desc: hypothetical protein; K14400 pre-mRNA cleavage complex 2 protein Pcf11	sp|O94913; A6H8W7; O43671; Q6P0X8|RecName: Full=Pre-mRNA cleavage complex 2 protein Pcf11;AltName: Full=Pre-mRNA cleavage complex II protein Pcf11; OS=Homo sapiens (Human). GN=Name=PCF11; Synonyms=KIAA0824; PE=1: Evidence at protein level;	TrEMBL best hit: F6HKH9
541	Pbr016804.1	Chr14	3268908	3271350	Number of GOs: 0	GO: NA	Number of IPRs: 1	IPR: IPR007109; Brix domain	KEGG best hit: ani:AN1484.2	KEGG best hit desc: hypothetical protein; K01873 valyl-tRNA synthetase [EC:6.1.1.9]	sp|Q9LUG5; Q8LCK0|RecName: Full=Ribosome production factor 2 homolog;AltName: Full=Brix domain-containing protein 1 homolog;AltName: Full=Ribosome biogenesis protein RPF2 homolog; OS=Arabidopsis thaliana (Mouse-ear cress). GN=OrderedLocusNames=At3g23620; ORFNames=MDB19.11; PE=2: Evidence at transcript level;	TrEMBL best hit: D7TJ22
542	Pbr016805.1	Chr14	3273157	3275708	Number of GOs: 4	GO: GO:0003700; sequence-specific DNA binding transcription factor activity; Molecular Function. GO:0005634; nucleus; Cellular Component. GO:0006355; regulation of transcription, DNA-dependent; Biological Process. GO:0043565; sequence-specific DNA binding; Molecular Function	Number of IPRs: 1	IPR: IPR000232; Heat shock factor (HSF)-type, DNA-binding	KEGG best hit: aag:AaeL_AAEL010319	KEGG best hit desc: heat shock transcription factor (hsf) ; K09418 heat shock transcription factor, invertebrate	sp|Q8GYY1; Q9LZR6|RecName: Full=Heat stress transcription factor A-3;AltName: Full=AtHsf-17; OS=Arabidopsis thaliana (Mouse-ear cress). GN=Name=HSFA3; Synonyms=HSF17; OrderedLocusNames=At5g03720;ORFNames=F17C15.140; PE=2: Evidence at transcript level;	TrEMBL best hit: F6HKH8
543	Pbr016806.1	Chr14	3277616	3278254	Number of GOs: 1	GO: GO:0005515; protein binding; Molecular Function	Number of IPRs: 1	IPR: IPR001611; Leucine-rich repeat	KEGG best hit: osa:4337016	KEGG best hit desc: Os04g0618700; K13420 LRR receptor-like serine/threonine-protein kinase FLS2 [EC:2.7.11.1]	sp|C0LGS2; O65510; Q8RXY8|RecName: Full=Probable LRR receptor-like serine/threonine-protein kinase At4g36180;Flags: Precursor; OS=Arabidopsis thaliana (Mouse-ear cress). GN=OrderedLocusNames=At4g36180; ORFNames=F23E13.70; PE=2: Evidence at transcript level;	TrEMBL best hit: B9H4J1
544	Pbr016807.2	Chr14	3280723	3287426	Number of GOs: 4	GO: GO:0004672; protein kinase activity; Molecular Function. GO:0004674; protein serine/threonine kinase activity; Molecular Function. GO:0005524; ATP binding; Molecular Function. GO:0006468; protein phosphorylation; Biological Process	Number of IPRs: 7	IPR: IPR000719; Protein kinase, catalytic domain. IPR001245; Serine-threonine/tyrosine-protein kinase. IPR002290; Serine/threonine-protein kinase domain. IPR008271; Serine/threonine-protein kinase, active site. IPR011009; Protein kinase-like domain. IPR017441; Protein kinase, ATP binding site. IPR020635; Tyrosine-protein kinase, catalytic domain	KEGG best hit: vvi:100240856	KEGG best hit desc: hypothetical protein LOC100240856; K14510 serine/threonine-protein kinase CTR1 [EC:2.7.11.1]	sp|Q05609|RecName: Full=Serine/threonine-protein kinase CTR1; OS=Arabidopsis thaliana (Mouse-ear cress). GN=Name=CTR1; OrderedLocusNames=At5g03730; ORFNames=F17C15_150; PE=1: Evidence at protein level;	TrEMBL best hit: A2T3V4
545	Pbr016808.1	Chr14	3290834	3292206	Number of GOs: 1	GO: GO:0003824; catalytic activity; Molecular Function	Number of IPRs: 1	IPR: IPR003382; Flavoprotein	KEGG best hit: pop:POPTR_902060	KEGG best hit desc: phosphopantothenoylcysteine decarboxylase (EC:4.1.1.36); K01598 phosphopantothenoylcysteine decarboxylase [EC:4.1.1.36]	sp|Q9SWE5; Q6ID92|RecName: Full=Phosphopantothenoylcysteine decarboxylase;AltName: Full=AtCoaC1;AltName: Full=Halotolerance protein Hal3a; OS=Arabidopsis thaliana (Mouse-ear cress). GN=Name=HAL3A; Synonyms=COAC1; OrderedLocusNames=At3g18030;ORFNames=MBG14.2; PE=1: Evidence at protein level;	TrEMBL best hit: B9RAN6
546	Pbr016809.1	Chr14	3297546	3298855	Number of GOs: 1	GO: GO:0016747; transferase activity, transferring acyl groups other than amino-acyl groups; Molecular Function	Number of IPRs: 1	IPR: IPR003480; Transferase	KEGG best hit: pop:POPTR_784746	KEGG best hit desc: HCQ2; hydroxycinnamoyl CoA shikimate/quinate hydroxycinnamoyltransferase (EC:2.3.1.133); K13065 shikimate O-hydroxycinnamoyltransferase [EC:2.3.1.133]	sp|Q70PR7|RecName: Full=Vinorine synthase; OS=Rauvolfia serpentina (Serpentine wood) (Ophioxylon serpentinum). GN=Name=ACT; PE=1: Evidence at protein level;	TrEMBL best hit: B9NFC7
547	Pbr016810.1	Chr14	3305876	3308166	Number of GOs: 0	GO: NA	Number of IPRs: 0	IPR: NA	KEGG best hit: sbi:SORBI_04g019820	KEGG best hit desc: hypothetical protein; K10773 endonuclease III [EC:4.2.99.18]	sp|Q8LK56; Q1WEY5; Q84TL4; Q9LZ67; Q9LZ68; Q9LZ69|RecName: Full=Transcriptional activator DEMETER;AltName: Full=DNA glycosylase-related protein DME; OS=Arabidopsis thaliana (Mouse-ear cress). GN=Name=DME; OrderedLocusNames=At5g04560/At5g04570/At5g04580;ORFNames=T32M21.160/T32M21.170/T32M21.180; PE=1: Evidence at protein level;	TrEMBL best hit: F6HKH6
548	Pbr016811.1	Chr14	3308270	3315557	Number of GOs: 5	GO: GO:0003824; catalytic activity; Molecular Function. GO:0004519; endonuclease activity; Molecular Function. GO:0006281; DNA repair; Biological Process. GO:0006284; base-excision repair; Biological Process. GO:0051539; 4 iron, 4 sulfur cluster binding; Molecular Function	Number of IPRs: 3	IPR: IPR003265; HhH-GPD domain. IPR003651; Endonuclease III-like, iron-sulphur cluster loop motif. IPR011257; DNA glycosylase	KEGG best hit: sbi:SORBI_04g019820	KEGG best hit desc: hypothetical protein; K10773 endonuclease III [EC:4.2.99.18]	sp|Q9SJQ6; Q7Y1X6|RecName: Full=Protein ROS1;AltName: Full=DEMETER-like protein 1;AltName: Full=Repressor of silencing 1; OS=Arabidopsis thaliana (Mouse-ear cress). GN=Name=ROS1; Synonyms=DML1; OrderedLocusNames=At2g36490;ORFNames=F1O11.12; PE=1: Evidence at protein level;	TrEMBL best hit: F6HKH6
549	Pbr016812.1	Chr14	3344283	3349359	Number of GOs: 1	GO: GO:0016020; membrane; Cellular Component	Number of IPRs: 1	IPR: IPR001171; Ergosterol biosynthesis ERG4/ERG24	KEGG best hit: pop:POPTR_826487	KEGG best hit desc: hypothetical protein; K00222 delta14-sterol reductase [EC:1.3.1.70]	sp|Q9LDR4; Q9LD62|RecName: Full=Delta(14)-sterol reductase;AltName: Full=C-14 sterol reductase;AltName: Full=Protein FACKEL;AltName: Full=Sterol C14-reductase; OS=Arabidopsis thaliana (Mouse-ear cress). GN=Name=FK; OrderedLocusNames=At3g52940; ORFNames=F8J2_111; PE=1: Evidence at protein level;	TrEMBL best hit: B9MTN8
550	Pbr016813.1	Chr14	3351157	3354071	Number of GOs: 2	GO: GO:0008152; metabolic process; Biological Process. GO:0008168; methyltransferase activity; Molecular Function	Number of IPRs: 1	IPR: IPR013216; Methyltransferase type 11	KEGG best hit: vvi:100242641	KEGG best hit desc: hypothetical protein LOC100242641; K05928 tocopherol O-methyltransferase [EC:2.1.1.95]	sp|Q9ZSK1; Q9XIP9|RecName: Full=Tocopherol O-methyltransferase, chloroplastic;AltName: Full=Gamma-tocopherol methyltransferase;AltName: Full=Vitamin E pathway gene 4 protein;Flags: Precursor; OS=Arabidopsis thaliana (Mouse-ear cress). GN=Name=VTE4; Synonyms=G-TMT; OrderedLocusNames=At1g64970;ORFNames=F13O11.27; PE=2: Evidence at transcript level;	TrEMBL best hit: F1BPW1
551	Pbr016814.1	Chr14	3355969	3358193	Number of GOs: 0	GO: NA	Number of IPRs: 0	IPR: NA	KEGG best hit: NA	KEGG best hit desc: NA	sp: NA	TrEMBL best hit: B9HZT1
552	Pbr016815.1	Chr14	3358803	3362178	Number of GOs: 2	GO: GO:0005622; intracellular; Cellular Component. GO:0008270; zinc ion binding; Molecular Function	Number of IPRs: 1	IPR: IPR007087; Zinc finger, C2H2-type	KEGG best hit: NA	KEGG best hit desc: NA	sp|Q6V9I6|RecName: Full=Histone deacetylase HDT1;AltName: Full=Histone deacetylase 2a;AltName: Full=ScHD2a; OS=Solanum chacoense (Chaco potato). GN=Name=HDT1; Synonyms=HD2A; PE=2: Evidence at transcript level;	TrEMBL best hit: F6HKH5
553	Pbr016816.1	Chr14	3363529	3366087	Number of GOs: 4	GO: GO:0003676; nucleic acid binding; Molecular Function. GO:0003723; RNA binding; Molecular Function. GO:0005634; nucleus; Cellular Component. GO:0008270; zinc ion binding; Molecular Function	Number of IPRs: 4	IPR: IPR000504; RNA recognition motif domain. IPR000571; Zinc finger, CCCH-type. IPR003954; RNA recognition motif domain, eukaryote. IPR009145; U2 auxiliary factor small subunit	KEGG best hit: mmu:664621	KEGG best hit desc: MGC6653; cDNA sequence BC003883; K12836 splicing factor U2AF 35 kDa subunit	sp|Q9FMY5; Q945S0|RecName: Full=Splicing factor U2af small subunit B;AltName: Full=U2 auxiliary factor 35 kDa subunit B;AltName: Full=U2 small nuclear ribonucleoprotein auxiliary factor small subunit B;AltName: Full=Zinc finger CCCH domain-containing protein 60; OS=Arabidopsis thaliana (Mouse-ear cress). GN=Name=U2AF35B; Synonyms=AUSB; OrderedLocusNames=At5g42820;ORFNames=MJB21.20; PE=1: Evidence…	TrEMBL best hit: Q99L29
554	Pbr016817.1	Chr14	3367031	3370366	Number of GOs: 4	GO: GO:0000015; phosphopyruvate hydratase complex; Cellular Component. GO:0000287; magnesium ion binding; Molecular Function. GO:0004634; phosphopyruvate hydratase activity; Molecular Function. GO:0006096; glycolysis; Biological Process	Number of IPRs: 4	IPR: IPR000941; Enolase. IPR020809; Enolase, conserved site. IPR020810; Enolase, C-terminal. IPR020811; Enolase, N-terminal	KEGG best hit: rcu:RCOM_0382120	KEGG best hit desc: enolase, putative (EC:4.2.1.11); K01689 enolase [EC:4.2.1.11]	sp|P42896|RecName: Full=Enolase;AltName: Full=2-phospho-D-glycerate hydro-lyase;AltName: Full=2-phosphoglycerate dehydratase; OS=Ricinus communis (Castor bean). GN= PE=2: Evidence at transcript level;	TrEMBL best hit: B9SRG1
555	Pbr016818.1	Chr14	3377002	3377703	Number of GOs: 2	GO: GO:0016491; oxidoreductase activity; Molecular Function. GO:0045454; cell redox homeostasis; Biological Process	Number of IPRs: 3	IPR: IPR012336; Thioredoxin-like fold. IPR013740; Redoxin. IPR017936; Thioredoxin-like	KEGG best hit: cre:CHLREDRAFT_196639	KEGG best hit desc: PRX3; peroxiredoxin type II; K11187 peroxiredoxin 5, atypical 2-Cys peroxiredoxin [EC:1.11.1.15]	sp|Q949U7; Q9LF96|RecName: Full=Peroxiredoxin-2E, chloroplastic;AltName: Full=Peroxiredoxin IIE;AltName: Full=Thioredoxin reductase 2E;Flags: Precursor; OS=Arabidopsis thaliana (Mouse-ear cress). GN=Name=PRXIIE; OrderedLocusNames=At3g52960; ORFNames=F8J2_130; PE=1: Evidence at protein level;	TrEMBL best hit: B9SRG0
556	Pbr016819.1	Chr14	3378661	3381611	Number of GOs: 0	GO: NA	Number of IPRs: 1	IPR: IPR002885; Pentatricopeptide repeat	KEGG best hit: rcu:RCOM_0340700	KEGG best hit desc: Cell division protein ftsH, putative (EC:3.6.4.3); K03798 cell division protease FtsH [EC:3.4.24.-]	sp|Q9FMQ1|RecName: Full=Pentatricopeptide repeat-containing protein At5g12100, mitochondrial;Flags: Precursor; OS=Arabidopsis thaliana (Mouse-ear cress). GN=OrderedLocusNames=At5g12100; ORFNames=MXC9.6; PE=2: Evidence at transcript level;	TrEMBL best hit: F6HKH1
557	Pbr016820.1	Chr14	3384161	3390013	Number of GOs: 0	GO: NA	Number of IPRs: 1	IPR: IPR001173; Glycosyl transferase, family 2	KEGG best hit: vvi:100259738	KEGG best hit desc: hypothetical protein LOC100259738; K13680 beta-mannan synthase [EC:2.4.1.32]	sp|Q9LZR3; Q0WVY0|RecName: Full=Glucomannan 4-beta-mannosyltransferase 9;AltName: Full=Cellulose synthase-like protein A9;AltName: Full=Glucomannan synthase;AltName: Full=Mannan synthase 9;AltName: Full=Protein RESISTANT TO AGROBACTERIUM TRANSFORMATION 4; OS=Arabidopsis thaliana (Mouse-ear cress). GN=Name=CSLA9; Synonyms=RAT4; OrderedLocusNames=At5g03760;ORFNames=F17C15.180; PE=2: Evidence at tra…	TrEMBL best hit: D7TJ10
558	Pbr016821.1	Chr14	3402086	3402663	Number of GOs: 0	GO: NA	Number of IPRs: 0	IPR: NA	KEGG best hit: NA	KEGG best hit desc: NA	sp: NA	TrEMBL best hit: B9I7C5
559	Pbr016822.1	Chr14	3404171	3406342	Number of GOs: 1	GO: GO:0005515; protein binding; Molecular Function	Number of IPRs: 2	IPR: IPR004274; NLI interacting factor. IPR023214; HAD-like domain	KEGG best hit: NA	KEGG best hit desc: NA	sp: NA	TrEMBL best hit: F6HKG9
560	Pbr016823.1	Chr14	3410980	3417800	Number of GOs: 1	GO: GO:0005515; protein binding; Molecular Function	Number of IPRs: 3	IPR: IPR004274; NLI interacting factor. IPR011009; Protein kinase-like domain. IPR023214; HAD-like domain	KEGG best hit: NA	KEGG best hit desc: NA	sp: NA	TrEMBL best hit: F6HQS1
561	Pbr016824.1	Chr14	3420385	3424356	Number of GOs: 0	GO: NA	Number of IPRs: 1	IPR: IPR006603; Cystinosin/ERS1p repeat	KEGG best hit: NA	KEGG best hit desc: NA	sp|Q12010; D6W1X6|RecName: Full=Probable vacuolar amino acid transporter YPQ1;AltName: Full=PQ-loop repeat-containing protein 1; OS=Saccharomyces cerevisiae (strain ATCC 204508 / S288c) (Baker's yeast). GN=Name=YPQ1; OrderedLocusNames=YOL092W; ORFNames=O0929; PE=1: Evidence at protein level;	TrEMBL best hit: B9IHG0
562	Pbr016825.1	Chr14	3425471	3428457	Number of GOs: 0	GO: NA	Number of IPRs: 1	IPR: IPR006461; Uncharacterised protein family Cys-rich	KEGG best hit: NA	KEGG best hit desc: NA	sp|Q8S8T8; B3H5K6; Q0WRW9; Q3EBI6|RecName: Full=Protein PLANT CADMIUM RESISTANCE 10; OS=Arabidopsis thaliana (Mouse-ear cress). GN=Name=PCR10; OrderedLocusNames=At2g40935; ORFNames=T20B5; PE=2: Evidence at transcript level;	TrEMBL best hit: A5BZQ0
563	Pbr016826.1	Chr14	3430676	3431927	Number of GOs: 3	GO: GO:0006457; protein folding; Biological Process. GO:0031072; heat shock protein binding; Molecular Function. GO:0051082; unfolded protein binding; Molecular Function	Number of IPRs: 2	IPR: IPR001623; Heat shock protein DnaJ, N-terminal. IPR003095; Heat shock protein DnaJ	KEGG best hit: dya:Dyak_GE12746	KEGG best hit desc: GE12746 gene product from transcript GE12746-RA; K09527 DnaJ homolog subfamily C member 7	sp|Q0WTI8; O80684; Q84MC8|RecName: Full=Chaperone protein dnaJ 72; OS=Arabidopsis thaliana (Mouse-ear cress). GN=Name=ATJ72; Synonyms=C72, LCR51; OrderedLocusNames=At2g41000;ORFNames=T3K9.23; PE=2: Evidence at transcript level;	TrEMBL best hit: D7TQ75
564	Pbr016827.1	Chr14	3433070	3434428	Number of GOs: 1	GO: GO:0020037; heme binding; Molecular Function	Number of IPRs: 1	IPR: IPR001199; Cytochrome b5	KEGG best hit: uma:UM06281.1	KEGG best hit desc: hypothetical protein; K00287 dihydrofolate reductase [EC:1.5.1.3]	sp|Q9XFM6; Q9LTJ7|RecName: Full=Membrane steroid-binding protein 1;AltName: Full=Membrane-associated progesterone-binding protein 5 {ECO:0000303|Ref.7}; OS=Arabidopsis thaliana (Mouse-ear cress). GN=Name=MSBP1; Synonyms=MAPR5 {ECO:0000303|Ref.7}, MP1;OrderedLocusNames=At5g52240; ORFNames=F17P19.14; PE=1: Evidence at protein level;	TrEMBL best hit: E5GBX8
565	Pbr016828.1	Chr14	3435694	3439483	Number of GOs: 6	GO: GO:0004672; protein kinase activity; Molecular Function. GO:0004674; protein serine/threonine kinase activity; Molecular Function. GO:0004713; protein tyrosine kinase activity; Molecular Function. GO:0005488; binding; Molecular Function. GO:0005524; ATP binding; Molecular Function. GO:0006468; protein phosphorylation; Biological Process	Number of IPRs: 8	IPR: IPR000719; Protein kinase, catalytic domain. IPR001245; Serine-threonine/tyrosine-protein kinase. IPR001304; C-type lectin. IPR002290; Serine/threonine-protein kinase domain. IPR008266; Tyrosine-protein kinase, active site. IPR011009; Protein kinase-like domain. IPR016187; C-type lectin fold. IPR020635; Tyrosine-protein kinase, catalytic domain	KEGG best hit: rcu:RCOM_1720970	KEGG best hit desc: receptor serine-threonine protein kinase, putative (EC:2.7.10.2); K04733 interleukin-1 receptor-associated kinase 4 [EC:2.7.11.1]	sp|Q9C823; Q56ZM6|RecName: Full=C-type lectin receptor-like tyrosine-protein kinase At1g52310;Flags: Precursor; OS=Arabidopsis thaliana (Mouse-ear cress). GN=OrderedLocusNames=At1g52310; ORFNames=F19K6.8; PE=2: Evidence at transcript level;	TrEMBL best hit: F6I2V0
566	Pbr016829.1	Chr14	3440743	3443278	Number of GOs: 0	GO: NA	Number of IPRs: 3	IPR: IPR001251; Cellular retinaldehyde-binding/triple function, C-terminal. IPR008273; Cellular retinaldehyde-binding/triple function, N-terminal. IPR011074; Phosphatidylinositol transfer protein-like, N-terminal	KEGG best hit: uma:UM04979.1	KEGG best hit desc: hypothetical protein; K01101 4-nitrophenyl phosphatase [EC:3.1.3.41]	sp|Q55CU8; O15915|RecName: Full=Random slug protein 5;AltName: Full=CRAL-TRIO domain-containing protein 5; OS=Dictyostelium discoideum (Slime mold). GN=Name=rsc5; ORFNames=DDB_G0269182; PE=2: Evidence at transcript level;	TrEMBL best hit: B9I6D6
567	Pbr016830.1	Chr14	3445291	3448136	Number of GOs: 3	GO: GO:0005801; cis-Golgi network; Cellular Component. GO:0006810; transport; Biological Process. GO:0006888; ER to Golgi vesicle-mediated transport; Biological Process	Number of IPRs: 2	IPR: IPR007233; Sybindin-like protein. IPR011012; Longin-like	KEGG best hit: NA	KEGG best hit desc: NA	sp|Q54UU1|RecName: Full=Trafficking protein particle complex subunit 4; OS=Dictyostelium discoideum (Slime mold). GN=Name=trappc4; ORFNames=DDB_G0280827; PE=3: Inferred from homology;	TrEMBL best hit: B9HNG9
568	Pbr016831.1	Chr14	3452102	3456793	Number of GOs: 0	GO: NA	Number of IPRs: 0	IPR: NA	KEGG best hit: NA	KEGG best hit desc: NA	sp: NA	TrEMBL best hit: B9SY96
569	Pbr016832.1	Chr14	3457812	3460427	Number of GOs: 0	GO: NA	Number of IPRs: 0	IPR: NA	KEGG best hit: NA	KEGG best hit desc: NA	sp|Q9ZVC9; Q2V450; Q93ZJ5|RecName: Full=Protein FAR1-RELATED SEQUENCE 3; OS=Arabidopsis thaliana (Mouse-ear cress). GN=Name=FRS3; OrderedLocusNames=At2g27110; ORFNames=T20P8.16; PE=2: Evidence at transcript level;	TrEMBL best hit: B9SY94
570	Pbr016833.1	Chr14	3471784	3473085	Number of GOs: 0	GO: NA	Number of IPRs: 0	IPR: NA	KEGG best hit: NA	KEGG best hit desc: NA	sp: NA	TrEMBL best hit: B9SY93
571	Pbr016834.1	Chr14	3474786	3479911	Number of GOs: 2	GO: GO:0005856; cytoskeleton; Cellular Component. GO:0006909; phagocytosis; Biological Process	Number of IPRs: 1	IPR: IPR006816; Engulfment/cell motility, ELMO	KEGG best hit: oaa:100075220	KEGG best hit desc: hypothetical protein LOC100075220; K12366 engulfment and cell motility protein 1	sp|Q54YW1|RecName: Full=ELMO domain-containing protein A; OS=Dictyostelium discoideum (Slime mold). GN=Name=elmoA; ORFNames=DDB_G0278051; PE=1: Evidence at protein level;	TrEMBL best hit: B9I6D8
572	Pbr016835.1	Chr14	3480390	3485297	Number of GOs: 5	GO: GO:0006855; drug transmembrane transport; Biological Process. GO:0015238; drug transmembrane transporter activity; Molecular Function. GO:0015297; antiporter activity; Molecular Function. GO:0016020; membrane; Cellular Component. GO:0055085; transmembrane transport; Biological Process	Number of IPRs: 1	IPR: IPR002528; Multi antimicrobial extrusion protein	KEGG best hit: NA	KEGG best hit desc: NA	sp|Q9LYT3|RecName: Full=Protein TRANSPARENT TESTA 12;AltName: Full=MATE efflux family protein TT12;AltName: Full=Protein DTX41; OS=Arabidopsis thaliana (Mouse-ear cress). GN=Name=TT12; Synonyms=DTX41; OrderedLocusNames=At3g59030;ORFNames=F17J16_80; PE=2: Evidence at transcript level;	TrEMBL best hit: B9SY86
573	Pbr016836.1	Chr14	3494817	3497784	Number of GOs: 1	GO: GO:0016747; transferase activity, transferring acyl groups other than amino-acyl groups; Molecular Function	Number of IPRs: 1	IPR: IPR003480; Transferase	KEGG best hit: sbi:SORBI_06g021640	KEGG best hit desc: hypothetical protein; K13065 shikimate O-hydroxycinnamoyltransferase [EC:2.3.1.133]	sp|Q9FI40|RecName: Full=BAHD acyltransferase At5g47980; OS=Arabidopsis thaliana (Mouse-ear cress). GN=Name=BAHD1; OrderedLocusNames=At5g47980; ORFNames=MDN11.1; PE=2: Evidence at transcript level;	TrEMBL best hit: B9HTB1
574	Pbr016837.2	Chr14	3501481	3502918	Number of GOs: 4	GO: GO:0000774; adenyl-nucleotide exchange factor activity; Molecular Function. GO:0006457; protein folding; Biological Process. GO:0042803; protein homodimerization activity; Molecular Function. GO:0051087; chaperone binding; Molecular Function	Number of IPRs: 2	IPR: IPR000740; GrpE nucleotide exchange factor. IPR009012; GrpE nucleotide exchange factor, head	KEGG best hit: rcu:RCOM_0845250	KEGG best hit desc: Protein grpE, putative (EC:5.1.3.1); K03687 molecular chaperone GrpE	sp|Q8DJB3|RecName: Full=Protein GrpE {ECO:0000255|HAMAP-Rule:MF_01151};AltName: Full=HSP-70 cofactor {ECO:0000255|HAMAP-Rule:MF_01151}; OS=Thermosynechococcus elongatus (strain BP-1). GN=Name=grpE {ECO:0000255|HAMAP-Rule:MF_01151};OrderedLocusNames=tlr1314; PE=3: Inferred from homology;	TrEMBL best hit: B9SY85
575	Pbr016838.1	Chr14	3507374	3515443	Number of GOs: 3	GO: GO:0008060; ARF GTPase activator activity; Molecular Function. GO:0008270; zinc ion binding; Molecular Function. GO:0032312; regulation of ARF GTPase activity; Biological Process	Number of IPRs: 1	IPR: IPR001164; Arf GTPase activating protein	KEGG best hit: pop:POPTR_1115910	KEGG best hit desc: hypothetical protein; K12486 stromal membrane-associated protein	sp|Q8RXE7; Q67YQ3; Q9FRR6; Q9FRR7; Q9FVH3|RecName: Full=Probable ADP-ribosylation factor GTPase-activating protein AGD14;AltName: Full=Protein ARF-GAP DOMAIN 14;AltName: Full=Protein ZIGA4; OS=Arabidopsis thaliana (Mouse-ear cress). GN=Name=AGD14; Synonyms=ZIG4, ZIGA4;OrderedLocusNames=At1g08680/At1g08690; ORFNames=F22O13.16/F22O13.17; PE=1: Evidence at protein level;	TrEMBL best hit: B9SY84
576	Pbr016839.1	Chr14	3518741	3520149	Number of GOs: 2	GO: GO:0003677; DNA binding; Molecular Function. GO:0005515; protein binding; Molecular Function	Number of IPRs: 5	IPR: IPR001005; SANT domain, DNA binding. IPR009057; Homeodomain-like. IPR014778; Myb, DNA-binding. IPR015495; Myb transcription factor. IPR017930; Transcription regulator HTH, Myb-type, DNA-binding	KEGG best hit: pop:POPTR_663179	KEGG best hit desc: MYB053; hypothetical protein; K09422 myb proto-oncogene protein, plant	sp|P81392|RecName: Full=Myb-related protein 306; OS=Antirrhinum majus (Garden snapdragon). GN=Name=MYB306 {ECO:0000303|PubMed:1840903}; PE=2: Evidence at transcript level;	TrEMBL best hit: B9I660
577	Pbr016840.2	Chr14	3523389	3528141	Number of GOs: 4	GO: GO:0003824; catalytic activity; Molecular Function. GO:0006535; cysteine biosynthetic process from serine; Biological Process. GO:0008152; metabolic process; Biological Process. GO:0030170; pyridoxal phosphate binding; Molecular Function	Number of IPRs: 2	IPR: IPR001216; Cysteine synthase/cystathionine beta-synthase P-phosphate-binding site. IPR001926; Pyridoxal phosphate-dependent enzyme, beta subunit	KEGG best hit: ath:AT3G03630	KEGG best hit desc: CS26; CS26; cysteine synthase; K01738 cysteine synthase A [EC:2.5.1.47]	sp|O22682|RecName: Full=Probable S-sulfocysteine synthase, chloroplastic;AltName: Full=Beta-substituted Ala synthase 5;1;AltName: Full=CS26;AltName: Full=O-acetylserine sulfhydrylase;Flags: Precursor; OS=Arabidopsis thaliana (Mouse-ear cress). GN=OrderedLocusNames=At3g03630; ORFNames=T12J13.9; PE=1: Evidence at protein level;	TrEMBL best hit: E5GBY2
578	Pbr016841.1	Chr14	3533372	3537431	Number of GOs: 0	GO: NA	Number of IPRs: 1	IPR: IPR012474; Frigida-like	KEGG best hit: NA	KEGG best hit desc: NA	sp: NA	TrEMBL best hit: B9REX4
579	Pbr016842.1	Chr14	3538223	3541278	Number of GOs: 1	GO: GO:0005515; protein binding; Molecular Function	Number of IPRs: 3	IPR: IPR001440; Tetratricopeptide TPR-1. IPR013026; Tetratricopeptide repeat-containing. IPR019734; Tetratricopeptide repeat	KEGG best hit: osa:4348816	KEGG best hit desc: Os10g0461100; K02717 photosystem II oxygen-evolving enhancer protein 2	sp|O78458|RecName: Full=Uncharacterized protein ycf37; OS=Guillardia theta (Cryptomonas phi). GN=Name=ycf37; PE=3: Inferred from homology;	TrEMBL best hit: D7SRA6
580	Pbr016843.1	Chr14	3543174	3543542	Number of GOs: 1	GO: GO:0016020; membrane; Cellular Component	Number of IPRs: 1	IPR: IPR004263; Exostosin-like	KEGG best hit: ame:726216	KEGG best hit desc: Ext2; exostasin 2; K02367 glucuronyl/N-acetylglucosaminyl transferase EXT2 [EC:2.4.1.224 2.4.1.225]	sp|Q3EAR7; Q147H3; Q9M2N4|RecName: Full=Probable glycosyltransferase At3g42180; OS=Arabidopsis thaliana (Mouse-ear cress). GN=OrderedLocusNames=At3g42180; ORFNames=T27B3.50; PE=2: Evidence at transcript level;	TrEMBL best hit: B9SY79
581	Pbr016844.1	Chr14	3547570	3548619	Number of GOs: 1	GO: GO:0005515; protein binding; Molecular Function	Number of IPRs: 3	IPR: IPR001440; Tetratricopeptide TPR-1. IPR013026; Tetratricopeptide repeat-containing. IPR019734; Tetratricopeptide repeat	KEGG best hit: dwi:Dwil_GK23246	KEGG best hit desc: GK23246 gene product from transcript GK23246-RA; K12600 superkiller protein 3	sp|Q1XDU6|RecName: Full=Uncharacterized protein ycf37; OS=Pyropia yezoensis (Red alga) (Porphyra yezoensis). GN=Name=ycf37; PE=3: Inferred from homology;	TrEMBL best hit: B9MW65
582	Pbr016845.1	Chr14	3550088	3550534	Number of GOs: 1	GO: GO:0016020; membrane; Cellular Component	Number of IPRs: 1	IPR: IPR004263; Exostosin-like	KEGG best hit: ame:726216	KEGG best hit desc: Ext2; exostasin 2; K02367 glucuronyl/N-acetylglucosaminyl transferase EXT2 [EC:2.4.1.224 2.4.1.225]	sp|Q3EAR7; Q147H3; Q9M2N4|RecName: Full=Probable glycosyltransferase At3g42180; OS=Arabidopsis thaliana (Mouse-ear cress). GN=OrderedLocusNames=At3g42180; ORFNames=T27B3.50; PE=2: Evidence at transcript level;	TrEMBL best hit: B9IPZ4
583	Pbr016846.1	Chr14	3556235	3556594	Number of GOs: 1	GO: GO:0016020; membrane; Cellular Component	Number of IPRs: 1	IPR: IPR004263; Exostosin-like	KEGG best hit: NA	KEGG best hit desc: NA	sp|Q3EAR7; Q147H3; Q9M2N4|RecName: Full=Probable glycosyltransferase At3g42180; OS=Arabidopsis thaliana (Mouse-ear cress). GN=OrderedLocusNames=At3g42180; ORFNames=T27B3.50; PE=2: Evidence at transcript level;	TrEMBL best hit: B9SY79
584	Pbr016847.1	Chr14	3564270	3564776	Number of GOs: 1	GO: GO:0016020; membrane; Cellular Component	Number of IPRs: 1	IPR: IPR004263; Exostosin-like	KEGG best hit: ame:726216	KEGG best hit desc: Ext2; exostasin 2; K02367 glucuronyl/N-acetylglucosaminyl transferase EXT2 [EC:2.4.1.224 2.4.1.225]	sp|Q3EAR7; Q147H3; Q9M2N4|RecName: Full=Probable glycosyltransferase At3g42180; OS=Arabidopsis thaliana (Mouse-ear cress). GN=OrderedLocusNames=At3g42180; ORFNames=T27B3.50; PE=2: Evidence at transcript level;	TrEMBL best hit: B9IPZ4
585	Pbr016848.1	Chr14	3568499	3571067	Number of GOs: 1	GO: GO:0016020; membrane; Cellular Component	Number of IPRs: 1	IPR: IPR004263; Exostosin-like	KEGG best hit: NA	KEGG best hit desc: NA	sp|Q7XLG3|RecName: Full=Probable glucuronosyltransferase Os04g0398600; OS=Oryza sativa subsp. japonica (Rice). GN=OrderedLocusNames=Os04g0398600, LOC_Os04g32670;ORFNames=OsJ_14642, OSJNBa0039C07.13; PE=2: Evidence at transcript level;	TrEMBL best hit: Q5BM99
586	Pbr016849.1	Chr14	3574011	3577583	Number of GOs: 2	GO: GO:0016491; oxidoreductase activity; Molecular Function. GO:0055114; oxidation-reduction process; Biological Process	Number of IPRs: 6	IPR: IPR001433; Oxidoreductase FAD/NAD(P)-binding. IPR001709; Flavoprotein pyridine nucleotide cytochrome reductase. IPR001834; NADH:cytochrome b5 reductase (CBR). IPR008333; Oxidoreductase, FAD-binding domain. IPR017927; Ferredoxin reductase-type FAD-binding domain. IPR017938; Riboflavin synthase-like beta-barrel	KEGG best hit: ath:AT5G17770	KEGG best hit desc: ATCBR; ATCBR (ARABIDOPSIS THALIANA NADH:CYTOCHROME B5 REDUCTASE 1); cytochrome-b5 reductase; K00326 cytochrome-b5 reductase [EC:1.6.2.2]	sp|Q6BUX2|RecName: Full=NADH-cytochrome b5 reductase 1;AltName: Full=Microsomal cytochrome b reductase; OS=Debaryomyces hansenii (strain ATCC 36239 / CBS 767 / JCM 1990 / NBRC0083 / IGC 2968) (Yeast) (Torulaspora hansenii). GN=Name=CBR1; OrderedLocusNames=DEHA2C07238g; PE=3: Inferred from homology;	TrEMBL best hit: Q5PY86
587	Pbr016850.1	Chr14	3580344	3583844	Number of GOs: 2	GO: GO:0005622; intracellular; Cellular Component. GO:0008270; zinc ion binding; Molecular Function	Number of IPRs: 1	IPR: IPR001876; Zinc finger, RanBP2-type	KEGG best hit: rcu:RCOM_1431670	KEGG best hit desc: DNA polymerase zeta catalytic subunit, putative (EC:2.7.7.7); K02350 DNA polymerase zeta subunit [EC:2.7.7.7]	sp|Q8S9K3; Q64M74; Q9FN73|RecName: Full=Zinc finger protein VAR3, chloroplastic;AltName: Full=Protein VARIEGATED 3;Flags: Precursor; OS=Arabidopsis thaliana (Mouse-ear cress). GN=Name=VAR3; OrderedLocusNames=At5g17790; ORFNames=MVA3.140, MVA3.15; PE=1: Evidence at protein level;	TrEMBL best hit: F6HMX3
588	Pbr016851.1	Chr14	3600740	3602811	Number of GOs: 2	GO: GO:0003677; DNA binding; Molecular Function. GO:0005515; protein binding; Molecular Function	Number of IPRs: 5	IPR: IPR001005; SANT domain, DNA binding. IPR009057; Homeodomain-like. IPR014778; Myb, DNA-binding. IPR015495; Myb transcription factor. IPR017930; Transcription regulator HTH, Myb-type, DNA-binding	KEGG best hit: pop:POPTR_571286	KEGG best hit desc: MYB052; hypothetical protein; K09422 myb proto-oncogene protein, plant	sp|Q9FDW1; Q39154; Q8LBC5; Q941B3; Q9SAM4|RecName: Full=Transcription factor MYB44;AltName: Full=Myb-related protein 44;AltName: Full=Myb-related protein R1; OS=Arabidopsis thaliana (Mouse-ear cress). GN=Name=MYB44; Synonyms=MYBR1; OrderedLocusNames=At5g67300;ORFNames=K8K14.2; PE=2: Evidence at transcript level;	TrEMBL best hit: B9I655
589	Pbr016852.1	Chr14	3613284	3615205	Number of GOs: 4	GO: GO:0003700; sequence-specific DNA binding transcription factor activity; Molecular Function. GO:0005515; protein binding; Molecular Function. GO:0006355; regulation of transcription, DNA-dependent; Biological Process. GO:0043565; sequence-specific DNA binding; Molecular Function	Number of IPRs: 2	IPR: IPR001356; Homeobox. IPR009057; Homeodomain-like	KEGG best hit: NA	KEGG best hit desc: NA	sp|Q6X7J3; Q9SS66|RecName: Full=WUSCHEL-related homeobox 11; OS=Arabidopsis thaliana (Mouse-ear cress). GN=Name=WOX11; OrderedLocusNames=At3g03660; ORFNames=T12J13.6; PE=2: Evidence at transcript level;	TrEMBL best hit: B9SI52
590	Pbr016853.1	Chr14	3626045	3627070	Number of GOs: 4	GO: GO:0004601; peroxidase activity; Molecular Function. GO:0006979; response to oxidative stress; Biological Process. GO:0020037; heme binding; Molecular Function. GO:0055114; oxidation-reduction process; Biological Process	Number of IPRs: 4	IPR: IPR000823; Plant peroxidase. IPR002016; Haem peroxidase, plant/fungal/bacterial. IPR010255; Haem peroxidase. IPR019793; Peroxidases heam-ligand binding site	KEGG best hit: ath:AT4G26010	KEGG best hit desc: peroxidase, putative; K00430 peroxidase [EC:1.11.1.7]	sp|Q93V93; Q9SZH5|RecName: Full=Peroxidase 44;AltName: Full=ATP35;Flags: Precursor; OS=Arabidopsis thaliana (Mouse-ear cress). GN=Name=PER44; Synonyms=P44; OrderedLocusNames=At4g26010;ORFNames=F20B18.120; PE=2: Evidence at transcript level;	TrEMBL best hit: B9SI53
591	Pbr016854.1	Chr14	3633777	3635998	Number of GOs: 0	GO: NA	Number of IPRs: 0	IPR: NA	KEGG best hit: NA	KEGG best hit desc: NA	sp: NA	TrEMBL best hit: A9P872
592	Pbr016855.1	Chr14	3653018	3653404	Number of GOs: 1	GO: GO:0005515; protein binding; Molecular Function	Number of IPRs: 2	IPR: IPR000008; C2 calcium-dependent membrane targeting. IPR008973; C2 calcium/lipid-binding domain, CaLB	KEGG best hit: NA	KEGG best hit desc: NA	sp: NA	TrEMBL best hit: B9I648
593	Pbr016856.1	Chr14	3660754	3661386	Number of GOs: 0	GO: NA	Number of IPRs: 1	IPR: IPR013583; Phosphoribosyltransferase C-terminal	KEGG best hit: NA	KEGG best hit desc: NA	sp: NA	TrEMBL best hit: B9SI58
594	Pbr016857.1	Chr14	3662718	3667663	Number of GOs: 2	GO: GO:0008375; acetylglucosaminyltransferase activity; Molecular Function. GO:0016020; membrane; Cellular Component	Number of IPRs: 1	IPR: IPR003406; Glycosyl transferase, family 14	KEGG best hit: zma:100191516	KEGG best hit desc: pco126512b; LOC100191516; K00771 protein xylosyltransferase [EC:2.4.2.26]	sp|Q5QQ56|RecName: Full=Xylosyltransferase 1;AltName: Full=Peptide O-xylosyltransferase 1;AltName: Full=Xylosyltransferase I; OS=Canis familiaris (Dog) (Canis lupus familiaris). GN=Name=XYLT1; PE=2: Evidence at transcript level;	TrEMBL best hit: Q5BM97
595	Pbr016858.2	Chr14	3670406	3671786	Number of GOs: 0	GO: NA	Number of IPRs: 1	IPR: IPR007603; Choline transporter-like	KEGG best hit: NA	KEGG best hit desc: NA	sp|Q4I8E9; V6RF65|RecName: Full=Protein PNS1; OS=Gibberella zeae (strain PH-1 / ATCC MYA-4620 / FGSC 9075 / NRRL 31084)(Wheat head blight fungus) (Fusarium graminearum). GN=Name=PNS1; ORFNames=FGSG_06509; PE=3: Inferred from homology;	TrEMBL best hit: B9SI60
596	Pbr016859.1	Chr14	3679269	3681296	Number of GOs: 2	GO: GO:0003924; GTPase activity; Molecular Function. GO:0005525; GTP binding; Molecular Function	Number of IPRs: 5	IPR: IPR000375; Dynamin central domain. IPR001401; Dynamin, GTPase domain. IPR003130; Dynamin GTPase effector. IPR020850; GTPase effector domain, GED. IPR022812; Dynamin	KEGG best hit: pfa:PF11_0465	KEGG best hit desc: dyn1; dynamin-like protein; K01528 dynamin GTPase [EC:3.6.5.5]	sp|Q6DKF0; Q800G7|RecName: Full=Interferon-induced GTP-binding protein MxC;AltName: Full=IFN-inducible antiviral protein MxC;AltName: Full=Interferon-inducible MxC protein; OS=Danio rerio (Zebrafish) (Brachydanio rerio). GN=Name=mxc; PE=2: Evidence at transcript level;	TrEMBL best hit: B9RFU7
597	Pbr016860.1	Chr14	3682371	3684525	Number of GOs: 0	GO: NA	Number of IPRs: 0	IPR: NA	KEGG best hit: NA	KEGG best hit desc: NA	sp: NA	TrEMBL best hit: F6HMN2
598	Pbr016861.1	Chr14	3686188	3686700	Number of GOs: 2	GO: GO:0003924; GTPase activity; Molecular Function. GO:0005525; GTP binding; Molecular Function	Number of IPRs: 2	IPR: IPR003130; Dynamin GTPase effector. IPR020850; GTPase effector domain, GED	KEGG best hit: NA	KEGG best hit desc: NA	sp: NA	TrEMBL best hit: B9RFU7
599	Pbr016862.1	Chr14	3687258	3687623	Number of GOs: 2	GO: GO:0003924; GTPase activity; Molecular Function. GO:0005525; GTP binding; Molecular Function	Number of IPRs: 1	IPR: IPR001401; Dynamin, GTPase domain	KEGG best hit: pif:PITG_00183	KEGG best hit desc: dynamin-2; K01528 dynamin GTPase [EC:3.6.5.5]	sp|A6H7I5|RecName: Full=Dynamin-2; OS=Bos taurus (Bovine). GN=Name=DNM2; PE=2: Evidence at transcript level;	TrEMBL best hit: B9NAZ2
600	Pbr016863.1	Chr14	3697896	3698408	Number of GOs: 2	GO: GO:0003924; GTPase activity; Molecular Function. GO:0005525; GTP binding; Molecular Function	Number of IPRs: 2	IPR: IPR001401; Dynamin, GTPase domain. IPR022812; Dynamin	KEGG best hit: pfa:PF11_0465	KEGG best hit desc: dyn1; dynamin-like protein; K01528 dynamin GTPase [EC:3.6.5.5]	sp|A1E2I4|RecName: Full=Interferon-induced GTP-binding protein Mx1;AltName: Full=Myxoma resistance protein 1;AltName: Full=Myxovirus resistance protein 1;Contains: RecName: Full=Interferon-induced GTP-binding protein Mx1, N-terminally processed; OS=Macaca mulatta (Rhesus macaque). GN=Name=MX1; PE=2: Evidence at transcript level;	TrEMBL best hit: B9RFU7
601	Pbr016864.1	Chr14	3706930	3709167	Number of GOs: 2	GO: GO:0003924; GTPase activity; Molecular Function. GO:0005525; GTP binding; Molecular Function	Number of IPRs: 5	IPR: IPR000375; Dynamin central domain. IPR001401; Dynamin, GTPase domain. IPR003130; Dynamin GTPase effector. IPR020850; GTPase effector domain, GED. IPR022812; Dynamin	KEGG best hit: tet:TTHERM_00486790	KEGG best hit desc: Dynamin central region family protein; K01528 dynamin GTPase [EC:3.6.5.5]	sp|Q6DKF0; Q800G7|RecName: Full=Interferon-induced GTP-binding protein MxC;AltName: Full=IFN-inducible antiviral protein MxC;AltName: Full=Interferon-inducible MxC protein; OS=Danio rerio (Zebrafish) (Brachydanio rerio). GN=Name=mxc; PE=2: Evidence at transcript level;	TrEMBL best hit: B9RFU7
602	Pbr016865.1	Chr14	3737440	3739449	Number of GOs: 2	GO: GO:0003924; GTPase activity; Molecular Function. GO:0005525; GTP binding; Molecular Function	Number of IPRs: 5	IPR: IPR000375; Dynamin central domain. IPR001401; Dynamin, GTPase domain. IPR003130; Dynamin GTPase effector. IPR020850; GTPase effector domain, GED. IPR022812; Dynamin	KEGG best hit: tet:TTHERM_00486790	KEGG best hit desc: Dynamin central region family protein; K01528 dynamin GTPase [EC:3.6.5.5]	sp|Q4U4N4|RecName: Full=Interferon-induced GTP-binding protein Mx2;AltName: Full=Interferon-inducible Mx2 protein; OS=Ictalurus punctatus (Channel catfish) (Silurus punctatus). GN=Name=mx2; PE=2: Evidence at transcript level;	TrEMBL best hit: B9RFU7
603	Pbr016866.1	Chr14	3757946	3760104	Number of GOs: 2	GO: GO:0003924; GTPase activity; Molecular Function. GO:0005525; GTP binding; Molecular Function	Number of IPRs: 5	IPR: IPR000375; Dynamin central domain. IPR001401; Dynamin, GTPase domain. IPR003130; Dynamin GTPase effector. IPR020850; GTPase effector domain, GED. IPR022812; Dynamin	KEGG best hit: tet:TTHERM_00486790	KEGG best hit desc: Dynamin central region family protein; K01528 dynamin GTPase [EC:3.6.5.5]	sp|Q4U4N4|RecName: Full=Interferon-induced GTP-binding protein Mx2;AltName: Full=Interferon-inducible Mx2 protein; OS=Ictalurus punctatus (Channel catfish) (Silurus punctatus). GN=Name=mx2; PE=2: Evidence at transcript level;	TrEMBL best hit: B9H023
604	Pbr016867.1	Chr14	3767602	3769598	Number of GOs: 0	GO: NA	Number of IPRs: 0	IPR: NA	KEGG best hit: NA	KEGG best hit desc: NA	sp: NA	TrEMBL best hit: NA
605	Pbr016868.1	Chr14	3774223	3775941	Number of GOs: 2	GO: GO:0016021; integral to membrane; Cellular Component. GO:0055085; transmembrane transport; Biological Process	Number of IPRs: 1	IPR: IPR004837; Sodium/calcium exchanger membrane region	KEGG best hit: vvi:100246655	KEGG best hit desc: hypothetical protein LOC100246655; K13754 solute carrier family 24 (sodium/potassium/calcium exchanger), member 6	sp|Q9SYG9|RecName: Full=Cation/calcium exchanger 4;AltName: Full=Protein CATION CALCIUM EXCHANGER 4;AltName: Full=Protein CATION EXCHANGER 10; OS=Arabidopsis thaliana (Mouse-ear cress). GN=Name=CCX4; Synonyms=CAX10; OrderedLocusNames=At1g54115;ORFNames=F15I1.21; PE=2: Evidence at transcript level;	TrEMBL best hit: B9SI62
606	Pbr016869.2	Chr14	3780123	3783436	Number of GOs: 0	GO: NA	Number of IPRs: 1	IPR: IPR005491; EMSY N-terminal	KEGG best hit: NA	KEGG best hit desc: NA	sp: NA	TrEMBL best hit: B9SI64
607	Pbr016870.1	Chr14	3786934	3798591	Number of GOs: 5	GO: GO:0000175; 3'-5'-exoribonuclease activity; Molecular Function. GO:0003723; RNA binding; Molecular Function. GO:0004654; polyribonucleotide nucleotidyltransferase activity; Molecular Function. GO:0006396; RNA processing; Biological Process. GO:0006402; mRNA catabolic process; Biological Process	Number of IPRs: 10	IPR: IPR001247; Exoribonuclease, phosphorolytic domain 1. IPR004087; K Homology. IPR004088; K Homology, type 1. IPR012162; Polyribonucleotide nucleotidyltransferase. IPR015847; Exoribonuclease, phosphorolytic domain 2. IPR015848; Polynucleotide phosphorylase, phosphorolytic RNA-binding, bacterial/organelle-type. IPR016027; Nucleic acid-binding, OB-fold-like. IPR018111; K Homology, type 1, subgrou…	KEGG best hit: rcu:RCOM_1321070	KEGG best hit desc: polyribonucleotide nucleotidyltransferase, putative (EC:2.7.7.8); K00962 polyribonucleotide nucleotidyltransferase [EC:2.7.7.8]	sp|Q6MDI2|RecName: Full=Polyribonucleotide nucleotidyltransferase {ECO:0000255|HAMAP-Rule:MF_01595};AltName: Full=Polynucleotide phosphorylase {ECO:0000255|HAMAP-Rule:MF_01595}; OS=Protochlamydia amoebophila (strain UWE25). GN=Name=pnp {ECO:0000255|HAMAP-Rule:MF_01595}; OrderedLocusNames=pc0643; PE=3: Inferred from homology;	TrEMBL best hit: B9SI65
608	Pbr016871.1	Chr14	3804184	3809422	Number of GOs: 5	GO: GO:0006810; transport; Biological Process. GO:0006865; amino acid transport; Biological Process. GO:0015171; amino acid transmembrane transporter activity; Molecular Function. GO:0016020; membrane; Cellular Component. GO:0055085; transmembrane transport; Biological Process	Number of IPRs: 3	IPR: IPR002293; Amino acid/polyamine transporter I. IPR004841; Amino acid permease domain. IPR015606; Cationic amino acid transporter	KEGG best hit: bta:539465	KEGG best hit desc: SLC7A1, CAT-1, CAT1; solute carrier family 7 (cationic amino acid transporter, y+ system), member 1; K13863 solute carrier family 7 (cationic amino acid transporter), member 1	sp|Q09143; P30824|RecName: Full=High affinity cationic amino acid transporter 1;AltName: Full=Ecotropic retroviral leukemia receptor;AltName: Full=Ecotropic retrovirus receptor;AltName: Full=Solute carrier family 7 member 1;AltName: Full=System Y+ basic amino acid transporter; OS=Mus musculus (Mouse). GN=Name=Slc7a1; Synonyms=Atrc1, Rec-1; PE=1: Evidence at protein level;	TrEMBL best hit: B9SI71
609	Pbr016872.1	Chr14	3812377	3816502	Number of GOs: 1	GO: GO:0005515; protein binding; Molecular Function	Number of IPRs: 5	IPR: IPR000210; BTB/POZ-like. IPR002083; MATH. IPR008974; TRAF-like. IPR011333; BTB/POZ fold. IPR013069; BTB/POZ	KEGG best hit: rcu:RCOM_0648390	KEGG best hit desc: Speckle-type POZ protein, putative; K12621 U6 snRNA-associated Sm-like protein LSm2	sp|Q9SRV1; Q8LGI9|RecName: Full=BTB/POZ and MATH domain-containing protein 4;AltName: Full=Protein BTB-POZ AND MATH DOMAIN 4; OS=Arabidopsis thaliana (Mouse-ear cress). GN=Name=BPM4; OrderedLocusNames=At3g03740; ORFNames=F20H23.23; PE=1: Evidence at protein level;	TrEMBL best hit: F6HMP6
610	Pbr016873.1	Chr14	3820866	3827930	Number of GOs: 5	GO: GO:0003735; structural constituent of ribosome; Molecular Function. GO:0005622; intracellular; Cellular Component. GO:0005840; ribosome; Cellular Component. GO:0006412; translation; Biological Process. GO:0008097; 5S rRNA binding; Molecular Function	Number of IPRs: 2	IPR: IPR011035; Ribosomal protein L25/Gln-tRNA synthetase, anti-codon-binding domain. IPR020055; Ribosomal protein L25, short-form	KEGG best hit: pop:POPTR_180180	KEGG best hit desc: hypothetical protein; K02897 large subunit ribosomal protein L25	sp|Q2G6G9|RecName: Full=50S ribosomal protein L25 {ECO:0000255|HAMAP-Rule:MF_01334};AltName: Full=General stress protein CTC {ECO:0000255|HAMAP-Rule:MF_01334}; OS=Novosphingobium aromaticivorans (strain DSM 12444 / F199). GN=Name=rplY {ECO:0000255|HAMAP-Rule:MF_01334};Synonyms=ctc {ECO:0000255|HAMAP-Rule:MF_01334};OrderedLocusNames=Saro_2115; PE=3: Inferred from homology;	TrEMBL best hit: D7SPM3
611	Pbr016874.1	Chr14	3829059	3833048	Number of GOs: 0	GO: NA	Number of IPRs: 1	IPR: IPR019358; Transmembrane protein 194	KEGG best hit: NA	KEGG best hit desc: NA	sp: NA	TrEMBL best hit: B9I633
612	Pbr016875.1	Chr14	3834645	3838967	Number of GOs: 2	GO: GO:0004222; metalloendopeptidase activity; Molecular Function. GO:0006508; proteolysis; Biological Process	Number of IPRs: 1	IPR: IPR008915; Peptidase M50	KEGG best hit: NA	KEGG best hit desc: NA	sp: NA	TrEMBL best hit: D7TL44
613	Pbr016876.1	Chr14	3840074	3841528	Number of GOs: 0	GO: NA	Number of IPRs: 1	IPR: IPR004883; Lateral organ boundaries, LOB	KEGG best hit: pop:POPTR_559669	KEGG best hit desc: hypothetical protein; K13944 LOB domain-containing protein 16	sp|Q9SRV3; B7XG75|RecName: Full=LOB domain-containing protein 20;AltName: Full=ASYMMETRIC LEAVES 2-like protein 21; OS=Arabidopsis thaliana (Mouse-ear cress). GN=Name=LBD20; Synonyms=ASL21; OrderedLocusNames=At3g03760;ORFNames=F20H23.21; PE=2: Evidence at transcript level;	TrEMBL best hit: F6HMP4
614	Pbr016877.2	Chr14	3843255	3846707	Number of GOs: 4	GO: GO:0004672; protein kinase activity; Molecular Function. GO:0004674; protein serine/threonine kinase activity; Molecular Function. GO:0005524; ATP binding; Molecular Function. GO:0006468; protein phosphorylation; Biological Process	Number of IPRs: 5	IPR: IPR000719; Protein kinase, catalytic domain. IPR001245; Serine-threonine/tyrosine-protein kinase. IPR002290; Serine/threonine-protein kinase domain. IPR011009; Protein kinase-like domain. IPR020635; Tyrosine-protein kinase, catalytic domain	KEGG best hit: vvi:100252647	KEGG best hit desc: hypothetical protein LOC100252647; K13415 protein brassinosteroid insensitive 1 [EC:2.7.10.1 2.7.11.1]	sp|Q8LFN2; B0FUP8; Q8GUM9; Q9SRV4|RecName: Full=Probable inactive leucine-rich repeat receptor-like protein kinase At3g03770;Flags: Precursor; OS=Arabidopsis thaliana (Mouse-ear cress). GN=OrderedLocusNames=At3g03770; ORFNames=F20H23.20; PE=2: Evidence at transcript level;	TrEMBL best hit: D7TL46
615	Pbr016878.2	Chr14	3851629	3854236	Number of GOs: 2	GO: GO:0047800; cysteamine dioxygenase activity; Molecular Function. GO:0055114; oxidation-reduction process; Biological Process	Number of IPRs: 2	IPR: IPR011051; Cupin, RmlC-type. IPR012864; Cysteamine dioxygenase	KEGG best hit: vvi:100263913	KEGG best hit desc: hypothetical protein LOC100263913; K10712 cysteamine dioxygenase [EC:1.13.11.19]	sp|Q6PDY2; Q3U2E1|RecName: Full=2-aminoethanethiol dioxygenase;AltName: Full=Cysteamine dioxygenase; OS=Mus musculus (Mouse). GN=Name=Ado; Synonyms=Gm237; PE=1: Evidence at protein level;	TrEMBL best hit: D7TL47
616	Pbr016879.1	Chr14	3857828	3865229	Number of GOs: 7	GO: GO:0000166; nucleotide binding; Molecular Function. GO:0003676; nucleic acid binding; Molecular Function. GO:0003824; catalytic activity; Molecular Function. GO:0005622; intracellular; Cellular Component. GO:0006139; nucleobase, nucleoside, nucleotide and nucleic acid metabolic process; Biological Process. GO:0008408; 3'-5' exonuclease activity; Molecular Function. GO:0044237; cellular metabo…	Number of IPRs: 4	IPR: IPR002121; Helicase/RNase D C-terminal, HRDC domain. IPR002562; 3'-5' exonuclease. IPR010997; HRDC-like. IPR012337; Ribonuclease H-like	KEGG best hit: vvi:100265580	KEGG best hit desc: hypothetical protein LOC100265580; K12591 exosome complex exonuclease RRP6 [EC:3.1.13.-]	sp|P56960; B1ARY9; Q9QYS8; Q9R0B1|RecName: Full=Exosome component 10;AltName: Full=Autoantigen PM/Scl 2 homolog;AltName: Full=Polymyositis/scleroderma autoantigen 2 homolog; OS=Mus musculus (Mouse). GN=Name=Exosc10; Synonyms=Pmscl2; PE=1: Evidence at protein level;	TrEMBL best hit: B9I623
617	Pbr016880.1	Chr14	3866821	3869832	Number of GOs: 3	GO: GO:0003824; catalytic activity; Molecular Function. GO:0004056; argininosuccinate lyase activity; Molecular Function. GO:0042450; arginine biosynthetic process via ornithine; Biological Process	Number of IPRs: 6	IPR: IPR000362; Fumarate lyase. IPR003031; Delta crystallin. IPR008948; L-Aspartase-like. IPR009049; Argininosuccinate lyase. IPR020557; Fumarate lyase, conserved site. IPR022761; Lyase 1, N-terminal	KEGG best hit: vvi:100262660	KEGG best hit desc: hypothetical protein LOC100262660; K01755 argininosuccinate lyase [EC:4.3.2.1]	sp|Q6AR60|RecName: Full=Argininosuccinate lyase {ECO:0000255|HAMAP-Rule:MF_00006};AltName: Full=Arginosuccinase {ECO:0000255|HAMAP-Rule:MF_00006}; OS=Desulfotalea psychrophila (strain LSv54 / DSM 12343). GN=Name=argH {ECO:0000255|HAMAP-Rule:MF_00006}; OrderedLocusNames=DP0435; PE=3: Inferred from homology;	TrEMBL best hit: B9RJX6
618	Pbr016881.1	Chr14	3871731	3876530	Number of GOs: 1	GO: GO:0005634; nucleus; Cellular Component	Number of IPRs: 2	IPR: IPR007005; XAP5 protein. IPR008978; HSP20-like chaperone	KEGG best hit: rcu:RCOM_0660610	KEGG best hit desc: Protein FAM50A, putative; K13119 protein FAM50	sp|Q8H110; Q9SKP8|RecName: Full=Protein XAP5 CIRCADIAN TIMEKEEPER; OS=Arabidopsis thaliana (Mouse-ear cress). GN=Name=XCT; OrderedLocusNames=At2g21150; ORFNames=F26H11.9; PE=1: Evidence at protein level;	TrEMBL best hit: B9STC7
619	Pbr016882.2	Chr14	3879299	3883615	Number of GOs: 0	GO: NA	Number of IPRs: 1	IPR: IPR006927; Protein of unknown function DUF639	KEGG best hit: NA	KEGG best hit desc: NA	sp: NA	TrEMBL best hit: B9I622
620	Pbr016883.1	Chr14	3885746	3891643	Number of GOs: 5	GO: GO:0005249; voltage-gated potassium channel activity; Molecular Function. GO:0005515; protein binding; Molecular Function. GO:0006813; potassium ion transport; Biological Process. GO:0008076; voltage-gated potassium channel complex; Cellular Component. GO:0016020; membrane; Cellular Component	Number of IPRs: 4	IPR: IPR000210; BTB/POZ-like. IPR001646; Pentapeptide repeat. IPR003131; Potassium channel, voltage dependent, Kv, tetramerisation. IPR011333; BTB/POZ fold	KEGG best hit: mbr:MONBRDRAFT_34757	KEGG best hit desc: hypothetical protein ; K02882 large subunit ribosomal protein L18Ae	sp|Q9SE95|RecName: Full=FH protein interacting protein FIP2;AltName: Full=BTB/POZ domain-containing protein At5g55000; OS=Arabidopsis thaliana (Mouse-ear cress). GN=Name=FIP2; OrderedLocusNames=At5g55000; ORFNames=MBG8.27; PE=1: Evidence at protein level;	TrEMBL best hit: B9SI86
621	Pbr016884.1	Chr14	3896179	3896869	Number of GOs: 0	GO: NA	Number of IPRs: 0	IPR: NA	KEGG best hit: NA	KEGG best hit desc: NA	sp: NA	TrEMBL best hit: NA
622	Pbr016885.1	Chr14	3899117	3899392	Number of GOs: 0	GO: NA	Number of IPRs: 0	IPR: NA	KEGG best hit: NA	KEGG best hit desc: NA	sp: NA	TrEMBL best hit: NA
623	Pbr016886.1	Chr14	3907746	3909371	Number of GOs: 2	GO: GO:0005198; structural molecule activity; Molecular Function. GO:0005515; protein binding; Molecular Function	Number of IPRs: 4	IPR: IPR000535; Major sperm protein. IPR002110; Ankyrin repeat. IPR008962; PapD-like. IPR020683; Ankyrin repeat-containing domain	KEGG best hit: aml:100482591	KEGG best hit desc: ANK1; ankyrin 1, erythrocytic; K10380 ankyrin	sp|Q8BZ25|RecName: Full=Ankyrin repeat and protein kinase domain-containing protein 1; OS=Mus musculus (Mouse). GN=Name=Ankk1; PE=2: Evidence at transcript level;	TrEMBL best hit: A5BR23
624	Pbr016887.1	Chr14	3923543	3927226	Number of GOs: 4	GO: GO:0003871; 5-methyltetrahydropteroyltriglutamate-homocysteine S-methyltransferase activity; Molecular Function. GO:0008270; zinc ion binding; Molecular Function. GO:0008652; cellular amino acid biosynthetic process; Biological Process. GO:0009086; methionine biosynthetic process; Biological Process	Number of IPRs: 2	IPR: IPR002629; Methionine synthase, vitamin-B12 independent. IPR013215; Cobalamin (vitamin B12)-independent methionine synthase MetE, N-terminal	KEGG best hit: rcu:RCOM_1321820	KEGG best hit desc: 5-methyltetrahydropteroyltriglutamate--homocysteine methyltransferase, putative (EC:2.1.1.14); K00549 5-methyltetrahydropteroyltriglutamate--homocysteine methyltransferase [EC:2.1.1.14]	sp|O50008; Q6KCR2; Q8H162; Q93ZK3|RecName: Full=5-methyltetrahydropteroyltriglutamate--homocysteine methyltransferase 1;AltName: Full=Cobalamin-independent methionine synthase 1;AltName: Full=Vitamin-B12-independent methionine synthase 1; OS=Arabidopsis thaliana (Mouse-ear cress). GN=Name=MS1; Synonyms=CIMS; OrderedLocusNames=At5g17920; ORFNames=MPI7.9; PE=1: Evidence at protein level;	TrEMBL best hit: B9SI90
625	Pbr016888.1	Chr14	3932407	3933054	Number of GOs: 2	GO: GO:0005507; copper ion binding; Molecular Function. GO:0009055; electron carrier activity; Molecular Function	Number of IPRs: 2	IPR: IPR003245; Plastocyanin-like. IPR008972; Cupredoxin	KEGG best hit: NA	KEGG best hit desc: NA	sp|P00302|RecName: Full=Stellacyanin; OS=Toxicodendron vernicifluum (Japanese lacquer tree) (Rhus verniciflua). GN= PE=1: Evidence at protein level;	TrEMBL best hit: B9SI96
626	Pbr016889.1	Chr14	3949934	3951319	Number of GOs: 0	GO: NA	Number of IPRs: 2	IPR: IPR002068; Heat shock protein Hsp20. IPR008978; HSP20-like chaperone	KEGG best hit: ath:AT5G20970	KEGG best hit desc: heat shock family protein; K13993 HSP20 family protein	sp: NA	TrEMBL best hit: B9SIA0
627	Pbr016890.1	Chr14	3952842	3953416	Number of GOs: 0	GO: NA	Number of IPRs: 2	IPR: IPR002068; Heat shock protein Hsp20. IPR008978; HSP20-like chaperone	KEGG best hit: ath:AT5G20970	KEGG best hit desc: heat shock family protein; K13993 HSP20 family protein	sp: NA	TrEMBL best hit: B9SIA0
628	Pbr016891.1	Chr14	3957063	3958040	Number of GOs: 0	GO: NA	Number of IPRs: 0	IPR: NA	KEGG best hit: NA	KEGG best hit desc: NA	sp: NA	TrEMBL best hit: NA
629	Pbr016892.2	Chr14	3971573	3972759	Number of GOs: 0	GO: NA	Number of IPRs: 0	IPR: NA	KEGG best hit: NA	KEGG best hit desc: NA	sp: NA	TrEMBL best hit: NA
630	Pbr016893.1	Chr14	3975732	3976550	Number of GOs: 0	GO: NA	Number of IPRs: 2	IPR: IPR002068; Heat shock protein Hsp20. IPR008978; HSP20-like chaperone	KEGG best hit: zma:100282088	KEGG best hit desc: 22.0 kDa class IV heat shock protein; K13993 HSP20 family protein	sp: NA	TrEMBL best hit: B9SI99
631	Pbr016894.1	Chr14	3977649	3979908	Number of GOs: 1	GO: GO:0000166; nucleotide binding; Molecular Function	Number of IPRs: 1	IPR: IPR004130; Uncharacterised protein family, ATP binding	KEGG best hit: rcu:RCOM_1775060	KEGG best hit desc: xpa-binding protein, putative; K06883	sp|Q54C25|RecName: Full=GPN-loop GTPase 1 {ECO:0000250|UniProtKB:Q9HCN4};AltName: Full=XPA-binding protein 1 homolog {ECO:0000250|UniProtKB:Q9HCN4}; OS=Dictyostelium discoideum (Slime mold). GN=Name=gpn1 {ECO:0000312|dictyBase:DDB_G0293220};Synonyms=xab1 {ECO:0000250|UniProtKB:Q9HCN4}; ORFNames=DDB_G0293220; PE=3: Inferred from homology;	TrEMBL best hit: B9REL8
632	Pbr016895.1	Chr14	3980720	3983799	Number of GOs: 0	GO: NA	Number of IPRs: 1	IPR: IPR013566; EF hand associated, type-1	KEGG best hit: ath:AT3G63150	KEGG best hit desc: MIRO2; MIRO2 (MIRO-RELATED GTP-ASE 2); GTPase/ calcium ion binding; K06883	sp|Q94JM3; O23671; Q56YL7; Q56YP4; Q56YR7; Q9C5W5; Q9FIT6|RecName: Full=Auxin response factor 2;AltName: Full=ARF1-binding protein;AltName: Full=Protein MEGAINTEGUMENTA; OS=Arabidopsis thaliana (Mouse-ear cress). GN=Name=ARF2; Synonyms=MNT; OrderedLocusNames=At5g62000;ORFNames=MTG10.3; PE=1: Evidence at protein level;	TrEMBL best hit: B9H878
633	Pbr016896.1	Chr14	3992386	3992786	Number of GOs: 0	GO: NA	Number of IPRs: 0	IPR: NA	KEGG best hit: NA	KEGG best hit desc: NA	sp: NA	TrEMBL best hit: NA
634	Pbr017561.1	Chr10	7684321	7690898	Number of GOs: 4	GO: GO:0006812; cation transport; Biological Process. GO:0015299; solute:hydrogen antiporter activity; Molecular Function. GO:0016021; integral to membrane; Cellular Component. GO:0055085; transmembrane transport; Biological Process	Number of IPRs: 2	IPR: IPR006153; Cation/H+ exchanger. IPR018422; Cation/H+ exchanger, CPA1 family	KEGG best hit: uma:UM03812.1	KEGG best hit desc: hypothetical protein; K03316 monovalent cation:H+ antiporter, CPA1 family	sp|Q8RWU6; Q8S395; Q9MA14|RecName: Full=Sodium/hydrogen exchanger 6;AltName: Full=Na(+)/H(+) exchanger 6; OS=Arabidopsis thaliana (Mouse-ear cress). GN=Name=NHX6; OrderedLocusNames=At1g79610; ORFNames=F20B17.4; PE=1: Evidence at protein level;	TrEMBL best hit: A2Z2G5
635	Pbr017562.1	Chr10	7680434	7683440	Number of GOs: 0	GO: NA	Number of IPRs: 1	IPR: IPR007573; Protein of unknown function DUF566	KEGG best hit: NA	KEGG best hit desc: NA	sp: NA	TrEMBL best hit: F6HAX0
636	Pbr017563.1	Chr10	7654920	7676075	Number of GOs: 0	GO: NA	Number of IPRs: 1	IPR: IPR013078; Histidine phosphatase superfamily, clade-1	KEGG best hit: bmy:Bm1_12180	KEGG best hit desc: Protein C20orf22; K13704 abhydrolase domain-containing protein 12 [EC:3.1.1.23]	sp|P54567|RecName: Full=Uncharacterized protein YqkD; OS=Bacillus subtilis (strain 168). GN=Name=yqkD; OrderedLocusNames=BSU23640; PE=4: Predicted;	TrEMBL best hit: B9SGX0
637	Pbr017564.1	Chr10	7650586	7653225	Number of GOs: 1	GO: GO:0005515; protein binding; Molecular Function	Number of IPRs: 3	IPR: IPR009057; Homeodomain-like. IPR014778; Myb, DNA-binding. IPR017930; Transcription regulator HTH, Myb-type, DNA-binding	KEGG best hit: sbi:SORBI_05g004150	KEGG best hit desc: hypothetical protein; K14491 two-component response regulator ARR-B family	sp|Q9SAK5; B9DFC9; Q94AW3|RecName: Full=Myb family transcription factor APL;AltName: Full=Protein ALTERED PHLOEM DEVELOPMENT; OS=Arabidopsis thaliana (Mouse-ear cress). GN=Name=APL; OrderedLocusNames=At1g79430; ORFNames=T8K14.15; PE=2: Evidence at transcript level;	TrEMBL best hit: F2QKX7
638	Pbr017565.1	Chr10	7642384	7645193	Number of GOs: 1	GO: GO:0005515; protein binding; Molecular Function	Number of IPRs: 3	IPR: IPR009057; Homeodomain-like. IPR014778; Myb, DNA-binding. IPR017930; Transcription regulator HTH, Myb-type, DNA-binding	KEGG best hit: vvi:100260542	KEGG best hit desc: hypothetical protein LOC100260542; K14491 two-component response regulator ARR-B family	sp|Q9SAK5; B9DFC9; Q94AW3|RecName: Full=Myb family transcription factor APL;AltName: Full=Protein ALTERED PHLOEM DEVELOPMENT; OS=Arabidopsis thaliana (Mouse-ear cress). GN=Name=APL; OrderedLocusNames=At1g79430; ORFNames=T8K14.15; PE=2: Evidence at transcript level;	TrEMBL best hit: C6T856
639	Pbr017566.1	Chr10	7633175	7634017	Number of GOs: 0	GO: NA	Number of IPRs: 1	IPR: IPR000286; Histone deacetylase superfamily	KEGG best hit: rcu:RCOM_1509350	KEGG best hit desc: histone deacetylase 1, 2, 3, putative; K06067 histone deacetylase 1/2 [EC:3.5.1.98]	sp|Q9FML2; Q9FVE5|RecName: Full=Histone deacetylase 6; OS=Arabidopsis thaliana (Mouse-ear cress). GN=Name=HDA6; Synonyms=RPD3B; OrderedLocusNames=At5g63110;ORFNames=MDC12.7; PE=1: Evidence at protein level;	TrEMBL best hit: B9RAW2
640	Pbr017567.1	Chr10	7628904	7631017	Number of GOs: 1	GO: GO:0016757; transferase activity, transferring glycosyl groups; Molecular Function	Number of IPRs: 1	IPR: IPR002495; Glycosyl transferase, family 8	KEGG best hit: rcu:RCOM_0820390	KEGG best hit desc: Glycosyltransferase QUASIMODO1, putative; K13648 alpha-1,4-galacturonosyltransferase [EC:2.4.1.43]	sp|Q93ZX7; Q9FIK3|RecName: Full=Probable galacturonosyltransferase 4;AltName: Full=Like glycosyl transferase 3; OS=Arabidopsis thaliana (Mouse-ear cress). GN=Name=GAUT4; Synonyms=JS36L, LGT3; OrderedLocusNames=At5g47780;ORFNames=MCA23.10; PE=2: Evidence at transcript level;	TrEMBL best hit: B9SGW0
641	Pbr017568.1	Chr10	7627623	7628785	Number of GOs: 0	GO: NA	Number of IPRs: 0	IPR: NA	KEGG best hit: pop:POPTR_582333	KEGG best hit desc: glycosyltransferase, CAZy family GT8 (EC:2.4.1.43); K13648 alpha-1,4-galacturonosyltransferase [EC:2.4.1.43]	sp|Q93ZX7; Q9FIK3|RecName: Full=Probable galacturonosyltransferase 4;AltName: Full=Like glycosyl transferase 3; OS=Arabidopsis thaliana (Mouse-ear cress). GN=Name=GAUT4; Synonyms=JS36L, LGT3; OrderedLocusNames=At5g47780;ORFNames=MCA23.10; PE=2: Evidence at transcript level;	TrEMBL best hit: A2Q5F4
642	Pbr017569.1	Chr10	7621233	7622962	Number of GOs: 0	GO: NA	Number of IPRs: 0	IPR: NA	KEGG best hit: NA	KEGG best hit desc: NA	sp: NA	TrEMBL best hit: NA
643	Pbr017570.1	Chr10	7618072	7620621	Number of GOs: 8	GO: GO:0003924; GTPase activity; Molecular Function. GO:0005525; GTP binding; Molecular Function. GO:0005622; intracellular; Cellular Component. GO:0006886; intracellular protein transport; Biological Process. GO:0006913; nucleocytoplasmic transport; Biological Process. GO:0007165; signal transduction; Biological Process. GO:0007264; small GTPase mediated signal transduction; Biological Process. …	Number of IPRs: 7	IPR: IPR001806; Ras GTPase. IPR002041; Ran GTPase. IPR003577; Ras small GTPase, Ras type. IPR003578; Small GTPase, Rho type. IPR003579; Ras small GTPase, Rab type. IPR013753; Ras. IPR020851; Small GTPase	KEGG best hit: ath:AT4G17170	KEGG best hit desc: RABB1C; RABB1C (ARABIDOPSIS RAB GTPASE HOMOLOG B1C); GTP binding / GTPase; K07976 Rab family, other	sp|P92963|RecName: Full=Ras-related protein RABB1c;AltName: Full=Ras-related protein Rab2A; OS=Arabidopsis thaliana (Mouse-ear cress). GN=Name=RABB1C; Synonyms=RAB2, RAB2A; OrderedLocusNames=At4g17170;ORFNames=dl4620c, FCAALL.365; PE=1: Evidence at protein level;	TrEMBL best hit: A9PGF6
644	Pbr017571.1	Chr10	7611623	7617200	Number of GOs: 0	GO: NA	Number of IPRs: 2	IPR: IPR008811; Raffinose synthase. IPR017853; Glycoside hydrolase, superfamily	KEGG best hit: rcu:RCOM_1346470	KEGG best hit desc: Stachyose synthase precursor, putative (EC:2.4.1.67); K06611 stachyose synthetase [EC:2.4.1.67]	sp|Q94A08; Q0WWI0; Q3EAI2; Q3EAI3; Q9SCM1|RecName: Full=Probable galactinol--sucrose galactosyltransferase 2;AltName: Full=Protein SEED IMBIBITION 2;AltName: Full=Raffinose synthase 2; OS=Arabidopsis thaliana (Mouse-ear cress). GN=Name=RFS2; Synonyms=RS2, SIP2; OrderedLocusNames=At3g57520;ORFNames=T8H10.120; PE=2: Evidence at transcript level;	TrEMBL best hit: F6HJU7
645	Pbr017572.1	Chr10	7605312	7608922	Number of GOs: 4	GO: GO:0004252; serine-type endopeptidase activity; Molecular Function. GO:0006508; proteolysis; Biological Process. GO:0042802; identical protein binding; Molecular Function. GO:0043086; negative regulation of catalytic activity; Biological Process	Number of IPRs: 6	IPR: IPR000209; Peptidase S8/S53, subtilisin/kexin/sedolisin. IPR003137; Protease-associated domain, PA. IPR009020; Proteinase inhibitor, propeptide. IPR010259; Proteinase inhibitor I9, subtilisin propeptide. IPR015500; Peptidase S8, subtilisin-related. IPR022398; Peptidase S8/S53, subtilisin, active site	KEGG best hit: NA	KEGG best hit desc: NA	sp|O65351; P80854; Q39007; Q8RWQ7|RecName: Full=Subtilisin-like protease SBT1.7 {ECO:0000303|PubMed:16193095};AltName: Full=Cucumisin-like serine protease;AltName: Full=Subtilase subfamily 1 member 7 {ECO:0000303|PubMed:16193095};AltName: Full=Subtilisin-like serine protease 1 {ECO:0000303|PubMed:12702015};Flags: Precursor; OS=Arabidopsis thaliana (Mouse-ear cress). GN=Name=SBT1.7 {ECO:0000303|Pu…	TrEMBL best hit: B9SGV4
646	Pbr017573.1	Chr10	7594905	7597410	Number of GOs: 2	GO: GO:0004553; hydrolase activity, hydrolyzing O-glycosyl compounds; Molecular Function. GO:0005975; carbohydrate metabolic process; Biological Process	Number of IPRs: 3	IPR: IPR000490; Glycoside hydrolase, family 17. IPR012946; X8. IPR017853; Glycoside hydrolase, superfamily	KEGG best hit: NA	KEGG best hit desc: NA	sp|Q9M088; Q0WNN9|RecName: Full=Glucan endo-1,3-beta-glucosidase 5;AltName: Full=(1->3)-beta-glucan endohydrolase 5;AltName: Full=Beta-1,3-endoglucanase 5;Flags: Precursor; OS=Arabidopsis thaliana (Mouse-ear cress). GN=OrderedLocusNames=At4g31140; ORFNames=F6E21.60; PE=1: Evidence at protein level;	TrEMBL best hit: B9N3V4
647	Pbr017574.1	Chr10	7593868	7594622	Number of GOs: 0	GO: NA	Number of IPRs: 1	IPR: IPR019446; Domain of unknown function DUF2431	KEGG best hit: xtr:100497477	KEGG best hit desc: hypothetical protein LOC100497477; K03846 alpha-1,2-mannosyltransferase [EC:2.4.1.-]	sp|P0C8L4; F4JUZ7; O65586|RecName: Full=Uncharacterized protein At4g26485; OS=Arabidopsis thaliana (Mouse-ear cress). GN=OrderedLocusNames=At4g26485; ORFNames=M3E9.90; PE=4: Predicted;	TrEMBL best hit: A2Q5H3
648	Pbr017575.1	Chr10	7589491	7590870	Number of GOs: 5	GO: GO:0000166; nucleotide binding; Molecular Function. GO:0003824; catalytic activity; Molecular Function. GO:0003899; DNA-directed RNA polymerase activity; Molecular Function. GO:0006350; transcription; Biological Process. GO:0044237; cellular metabolic process; Biological Process	Number of IPRs: 2	IPR: IPR005574; RNA polymerase II, Rpb4. IPR010997; HRDC-like	KEGG best hit: osa:4328083	KEGG best hit desc: Os02g0116900; K03012 DNA-directed RNA polymerase II subunit RPB4	sp|Q54S04|RecName: Full=DNA-directed RNA polymerase II subunit rpb4;AltName: Full=DNA-directed RNA polymerase II subunit D; OS=Dictyostelium discoideum (Slime mold). GN=Name=polr2d; Synonyms=rpb4; ORFNames=DDB_G0282739; PE=3: Inferred from homology;	TrEMBL best hit: B9SGB4
649	Pbr017576.1	Chr10	7584649	7588415	Number of GOs: 2	GO: GO:0004871; signal transducer activity; Molecular Function. GO:0009416; response to light stimulus; Biological Process	Number of IPRs: 2	IPR: IPR004249; NPH3. IPR011333; BTB/POZ fold	KEGG best hit: NA	KEGG best hit desc: NA	sp|Q9FIK1|RecName: Full=BTB/POZ domain-containing protein At5g47800; OS=Arabidopsis thaliana (Mouse-ear cress). GN=OrderedLocusNames=At5g47800; ORFNames=MCA23.12; PE=2: Evidence at transcript level;	TrEMBL best hit: B9SGC1
650	Pbr017577.1	Chr10	7576357	7578231	Number of GOs: 0	GO: NA	Number of IPRs: 1	IPR: IPR002885; Pentatricopeptide repeat	KEGG best hit: rcu:RCOM_0340700	KEGG best hit desc: Cell division protein ftsH, putative (EC:3.6.4.3); K03798 cell division protease FtsH [EC:3.4.24.-]	sp|Q9LZ19|RecName: Full=Pentatricopeptide repeat-containing protein At5g04780; OS=Arabidopsis thaliana (Mouse-ear cress). GN=Name=PCMP-H16; OrderedLocusNames=At5g04780;ORFNames=MUK11.10, T1E3_140; PE=2: Evidence at transcript level;	TrEMBL best hit: D7T3D9
651	Pbr017578.1	Chr10	7567326	7575378	Number of GOs: 1	GO: GO:0005515; protein binding; Molecular Function	Number of IPRs: 7	IPR: IPR000008; C2 calcium-dependent membrane targeting. IPR000253; Forkhead-associated (FHA) domain. IPR004182; GRAM. IPR008973; C2 calcium/lipid-binding domain, CaLB. IPR008984; SMAD/FHA domain. IPR018029; C2 membrane targeting protein. IPR020477; C2 region	KEGG best hit: pop:POPTR_928448	KEGG best hit desc: hypothetical protein; K13216 nuclear inhibitor of protein phosphatase 1 [EC:3.1.4.-]	sp|Q9ZVT9; Q7EAV1|RecName: Full=C2 and GRAM domain-containing protein At1g03370; OS=Arabidopsis thaliana (Mouse-ear cress). GN=OrderedLocusNames=At1g03370; ORFNames=F15K9.2; PE=2: Evidence at transcript level;	TrEMBL best hit: B9HC14
652	Pbr017579.1	Chr10	7561157	7564723	Number of GOs: 1	GO: GO:0008299; isoprenoid biosynthetic process; Biological Process	Number of IPRs: 2	IPR: IPR000092; Polyprenyl synthetase. IPR008949; Terpenoid synthase	KEGG best hit: pop:POPTR_560081	KEGG best hit desc: hypothetical protein; K00787 farnesyl diphosphate synthase [EC:2.5.1.1 2.5.1.10]	sp|P49351|RecName: Full=Farnesyl pyrophosphate synthase 1;AltName: Full=(2E,6E)-farnesyl diphosphate synthase 1;AltName: Full=Dimethylallyltranstransferase 1;AltName: Full=Farnesyl diphosphate synthase 1;AltName: Full=Geranyltranstransferase 1; OS=Lupinus albus (White lupin) (Lupinus termis). GN=Name=FPS1; PE=2: Evidence at transcript level;	TrEMBL best hit: Q8RVK7
653	Pbr017580.2	Chr10	7555909	7559062	Number of GOs: 0	GO: NA	Number of IPRs: 1	IPR: IPR023214; HAD-like domain	KEGG best hit: rcu:RCOM_0426670	KEGG best hit desc: 4-nitrophenylphosphatase, putative (EC:3.1.3.41); K01101 4-nitrophenyl phosphatase [EC:3.1.3.41]	sp|Q00472; O74320|RecName: Full=4-nitrophenylphosphatase; OS=Schizosaccharomyces pombe (strain 972 / ATCC 24843) (Fission yeast). GN=Name=pho2; ORFNames=SPBC15D4.15; PE=4: Predicted;	TrEMBL best hit: B9T7X0
654	Pbr017581.1	Chr10	7544828	7548815	Number of GOs: 4	GO: GO:0004672; protein kinase activity; Molecular Function. GO:0004674; protein serine/threonine kinase activity; Molecular Function. GO:0005524; ATP binding; Molecular Function. GO:0006468; protein phosphorylation; Biological Process	Number of IPRs: 6	IPR: IPR000719; Protein kinase, catalytic domain. IPR002290; Serine/threonine-protein kinase domain. IPR008271; Serine/threonine-protein kinase, active site. IPR011009; Protein kinase-like domain. IPR017442; Serine/threonine-protein kinase-like domain. IPR020635; Tyrosine-protein kinase, catalytic domain	KEGG best hit: ath:AT5G47750	KEGG best hit desc: D6PKL2; D6PKL2 (D6 PROTEIN KINASE LIKE 2); kinase; K08286 protein-serine/threonine kinase [EC:2.7.11.-]	sp|Q0DCT8; P47997; Q5Z583|RecName: Full=Protein kinase G11A; OS=Oryza sativa subsp. japonica (Rice). GN=OrderedLocusNames=Os06g0291600, LOC_Os06g18830;ORFNames=B1026E06.38, B1066D09.24, OsJ_020170; PE=2: Evidence at transcript level;	TrEMBL best hit: F6H8A3
655	Pbr017582.1	Chr10	7533995	7537099	Number of GOs: 0	GO: NA	Number of IPRs: 3	IPR: IPR001251; Cellular retinaldehyde-binding/triple function, C-terminal. IPR008273; Cellular retinaldehyde-binding/triple function, N-terminal. IPR011074; Phosphatidylinositol transfer protein-like, N-terminal	KEGG best hit: NA	KEGG best hit desc: NA	sp|Q03606; Q03608; Q2EEP6; Q2EEP7|RecName: Full=CRAL-TRIO domain-containing protein T23G5.2; OS=Caenorhabditis elegans. GN=ORFNames=T23G5.2; PE=3: Inferred from homology;	TrEMBL best hit: B9HC20
656	Pbr017583.1	Chr10	7530850	7533225	Number of GOs: 0	GO: NA	Number of IPRs: 1	IPR: IPR008545; Protein of unknown function DUF827, plant	KEGG best hit: NA	KEGG best hit desc: NA	sp: NA	TrEMBL best hit: Q2HV31
657	Pbr017584.1	Chr10	7517850	7521737	Number of GOs: 3	GO: GO:0003824; catalytic activity; Molecular Function. GO:0008152; metabolic process; Biological Process. GO:0016747; transferase activity, transferring acyl groups other than amino-acyl groups; Molecular Function	Number of IPRs: 5	IPR: IPR002155; Thiolase. IPR016039; Thiolase-like. IPR020613; Thiolase, conserved site. IPR020616; Thiolase, N-terminal. IPR020617; Thiolase, C-terminal	KEGG best hit: pop:POPTR_652350	KEGG best hit desc: acetyl-CoA C-acetyltransferase (EC:2.3.1.9); K00626 acetyl-CoA C-acetyltransferase [EC:2.3.1.9]	sp|Q9FIK7; Q3E710; Q3E8F1|RecName: Full=Probable acetyl-CoA acetyltransferase, cytosolic 2;AltName: Full=Cytosolic acetoacetyl-CoA thiolase 2; OS=Arabidopsis thaliana (Mouse-ear cress). GN=OrderedLocusNames=At5g47720; ORFNames=MCA23.4; PE=2: Evidence at transcript level;	TrEMBL best hit: B9HC23
658	Pbr017585.1	Chr10	7515834	7517154	Number of GOs: 1	GO: GO:0016491; oxidoreductase activity; Molecular Function	Number of IPRs: 1	IPR: IPR005123; Oxoglutarate/iron-dependent oxygenase	KEGG best hit: nve:NEMVE_v1g168448	KEGG best hit desc: hypothetical protein ; K10860 alpha-ketoglutarate-dependent dioxygenase alkB homolog 3 [EC:1.14.11.-]	sp|Q32L00|RecName: Full=Alpha-ketoglutarate-dependent dioxygenase alkB homolog 3;AltName: Full=Alkylated DNA repair protein alkB homolog 3; OS=Bos taurus (Bovine). GN=Name=ALKBH3; Synonyms=ABH3; PE=2: Evidence at transcript level;	TrEMBL best hit: A5AJA6
659	Pbr017586.1	Chr10	7507872	7515187	Number of GOs: 1	GO: GO:0005515; protein binding; Molecular Function	Number of IPRs: 4	IPR: IPR000008; C2 calcium-dependent membrane targeting. IPR008973; C2 calcium/lipid-binding domain, CaLB. IPR018029; C2 membrane targeting protein. IPR020477; C2 region	KEGG best hit: dre:393953	KEGG best hit desc: prkcbb, MGC63591, PKC-B, Prkcb, prkcb1, zgc:63591; protein kinase C, beta b (EC:2.7.11.13); K02677 classical protein kinase C [EC:2.7.11.13]	sp|Q8L7A4; Q9SFC0|RecName: Full=Probable ADP-ribosylation factor GTPase-activating protein AGD11;AltName: Full=Protein ARF-GAP DOMAIN 11; OS=Arabidopsis thaliana (Mouse-ear cress). GN=Name=AGD11; OrderedLocusNames=At3g07940; ORFNames=F17A17.28; PE=2: Evidence at transcript level;	TrEMBL best hit: B9T578
660	Pbr018547.1	Chr13	7517163	7519215	Number of GOs: 1	GO: GO:0005515; protein binding; Molecular Function	Number of IPRs: 2	IPR: IPR002083; MATH. IPR008974; TRAF-like	KEGG best hit: pop:POPTR_820184	KEGG best hit desc: hypothetical protein; K11838 ubiquitin carboxyl-terminal hydrolase 7 [EC:3.1.2.15]	sp|Q9FPT1; Q9C5K1; Q9FG10|RecName: Full=Ubiquitin carboxyl-terminal hydrolase 12;AltName: Full=Deubiquitinating enzyme 12;AltName: Full=Ubiquitin thioesterase 12;AltName: Full=Ubiquitin-specific-processing protease 12; OS=Arabidopsis thaliana (Mouse-ear cress). GN=Name=UBP12; OrderedLocusNames=At5g06600; ORFNames=F15M7.13; PE=1: Evidence at protein level;	TrEMBL best hit: D7L6S1
661	Pbr018548.1	Chr13	7520336	7522355	Number of GOs: 0	GO: NA	Number of IPRs: 1	IPR: IPR004241; Light chain 3 (LC3)	KEGG best hit: vcn:VOLCADRAFT_75248	KEGG best hit desc: apg8; autophagy protein; K08341 GABA(A) receptor-associated protein (autophagy-related protein 8)	sp|Q9LRP7|RecName: Full=Autophagy-related protein 8i;AltName: Full=Autophagy-related ubiquitin-like modifier ATG8i; OS=Arabidopsis thaliana (Mouse-ear cress). GN=Name=ATG8I; Synonyms=APG8I; OrderedLocusNames=At3g15580;ORFNames=MQD17.3; PE=2: Evidence at transcript level;	TrEMBL best hit: B9HXH0
662	Pbr018549.1	Chr13	7531683	7532925	Number of GOs: 3	GO: GO:0004478; methionine adenosyltransferase activity; Molecular Function. GO:0005524; ATP binding; Molecular Function. GO:0006730; one-carbon metabolic process; Biological Process	Number of IPRs: 6	IPR: IPR002133; S-adenosylmethionine synthetase. IPR022628; S-adenosylmethionine synthetase, N-terminal. IPR022629; S-adenosylmethionine synthetase, central domain. IPR022630; S-adenosylmethionine synthetase, C-terminal. IPR022631; S-adenosylmethionine synthetase, conserved site. IPR022636; S-adenosylmethionine synthetase superfamily	KEGG best hit: rcu:RCOM_1436370	KEGG best hit desc: s-adenosylmethionine synthetase, putative (EC:2.5.1.6); K00789 S-adenosylmethionine synthetase [EC:2.5.1.6]	sp|Q9AT55|RecName: Full=S-adenosylmethionine synthase 2;AltName: Full=Methionine adenosyltransferase 2; OS=Elaeagnus umbellata (Autumn olive) (Elaeagnus crispa). GN=Name=SAMS2; PE=2: Evidence at transcript level;	TrEMBL best hit: B9RFQ1
663	Pbr018550.1	Chr13	7536596	7543357	Number of GOs: 3	GO: GO:0000166; nucleotide binding; Molecular Function. GO:0016020; membrane; Cellular Component. GO:0017111; nucleoside-triphosphatase activity; Molecular Function	Number of IPRs: 3	IPR: IPR003593; ATPase, AAA+ type, core. IPR013525; ABC-2 type transporter. IPR013581; Plant PDR ABC transporter associated	KEGG best hit: afm:AFUA_4G01050	KEGG best hit desc: ABC multidrug transporter (EC:3.6.3.-); K01552 [EC:3.6.3.-]	sp|Q8GZ52; O23376; O23377; Q7PC89|RecName: Full=ABC transporter G family member 30;AltName: Full=Pleiotropic drug resistance protein 2; OS=Arabidopsis thaliana (Mouse-ear cress). GN=Name=ABCG30; Synonyms=PDR2; OrderedLocusNames=At4g15230/At4g15220;ORFNames=dl3660w/dl3655w, FCAALL.241; PE=2: Evidence at transcript level;	TrEMBL best hit: B9HXH2
664	Pbr018551.1	Chr13	7544574	7547127	Number of GOs: 0	GO: NA	Number of IPRs: 1	IPR: IPR002885; Pentatricopeptide repeat	KEGG best hit: NA	KEGG best hit desc: NA	sp|Q9SQU6|RecName: Full=Pentatricopeptide repeat-containing protein At3g06430, chloroplastic;AltName: Full=Protein EMBRYO DEFECTIVE 2750;Flags: Precursor; OS=Arabidopsis thaliana (Mouse-ear cress). GN=Name=EMB2750; OrderedLocusNames=At3g06430; ORFNames=F24P17.10; PE=2: Evidence at transcript level;	TrEMBL best hit: B9RZZ6
665	Pbr018552.1	Chr13	7547800	7562553	Number of GOs: 2	GO: GO:0003677; DNA binding; Molecular Function. GO:0005634; nucleus; Cellular Component	Number of IPRs: 2	IPR: IPR004333; Transcription factor, SBP-box. IPR020683; Ankyrin repeat-containing domain	KEGG best hit: NA	KEGG best hit desc: NA	sp|Q9SMX9; O80717; O80718; O82651; Q0WLD6|RecName: Full=Squamosa promoter-binding-like protein 1; OS=Arabidopsis thaliana (Mouse-ear cress). GN=Name=SPL1; OrderedLocusNames=At2g47070/At2g47080;ORFNames=F14M4.9/F14M4.10; PE=1: Evidence at protein level;	TrEMBL best hit: F6HE38
666	Pbr018553.1	Chr13	7577432	7579281	Number of GOs: 0	GO: NA	Number of IPRs: 0	IPR: NA	KEGG best hit: NA	KEGG best hit desc: NA	sp: NA	TrEMBL best hit: NA
667	Pbr018554.1	Chr13	7585731	7587974	Number of GOs: 4	GO: GO:0004672; protein kinase activity; Molecular Function. GO:0004674; protein serine/threonine kinase activity; Molecular Function. GO:0005524; ATP binding; Molecular Function. GO:0006468; protein phosphorylation; Biological Process	Number of IPRs: 7	IPR: IPR000719; Protein kinase, catalytic domain. IPR001245; Serine-threonine/tyrosine-protein kinase. IPR002290; Serine/threonine-protein kinase domain. IPR008271; Serine/threonine-protein kinase, active site. IPR011009; Protein kinase-like domain. IPR017441; Protein kinase, ATP binding site. IPR020635; Tyrosine-protein kinase, catalytic domain	KEGG best hit: pop:POPTR_548061	KEGG best hit desc: serine/threonine protein kinase PBS1; K13430 serine/threonine-protein kinase PBS1 [EC:2.7.11.1]	sp|Q41328|RecName: Full=Pto-interacting protein 1;AltName: Full=Pto kinase interactor 1 {ECO:0000312|EMBL:AAC61805.1}; OS=Solanum lycopersicum (Tomato) (Lycopersicon esculentum). GN=Name=PTI1 {ECO:0000312|EMBL:AAC61805.1}; PE=1: Evidence at protein level;	TrEMBL best hit: B2CZJ8
668	Pbr018555.1	Chr13	7589348	7591859	Number of GOs: 4	GO: GO:0004672; protein kinase activity; Molecular Function. GO:0004674; protein serine/threonine kinase activity; Molecular Function. GO:0005524; ATP binding; Molecular Function. GO:0006468; protein phosphorylation; Biological Process	Number of IPRs: 7	IPR: IPR000719; Protein kinase, catalytic domain. IPR002290; Serine/threonine-protein kinase domain. IPR008271; Serine/threonine-protein kinase, active site. IPR011009; Protein kinase-like domain. IPR017441; Protein kinase, ATP binding site. IPR017442; Serine/threonine-protein kinase-like domain. IPR020635; Tyrosine-protein kinase, catalytic domain	KEGG best hit: pop:POPTR_913861	KEGG best hit desc: hypothetical protein; K13418 somatic embryogenesis receptor kinase 1 [EC:2.7.10.1 2.7.11.1]	sp|Q8LEB6|RecName: Full=Probable receptor-like protein kinase At5g18500; OS=Arabidopsis thaliana (Mouse-ear cress). GN=OrderedLocusNames=At5g18500; ORFNames=T28N17.1; PE=2: Evidence at transcript level;	TrEMBL best hit: D7T685
669	Pbr018556.1	Chr13	7604719	7609380	Number of GOs: 0	GO: NA	Number of IPRs: 1	IPR: IPR004853; Domain of unknown function DUF250	KEGG best hit: mbr:MONBRDRAFT_27193	KEGG best hit desc: hypothetical protein ; K03515 DNA repair protein REV1 [EC:2.7.7.-]	sp|Q9LRP2|RecName: Full=Probable sugar phosphate/phosphate translocator At3g17430; OS=Arabidopsis thaliana (Mouse-ear cress). GN=OrderedLocusNames=At3g17430; ORFNames=MTO12.2; PE=1: Evidence at protein level;	TrEMBL best hit: C6TN13
670	Pbr018557.1	Chr13	7609692	7614220	Number of GOs: 1	GO: GO:0005515; protein binding; Molecular Function	Number of IPRs: 2	IPR: IPR000727; Target SNARE coiled-coil domain. IPR005606; Sec20	KEGG best hit: ath:AT1G48240	KEGG best hit desc: NPSN12; ATNPSN12; protein transporter; K08494 novel plant SNARE	sp|Q9LRP1|RecName: Full=Novel plant SNARE 13; OS=Arabidopsis thaliana (Mouse-ear cress). GN=Name=NPSN13; OrderedLocusNames=At3g17440; ORFNames=MTO12.3; PE=1: Evidence at protein level;	TrEMBL best hit: B9HXA1
671	Pbr018558.1	Chr13	7623823	7625977	Number of GOs: 7	GO: GO:0000155; two-component sensor activity; Molecular Function. GO:0004673; protein histidine kinase activity; Molecular Function. GO:0005524; ATP binding; Molecular Function. GO:0007165; signal transduction; Biological Process. GO:0016310; phosphorylation; Biological Process. GO:0016772; transferase activity, transferring phosphorus-containing groups; Molecular Function. GO:0018106; peptidyl-…	Number of IPRs: 4	IPR: IPR003594; ATPase-like, ATP-binding domain. IPR004358; Signal transduction histidine kinase-related protein, C-terminal. IPR005467; Signal transduction histidine kinase, core. IPR018955; Branched-chain alpha-ketoacid dehydrogenase kinase/Pyruvate dehydrogenase kinase, N-terminal	KEGG best hit: rcu:RCOM_1003500	KEGG best hit desc: pyruvate dehydrogenase, putative (EC:2.7.11.2); K00898 pyruvate dehydrogenase kinase [EC:2.7.11.2]	sp|P91622; Q9V580|RecName: Full=[Pyruvate dehydrogenase (acetyl-transferring)] kinase, mitochondrial;Flags: Precursor; OS=Drosophila melanogaster (Fruit fly). GN=Name=Pdk; ORFNames=CG8808; PE=2: Evidence at transcript level;	TrEMBL best hit: B9S001
672	Pbr018559.1	Chr13	7627950	7630044	Number of GOs: 0	GO: NA	Number of IPRs: 1	IPR: IPR014810; Fcf2 pre-rRNA processing	KEGG best hit: NA	KEGG best hit desc: NA	sp|O42877|RecName: Full=rRNA-processing protein fcf2; OS=Schizosaccharomyces pombe (strain 972 / ATCC 24843) (Fission yeast). GN=Name=fcf2; ORFNames=SPAC3G9.15c; PE=3: Inferred from homology;	TrEMBL best hit: B9HXA3
673	Pbr018560.2	Chr13	7632158	7640212	Number of GOs: 0	GO: NA	Number of IPRs: 2	IPR: IPR008380; HAD-superfamily hydrolase, subfamily IG, 5'-nucleotidase. IPR023214; HAD-like domain	KEGG best hit: cbr:CBG02038	KEGG best hit desc: Hypothetical protein CBG02038; K01081 5'-nucleotidase [EC:3.1.3.5]	sp|Q54XC1|RecName: Full=Cytosolic purine 5'-nucleotidase;AltName: Full=Cytosolic 5'-nucleotidase II; OS=Dictyostelium discoideum (Slime mold). GN=Name=nt5c2; ORFNames=DDB_G0279053; PE=3: Inferred from homology;	TrEMBL best hit: A5BHS8
674	Pbr018561.1	Chr13	7649760	7657021	Number of GOs: 2	GO: GO:0008219; cell death; Biological Process. GO:0016021; integral to membrane; Cellular Component	Number of IPRs: 1	IPR: IPR004326; Mlo-related protein	KEGG best hit: ath:AT2G39200	KEGG best hit desc: MLO12; MLO12 (MILDEW RESISTANCE LOCUS O 12); calmodulin binding; K08472 mlo protein	sp|O80961; Q94KB3|RecName: Full=MLO-like protein 12; OS=Arabidopsis thaliana (Mouse-ear cress). GN=Name=MLO12; OrderedLocusNames=At2g39200; ORFNames=T16B24.16; PE=2: Evidence at transcript level;	TrEMBL best hit: C6EWF1
675	Pbr018562.1	Chr13	7657421	7658676	Number of GOs: 4	GO: GO:0001522; pseudouridine synthesis; Biological Process. GO:0003723; RNA binding; Molecular Function. GO:0009451; RNA modification; Biological Process. GO:0009982; pseudouridine synthase activity; Molecular Function	Number of IPRs: 3	IPR: IPR001406; Pseudouridine synthase I, TruA. IPR020097; Pseudouridine synthase I, TruA, alpha/beta domain. IPR020103; Pseudouridine synthase, catalytic domain	KEGG best hit: vvi:100254503	KEGG best hit desc: hypothetical protein LOC100254503; K06173 tRNA pseudouridine synthase A [EC:5.4.99.12]	sp|Q6MEE7|RecName: Full=tRNA pseudouridine synthase A 1 {ECO:0000255|HAMAP-Rule:MF_00171};AltName: Full=tRNA pseudouridine(38-40) synthase {ECO:0000255|HAMAP-Rule:MF_00171};AltName: Full=tRNA pseudouridylate synthase I 1 {ECO:0000255|HAMAP-Rule:MF_00171};AltName: Full=tRNA-uridine isomerase I 1 {ECO:0000255|HAMAP-Rule:MF_00171}; OS=Protochlamydia amoebophila (strain UWE25). GN=Name=truA1 {ECO:000…	TrEMBL best hit: D7T696
676	Pbr018563.2	Chr13	7660695	7664044	Number of GOs: 2	GO: GO:0005515; protein binding; Molecular Function. GO:0008270; zinc ion binding; Molecular Function	Number of IPRs: 5	IPR: IPR000270; Phox/Bem1p. IPR004332; Transposase, MuDR, plant. IPR006564; Zinc finger, PMZ-type. IPR007527; Zinc finger, SWIM-type. IPR018289; MULE transposase, conserved domain	KEGG best hit: vvi:100244778	KEGG best hit desc: hypothetical protein LOC100244778; K10583 ubiquitin-conjugating enzyme E2 S [EC:6.3.2.19]	sp: NA	TrEMBL best hit: F6HE43
677	Pbr018564.1	Chr13	7665042	7666661	Number of GOs: 0	GO: NA	Number of IPRs: 1	IPR: IPR004238; Late embryogenesis abundant protein, group 4	KEGG best hit: NA	KEGG best hit desc: NA	sp|P13940|RecName: Full=Late embryogenesis abundant protein D-29; OS=Gossypium hirsutum (Upland cotton) (Gossypium mexicanum). GN= PE=3: Inferred from homology;	TrEMBL best hit: Q2VJ44
678	Pbr018565.1	Chr13	7679861	7690736	Number of GOs: 5	GO: GO:0004672; protein kinase activity; Molecular Function. GO:0004674; protein serine/threonine kinase activity; Molecular Function. GO:0005524; ATP binding; Molecular Function. GO:0006468; protein phosphorylation; Biological Process. GO:0007165; signal transduction; Biological Process	Number of IPRs: 9	IPR: IPR000719; Protein kinase, catalytic domain. IPR002290; Serine/threonine-protein kinase domain. IPR004041; NAF domain. IPR008271; Serine/threonine-protein kinase, active site. IPR011009; Protein kinase-like domain. IPR017441; Protein kinase, ATP binding site. IPR017442; Serine/threonine-protein kinase-like domain. IPR018451; NAF/FISL domain. IPR020635; Tyrosine-protein kinase, catalytic doma…	KEGG best hit: osa:4342410	KEGG best hit desc: Os07g0150700; K00924 [EC:2.7.1.-]	sp|Q8RWC9; Q3EB49; Q9FUK2; Q9LUP6|RecName: Full=CBL-interacting serine/threonine-protein kinase 1;AltName: Full=SNF1-related kinase 3.16;AltName: Full=SOS2-like protein kinase PKS13; OS=Arabidopsis thaliana (Mouse-ear cress). GN=Name=CIPK1; Synonyms=PKS13, SnRK3.16; OrderedLocusNames=At3g17510;ORFNames=MKP6.6; PE=1: Evidence at protein level;	TrEMBL best hit: A0MNI9
679	Pbr018566.1	Chr13	7691584	7694303	Number of GOs: 2	GO: GO:0005509; calcium ion binding; Molecular Function. GO:0015969; guanosine tetraphosphate metabolic process; Biological Process	Number of IPRs: 5	IPR: IPR002048; Calcium-binding EF-hand. IPR007685; RelA/SpoT. IPR018247; EF-Hand 1, calcium-binding site. IPR018248; EF-hand. IPR018249; EF-HAND 2	KEGG best hit: ath:AT2G43290	KEGG best hit desc: MSS3; MSS3 (multicopy suppressors of snf4 deficiency in yeast 3); calcium ion binding; K13448 calcium-binding protein CML	sp|O51216|RecName: Full=Guanosine-3',5'-bis(diphosphate) 3'-pyrophosphohydrolase;AltName: Full=Penta-phosphate guanosine-3'-pyrophosphohydrolase; OS=Borrelia burgdorferi (strain ATCC 35210 / B31 / CIP 102532 / DSM4680). GN=Name=spoT; OrderedLocusNames=BB_0198; PE=3: Inferred from homology;	TrEMBL best hit: D7T693
680	Pbr018567.1	Chr13	7695284	7698627	Number of GOs: 4	GO: GO:0003735; structural constituent of ribosome; Molecular Function. GO:0005622; intracellular; Cellular Component. GO:0005840; ribosome; Cellular Component. GO:0006412; translation; Biological Process	Number of IPRs: 3	IPR: IPR000597; Ribosomal protein L3. IPR009000; Translation elongation/initiation factor/Ribosomal, beta-barrel. IPR019926; Ribosomal protein L3, conserved site	KEGG best hit: ppp:PHYPADRAFT_124350	KEGG best hit desc: hypothetical protein; K02906 large subunit ribosomal protein L3	sp|Q9LRN8; Q93WN7|RecName: Full=50S ribosomal protein L3-2, chloroplastic;Flags: Precursor; OS=Arabidopsis thaliana (Mouse-ear cress). GN=Name=RPL3B; OrderedLocusNames=At3g17465; ORFNames=MKP6.7, MTO12.6; PE=2: Evidence at transcript level;	TrEMBL best hit: A9PFR0
681	Pbr018568.1	Chr13	7699284	7700450	Number of GOs: 0	GO: NA	Number of IPRs: 0	IPR: NA	KEGG best hit: NA	KEGG best hit desc: NA	sp: NA	TrEMBL best hit: B9HXA4
682	Pbr018569.1	Chr13	7702514	7702864	Number of GOs: 0	GO: NA	Number of IPRs: 0	IPR: NA	KEGG best hit: NA	KEGG best hit desc: NA	sp: NA	TrEMBL best hit: NA
683	Pbr018570.1	Chr13	7703226	7703944	Number of GOs: 0	GO: NA	Number of IPRs: 1	IPR: IPR002885; Pentatricopeptide repeat	KEGG best hit: rcu:RCOM_0340700	KEGG best hit desc: Cell division protein ftsH, putative (EC:3.6.4.3); K03798 cell division protease FtsH [EC:3.4.24.-]	sp|P0C8Q8; Q3E9D2|RecName: Full=Pentatricopeptide repeat-containing protein At5g19020, mitochondrial;Flags: Precursor; OS=Arabidopsis thaliana (Mouse-ear cress). GN=Name=PCMP-E42; OrderedLocusNames=At5g19020; ORFNames=T16G12_60; PE=2: Evidence at transcript level;	TrEMBL best hit: F6H9I8
684	Pbr018571.1	Chr13	7709314	7710376	Number of GOs: 0	GO: NA	Number of IPRs: 0	IPR: NA	KEGG best hit: NA	KEGG best hit desc: NA	sp: NA	TrEMBL best hit: D7T690
685	Pbr018572.1	Chr13	7713149	7718546	Number of GOs: 8	GO: GO:0000166; nucleotide binding; Molecular Function. GO:0005524; ATP binding; Molecular Function. GO:0006810; transport; Biological Process. GO:0016021; integral to membrane; Cellular Component. GO:0016887; ATPase activity; Molecular Function. GO:0017111; nucleoside-triphosphatase activity; Molecular Function. GO:0042626; ATPase activity, coupled to transmembrane movement of substances; Molecu…	Number of IPRs: 6	IPR: IPR001140; ABC transporter, transmembrane domain. IPR003439; ABC transporter-like. IPR003593; ATPase, AAA+ type, core. IPR011527; ABC transporter, transmembrane domain, type 1. IPR017871; ABC transporter, conserved site. IPR017940; ABC transporter, integral membrane type 1	KEGG best hit: vvi:100267452	KEGG best hit desc: hypothetical protein LOC100267452; K05658 ATP-binding cassette, subfamily B (MDR/TAP), member 1	sp|Q9FWX7|RecName: Full=ABC transporter B family member 11;AltName: Full=Multidrug resistance protein 8;AltName: Full=P-glycoprotein 11; OS=Arabidopsis thaliana (Mouse-ear cress). GN=Name=ABCB11; Synonyms=MDR8, PGP11; OrderedLocusNames=At1g02520;ORFNames=T14P4.15; PE=2: Evidence at transcript level;	TrEMBL best hit: F6HZG2
686	Pbr018573.1	Chr13	7727043	7732638	Number of GOs: 8	GO: GO:0000166; nucleotide binding; Molecular Function. GO:0005524; ATP binding; Molecular Function. GO:0006810; transport; Biological Process. GO:0016021; integral to membrane; Cellular Component. GO:0016887; ATPase activity; Molecular Function. GO:0017111; nucleoside-triphosphatase activity; Molecular Function. GO:0042626; ATPase activity, coupled to transmembrane movement of substances; Molecu…	Number of IPRs: 6	IPR: IPR001140; ABC transporter, transmembrane domain. IPR003439; ABC transporter-like. IPR003593; ATPase, AAA+ type, core. IPR011527; ABC transporter, transmembrane domain, type 1. IPR017871; ABC transporter, conserved site. IPR017940; ABC transporter, integral membrane type 1	KEGG best hit: vvi:100267452	KEGG best hit desc: hypothetical protein LOC100267452; K05658 ATP-binding cassette, subfamily B (MDR/TAP), member 1	sp|Q9FWX7|RecName: Full=ABC transporter B family member 11;AltName: Full=Multidrug resistance protein 8;AltName: Full=P-glycoprotein 11; OS=Arabidopsis thaliana (Mouse-ear cress). GN=Name=ABCB11; Synonyms=MDR8, PGP11; OrderedLocusNames=At1g02520;ORFNames=T14P4.15; PE=2: Evidence at transcript level;	TrEMBL best hit: F6HZG2
[truncated: 1,039 more rows]
