# Supplementary material for: An identical-by-descent segment harbors a 12-bp insertion determining fruit softening during domestication and speciation in Pyrus
Source: BMC Biol. 2022 Oct 1;20:215. doi: 10.1186/s12915-022-01409-w (PMC9526952; doi:10.1186/s12915-022-01409-w)
Supplement: Supplementary file 7 — Additional file 7: Table S7. Genes in IBD-enriched regions (IBD-ERs) identified between wild European and cultivated European pears. [file 12915_2022_1409_MOESM7_ESM.xlsx]

## Sheet: Sheet1
Table S7: Genes in IBD-enriched regions (IBD-ERs) identified between wild European and cultivated European pears
No.	Gene ID	Chromosome	Start	End	Functional annotation
1	Pbr005845.1	Chr15	2520660	2523572	Number of GOs: 2	GO: GO:0003743; translation initiation factor activity; Molecular Function. GO:0006413; translational initiation; Biological Process	Number of IPRs: 1	IPR: IPR007316; Eukaryotic initiation factor 3, gamma subunit	KEGG best hit: vvi:100252255	KEGG best hit desc: hypothetical protein LOC100252255; K03256 tRNA (adenine-N(1)-)-methyltransferase non-catalytic subunit	sp|Q54UB1|RecName: Full=tRNA (adenine(58)-N(1))-methyltransferase non-catalytic subunit trm6;AltName: Full=tRNA(m1A58)-methyltransferase subunit trm6; OS=Dictyostelium discoideum (Slime mold). GN=Name=trmt6; ORFNames=DDB_G0281175; PE=3: Inferred from homology;	TrEMBL best hit: E0CQ45
2	Pbr005846.1	Chr15	2528827	2530417	Number of GOs: 0	GO: NA	Number of IPRs: 1	IPR: IPR004345; TB2/DP1/HVA22-related protein	KEGG best hit: cfa:474695	KEGG best hit desc: KDM3B, JMJD1B; lysine (K)-specific demethylase 3B; K11449 jumonji domain-containing protein 1 [EC:1.14.11.-]	sp|Q8LE10; Q9FH69|RecName: Full=HVA22-like protein i; OS=Arabidopsis thaliana (Mouse-ear cress). GN=Name=HVA22I; OrderedLocusNames=At5g42560; ORFNames=K16E1.3; PE=2: Evidence at transcript level;	TrEMBL best hit: B9GQW2
3	Pbr005847.1	Chr15	2531660	2535085	Number of GOs: 7	GO: GO:0004164; diphthine synthase activity; Molecular Function. GO:0006457; protein folding; Biological Process. GO:0008152; metabolic process; Biological Process. GO:0008168; methyltransferase activity; Molecular Function. GO:0017183; peptidyl-diphthamide biosynthetic process from peptidyl-histidine; Biological Process. GO:0031072; heat shock protein binding; Molecular Function. GO:0051082; unf…	Number of IPRs: 3	IPR: IPR000878; Tetrapyrrole methylase. IPR001305; Heat shock protein DnaJ, cysteine-rich domain. IPR004551; Diphthine synthase	KEGG best hit: vvi:100242000	KEGG best hit desc: hypothetical protein LOC100242000; K00586 diphthine synthase [EC:2.1.1.98]	sp|O81769|RecName: Full=Probable diphthine methyl ester synthase;AltName: Full=Diphthamide biosynthesis methyltransferase; OS=Arabidopsis thaliana (Mouse-ear cress). GN=OrderedLocusNames=At4g31790; ORFNames=F28M20.20; PE=2: Evidence at transcript level;	TrEMBL best hit: E0CQ41
4	Pbr005848.1	Chr15	2535995	2538940	Number of GOs: 3	GO: GO:0003824; catalytic activity; Molecular Function. GO:0004553; hydrolase activity, hydrolyzing O-glycosyl compounds; Molecular Function. GO:0005975; carbohydrate metabolic process; Biological Process	Number of IPRs: 3	IPR: IPR001701; Glycoside hydrolase, family 9. IPR008928; Six-hairpin glycosidase-like. IPR018221; Glycoside hydrolase, family 9, active site	KEGG best hit: osa:4347660	KEGG best hit desc: Os09g0530200; K01179 endoglucanase [EC:3.2.1.4]	sp|Q69SG5; Q0J030|RecName: Full=Endoglucanase 24;AltName: Full=Endo-1,4-beta glucanase 24;Flags: Precursor; OS=Oryza sativa subsp. japonica (Rice). GN=OrderedLocusNames=Os09g0533900, LOC_Os09g36350;ORFNames=OJ1112_E07.17-1; PE=2: Evidence at transcript level;	TrEMBL best hit: A0ZNJ8
5	Pbr005849.1	Chr15	2540916	2543781	Number of GOs: 0	GO: NA	Number of IPRs: 1	IPR: IPR005269; Cytokinin riboside 5'-monophosphate phosphoribohydrolase LOG	KEGG best hit: rcu:RCOM_1597390	KEGG best hit desc: carboxy-lyase, putative; K06966	sp|B9F166|RecName: Full=Probable cytokinin riboside 5'-monophosphate phosphoribohydrolase LOGL2;AltName: Full=Protein LONELY GUY-like 2; OS=Oryza sativa subsp. japonica (Rice). GN=Name=LOGL2; OrderedLocusNames=Os02g0628000, LOC_Os02g41770;ORFNames=OsJ_07599; PE=3: Inferred from homology;	TrEMBL best hit: B9R872
6	Pbr005850.1	Chr15	2557603	2565572	Number of GOs: 4	GO: GO:0003676; nucleic acid binding; Molecular Function. GO:0004527; exonuclease activity; Molecular Function. GO:0005622; intracellular; Cellular Component. GO:0008270; zinc ion binding; Molecular Function	Number of IPRs: 2	IPR: IPR001878; Zinc finger, CCHC-type. IPR004859; Putative 5-3 exonuclease	KEGG best hit: rcu:RCOM_1597380	KEGG best hit desc: 5'->3' exoribonuclease, putative; K12619 5'-3' exoribonuclease 2 [EC:3.1.13.-]	sp|Q9FQ03; Q8L7A3; Q9LR05|RecName: Full=5'-3' exoribonuclease 3;AltName: Full=Protein EXORIBONUCLEASE 3; OS=Arabidopsis thaliana (Mouse-ear cress). GN=Name=XRN3; OrderedLocusNames=At1g75660; ORFNames=F10A5.15; PE=2: Evidence at transcript level;	TrEMBL best hit: F6H077
7	Pbr005851.1	Chr15	2568969	2572366	Number of GOs: 2	GO: GO:0000103; sulfate assimilation; Biological Process. GO:0004781; sulfate adenylyltransferase (ATP) activity; Molecular Function	Number of IPRs: 2	IPR: IPR002650; Sulphate adenylyltransferase. IPR015947; Pseudouridine synthase/archaeosine transglycosylase-like	KEGG best hit: vvi:100252345	KEGG best hit desc: hypothetical protein LOC100252345; K13811 3'-phosphoadenosine 5'-phosphosulfate synthase [EC:2.7.7.4 2.7.1.25]	sp|Q43870; Q8LDB2; Q8RWJ3|RecName: Full=ATP sulfurylase 2;Flags: Precursor; OS=Arabidopsis thaliana (Mouse-ear cress). GN=Name=APS2; Synonyms=ASA1, MET3-1; OrderedLocusNames=At1g19920;ORFNames=F6F9.2; PE=1: Evidence at protein level;	TrEMBL best hit: E0CPM3
8	Pbr005852.1	Chr15	2578607	2579232	Number of GOs: 0	GO: NA	Number of IPRs: 1	IPR: IPR003676; Auxin responsive SAUR protein	KEGG best hit: vvi:100247221	KEGG best hit desc: hypothetical protein LOC100247221; K14488 SAUR family protein	sp|P33081|RecName: Full=Auxin-induced protein 15A; OS=Glycine max (Soybean) (Glycine hispida). GN= PE=2: Evidence at transcript level;	TrEMBL best hit: A5CAI9
9	Pbr005853.1	Chr15	2587079	2592385	Number of GOs: 0	GO: NA	Number of IPRs: 2	IPR: IPR008587; Protein of unknown function DUF869, plant. IPR009053; Prefoldin	KEGG best hit: NA	KEGG best hit desc: NA	sp|Q0WSY2; Q56WC1; Q9FXI1|RecName: Full=Filament-like plant protein 4; OS=Arabidopsis thaliana (Mouse-ear cress). GN=Name=FPP4; OrderedLocusNames=At1g19835; ORFNames=F6F9.12; PE=1: Evidence at protein level;	TrEMBL best hit: F6H074
10	Pbr005854.1	Chr15	2628707	2632938	Number of GOs: 6	GO: GO:0003677; DNA binding; Molecular Function. GO:0005634; nucleus; Cellular Component. GO:0006355; regulation of transcription, DNA-dependent; Biological Process. GO:0009725; response to hormone stimulus; Biological Process. GO:0045449; regulation of transcription; Biological Process. GO:0046983; protein dimerization activity; Molecular Function	Number of IPRs: 5	IPR: IPR003311; AUX/IAA protein. IPR003340; Transcriptional factor B3. IPR010525; Auxin response factor. IPR011525; Aux/IAA-ARF-dimerisation. IPR015300; DNA-binding pseudobarrel domain	KEGG best hit: rcu:RCOM_1597120	KEGG best hit desc: Auxin response factor, putative; K14486 auxin response factor	sp|P93024; A5YYU1; A5YYU8; A5YYW1; A5YYW2; O64965; Q33DU8; Q9FXI3|RecName: Full=Auxin response factor 5;AltName: Full=Auxin-responsive protein IAA24;AltName: Full=Transcription factor MONOPTEROS; OS=Arabidopsis thaliana (Mouse-ear cress). GN=Name=ARF5; Synonyms=IAA24, MP; OrderedLocusNames=At1g19850;ORFNames=F6F9.10; PE=1: Evidence at protein level;	TrEMBL best hit: Q8GT89
11	Pbr005855.1	Chr15	2633603	2634868	Number of GOs: 1	GO: GO:0008168; methyltransferase activity; Molecular Function	Number of IPRs: 1	IPR: IPR004159; Protein of unknown function DUF248, methyltransferase putative	KEGG best hit: NA	KEGG best hit desc: NA	sp: NA	TrEMBL best hit: Q8GT90
12	Pbr005856.1	Chr15	2635832	2637576	Number of GOs: 2	GO: GO:0003676; nucleic acid binding; Molecular Function. GO:0008270; zinc ion binding; Molecular Function	Number of IPRs: 1	IPR: IPR000571; Zinc finger, CCCH-type	KEGG best hit: NA	KEGG best hit desc: NA	sp|Q56XU4; Q9FXI4|RecName: Full=Zinc finger CCCH domain-containing protein 6; OS=Arabidopsis thaliana (Mouse-ear cress). GN=OrderedLocusNames=At1g19860; ORFNames=F6F9.9; PE=2: Evidence at transcript level;	TrEMBL best hit: Q8GT93
13	Pbr005857.1	Chr15	2646792	2648203	Number of GOs: 3	GO: GO:0005618; cell wall; Cellular Component. GO:0030599; pectinesterase activity; Molecular Function. GO:0042545; cell wall modification; Biological Process	Number of IPRs: 3	IPR: IPR000070; Pectinesterase, catalytic. IPR011050; Pectin lyase fold/virulence factor. IPR018040; Pectinesterase, active site	KEGG best hit: ppp:PHYPADRAFT_135307	KEGG best hit desc: hypothetical protein; K01051 pectinesterase [EC:3.1.1.11]	sp|Q9SIJ9|RecName: Full=Putative pectinesterase 11;AltName: Full=Pectin methylesterase 11; OS=Arabidopsis thaliana (Mouse-ear cress). GN=Name=PME11; Synonyms=ARATH11; OrderedLocusNames=At2g21610;ORFNames=F2G1.12; PE=3: Inferred from homology;	TrEMBL best hit: E0CQE5
14	Pbr005858.1	Chr15	2648682	2652866	Number of GOs: 1	GO: GO:0005515; protein binding; Molecular Function	Number of IPRs: 1	IPR: IPR000048; IQ motif, EF-hand binding site	KEGG best hit: NA	KEGG best hit desc: NA	sp|Q9FXI5; Q570I0; Q8LFD0; Q8LPF6|RecName: Full=Protein IQ-DOMAIN 32; OS=Arabidopsis thaliana (Mouse-ear cress). GN=Name=IQD32; OrderedLocusNames=At1g19870; ORFNames=F6F9.8, F6F9_18; PE=1: Evidence at protein level;	TrEMBL best hit: F6H068
15	Pbr005859.1	Chr15	2659494	2663614	Number of GOs: 0	GO: NA	Number of IPRs: 2	IPR: IPR000408; Regulator of chromosome condensation, RCC1. IPR009091; Regulator of chromosome condensation/beta-lactamase-inhibitor protein II	KEGG best hit: tgu:100226646	KEGG best hit desc: similar to hect domain and RLD 2; K10595 E3 ubiquitin-protein ligase HERC2 [EC:6.3.2.19]	sp|Q9P258; Q8IVL9; Q9BSN6; Q9NPV8|RecName: Full=Protein RCC2;AltName: Full=RCC1-like protein TD-60;AltName: Full=Telophase disk protein of 60 kDa; OS=Homo sapiens (Human). GN=Name=RCC2; Synonyms=KIAA1470, TD60; PE=1: Evidence at protein level;	TrEMBL best hit: B9GQY9
16	Pbr005860.1	Chr15	2664599	2667542	Number of GOs: 4	GO: GO:0003700; sequence-specific DNA binding transcription factor activity; Molecular Function. GO:0006355; regulation of transcription, DNA-dependent; Biological Process. GO:0043565; sequence-specific DNA binding; Molecular Function. GO:0046983; protein dimerization activity; Molecular Function	Number of IPRs: 2	IPR: IPR004827; Basic-leucine zipper (bZIP) transcription factor. IPR011700; Basic leucine zipper	KEGG best hit: vvi:100258205	KEGG best hit desc: hypothetical protein LOC100258205; K09060 plant G-box-binding factor	sp|Q69IL4; O24181|RecName: Full=Transcription factor RF2a; OS=Oryza sativa subsp. japonica (Rice). GN=Name=RF2a; OrderedLocusNames=Os09g0516200, LOC_Os09g34060;ORFNames=OSJNBb0034B12.8, P0450E05.33; PE=1: Evidence at protein level;	TrEMBL best hit: F6I181
17	Pbr005861.1	Chr15	2671458	2674216	Number of GOs: 4	GO: GO:0003700; sequence-specific DNA binding transcription factor activity; Molecular Function. GO:0006355; regulation of transcription, DNA-dependent; Biological Process. GO:0043565; sequence-specific DNA binding; Molecular Function. GO:0046983; protein dimerization activity; Molecular Function	Number of IPRs: 2	IPR: IPR004827; Basic-leucine zipper (bZIP) transcription factor. IPR011616; bZIP transcription factor, bZIP-1	KEGG best hit: vvi:100258205	KEGG best hit desc: hypothetical protein LOC100258205; K09060 plant G-box-binding factor	sp|Q69IL4; O24181|RecName: Full=Transcription factor RF2a; OS=Oryza sativa subsp. japonica (Rice). GN=Name=RF2a; OrderedLocusNames=Os09g0516200, LOC_Os09g34060;ORFNames=OSJNBb0034B12.8, P0450E05.33; PE=1: Evidence at protein level;	TrEMBL best hit: F6I181
18	Pbr005862.1	Chr15	2677364	2678526	Number of GOs: 0	GO: NA	Number of IPRs: 1	IPR: IPR010409; GAGA binding-like	KEGG best hit: NA	KEGG best hit desc: NA	sp: NA	TrEMBL best hit: C6T8J3
19	Pbr005863.1	Chr15	2680990	2682564	Number of GOs: 3	GO: GO:0003676; nucleic acid binding; Molecular Function. GO:0004386; helicase activity; Molecular Function. GO:0005524; ATP binding; Molecular Function	Number of IPRs: 1	IPR: IPR001650; Helicase, C-terminal	KEGG best hit: pop:POPTR_1067929	KEGG best hit desc: hypothetical protein; K13179 ATP-dependent RNA helicase DDX18 [EC:3.6.4.13]	sp|Q84T03|RecName: Full=DEAD-box ATP-dependent RNA helicase 27; OS=Oryza sativa subsp. japonica (Rice). GN=OrderedLocusNames=Os03g0802700, LOC_Os03g58810;ORFNames=OsJ_12997, OSJNBa0087C10.12; PE=3: Inferred from homology;	TrEMBL best hit: B9GII7
20	Pbr005864.1	Chr15	2684245	2686091	Number of GOs: 1	GO: GO:0016020; membrane; Cellular Component	Number of IPRs: 1	IPR: IPR000620; Drug/metabolite transporter	KEGG best hit: NA	KEGG best hit desc: NA	sp: NA	TrEMBL best hit: E0CPJ4
21	Pbr005865.1	Chr15	2687552	2687827	Number of GOs: 3	GO: GO:0000786; nucleosome; Cellular Component. GO:0003677; DNA binding; Molecular Function. GO:0006334; nucleosome assembly; Biological Process	Number of IPRs: 3	IPR: IPR000164; Histone H3. IPR007125; Histone core. IPR009072; Histone-fold	KEGG best hit: ath:AT4G40030	KEGG best hit desc: histone H3.2; K11253 histone H3	sp|Q71H73|RecName: Full=Histone H3.3; OS=Vitis vinifera (Grape). GN= PE=2: Evidence at transcript level;	TrEMBL best hit: C1MPE5
22	Pbr005866.1	Chr15	2693866	2695544	Number of GOs: 0	GO: NA	Number of IPRs: 4	IPR: IPR009880; Glyoxal oxidase, N-terminal. IPR011043; Galactose oxidase/kelch, beta-propeller. IPR014756; Immunoglobulin E-set. IPR015202; Domain of unknown function DUF1929	KEGG best hit: pno:SNOG_00220	KEGG best hit desc: hypothetical protein; K00799 glutathione S-transferase [EC:2.5.1.18]	sp|I1S2N3; O43098; Q01745; Q4HVH6; V6RUL9|RecName: Full=Galactose oxidase;Flags: Precursor; OS=Gibberella zeae (strain PH-1 / ATCC MYA-4620 / FGSC 9075 / NRRL 31084)(Wheat head blight fungus) (Fusarium graminearum). GN=Name=GAOA; ORFNames=FGSG_11032; PE=3: Inferred from homology;	TrEMBL best hit: F6GZR4
23	Pbr005867.1	Chr15	2697410	2699011	Number of GOs: 0	GO: NA	Number of IPRs: 4	IPR: IPR009880; Glyoxal oxidase, N-terminal. IPR011043; Galactose oxidase/kelch, beta-propeller. IPR014756; Immunoglobulin E-set. IPR015202; Domain of unknown function DUF1929	KEGG best hit: pno:SNOG_00220	KEGG best hit desc: hypothetical protein; K00799 glutathione S-transferase [EC:2.5.1.18]	sp|I1S2N3; O43098; Q01745; Q4HVH6; V6RUL9|RecName: Full=Galactose oxidase;Flags: Precursor; OS=Gibberella zeae (strain PH-1 / ATCC MYA-4620 / FGSC 9075 / NRRL 31084)(Wheat head blight fungus) (Fusarium graminearum). GN=Name=GAOA; ORFNames=FGSG_11032; PE=3: Inferred from homology;	TrEMBL best hit: F6GZR4
24	Pbr005868.1	Chr15	2709365	2710975	Number of GOs: 0	GO: NA	Number of IPRs: 4	IPR: IPR009880; Glyoxal oxidase, N-terminal. IPR011043; Galactose oxidase/kelch, beta-propeller. IPR014756; Immunoglobulin E-set. IPR015202; Domain of unknown function DUF1929	KEGG best hit: pno:SNOG_00220	KEGG best hit desc: hypothetical protein; K00799 glutathione S-transferase [EC:2.5.1.18]	sp|I1S2N3; O43098; Q01745; Q4HVH6; V6RUL9|RecName: Full=Galactose oxidase;Flags: Precursor; OS=Gibberella zeae (strain PH-1 / ATCC MYA-4620 / FGSC 9075 / NRRL 31084)(Wheat head blight fungus) (Fusarium graminearum). GN=Name=GAOA; ORFNames=FGSG_11032; PE=3: Inferred from homology;	TrEMBL best hit: F6GZR4
25	Pbr005869.1	Chr15	2716698	2718311	Number of GOs: 0	GO: NA	Number of IPRs: 4	IPR: IPR009880; Glyoxal oxidase, N-terminal. IPR011043; Galactose oxidase/kelch, beta-propeller. IPR014756; Immunoglobulin E-set. IPR015202; Domain of unknown function DUF1929	KEGG best hit: pno:SNOG_00220	KEGG best hit desc: hypothetical protein; K00799 glutathione S-transferase [EC:2.5.1.18]	sp|I1S2N3; O43098; Q01745; Q4HVH6; V6RUL9|RecName: Full=Galactose oxidase;Flags: Precursor; OS=Gibberella zeae (strain PH-1 / ATCC MYA-4620 / FGSC 9075 / NRRL 31084)(Wheat head blight fungus) (Fusarium graminearum). GN=Name=GAOA; ORFNames=FGSG_11032; PE=3: Inferred from homology;	TrEMBL best hit: F6GZR4
26	Pbr005870.1	Chr15	2721435	2724914	Number of GOs: 1	GO: GO:0005515; protein binding; Molecular Function	Number of IPRs: 7	IPR: IPR001680; WD40 repeat. IPR011046; WD40 repeat-like-containing domain. IPR017986; WD40-repeat-containing domain. IPR019775; WD40 repeat, conserved site. IPR019781; WD40 repeat, subgroup. IPR019782; WD40 repeat 2. IPR020472; G-protein beta WD-40 repeat	KEGG best hit: cnb:CNBE3820	KEGG best hit desc: hypothetical protein; K06666 glucose repression regulatory protein TUP1	sp|Q54HW5|RecName: Full=Guanine nucleotide-binding protein subunit beta-like protein 1 homolog; OS=Dictyostelium discoideum (Slime mold). GN=Name=gnb1l; ORFNames=DDB_G0289181; PE=3: Inferred from homology;	TrEMBL best hit: E0CPJ0
27	Pbr005871.1	Chr15	2726962	2733808	Number of GOs: 5	GO: GO:0003677; DNA binding; Molecular Function. GO:0005515; protein binding; Molecular Function. GO:0005634; nucleus; Cellular Component. GO:0006350; transcription; Biological Process. GO:0030528; transcription regulator activity; Molecular Function	Number of IPRs: 4	IPR: IPR002937; Amine oxidase. IPR007526; SWIRM. IPR009057; Homeodomain-like. IPR017923; Transcription factor IIS, N-terminal	KEGG best hit: ppp:PHYPADRAFT_169206	KEGG best hit desc: HDMA1504; SWIRM domain protein; K11450 lysine-specific histone demethylase 1 [EC:1.-.-.-]	sp|Q6ZQ88; A3KG94; Q6PB53; Q8VEA1|RecName: Full=Lysine-specific histone demethylase 1A;AltName: Full=BRAF35-HDAC complex protein BHC110;AltName: Full=Flavin-containing amine oxidase domain-containing protein 2; OS=Mus musculus (Mouse). GN=Name=Kdm1a; Synonyms=Aof2, Kiaa0601, Lsd1; PE=1: Evidence at protein level;	TrEMBL best hit: B9R844
28	Pbr005872.1	Chr15	2736253	2737468	Number of GOs: 4	GO: GO:0015078; hydrogen ion transmembrane transporter activity; Molecular Function. GO:0015991; ATP hydrolysis coupled proton transport; Biological Process. GO:0033177; proton-transporting two-sector ATPase complex, proton-transporting domain; Cellular Component. GO:0033179; proton-transporting V-type ATPase, V0 domain; Cellular Component	Number of IPRs: 2	IPR: IPR000245; ATPase, V0 complex, proteolipid subunit C. IPR002379; ATPase, F0/V0 complex, subunit C	KEGG best hit: pop:POPTR_557166	KEGG best hit desc: hypothetical protein; K02155 V-type H+-transporting ATPase 16kDa proteolipid subunit [EC:3.6.3.14]	sp|Q96473|RecName: Full=V-type proton ATPase 16 kDa proteolipid subunit;AltName: Full=V-type H(+)-ATPase 16 kDa subunit;AltName: Full=Vacuolar proton pump 16 kDa proteolipid subunit; OS=Kalanchoe daigremontiana (Devil's backbone) (Bryophyllumdaigremontianum). GN= PE=2: Evidence at transcript level;	TrEMBL best hit: B9HRF1
29	Pbr005873.1	Chr15	2745736	2748947	Number of GOs: 1	GO: GO:0003824; catalytic activity; Molecular Function	Number of IPRs: 2	IPR: IPR000073; Alpha/beta hydrolase fold-1. IPR000639; Epoxide hydrolase-like	KEGG best hit: cre:CHLREDRAFT_121979	KEGG best hit desc: hydrolase, alpha/beta fold family protein; K13535 cardiolipin-specific phospholipase [EC:3.1.1.-]	sp|O14249|RecName: Full=probable cardiolipin-specific deacylase, mitochondrial;Flags: Precursor; OS=Schizosaccharomyces pombe (strain 972 / ATCC 24843) (Fission yeast). GN=ORFNames=SPAC6G10.03c; PE=3: Inferred from homology;	TrEMBL best hit: E0CPI5
30	Pbr005874.1	Chr15	2750150	2753587	Number of GOs: 5	GO: GO:0004672; protein kinase activity; Molecular Function. GO:0004674; protein serine/threonine kinase activity; Molecular Function. GO:0005515; protein binding; Molecular Function. GO:0005524; ATP binding; Molecular Function. GO:0006468; protein phosphorylation; Biological Process	Number of IPRs: 9	IPR: IPR000719; Protein kinase, catalytic domain. IPR001245; Serine-threonine/tyrosine-protein kinase. IPR001611; Leucine-rich repeat. IPR002290; Serine/threonine-protein kinase domain. IPR003591; Leucine-rich repeat, typical subtype. IPR008271; Serine/threonine-protein kinase, active site. IPR011009; Protein kinase-like domain. IPR013210; Leucine-rich repeat-containing N-terminal, type 2. IPR020…	KEGG best hit: pop:POPTR_1075175	KEGG best hit desc: hypothetical protein; K13420 LRR receptor-like serine/threonine-protein kinase FLS2 [EC:2.7.11.1]	sp|C0LGS2; O65510; Q8RXY8|RecName: Full=Probable LRR receptor-like serine/threonine-protein kinase At4g36180;Flags: Precursor; OS=Arabidopsis thaliana (Mouse-ear cress). GN=OrderedLocusNames=At4g36180; ORFNames=F23E13.70; PE=2: Evidence at transcript level;	TrEMBL best hit: B9H4J1
31	Pbr005875.1	Chr15	2757904	2761326	Number of GOs: 5	GO: GO:0004672; protein kinase activity; Molecular Function. GO:0004674; protein serine/threonine kinase activity; Molecular Function. GO:0005515; protein binding; Molecular Function. GO:0005524; ATP binding; Molecular Function. GO:0006468; protein phosphorylation; Biological Process	Number of IPRs: 9	IPR: IPR000719; Protein kinase, catalytic domain. IPR001611; Leucine-rich repeat. IPR002290; Serine/threonine-protein kinase domain. IPR003591; Leucine-rich repeat, typical subtype. IPR008271; Serine/threonine-protein kinase, active site. IPR011009; Protein kinase-like domain. IPR013210; Leucine-rich repeat-containing N-terminal, type 2. IPR017442; Serine/threonine-protein kinase-like domain. IPR…	KEGG best hit: sbi:SORBI_06g028760	KEGG best hit desc: hypothetical protein; K13420 LRR receptor-like serine/threonine-protein kinase FLS2 [EC:2.7.11.1]	sp|C0LGS2; O65510; Q8RXY8|RecName: Full=Probable LRR receptor-like serine/threonine-protein kinase At4g36180;Flags: Precursor; OS=Arabidopsis thaliana (Mouse-ear cress). GN=OrderedLocusNames=At4g36180; ORFNames=F23E13.70; PE=2: Evidence at transcript level;	TrEMBL best hit: B9H4J1
32	Pbr005876.1	Chr15	2766470	2766877	Number of GOs: 0	GO: NA	Number of IPRs: 0	IPR: NA	KEGG best hit: NA	KEGG best hit desc: NA	sp|Q9FIG9; Q7XAR9; Q7XAS0; Q7XAS1|RecName: Full=Protein ACCUMULATION AND REPLICATION OF CHLOROPLASTS 6, chloroplastic;Flags: Precursor; OS=Arabidopsis thaliana (Mouse-ear cress). GN=Name=ARC6; OrderedLocusNames=At5g42480; ORFNames=MDH9.18; PE=1: Evidence at protein level;	TrEMBL best hit: F6I050
33	Pbr005877.2	Chr15	2767462	2772264	Number of GOs: 3	GO: GO:0003777; microtubule motor activity; Molecular Function. GO:0005524; ATP binding; Molecular Function. GO:0007018; microtubule-based movement; Biological Process	Number of IPRs: 3	IPR: IPR001752; Kinesin, motor domain. IPR019821; Kinesin, motor region, conserved site. IPR021881; Protein of unknown function DUF3490	KEGG best hit: pop:POPTR_831806	KEGG best hit desc: hypothetical protein; K11498 centromeric protein E	sp|Q54NP8; O15719; Q869B8|RecName: Full=Kinesin-related protein 4;AltName: Full=Kinesin family member 4;AltName: Full=Kinesin-7; OS=Dictyostelium discoideum (Slime mold). GN=Name=kif4; Synonyms=K4, ksnD; ORFNames=DDB_G0285101; PE=2: Evidence at transcript level;	TrEMBL best hit: B9R839
34	Pbr005878.2	Chr15	2777189	2781822	Number of GOs: 3	GO: GO:0003777; microtubule motor activity; Molecular Function. GO:0005524; ATP binding; Molecular Function. GO:0007018; microtubule-based movement; Biological Process	Number of IPRs: 3	IPR: IPR001752; Kinesin, motor domain. IPR019821; Kinesin, motor region, conserved site. IPR021881; Protein of unknown function DUF3490	KEGG best hit: pop:POPTR_831806	KEGG best hit desc: hypothetical protein; K11498 centromeric protein E	sp|Q54NP8; O15719; Q869B8|RecName: Full=Kinesin-related protein 4;AltName: Full=Kinesin family member 4;AltName: Full=Kinesin-7; OS=Dictyostelium discoideum (Slime mold). GN=Name=kif4; Synonyms=K4, ksnD; ORFNames=DDB_G0285101; PE=2: Evidence at transcript level;	TrEMBL best hit: B9R839
35	Pbr005879.1	Chr15	2783340	2786717	Number of GOs: 1	GO: GO:0005515; protein binding; Molecular Function	Number of IPRs: 4	IPR: IPR001440; Tetratricopeptide TPR-1. IPR013026; Tetratricopeptide repeat-containing. IPR018249; EF-HAND 2. IPR019734; Tetratricopeptide repeat	KEGG best hit: smm:Smp_046930	KEGG best hit desc: o-linked n-acetylglucosamine transferase ogt ; K09667 polypeptide N-acetylglucosaminyltransferase [EC:2.4.1.-]	sp|O23052; Q0WNK7|RecName: Full=Uncharacterized TPR repeat-containing protein At1g05150; OS=Arabidopsis thaliana (Mouse-ear cress). GN=OrderedLocusNames=At1g05150; ORFNames=YUP8H12.24; PE=1: Evidence at protein level;	TrEMBL best hit: B9H4I9
36	Pbr005880.1	Chr15	2792308	2796911	Number of GOs: 0	GO: NA	Number of IPRs: 1	IPR: IPR007941; Protein of unknown function DUF726	KEGG best hit: NA	KEGG best hit desc: NA	sp|Q499U8|RecName: Full=Transmembrane and coiled-coil domain-containing protein 4; OS=Rattus norvegicus (Rat). GN=Name=Tmco4; PE=2: Evidence at transcript level;	TrEMBL best hit: D7SP33
37	Pbr005881.1	Chr15	2799354	2804374	Number of GOs: 1	GO: GO:0005515; protein binding; Molecular Function	Number of IPRs: 1	IPR: IPR001452; Src homology-3 domain	KEGG best hit: ppp:PHYPADRAFT_120719	KEGG best hit desc: hypothetical protein; K11247 endophilin-A	sp|Q5ZLR6|RecName: Full=Rho guanine nucleotide exchange factor 6;AltName: Full=Rac/Cdc42 guanine nucleotide exchange factor 6; OS=Gallus gallus (Chicken). GN=Name=ARHGEF6; ORFNames=RCJMB04_5b15; PE=2: Evidence at transcript level;	TrEMBL best hit: E0CPH9
38	Pbr005882.1	Chr15	2808775	2810442	Number of GOs: 1	GO: GO:0005515; protein binding; Molecular Function	Number of IPRs: 2	IPR: IPR001810; F-box domain, cyclin-like. IPR022364; F-box domain, Skp2-like	KEGG best hit: NA	KEGG best hit desc: NA	sp: NA	TrEMBL best hit: B9HZ51
39	Pbr005883.1	Chr15	2810777	2812099	Number of GOs: 1	GO: GO:0005515; protein binding; Molecular Function	Number of IPRs: 2	IPR: IPR001810; F-box domain, cyclin-like. IPR022364; F-box domain, Skp2-like	KEGG best hit: NA	KEGG best hit desc: NA	sp: NA	TrEMBL best hit: B9HZ13
40	Pbr005884.1	Chr15	2824859	2826234	Number of GOs: 2	GO: GO:0005622; intracellular; Cellular Component. GO:0008270; zinc ion binding; Molecular Function	Number of IPRs: 1	IPR: IPR000315; Zinc finger, B-box	KEGG best hit: ath:AT5G15840	KEGG best hit desc: CO; CO (CONSTANS); transcription factor/ transcription regulator/ zinc ion binding; K12135 zinc finger protein CONSTANS	sp|Q9LQZ7; C0SV33|RecName: Full=B-box zinc finger protein 21 {ECO:0000303|PubMed:19920209};AltName: Full=Protein LONG HYPOCOTYL UNDER SHADE {ECO:0000303|PubMed:21070414};AltName: Full=Protein SALT TOLERANCE HOMOLOG 2; OS=Arabidopsis thaliana (Mouse-ear cress). GN=Name=BBX21 {ECO:0000303|PubMed:19920209};Synonyms=LHUS {ECO:0000303|PubMed:21070414}, STH2;OrderedLocusNames=At1g75540; ORFNames=F10A5.…	TrEMBL best hit: D9ZIW4
41	Pbr005885.1	Chr15	2832307	2836060	Number of GOs: 1	GO: GO:0005515; protein binding; Molecular Function	Number of IPRs: 2	IPR: IPR000253; Forkhead-associated (FHA) domain. IPR008984; SMAD/FHA domain	KEGG best hit: spu:592452	KEGG best hit desc: similar to microspherule protein 1; K11674 microspherule protein 1	sp|Q99L90; O35255; Q32P11|RecName: Full=Microspherule protein 1;AltName: Full=58 kDa microspherule protein; OS=Mus musculus (Mouse). GN=Name=Mcrs1; Synonyms=Msp58; PE=1: Evidence at protein level;	TrEMBL best hit: F6GZQ5
42	Pbr005886.1	Chr15	2841587	2842541	Number of GOs: 0	GO: NA	Number of IPRs: 0	IPR: NA	KEGG best hit: NA	KEGG best hit desc: NA	sp: NA	TrEMBL best hit: NA
43	Pbr005887.1	Chr15	2849933	2852297	Number of GOs: 0	GO: NA	Number of IPRs: 1	IPR: IPR007818; Protein of unknown function DUF702	KEGG best hit: NA	KEGG best hit desc: NA	sp: NA	TrEMBL best hit: E6NU70
44	Pbr005888.1	Chr15	2858329	2860278	Number of GOs: 3	GO: GO:0004197; cysteine-type endopeptidase activity; Molecular Function. GO:0006508; proteolysis; Biological Process. GO:0008234; cysteine-type peptidase activity; Molecular Function	Number of IPRs: 4	IPR: IPR000169; Peptidase, cysteine peptidase active site. IPR000668; Peptidase C1A, papain C-terminal. IPR013128; Peptidase C1A, papain. IPR013201; Proteinase inhibitor I29, cathepsin propeptide	KEGG best hit: ath:AT4G16190	KEGG best hit desc: cysteine proteinase, putative; K01376 [EC:3.4.22.-]	sp|P25804|RecName: Full=Cysteine proteinase 15A;AltName: Full=Turgor-responsive protein 15A;Flags: Precursor; OS=Pisum sativum (Garden pea). GN= PE=2: Evidence at transcript level;	TrEMBL best hit: A9PJM7
45	Pbr005889.1	Chr15	2862941	2865499	Number of GOs: 5	GO: GO:0003702; RNA polymerase II transcription factor activity; Molecular Function. GO:0003824; catalytic activity; Molecular Function. GO:0005524; ATP binding; Molecular Function. GO:0005674; transcription factor TFIIF complex; Cellular Component. GO:0006367; transcription initiation from RNA polymerase II promoter; Biological Process	Number of IPRs: 2	IPR: IPR003196; Transcription initiation factor IIF, beta subunit. IPR011039; Transcription Factor IIF, Rap30/Rap74, interaction	KEGG best hit: vvi:100267659	KEGG best hit desc: hypothetical protein LOC100267659; K03139 transcription initiation factor TFIIF subunit beta [EC:3.6.4.12]	sp|O94424|RecName: Full=Transcription initiation factor IIF subunit beta;AltName: Full=ATP-dependent helicase TFG2;AltName: Full=TFIIF medium subunit;AltName: Full=TFIIF-beta; OS=Schizosaccharomyces pombe (strain 972 / ATCC 24843) (Fission yeast). GN=Name=tfg2; ORFNames=SPBC1198.13c, SPBC660.03c; PE=1: Evidence at protein level;	TrEMBL best hit: C6TL77
46	Pbr005890.1	Chr15	2876012	2879445	Number of GOs: 1	GO: GO:0016020; membrane; Cellular Component	Number of IPRs: 1	IPR: IPR000620; Drug/metabolite transporter	KEGG best hit: NA	KEGG best hit desc: NA	sp|Q6J163|RecName: Full=Auxin-induced protein 5NG4; OS=Pinus taeda (Loblolly pine). GN= PE=2: Evidence at transcript level;	TrEMBL best hit: E6NU65
47	Pbr005891.1	Chr15	2880712	2884683	Number of GOs: 3	GO: GO:0005215; transporter activity; Molecular Function. GO:0006857; oligopeptide transport; Biological Process. GO:0016020; membrane; Cellular Component	Number of IPRs: 3	IPR: IPR000109; Oligopeptide transporter. IPR016196; Major facilitator superfamily, general substrate transporter. IPR018456; PTR2 family proton/oligopeptide symporter, conserved site	KEGG best hit: ppp:PHYPADRAFT_134814	KEGG best hit desc: hypothetical protein; K14638 solute carrier family 15 (peptide/histidine transporter), member 3/4	sp|Q9M390|RecName: Full=Protein NRT1/ PTR FAMILY 8.1;AltName: Full=Peptide transporter PTR1; OS=Arabidopsis thaliana (Mouse-ear cress). GN=Name=NPF8.1; Synonyms=PTR1; OrderedLocusNames=At3g54140;ORFNames=F24B22.100; PE=1: Evidence at protein level;	TrEMBL best hit: B9H4H7
48	Pbr005892.1	Chr15	2886920	2889501	Number of GOs: 3	GO: GO:0003993; acid phosphatase activity; Molecular Function. GO:0016787; hydrolase activity; Molecular Function. GO:0046872; metal ion binding; Molecular Function	Number of IPRs: 2	IPR: IPR004843; Metallo-dependent phosphatase. IPR008963; Purple acid phosphatase-like, N-terminal	KEGG best hit: vvi:100248170	KEGG best hit desc: hypothetical protein LOC100248170; K01113 alkaline phosphatase D [EC:3.1.3.1]	sp|Q9SDZ9|RecName: Full=Purple acid phosphatase 2;AltName: Full=Manganese(II) purple acid phosphatase 2;Flags: Precursor; OS=Ipomoea batatas (Sweet potato) (Convolvulus batatas). GN=Name=PAP2; PE=1: Evidence at protein level;	TrEMBL best hit: B9H4H5
49	Pbr005893.1	Chr15	2891445	2891957	Number of GOs: 3	GO: GO:0003677; DNA binding; Molecular Function. GO:0003700; sequence-specific DNA binding transcription factor activity; Molecular Function. GO:0006355; regulation of transcription, DNA-dependent; Biological Process	Number of IPRs: 2	IPR: IPR001471; Pathogenesis-related transcriptional factor/ERF, DNA-binding. IPR016177; DNA-binding, integrase-type	KEGG best hit: ath:AT5G05410	KEGG best hit desc: DREB2A; DREB2A; DNA binding / transcription activator/ transcription factor; K09286 EREBP-like factor	sp|Q9LQZ2; Q680G5|RecName: Full=Dehydration-responsive element-binding protein 2D; OS=Arabidopsis thaliana (Mouse-ear cress). GN=Name=DREB2D; Synonyms=ERF049; OrderedLocusNames=At1g75490;ORFNames=F10A5.29; PE=2: Evidence at transcript level;	TrEMBL best hit: D7KSQ0
50	Pbr005894.1	Chr15	2895610	2896151	Number of GOs: 0	GO: NA	Number of IPRs: 0	IPR: NA	KEGG best hit: NA	KEGG best hit desc: NA	sp|Q9SE00|RecName: Full=Purple acid phosphatase 1;AltName: Full=Manganese(II) purple acid phosphatase 1;Flags: Precursor; OS=Ipomoea batatas (Sweet potato) (Convolvulus batatas). GN=Name=PAP1; PE=1: Evidence at protein level;	TrEMBL best hit: E6NU63
51	Pbr005895.1	Chr15	2898439	2899248	Number of GOs: 3	GO: GO:0003677; DNA binding; Molecular Function. GO:0003700; sequence-specific DNA binding transcription factor activity; Molecular Function. GO:0006355; regulation of transcription, DNA-dependent; Biological Process	Number of IPRs: 2	IPR: IPR001471; Pathogenesis-related transcriptional factor/ERF, DNA-binding. IPR016177; DNA-binding, integrase-type	KEGG best hit: ath:AT5G05410	KEGG best hit desc: DREB2A; DREB2A; DNA binding / transcription activator/ transcription factor; K09286 EREBP-like factor	sp|Q9LQZ2; Q680G5|RecName: Full=Dehydration-responsive element-binding protein 2D; OS=Arabidopsis thaliana (Mouse-ear cress). GN=Name=DREB2D; Synonyms=ERF049; OrderedLocusNames=At1g75490;ORFNames=F10A5.29; PE=2: Evidence at transcript level;	TrEMBL best hit: E6NU62
52	Pbr005896.1	Chr15	2900144	2900344	Number of GOs: 0	GO: NA	Number of IPRs: 0	IPR: NA	KEGG best hit: NA	KEGG best hit desc: NA	sp|Q9SE00|RecName: Full=Purple acid phosphatase 1;AltName: Full=Manganese(II) purple acid phosphatase 1;Flags: Precursor; OS=Ipomoea batatas (Sweet potato) (Convolvulus batatas). GN=Name=PAP1; PE=1: Evidence at protein level;	TrEMBL best hit: E6NU63
53	Pbr005897.1	Chr15	2902165	2903375	Number of GOs: 3	GO: GO:0003677; DNA binding; Molecular Function. GO:0003700; sequence-specific DNA binding transcription factor activity; Molecular Function. GO:0006355; regulation of transcription, DNA-dependent; Biological Process	Number of IPRs: 2	IPR: IPR001471; Pathogenesis-related transcriptional factor/ERF, DNA-binding. IPR016177; DNA-binding, integrase-type	KEGG best hit: ath:AT5G05410	KEGG best hit desc: DREB2A; DREB2A; DNA binding / transcription activator/ transcription factor; K09286 EREBP-like factor	sp|Q9LQZ2; Q680G5|RecName: Full=Dehydration-responsive element-binding protein 2D; OS=Arabidopsis thaliana (Mouse-ear cress). GN=Name=DREB2D; Synonyms=ERF049; OrderedLocusNames=At1g75490;ORFNames=F10A5.29; PE=2: Evidence at transcript level;	TrEMBL best hit: B9R819
54	Pbr005898.2	Chr15	2910177	2913544	Number of GOs: 4	GO: GO:0000287; magnesium ion binding; Molecular Function. GO:0003924; GTPase activity; Molecular Function. GO:0005525; GTP binding; Molecular Function. GO:0005622; intracellular; Cellular Component	Number of IPRs: 5	IPR: IPR002917; GTP-binding protein, HSR1-related. IPR006073; GTP1/OBG. IPR006074; GTP1/OBG, conserved site. IPR006169; GTP1/OBG subdomain. IPR014100; GTP-binding protein Obg/CgtA	KEGG best hit: cre:CHLREDRAFT_126186	KEGG best hit desc: hypothetical protein; K03979 GTP-binding protein	sp|B8GA36|RecName: Full=GTPase Obg {ECO:0000255|HAMAP-Rule:MF_01454};AltName: Full=GTP-binding protein Obg {ECO:0000255|HAMAP-Rule:MF_01454}; OS=Chloroflexus aggregans (strain MD-66 / DSM 9485). GN=Name=obg {ECO:0000255|HAMAP-Rule:MF_01454};OrderedLocusNames=Cagg_1650; PE=3: Inferred from homology;	TrEMBL best hit: E0CPG0
55	Pbr005899.1	Chr15	2914682	2916363	Number of GOs: 1	GO: GO:0005515; protein binding; Molecular Function	Number of IPRs: 4	IPR: IPR006594; LisH dimerisation motif. IPR006595; CTLH, C-terminal LisH motif. IPR013144; Ran binding protein-like, CRA domain. IPR019589; Ran binding protein, CRA domain	KEGG best hit: NA	KEGG best hit desc: NA	sp|A7SWD3|RecName: Full=Glucose-induced degradation protein 8 homolog; OS=Nematostella vectensis (Starlet sea anemone). GN=ORFNames=v1g247787; PE=3: Inferred from homology;	TrEMBL best hit: E6NU60
56	Pbr005900.1	Chr15	2918405	2919594	Number of GOs: 2	GO: GO:0004176; ATP-dependent peptidase activity; Molecular Function. GO:0006508; proteolysis; Biological Process	Number of IPRs: 2	IPR: IPR003111; Peptidase S16, lon N-terminal. IPR015947; Pseudouridine synthase/archaeosine transglycosylase-like	KEGG best hit: isc:IscW_ISCW007085	KEGG best hit desc: protein cereblon, putative; K11793 cereblon	sp|P36774|RecName: Full=Lon protease 2 {ECO:0000255|HAMAP-Rule:MF_01973};AltName: Full=ATP-dependent protease La 2 {ECO:0000255|HAMAP-Rule:MF_01973}; OS=Myxococcus xanthus. GN=Name=lon2 {ECO:0000255|HAMAP-Rule:MF_01973}; Synonyms=bsgA, lonD; PE=1: Evidence at protein level;	TrEMBL best hit: F6H1K6
57	Pbr005901.1	Chr15	2921020	2921889	Number of GOs: 4	GO: GO:0006662; glycerol ether metabolic process; Biological Process. GO:0009055; electron carrier activity; Molecular Function. GO:0015035; protein disulfide oxidoreductase activity; Molecular Function. GO:0045454; cell redox homeostasis; Biological Process	Number of IPRs: 5	IPR: IPR005746; Thioredoxin. IPR012336; Thioredoxin-like fold. IPR013766; Thioredoxin domain. IPR017936; Thioredoxin-like. IPR017937; Thioredoxin, conserved site	KEGG best hit: rcu:RCOM_1595970	KEGG best hit desc: Thioredoxin H-type, putative; K03671 thioredoxin 1	sp|Q43636|RecName: Full=Thioredoxin H-type; OS=Ricinus communis (Castor bean). GN= PE=3: Inferred from homology;	TrEMBL best hit: Q93WZ3
58	Pbr005902.1	Chr15	2923921	2925105	Number of GOs: 4	GO: GO:0006662; glycerol ether metabolic process; Biological Process. GO:0009055; electron carrier activity; Molecular Function. GO:0015035; protein disulfide oxidoreductase activity; Molecular Function. GO:0045454; cell redox homeostasis; Biological Process	Number of IPRs: 3	IPR: IPR005746; Thioredoxin. IPR012336; Thioredoxin-like fold. IPR013766; Thioredoxin domain	KEGG best hit: rcu:RCOM_1595970	KEGG best hit desc: Thioredoxin H-type, putative; K03671 thioredoxin 1	sp|Q07090|RecName: Full=Thioredoxin H-type 2; OS=Nicotiana tabacum (Common tobacco). GN= PE=3: Inferred from homology;	TrEMBL best hit: B9R813
59	Pbr005903.1	Chr15	2925670	2930242	Number of GOs: 3	GO: GO:0004553; hydrolase activity, hydrolyzing O-glycosyl compounds; Molecular Function. GO:0005529; sugar binding; Molecular Function. GO:0005975; carbohydrate metabolic process; Biological Process	Number of IPRs: 5	IPR: IPR000922; D-galactoside/L-rhamnose binding SUEL lectin domain. IPR001944; Glycoside hydrolase, family 35. IPR008979; Galactose-binding domain-like. IPR017853; Glycoside hydrolase, superfamily. IPR019801; Glycoside hydrolase, family 35, conserved site	KEGG best hit: ath:AT3G52840	KEGG best hit desc: BGAL2; BGAL2 (beta-galactosidase 2); beta-galactosidase/ catalytic/ cation binding; K01190 beta-galactosidase [EC:3.2.1.23]	sp|Q9SCV9; O23243; Q0WLZ5; Q42150; Q42317|RecName: Full=Beta-galactosidase 3;Flags: Precursor; OS=Arabidopsis thaliana (Mouse-ear cress). GN=Name=BGAL3; OrderedLocusNames=At4g36360;ORFNames=C7A10.1000, F23E13.200; PE=1: Evidence at protein level;	TrEMBL best hit: Q5CCP6
60	Pbr005904.1	Chr15	2935704	2938367	Number of GOs: 0	GO: NA	Number of IPRs: 1	IPR: IPR001229; Mannose-binding lectin	KEGG best hit: NA	KEGG best hit desc: NA	sp|P83304|RecName: Full=Mannose/glucose-specific lectin;Flags: Fragment; OS=Parkia platycephala. GN= PE=1: Evidence at protein level;	TrEMBL best hit: B9R809
61	Pbr005905.1	Chr15	2939273	2942297	Number of GOs: 0	GO: NA	Number of IPRs: 1	IPR: IPR002885; Pentatricopeptide repeat	KEGG best hit: rcu:RCOM_0340700	KEGG best hit desc: Cell division protein ftsH, putative (EC:3.6.4.3); K03798 cell division protease FtsH [EC:3.4.24.-]	sp|Q9FXH1; Q0WPD8; Q9M4P6|RecName: Full=Pentatricopeptide repeat-containing protein At1g19720;AltName: Full=Protein DYW7; OS=Arabidopsis thaliana (Mouse-ear cress). GN=Name=DYW7; Synonyms=PCMP-H7; OrderedLocusNames=At1g19720;ORFNames=F14P1.33, F6F9.22; PE=2: Evidence at transcript level;	TrEMBL best hit: F6H1K4
62	Pbr005906.1	Chr15	2952377	2956363	Number of GOs: 6	GO: GO:0003824; catalytic activity; Molecular Function. GO:0009690; cytokinin metabolic process; Biological Process. GO:0016491; oxidoreductase activity; Molecular Function. GO:0019139; cytokinin dehydrogenase activity; Molecular Function. GO:0050660; flavin adenine dinucleotide binding; Molecular Function. GO:0055114; oxidation-reduction process; Biological Process	Number of IPRs: 5	IPR: IPR006093; Oxygen oxidoreductase covalent FAD-binding site. IPR006094; FAD linked oxidase, N-terminal. IPR015345; Cytokinin dehydrogenase 1, FAD/cytokinin binding domain. IPR016164; FAD-linked oxidase-like, C-terminal. IPR016166; FAD-binding, type 2	KEGG best hit: rcu:RCOM_1595810	KEGG best hit desc: gulonolactone oxidase, putative (EC:1.5.99.12); K00279 cytokinin dehydrogenase [EC:1.5.99.12]	sp|Q67YU0; Q9FUJ0; Q9FWT3|RecName: Full=Cytokinin dehydrogenase 5;AltName: Full=Cytokinin oxidase 5;Flags: Precursor; OS=Arabidopsis thaliana (Mouse-ear cress). GN=Name=CKX5; Synonyms=CKX6; OrderedLocusNames=At1g75450;ORFNames=F1B16.2; PE=2: Evidence at transcript level;	TrEMBL best hit: B9R807
63	Pbr005907.1	Chr15	2958307	2960852	Number of GOs: 2	GO: GO:0008152; metabolic process; Biological Process. GO:0008168; methyltransferase activity; Molecular Function	Number of IPRs: 2	IPR: IPR000878; Tetrapyrrole methylase. IPR018063; SAM-dependent methyltransferase RsmI, conserved site	KEGG best hit: vvi:100262613	KEGG best hit desc: similar to tetrapyrrole methylase family protein; K07056	sp|P74038|RecName: Full=Ribosomal RNA small subunit methyltransferase I {ECO:0000255|HAMAP-Rule:MF_01877};AltName: Full=16S rRNA 2'-O-ribose C1402 methyltransferase {ECO:0000255|HAMAP-Rule:MF_01877};AltName: Full=rRNA (cytidine-2'-O-)-methyltransferase RsmI {ECO:0000255|HAMAP-Rule:MF_01877}; OS=Synechocystis sp. (strain PCC 6803 / Kazusa). GN=Name=rsmI {ECO:0000255|HAMAP-Rule:MF_01877};OrderedLoc…	TrEMBL best hit: B9R806
64	Pbr005908.1	Chr15	2962026	2964448	Number of GOs: 2	GO: GO:0016881; acid-amino acid ligase activity; Molecular Function. GO:0043687; post-translational protein modification; Biological Process	Number of IPRs: 3	IPR: IPR000608; Ubiquitin-conjugating enzyme, E2. IPR016135; Ubiquitin-conjugating enzyme/RWD-like. IPR023313; Ubiquitin-conjugating enzyme, active site	KEGG best hit: pop:POPTR_710125	KEGG best hit desc: hypothetical protein; K10688 ubiquitin-conjugating enzyme E2 W [EC:6.3.2.19]	sp|Q9FMM0; O48954|RecName: Full=Probable ubiquitin-conjugating enzyme E2 18;AltName: Full=Ubiquitin carrier protein 18; OS=Arabidopsis thaliana (Mouse-ear cress). GN=Name=UBC18; OrderedLocusNames=At5g42990; ORFNames=MBD2.19; PE=2: Evidence at transcript level;	TrEMBL best hit: A6MUS6
65	Pbr005909.1	Chr15	2967809	2970462	Number of GOs: 4	GO: GO:0003700; sequence-specific DNA binding transcription factor activity; Molecular Function. GO:0005515; protein binding; Molecular Function. GO:0006355; regulation of transcription, DNA-dependent; Biological Process. GO:0043565; sequence-specific DNA binding; Molecular Function	Number of IPRs: 3	IPR: IPR001356; Homeobox. IPR006563; POX. IPR009057; Homeodomain-like	KEGG best hit: hsa:80714	KEGG best hit desc: PBX4; pre-B-cell leukemia homeobox 4; K09355 pre-B-cell leukemia transcription factor	sp|Q9FWS9; Q0WW07; Q8W4I2|RecName: Full=BEL1-like homeodomain protein 3; OS=Arabidopsis thaliana (Mouse-ear cress). GN=Name=BLH3; OrderedLocusNames=At1g75410; ORFNames=F1B16.6; PE=1: Evidence at protein level;	TrEMBL best hit: B9GRJ1
66	Pbr005910.1	Chr15	2972192	2974878	Number of GOs: 4	GO: GO:0003700; sequence-specific DNA binding transcription factor activity; Molecular Function. GO:0005515; protein binding; Molecular Function. GO:0006355; regulation of transcription, DNA-dependent; Biological Process. GO:0043565; sequence-specific DNA binding; Molecular Function	Number of IPRs: 3	IPR: IPR001356; Homeobox. IPR006563; POX. IPR009057; Homeodomain-like	KEGG best hit: cqu:CpipJ_CPIJ008039	KEGG best hit desc: homeobox protein extradenticle; K09355 pre-B-cell leukemia transcription factor	sp|Q1PFD1; Q9FWT1|RecName: Full=BEL1-like homeodomain protein 11; OS=Arabidopsis thaliana (Mouse-ear cress). GN=Name=BLH11; OrderedLocusNames=At1g75430; ORFNames=F1B16.4; PE=2: Evidence at transcript level;	TrEMBL best hit: E0CQI9
67	Pbr005911.1	Chr15	2975515	2977874	Number of GOs: 2	GO: GO:0003676; nucleic acid binding; Molecular Function. GO:0004523; ribonuclease H activity; Molecular Function	Number of IPRs: 3	IPR: IPR002156; Ribonuclease H domain. IPR011320; Ribonuclease H1, N-terminal. IPR012337; Ribonuclease H-like	KEGG best hit: tet:TTHERM_01075590	KEGG best hit desc: RNase H family protein; K03469 ribonuclease HI [EC:3.1.26.4]	sp|P64956; Q10512; X2BJN1|RecName: Full=Uncharacterized protein Mb2253c; OS=Mycobacterium bovis (strain ATCC BAA-935 / AF2122/97). GN=OrderedLocusNames=Mb2253c; PE=3: Inferred from homology;	TrEMBL best hit: F6HPK6
68	Pbr005912.1	Chr15	2978373	2985696	Number of GOs: 6	GO: GO:0003924; GTPase activity; Molecular Function. GO:0004601; peroxidase activity; Molecular Function. GO:0005525; GTP binding; Molecular Function. GO:0006979; response to oxidative stress; Biological Process. GO:0020037; heme binding; Molecular Function. GO:0055114; oxidation-reduction process; Biological Process	Number of IPRs: 6	IPR: IPR000823; Plant peroxidase. IPR001401; Dynamin, GTPase domain. IPR002016; Haem peroxidase, plant/fungal/bacterial. IPR010255; Haem peroxidase. IPR019793; Peroxidases heam-ligand binding site. IPR019794; Peroxidase, active site	KEGG best hit: vvi:100247233	KEGG best hit desc: hypothetical protein LOC100247233; K03665 GTP-binding protein HflX	sp|Q96512; Q9LPD4|RecName: Full=Peroxidase 9;AltName: Full=ATP18a;Flags: Precursor; OS=Arabidopsis thaliana (Mouse-ear cress). GN=Name=PER9; Synonyms=P9; OrderedLocusNames=At1g44970;ORFNames=F27F5.6, T22C22.24; PE=1: Evidence at protein level;	TrEMBL best hit: E0CQI8
69	Pbr005913.1	Chr15	2987549	2992233	Number of GOs: 2	GO: GO:0009058; biosynthetic process; Biological Process. GO:0016021; integral to membrane; Cellular Component	Number of IPRs: 2	IPR: IPR001296; Glycosyl transferase, group 1. IPR019109; Uncharacterised protein family Ycf60	KEGG best hit: mgr:MGG_02384	KEGG best hit desc: MG02384.4; hypothetical protein; K03843 alpha-1,3/alpha-1,6-mannosyltransferase [EC:2.4.1.132 2.4.1.-]	sp|Q9R9N2|RecName: Full=Lipopolysaccharide core biosynthesis mannosyltransferase LpsB; OS=Rhizobium meliloti (strain 1021) (Ensifer meliloti) (Sinorhizobiummeliloti). GN=Name=lpsB; OrderedLocusNames=R01572; ORFNames=SMc01219; PE=3: Inferred from homology;	TrEMBL best hit: B9R7Z9
70	Pbr007101.1	Chr14	14509443	14512228	Number of GOs: 5	GO: GO:0004497; monooxygenase activity; Molecular Function. GO:0005506; iron ion binding; Molecular Function. GO:0009055; electron carrier activity; Molecular Function. GO:0020037; heme binding; Molecular Function. GO:0055114; oxidation-reduction process; Biological Process	Number of IPRs: 3	IPR: IPR001128; Cytochrome P450. IPR002401; Cytochrome P450, E-class, group I. IPR017972; Cytochrome P450, conserved site	KEGG best hit: rcu:RCOM_0193830	KEGG best hit desc: flavonoid 3-hydroxylase, putative (EC:1.14.13.88); K09755 ferulate-5-hydroxylase [EC:1.14.-.-]	sp|P24465|RecName: Full=Cytochrome P450 71A1;AltName: Full=ARP-2;AltName: Full=CYPLXXIA1; OS=Persea americana (Avocado). GN=Name=CYP71A1; PE=1: Evidence at protein level;	TrEMBL best hit: Q8W228
71	Pbr007102.1	Chr14	14530062	14532482	Number of GOs: 5	GO: GO:0004497; monooxygenase activity; Molecular Function. GO:0005506; iron ion binding; Molecular Function. GO:0009055; electron carrier activity; Molecular Function. GO:0020037; heme binding; Molecular Function. GO:0055114; oxidation-reduction process; Biological Process	Number of IPRs: 3	IPR: IPR001128; Cytochrome P450. IPR002401; Cytochrome P450, E-class, group I. IPR017972; Cytochrome P450, conserved site	KEGG best hit: rcu:RCOM_0193830	KEGG best hit desc: flavonoid 3-hydroxylase, putative (EC:1.14.13.88); K09755 ferulate-5-hydroxylase [EC:1.14.-.-]	sp|P24465|RecName: Full=Cytochrome P450 71A1;AltName: Full=ARP-2;AltName: Full=CYPLXXIA1; OS=Persea americana (Avocado). GN=Name=CYP71A1; PE=1: Evidence at protein level;	TrEMBL best hit: Q8W228
72	Pbr007103.1	Chr14	14536141	14539234	Number of GOs: 5	GO: GO:0004497; monooxygenase activity; Molecular Function. GO:0005506; iron ion binding; Molecular Function. GO:0009055; electron carrier activity; Molecular Function. GO:0020037; heme binding; Molecular Function. GO:0055114; oxidation-reduction process; Biological Process	Number of IPRs: 3	IPR: IPR001128; Cytochrome P450. IPR002401; Cytochrome P450, E-class, group I. IPR017972; Cytochrome P450, conserved site	KEGG best hit: rcu:RCOM_0193830	KEGG best hit desc: flavonoid 3-hydroxylase, putative (EC:1.14.13.88); K09755 ferulate-5-hydroxylase [EC:1.14.-.-]	sp|P24465|RecName: Full=Cytochrome P450 71A1;AltName: Full=ARP-2;AltName: Full=CYPLXXIA1; OS=Persea americana (Avocado). GN=Name=CYP71A1; PE=1: Evidence at protein level;	TrEMBL best hit: Q8W228
73	Pbr007104.1	Chr14	14540533	14540991	Number of GOs: 5	GO: GO:0004497; monooxygenase activity; Molecular Function. GO:0005506; iron ion binding; Molecular Function. GO:0009055; electron carrier activity; Molecular Function. GO:0020037; heme binding; Molecular Function. GO:0055114; oxidation-reduction process; Biological Process	Number of IPRs: 2	IPR: IPR001128; Cytochrome P450. IPR002401; Cytochrome P450, E-class, group I	KEGG best hit: rcu:RCOM_0193830	KEGG best hit desc: flavonoid 3-hydroxylase, putative (EC:1.14.13.88); K09755 ferulate-5-hydroxylase [EC:1.14.-.-]	sp|O81974|RecName: Full=Cytochrome P450 71D8;AltName: Full=Cytochrome P450 CP7; OS=Glycine max (Soybean) (Glycine hispida). GN=Name=CYP71D8; PE=2: Evidence at transcript level;	TrEMBL best hit: Q8W228
74	Pbr007105.1	Chr14	14544220	14554614	Number of GOs: 1	GO: GO:0005515; protein binding; Molecular Function	Number of IPRs: 10	IPR: IPR001194; DENN. IPR001680; WD40 repeat. IPR005112; dDENN. IPR005113; uDENN. IPR011046; WD40 repeat-like-containing domain. IPR017986; WD40-repeat-containing domain. IPR019775; WD40 repeat, conserved site. IPR019781; WD40 repeat, subgroup. IPR019782; WD40 repeat 2. IPR020472; G-protein beta WD-40 repeat	KEGG best hit: rno:100360914	KEGG best hit desc: F-box and WD-40 domain protein 7; K10260 F-box and WD-40 domain protein 7	sp|Q00808|RecName: Full=Vegetative incompatibility protein HET-E-1; OS=Podospora anserina (Pleurage anserina). GN=Name=HET-E1; PE=3: Inferred from homology;	TrEMBL best hit: F6GTJ4
75	Pbr007106.1	Chr14	14555083	14556632	Number of GOs: 0	GO: NA	Number of IPRs: 1	IPR: IPR006461; Uncharacterised protein family Cys-rich	KEGG best hit: NA	KEGG best hit desc: NA	sp|Q9LS43|RecName: Full=Protein PLANT CADMIUM RESISTANCE 7; OS=Arabidopsis thaliana (Mouse-ear cress). GN=Name=PCR7; OrderedLocusNames=At3g18470; ORFNames=MYF24.19; PE=2: Evidence at transcript level;	TrEMBL best hit: D7SIX0
76	Pbr007107.1	Chr14	14562934	14564478	Number of GOs: 0	GO: NA	Number of IPRs: 1	IPR: IPR006461; Uncharacterised protein family Cys-rich	KEGG best hit: NA	KEGG best hit desc: NA	sp|Q9M9A5|RecName: Full=Protein PLANT CADMIUM RESISTANCE 6; OS=Arabidopsis thaliana (Mouse-ear cress). GN=Name=PCR6; OrderedLocusNames=At1g49030; ORFNames=F27J15.18; PE=2: Evidence at transcript level;	TrEMBL best hit: D7SIX0
77	Pbr007108.1	Chr14	14572604	14574592	Number of GOs: 0	GO: NA	Number of IPRs: 0	IPR: NA	KEGG best hit: NA	KEGG best hit desc: NA	sp|Q5UNY4|RecName: Full=Uncharacterized protein L728; OS=Acanthamoeba polyphaga mimivirus (APMV). GN=OrderedLocusNames=MIMI_L728; PE=4: Predicted;	TrEMBL best hit: B9GZA8
78	Pbr007109.1	Chr14	14583728	14585593	Number of GOs: 2	GO: GO:0004045; aminoacyl-tRNA hydrolase activity; Molecular Function. GO:0006412; translation; Biological Process	Number of IPRs: 2	IPR: IPR001328; Peptidyl-tRNA hydrolase. IPR018171; Peptidyl-tRNA hydrolase, conserved site	KEGG best hit: rcu:RCOM_1617410	KEGG best hit desc: peptidyl-tRNA hydrolase, putative (EC:3.1.1.29); K01056 peptidyl-tRNA hydrolase, PTH1 family [EC:3.1.1.29]	sp|Q8GW64; Q9LPQ9|RecName: Full=Peptidyl-tRNA hydrolase, chloroplastic;AltName: Full=C-PTH;Flags: Precursor; OS=Arabidopsis thaliana (Mouse-ear cress). GN=OrderedLocusNames=At1g18440; ORFNames=F15H18.24; PE=2: Evidence at transcript level;	TrEMBL best hit: F6GTJ3
79	Pbr007110.1	Chr14	14588775	14590238	Number of GOs: 2	GO: GO:0004190; aspartic-type endopeptidase activity; Molecular Function. GO:0006508; proteolysis; Biological Process	Number of IPRs: 3	IPR: IPR001461; Peptidase A1. IPR001969; Peptidase aspartic, active site. IPR021109; Peptidase aspartic	KEGG best hit: ath:AT5G22850	KEGG best hit desc: aspartyl protease family protein; K00924 [EC:2.7.1.-]	sp|Q766C3|RecName: Full=Aspartic proteinase nepenthesin-1;AltName: Full=Nepenthesin-I;Flags: Precursor; OS=Nepenthes gracilis (Slender pitcher plant). GN=Name=nep1; PE=1: Evidence at protein level;	TrEMBL best hit: F6GTJ2
80	Pbr007111.1	Chr14	14601139	14601399	Number of GOs: 0	GO: NA	Number of IPRs: 1	IPR: IPR002885; Pentatricopeptide repeat	KEGG best hit: NA	KEGG best hit desc: NA	sp|Q9MAG8|RecName: Full=Putative pentatricopeptide repeat-containing protein At1g53330; OS=Arabidopsis thaliana (Mouse-ear cress). GN=OrderedLocusNames=At1g53330; ORFNames=F12M16.23; PE=3: Inferred from homology;	TrEMBL best hit: A5C1U5
81	Pbr007112.1	Chr14	14603238	14604820	Number of GOs: 1	GO: GO:0030163; protein catabolic process; Biological Process	Number of IPRs: 2	IPR: IPR003769; Adaptor protein ClpS, core. IPR014719; Ribosomal protein L7/L12, C-terminal/adaptor protein ClpS-like	KEGG best hit: pop:POPTR_656784	KEGG best hit desc: hypothetical protein; K06891 ATP-dependent Clp protease adaptor protein ClpS	sp|Q31QE7|RecName: Full=ATP-dependent Clp protease adapter protein ClpS {ECO:0000255|HAMAP-Rule:MF_00302}; OS=Synechococcus elongatus (strain PCC 7942) (Anacystis nidulans R2). GN=Name=clpS {ECO:0000255|HAMAP-Rule:MF_00302};OrderedLocusNames=Synpcc7942_0690; PE=3: Inferred from homology;	TrEMBL best hit: D7SIW4
82	Pbr007113.1	Chr14	14621961	14622554	Number of GOs: 5	GO: GO:0004497; monooxygenase activity; Molecular Function. GO:0005506; iron ion binding; Molecular Function. GO:0009055; electron carrier activity; Molecular Function. GO:0020037; heme binding; Molecular Function. GO:0055114; oxidation-reduction process; Biological Process	Number of IPRs: 2	IPR: IPR001128; Cytochrome P450. IPR002401; Cytochrome P450, E-class, group I	KEGG best hit: ath:AT3G56630	KEGG best hit desc: CYP94D2; electron carrier/ heme binding / iron ion binding / monooxygenase/ oxygen binding; K00517 [EC:1.14.-.-]	sp|O81117|RecName: Full=Cytochrome P450 94A1;AltName: Full=P450-dependent fatty acid omega-hydroxylase; OS=Vicia sativa (Spring vetch) (Tare). GN=Name=CYP94A1; Synonyms=VAGH111; PE=2: Evidence at transcript level;	TrEMBL best hit: F6HQP9
83	Pbr007114.1	Chr14	14623970	14624806	Number of GOs: 0	GO: NA	Number of IPRs: 0	IPR: NA	KEGG best hit: ath:AT1G68660	KEGG best hit desc: hypothetical protein; K06891 ATP-dependent Clp protease adaptor protein ClpS	sp: NA	TrEMBL best hit: D7SIW4
84	Pbr007115.1	Chr14	14625904	14627469	Number of GOs: 5	GO: GO:0004497; monooxygenase activity; Molecular Function. GO:0005506; iron ion binding; Molecular Function. GO:0009055; electron carrier activity; Molecular Function. GO:0020037; heme binding; Molecular Function. GO:0055114; oxidation-reduction process; Biological Process	Number of IPRs: 3	IPR: IPR001128; Cytochrome P450. IPR002401; Cytochrome P450, E-class, group I. IPR017972; Cytochrome P450, conserved site	KEGG best hit: ath:AT3G56630	KEGG best hit desc: CYP94D2; electron carrier/ heme binding / iron ion binding / monooxygenase/ oxygen binding; K00517 [EC:1.14.-.-]	sp|P98188|RecName: Full=Cytochrome P450 94A2;AltName: Full=P450-dependent fatty acid omega-hydroxylase; OS=Vicia sativa (Spring vetch) (Tare). GN=Name=CYP94A2; Synonyms=VAGH811; PE=2: Evidence at transcript level;	TrEMBL best hit: B9S0F8
85	Pbr007116.1	Chr14	14629540	14633617	Number of GOs: 1	GO: GO:0006629; lipid metabolic process; Biological Process	Number of IPRs: 1	IPR: IPR006693; AB-hydrolase-associated lipase region	KEGG best hit: nve:NEMVE_v1g188332	KEGG best hit desc: hypothetical protein ; K01052 lysosomal acid lipase/cholesteryl ester hydrolase [EC:3.1.1.13]	sp|Q8K2A6; Q8BJ28|RecName: Full=Lipase member M;AltName: Full=Lipase-like abhydrolase domain-containing protein 3;Flags: Precursor; OS=Mus musculus (Mouse). GN=Name=Lipm; Synonyms=Lipl3; PE=2: Evidence at transcript level;	TrEMBL best hit: F6GTJ0
86	Pbr007117.1	Chr14	14635866	14636230	Number of GOs: 0	GO: NA	Number of IPRs: 0	IPR: NA	KEGG best hit: NA	KEGG best hit desc: NA	sp: NA	TrEMBL best hit: B9RE32
87	Pbr007118.1	Chr14	14637461	14642924	Number of GOs: 2	GO: GO:0005634; nucleus; Cellular Component. GO:0042254; ribosome biogenesis; Biological Process	Number of IPRs: 2	IPR: IPR007034; Ribosome biogenesis protein BMS1/TSR1, C-terminal. IPR012948; AARP2CN	KEGG best hit: tet:TTHERM_00784570	KEGG best hit desc: Transketolase, C-terminal domain containing protein (EC:1.2.4.1); K00162 pyruvate dehydrogenase E1 component subunit beta [EC:1.2.4.1]	sp|Q5XGY1|RecName: Full=Pre-rRNA-processing protein TSR1 homolog; OS=Xenopus laevis (African clawed frog). GN=Name=tsr1; PE=2: Evidence at transcript level;	TrEMBL best hit: D7UD95
88	Pbr007119.1	Chr14	14644236	14645138	Number of GOs: 0	GO: NA	Number of IPRs: 0	IPR: NA	KEGG best hit: NA	KEGG best hit desc: NA	sp: NA	TrEMBL best hit: D7SIV8
89	Pbr007120.1	Chr14	14655770	14660280	Number of GOs: 2	GO: GO:0005622; intracellular; Cellular Component. GO:0008270; zinc ion binding; Molecular Function	Number of IPRs: 2	IPR: IPR000286; Histone deacetylase superfamily. IPR001876; Zinc finger, RanBP2-type	KEGG best hit: ppp:PHYPADRAFT_138277	KEGG best hit desc: HDA1501; class II RPD3 type histone deacetylase protein; K11407 histone deacetylase 6/10 [EC:3.5.1.98]	sp|Q8GXJ1; F4J8S2; Q3EB46; Q8LD93; Q9LS38|RecName: Full=Histone deacetylase 15; OS=Arabidopsis thaliana (Mouse-ear cress). GN=Name=HDA15; OrderedLocusNames=At3g18520; ORFNames=MYF24_23; PE=2: Evidence at transcript level;	TrEMBL best hit: D7SIV6
90	Pbr007121.1	Chr14	14660617	14661927	Number of GOs: 2	GO: GO:0003677; DNA binding; Molecular Function. GO:0005515; protein binding; Molecular Function	Number of IPRs: 5	IPR: IPR001005; SANT domain, DNA binding. IPR009057; Homeodomain-like. IPR014778; Myb, DNA-binding. IPR017884; SANT, eukarya. IPR017930; Transcription regulator HTH, Myb-type, DNA-binding	KEGG best hit: ddi:DDB_G0277927	KEGG best hit desc: mybH; SWIRM domain-containing protein; K11865 protein MYSM1	sp|Q2V9B0|RecName: Full=Transcription factor MYB1R1;AltName: Full=Myb-related protein R1 {ECO:0000303|PubMed:21030505}; OS=Solanum tuberosum (Potato). GN= PE=2: Evidence at transcript level;	TrEMBL best hit: D9ZJ77
91	Pbr007122.1	Chr14	14667210	14670004	Number of GOs: 0	GO: NA	Number of IPRs: 1	IPR: IPR012860; Protein of unknown function DUF1630	KEGG best hit: NA	KEGG best hit desc: NA	sp|Q8BH65; Q3UX21; Q6KAP4; Q8BSG0; Q8C4Z7; Q8K2E8; Q8R136|RecName: Full=Protein DENND6A;AltName: Full=DENN domain-containing protein 6A; OS=Mus musculus (Mouse). GN=Name=Dennd6a; PE=2: Evidence at transcript level;	TrEMBL best hit: F6GTI4
92	Pbr007123.1	Chr14	14672156	14676886	Number of GOs: 2	GO: GO:0005515; protein binding; Molecular Function. GO:0008270; zinc ion binding; Molecular Function	Number of IPRs: 2	IPR: IPR001841; Zinc finger, RING-type. IPR019396; Transmembrane Fragile-X-F-associated protein	KEGG best hit: tca:663941	KEGG best hit desc: similar to inhibitor of apoptosis protein; K04725 baculoviral IAP repeat-containing 2/3/4	sp|Q7M3S9; Q55EJ8|RecName: Full=RING finger protein B; OS=Dictyostelium discoideum (Slime mold). GN=Name=rngB; ORFNames=DDB_G0268860; PE=2: Evidence at transcript level;	TrEMBL best hit: B9IE01
93	Pbr007124.1	Chr14	14681329	14686216	Number of GOs: 3	GO: GO:0005524; ATP binding; Molecular Function. GO:0006298; mismatch repair; Biological Process. GO:0030983; mismatched DNA binding; Molecular Function	Number of IPRs: 5	IPR: IPR000432; DNA mismatch repair protein MutS, C-terminal domain. IPR007695; DNA mismatch repair protein MutS-like, N-terminal. IPR007696; DNA mismatch repair protein MutS, core. IPR007860; DNA mismatch repair protein MutS, connector. IPR007861; DNA mismatch repair protein MutS, clamp	KEGG best hit: rcu:RCOM_1617850	KEGG best hit desc: DNA mismatch repair protein MSH2, putative; K08735 DNA mismatch repair protein MSH2	sp|O24617; Q9SQ60; Q9ZR93|RecName: Full=DNA mismatch repair protein MSH2;AltName: Full=MutS protein homolog 2; OS=Arabidopsis thaliana (Mouse-ear cress). GN=Name=MSH2; OrderedLocusNames=At3g18524; ORFNames=MYF24.25; PE=1: Evidence at protein level;	TrEMBL best hit: B9RE38
94	Pbr007125.1	Chr14	14699609	14701258	Number of GOs: 0	GO: NA	Number of IPRs: 3	IPR: IPR005333; Transcription factor, TCP. IPR017887; Transcription factor TCP subgroup. IPR017888; CYC/TB1, R domain	KEGG best hit: NA	KEGG best hit desc: NA	sp|A1YKT1; A0AQW3; Q9LII4|RecName: Full=Transcription factor TCP18;AltName: Full=Protein BRANCHED 1;AltName: Full=Protein TEOSINTE BRANCHED 1-LIKE 1; OS=Arabidopsis thaliana (Mouse-ear cress). GN=Name=TCP18; Synonyms=BRC1, TBL1; OrderedLocusNames=At3g18550;ORFNames=K24M9.4; PE=2: Evidence at transcript level;	TrEMBL best hit: B9RE39
95	Pbr007126.1	Chr14	14711871	14712413	Number of GOs: 0	GO: NA	Number of IPRs: 0	IPR: NA	KEGG best hit: NA	KEGG best hit desc: NA	sp: NA	TrEMBL best hit: NA
96	Pbr007127.1	Chr14	14719820	14725461	Number of GOs: 0	GO: NA	Number of IPRs: 0	IPR: NA	KEGG best hit: vvi:100266355	KEGG best hit desc: hypothetical protein LOC100266355; K03128 transcription initiation factor TFIID subunit 2	sp|Q32PW3; Q5BJ13; Q6DGD5; Q6DRH8|RecName: Full=Transcription initiation factor TFIID subunit 2;AltName: Full=TBP-associated factor 150 kDa;AltName: Full=Transcription initiation factor TFIID 150 kDa subunit; OS=Danio rerio (Zebrafish) (Brachydanio rerio). GN=Name=taf2; PE=2: Evidence at transcript level;	TrEMBL best hit: F6GTI2
97	Pbr007128.1	Chr14	14726796	14732344	Number of GOs: 0	GO: NA	Number of IPRs: 0	IPR: NA	KEGG best hit: pop:POPTR_828635	KEGG best hit desc: hypothetical protein; K03136 transcription initiation factor TFIIE subunit alpha	sp: NA	TrEMBL best hit: D7SQ27
98	Pbr007129.1	Chr14	14743582	14744496	Number of GOs: 0	GO: NA	Number of IPRs: 0	IPR: NA	KEGG best hit: NA	KEGG best hit desc: NA	sp: NA	TrEMBL best hit: B9RE44
99	Pbr007130.1	Chr14	14747525	14748583	Number of GOs: 2	GO: GO:0012511; monolayer-surrounded lipid storage body; Cellular Component. GO:0016021; integral to membrane; Cellular Component	Number of IPRs: 1	IPR: IPR000136; Oleosin	KEGG best hit: NA	KEGG best hit desc: NA	sp|Q96543|RecName: Full=Oleosin 16 kDa; OS=Bromus secalinus (Rye brome). GN=Name=OLE16; PE=2: Evidence at transcript level;	TrEMBL best hit: F6GTI1
100	Pbr007131.1	Chr14	14751477	14755231	Number of GOs: 1	GO: GO:0044237; cellular metabolic process; Biological Process	Number of IPRs: 1	IPR: IPR000649; Initiation factor 2B-related	KEGG best hit: vvi:100246278	KEGG best hit desc: hypothetical protein LOC100246278; K03680 translation initiation factor eIF-2B delta subunit	sp|P41111|RecName: Full=Translation initiation factor eIF-2B subunit delta;AltName: Full=eIF-2B GDP-GTP exchange factor subunit delta; OS=Oryctolagus cuniculus (Rabbit). GN=Name=EIF2B4; Synonyms=EIF2BD; PE=2: Evidence at transcript level;	TrEMBL best hit: B9RE48
101	Pbr007132.1	Chr14	14756446	14759599	Number of GOs: 3	GO: GO:0003676; nucleic acid binding; Molecular Function. GO:0003677; DNA binding; Molecular Function. GO:0046983; protein dimerization activity; Molecular Function	Number of IPRs: 3	IPR: IPR003656; Zinc finger, BED-type predicted. IPR008906; HAT dimerisation. IPR012337; Ribonuclease H-like	KEGG best hit: NA	KEGG best hit desc: NA	sp|P08770|RecName: Full=Putative AC transposase;AltName: Full=ORFA; OS=Zea mays (Maize). GN= PE=2: Evidence at transcript level;	TrEMBL best hit: D7SIU3
102	Pbr007133.1	Chr14	14760804	14763250	Number of GOs: 1	GO: GO:0006950; response to stress; Biological Process	Number of IPRs: 1	IPR: IPR006016; UspA	KEGG best hit: NA	KEGG best hit desc: NA	sp: NA	TrEMBL best hit: B9I2P3
103	Pbr007134.1	Chr14	14769058	14770483	Number of GOs: 2	GO: GO:0004190; aspartic-type endopeptidase activity; Molecular Function. GO:0006508; proteolysis; Biological Process	Number of IPRs: 2	IPR: IPR001461; Peptidase A1. IPR021109; Peptidase aspartic	KEGG best hit: NA	KEGG best hit desc: NA	sp|Q766C2|RecName: Full=Aspartic proteinase nepenthesin-2;AltName: Full=Nepenthesin-II;Flags: Precursor; OS=Nepenthes gracilis (Slender pitcher plant). GN=Name=nep2; PE=1: Evidence at protein level;	TrEMBL best hit: F2DRB8
104	Pbr007135.3	Chr14	14775863	14779218	Number of GOs: 2	GO: GO:0005634; nucleus; Cellular Component. GO:0008270; zinc ion binding; Molecular Function	Number of IPRs: 1	IPR: IPR012935; Zinc finger, C3HC-like	KEGG best hit: NA	KEGG best hit desc: NA	sp|Q80YV2; Q3TJE6; Q80Z11; Q8BTW5; Q8CI56; Q8R3U7|RecName: Full=Nuclear-interacting partner of ALK;AltName: Full=Nuclear-interacting partner of anaplastic lymphoma kinase;AltName: Full=Zinc finger C3HC-type protein 1; OS=Mus musculus (Mouse). GN=Name=Zc3hc1; Synonyms=Nipa; PE=1: Evidence at protein level;	TrEMBL best hit: Q9M997
105	Pbr007136.1	Chr14	14780232	14781006	Number of GOs: 2	GO: GO:0005507; copper ion binding; Molecular Function. GO:0009055; electron carrier activity; Molecular Function	Number of IPRs: 2	IPR: IPR003245; Plastocyanin-like. IPR008972; Cupredoxin	KEGG best hit: NA	KEGG best hit desc: NA	sp|Q9SK27; Q680Y2|RecName: Full=Early nodulin-like protein 1;AltName: Full=Phytocyanin-like protein;Flags: Precursor; OS=Arabidopsis thaliana (Mouse-ear cress). GN=OrderedLocusNames=At2g25060; ORFNames=F27C12.2; PE=1: Evidence at protein level;	TrEMBL best hit: D7SIT9
106	Pbr007137.1	Chr14	14782207	14786576	Number of GOs: 4	GO: GO:0003676; nucleic acid binding; Molecular Function. GO:0004386; helicase activity; Molecular Function. GO:0005524; ATP binding; Molecular Function. GO:0008026; ATP-dependent helicase activity; Molecular Function	Number of IPRs: 5	IPR: IPR000629; RNA helicase, ATP-dependent, DEAD-box, conserved site. IPR001650; Helicase, C-terminal. IPR011545; DNA/RNA helicase, DEAD/DEAH box type, N-terminal. IPR014001; DEAD-like helicase. IPR014014; RNA helicase, DEAD-box type, Q motif	KEGG best hit: rcu:RCOM_0364160	KEGG best hit desc: dead box ATP-dependent RNA helicase, putative; K13179 ATP-dependent RNA helicase DDX18 [EC:3.6.4.13]	sp|Q84T03|RecName: Full=DEAD-box ATP-dependent RNA helicase 27; OS=Oryza sativa subsp. japonica (Rice). GN=OrderedLocusNames=Os03g0802700, LOC_Os03g58810;ORFNames=OsJ_12997, OSJNBa0087C10.12; PE=3: Inferred from homology;	TrEMBL best hit: B9ST86
107	Pbr007138.1	Chr14	14789830	14793265	Number of GOs: 3	GO: GO:0003777; microtubule motor activity; Molecular Function. GO:0005524; ATP binding; Molecular Function. GO:0007018; microtubule-based movement; Biological Process	Number of IPRs: 2	IPR: IPR001752; Kinesin, motor domain. IPR019821; Kinesin, motor region, conserved site	KEGG best hit: vvi:100259414	KEGG best hit desc: hypothetical protein LOC100259414; K10401 kinesin family member 18/19	sp|Q7ZXX2|RecName: Full=Kinesin-like protein KIF19; OS=Xenopus laevis (African clawed frog). GN=Name=kif19; PE=2: Evidence at transcript level;	TrEMBL best hit: B9RE57
108	Pbr007139.1	Chr14	14800690	14801640	Number of GOs: 0	GO: NA	Number of IPRs: 1	IPR: IPR006460; Protein of unknown function DUF617, plant	KEGG best hit: NA	KEGG best hit desc: NA	sp: NA	TrEMBL best hit: B9I2N6
109	Pbr007140.1	Chr14	14802963	14806029	Number of GOs: 3	GO: GO:0003677; DNA binding; Molecular Function. GO:0005622; intracellular; Cellular Component. GO:0043565; sequence-specific DNA binding; Molecular Function	Number of IPRs: 2	IPR: IPR003958; Transcription factor CBF/NF-Y/archaeal histone. IPR009072; Histone-fold	KEGG best hit: sbi:SORBI_03g039000	KEGG best hit desc: hypothetical protein; K08065 nuclear transcription factor Y, beta	sp|P49592|RecName: Full=Protein Dr1 homolog;AltName: Full=Negative cofactor 2-beta homolog; OS=Arabidopsis thaliana (Mouse-ear cress). GN=Name=DR1; OrderedLocusNames=At5g23090; ORFNames=MYJ24.8; PE=2: Evidence at transcript level;	TrEMBL best hit: Q8W0W5
110	Pbr007141.1	Chr14	14807151	14811652	Number of GOs: 0	GO: NA	Number of IPRs: 1	IPR: IPR011666; Domain of unknown function DUF1604	KEGG best hit: vvi:100242404	KEGG best hit desc: hypothetical protein LOC100242404; K13123 G patch domain-containing protein 1	sp|Q9BRR8; Q8IZV6; Q8N3B7; Q9NW94|RecName: Full=G patch domain-containing protein 1;AltName: Full=Evolutionarily conserved G-patch domain-containing protein; OS=Homo sapiens (Human). GN=Name=GPATCH1; Synonyms=ECGP, GPATC1; PE=1: Evidence at protein level;	TrEMBL best hit: F6GTG8
111	Pbr007142.1	Chr14	14812058	14814143	Number of GOs: 0	GO: NA	Number of IPRs: 0	IPR: NA	KEGG best hit: vvi:100242404	KEGG best hit desc: hypothetical protein LOC100242404; K13123 G patch domain-containing protein 1	sp|Q24K12; Q0V8K5|RecName: Full=G patch domain-containing protein 1; OS=Bos taurus (Bovine). GN=Name=GPATCH1; Synonyms=GPATC1; PE=2: Evidence at transcript level;	TrEMBL best hit: F6GTG8
112	Pbr007143.1	Chr14	14817495	14822844	Number of GOs: 7	GO: GO:0003824; catalytic activity; Molecular Function. GO:0005524; ATP binding; Molecular Function. GO:0006754; ATP biosynthetic process; Biological Process. GO:0008152; metabolic process; Biological Process. GO:0015662; ATPase activity, coupled to transmembrane movement of ions, phosphorylative mechanism; Molecular Function. GO:0016020; membrane; Cellular Component. GO:0016820; hydrolase activi…	Number of IPRs: 6	IPR: IPR001757; ATPase, P-type, K/Mg/Cd/Cu/Zn/Na/Ca/Na/H-transporter. IPR005834; Haloacid dehalogenase-like hydrolase. IPR008250; ATPase, P-type, ATPase-associated domain. IPR018303; ATPase, P-type phosphorylation site. IPR023214; HAD-like domain. IPR023306; ATPase, cation-transporting, domain N	KEGG best hit: pop:POPTR_421641	KEGG best hit desc: aminophospholipid ATPase; K01530 phospholipid-translocating ATPase [EC:3.6.3.1]	sp|Q9SX33|RecName: Full=Putative phospholipid-transporting ATPase 9 {ECO:0000303|PubMed:11402198};AltName: Full=Aminophospholipid flippase 9 {ECO:0000303|PubMed:11402198}; OS=Arabidopsis thaliana (Mouse-ear cress). GN=Name=ALA9 {ECO:0000303|PubMed:11402198};OrderedLocusNames=At1g68710 {ECO:0000312|TAIR:AT1G68710};ORFNames=F24J5.6 {ECO:0000312|EMBL:AAD49973.1}; PE=3: Inferred from homology;	TrEMBL best hit: B9I2N3
113	Pbr007144.1	Chr14	14823349	14823906	Number of GOs: 1	GO: GO:0005509; calcium ion binding; Molecular Function	Number of IPRs: 4	IPR: IPR002048; Calcium-binding EF-hand. IPR018247; EF-Hand 1, calcium-binding site. IPR018248; EF-hand. IPR018249; EF-HAND 2	KEGG best hit: pop:POPTR_658975	KEGG best hit desc: hypothetical protein; K13448 calcium-binding protein CML	sp|Q9FZ75|RecName: Full=Probable calcium-binding protein CML15;AltName: Full=Calmodulin-like protein 15; OS=Arabidopsis thaliana (Mouse-ear cress). GN=Name=CML15; OrderedLocusNames=At1g18530; ORFNames=F25I16.13; PE=2: Evidence at transcript level;	TrEMBL best hit: B9RE62
114	Pbr007145.1	Chr14	14825140	14825559	Number of GOs: 0	GO: NA	Number of IPRs: 0	IPR: NA	KEGG best hit: NA	KEGG best hit desc: NA	sp: NA	TrEMBL best hit: B9RE63
115	Pbr007146.1	Chr14	14835890	14836562	Number of GOs: 3	GO: GO:0003677; DNA binding; Molecular Function. GO:0003700; sequence-specific DNA binding transcription factor activity; Molecular Function. GO:0006355; regulation of transcription, DNA-dependent; Biological Process	Number of IPRs: 2	IPR: IPR001471; Pathogenesis-related transcriptional factor/ERF, DNA-binding. IPR016177; DNA-binding, integrase-type	KEGG best hit: ppp:PHYPADRAFT_127290	KEGG best hit desc: hypothetical protein; K09286 EREBP-like factor	sp|Q6J9S1; O23112|RecName: Full=Ethylene-responsive transcription factor RAP2-11;AltName: Full=Protein RELATED TO APETALA2 11; OS=Arabidopsis thaliana (Mouse-ear cress). GN=Name=RAP2-11; Synonyms=ERF002; OrderedLocusNames=At5g19790;ORFNames=T29J13.210; PE=2: Evidence at transcript level;	TrEMBL best hit: B9RE64
116	Pbr007147.1	Chr14	14841864	14844418	Number of GOs: 0	GO: NA	Number of IPRs: 1	IPR: IPR001763; Rhodanese-like	KEGG best hit: NA	KEGG best hit desc: NA	sp|Q9FN48|RecName: Full=Calcium sensing receptor, chloroplastic;AltName: Full=Sulfurtransferase 3;Flags: Precursor; OS=Arabidopsis thaliana (Mouse-ear cress). GN=Name=CAS; Synonyms=STR3; OrderedLocusNames=At5g23060;ORFNames=MYJ24.5; PE=1: Evidence at protein level;	TrEMBL best hit: C7BCU7
117	Pbr007148.1	Chr14	14846109	14851594	Number of GOs: 2	GO: GO:0003824; catalytic activity; Molecular Function. GO:0008152; metabolic process; Biological Process	Number of IPRs: 2	IPR: IPR000873; AMP-dependent synthetase/ligase. IPR020845; AMP-binding, conserved site	KEGG best hit: tca:657374	KEGG best hit desc: similar to Acetyl-coenzyme A synthetase (Acetate--CoA ligase) (Acyl-activating enzyme) (Acetyl-CoA synthetase) (ACS) (AceCS); K01895 acetyl-CoA synthetase [EC:6.2.1.1]	sp|Q6MNF1|RecName: Full=Acetyl-coenzyme A synthetase {ECO:0000255|HAMAP-Rule:MF_01123};AltName: Full=Acetate--CoA ligase {ECO:0000255|HAMAP-Rule:MF_01123};AltName: Full=Acyl-activating enzyme {ECO:0000255|HAMAP-Rule:MF_01123}; OS=Bdellovibrio bacteriovorus (strain ATCC 15356 / DSM 50701 / NCIB 9529/ HD100). GN=Name=acsA {ECO:0000255|HAMAP-Rule:MF_01123}; OrderedLocusNames=Bd1306; PE=3: Inferred f…	TrEMBL best hit: B9RE68
118	Pbr007149.1	Chr14	14852913	14855050	Number of GOs: 0	GO: NA	Number of IPRs: 1	IPR: IPR021788; Protein of unknown function DUF3353	KEGG best hit: NA	KEGG best hit desc: NA	sp: NA	TrEMBL best hit: D7SIS4
119	Pbr007150.1	Chr14	14856487	14858905	Number of GOs: 4	GO: GO:0000015; phosphopyruvate hydratase complex; Cellular Component. GO:0000287; magnesium ion binding; Molecular Function. GO:0004634; phosphopyruvate hydratase activity; Molecular Function. GO:0006096; glycolysis; Biological Process	Number of IPRs: 3	IPR: IPR000941; Enolase. IPR020810; Enolase, C-terminal. IPR020811; Enolase, N-terminal	KEGG best hit: rcu:RCOM_1618820	KEGG best hit desc: enolase, putative (EC:4.2.1.11); K01689 enolase [EC:4.2.1.11]	sp|Q9C9C4|RecName: Full=Enolase 1, chloroplastic;AltName: Full=2-phospho-D-glycerate hydro-lyase 1;AltName: Full=2-phosphoglycerate dehydratase 1;Flags: Precursor; OS=Arabidopsis thaliana (Mouse-ear cress). GN=Name=ENO1; OrderedLocusNames=At1g74030; ORFNames=F2P9.10; PE=1: Evidence at protein level;	TrEMBL best hit: E6NU46
120	Pbr007151.1	Chr14	14859443	14861824	Number of GOs: 2	GO: GO:0047800; cysteamine dioxygenase activity; Molecular Function. GO:0055114; oxidation-reduction process; Biological Process	Number of IPRs: 2	IPR: IPR011051; Cupin, RmlC-type. IPR012864; Cysteamine dioxygenase	KEGG best hit: vvi:100261112	KEGG best hit desc: hypothetical protein LOC100261112; K10712 cysteamine dioxygenase [EC:1.13.11.19]	sp|Q556I2; Q86K19|RecName: Full=Probable 2-aminoethanethiol dioxygenase;AltName: Full=Cysteamine dioxygenase; OS=Dictyostelium discoideum (Slime mold). GN=Name=ado-1; ORFNames=DDB_G0273031;andName=ado-2; ORFNames=DDB_G0274043; PE=4: Predicted;	TrEMBL best hit: D7SIS1
121	Pbr007152.1	Chr14	14865489	14867954	Number of GOs: 4	GO: GO:0000775; chromosome, centromeric region; Cellular Component. GO:0005634; nucleus; Cellular Component. GO:0007049; cell cycle; Biological Process. GO:0007067; mitosis; Biological Process	Number of IPRs: 1	IPR: IPR008685; Centromere protein Mis12	KEGG best hit: NA	KEGG best hit desc: NA	sp: NA	TrEMBL best hit: D7SIS0
122	Pbr007153.3	Chr14	14869001	14873086	Number of GOs: 7	GO: GO:0000166; nucleotide binding; Molecular Function. GO:0000287; magnesium ion binding; Molecular Function. GO:0003723; RNA binding; Molecular Function. GO:0004826; phenylalanine-tRNA ligase activity; Molecular Function. GO:0005524; ATP binding; Molecular Function. GO:0006412; translation; Biological Process. GO:0006432; phenylalanyl-tRNA aminoacylation; Biological Process	Number of IPRs: 3	IPR: IPR005146; B3/B4 tRNA-binding domain. IPR005147; tRNA synthetase, B5. IPR009061; DNA binding domain, putative	KEGG best hit: rcu:RCOM_1338780	KEGG best hit desc: phenylalanyl-tRNA synthetase beta chain, putative (EC:6.1.1.20); K01890 phenylalanyl-tRNA synthetase beta chain [EC:6.1.1.20]	sp|Q9SGE9|RecName: Full=Phenylalanine--tRNA ligase beta subunit, cytoplasmic {ECO:0000305};AltName: Full=Phenylalanyl-tRNA synthetase beta subunit {ECO:0000305}; OS=Arabidopsis thaliana (Mouse-ear cress). GN=OrderedLocusNames=At1g72550; ORFNames=F28P22.26; PE=2: Evidence at transcript level;	TrEMBL best hit: B9SAX6
123	Pbr007154.1	Chr14	14873445	14874999	Number of GOs: 0	GO: NA	Number of IPRs: 2	IPR: IPR004038; Ribosomal protein L7Ae/L30e/S12e/Gadd45. IPR018492; Ribosomal protein L7Ae/L8/Nhp2 family	KEGG best hit: vvi:100266210	KEGG best hit desc: hypothetical protein LOC100266210; K11129 H/ACA ribonucleoprotein complex subunit 2	sp|Q9LEY9|RecName: Full=H/ACA ribonucleoprotein complex subunit 2-like protein;AltName: Full=Nhp2-like protein; OS=Arabidopsis thaliana (Mouse-ear cress). GN=OrderedLocusNames=At5g08180; ORFNames=T22D6.120; PE=1: Evidence at protein level;	TrEMBL best hit: C6SVF2
124	Pbr007155.1	Chr14	14875632	14879279	Number of GOs: 6	GO: GO:0004016; adenylate cyclase activity; Molecular Function. GO:0005524; ATP binding; Molecular Function. GO:0006171; cAMP biosynthetic process; Biological Process. GO:0008152; metabolic process; Biological Process. GO:0016301; kinase activity; Molecular Function. GO:0016773; phosphotransferase activity, alcohol group as acceptor; Molecular Function	Number of IPRs: 4	IPR: IPR000764; Uridine kinase. IPR006083; Phosphoribulokinase/uridine kinase. IPR008172; Adenylate cyclase. IPR023577; CYTH-like phosphatase domain	KEGG best hit: mbr:MONBRDRAFT_17791	KEGG best hit desc: hypothetical protein ; K00876 uridine kinase [EC:2.7.1.48]	sp|Q54R62|RecName: Full=Uridine-cytidine kinase C;AltName: Full=Cytidine monophosphokinase C;AltName: Full=Uridine monophosphokinase C; OS=Dictyostelium discoideum (Slime mold). GN=Name=udkC; ORFNames=DDB_G0283371; PE=3: Inferred from homology;	TrEMBL best hit: D7SIR2
125	Pbr007156.1	Chr14	14881894	14886313	Number of GOs: 0	GO: NA	Number of IPRs: 1	IPR: IPR007466; Peptidyl-arginine deiminase, Porphyromonas-type	KEGG best hit: vvi:100249038	KEGG best hit desc: hypothetical protein LOC100249038; K10536 agmatine deiminase [EC:3.5.3.12]	sp|Q8GWW7; Q94IC7; Q9LEZ0|RecName: Full=Agmatine deiminase;AltName: Full=Agmatine iminohydrolase;AltName: Full=Protein EMBRYO DEFECTIVE 1873; OS=Arabidopsis thaliana (Mouse-ear cress). GN=Name=AIH; Synonyms=EMB1873; OrderedLocusNames=At5g08170;ORFNames=T22D6.110; PE=1: Evidence at protein level;	TrEMBL best hit: D7SIR1
126	Pbr007157.1	Chr14	14887778	14890176	Number of GOs: 4	GO: GO:0004672; protein kinase activity; Molecular Function. GO:0004674; protein serine/threonine kinase activity; Molecular Function. GO:0005524; ATP binding; Molecular Function. GO:0006468; protein phosphorylation; Biological Process	Number of IPRs: 6	IPR: IPR000719; Protein kinase, catalytic domain. IPR002290; Serine/threonine-protein kinase domain. IPR008271; Serine/threonine-protein kinase, active site. IPR011009; Protein kinase-like domain. IPR017441; Protein kinase, ATP binding site. IPR017442; Serine/threonine-protein kinase-like domain	KEGG best hit: rcu:RCOM_1619090	KEGG best hit desc: serine/threonine protein kinase, putative (EC:2.7.11.1); K08856 serine/threonine kinase 16 [EC:2.7.11.1]	sp|O75716; A8K9H9; Q5U0F8; Q96KI2; Q9BUH4; Q9UEN3; Q9UP78|RecName: Full=Serine/threonine-protein kinase 16;AltName: Full=Myristoylated and palmitoylated serine/threonine-protein kinase;AltName: Full=Protein kinase PKL12;AltName: Full=TGF-beta-stimulated factor 1;AltName: Full=Tyrosine-protein kinase STK16;AltName: Full=hPSK; OS=Homo sapiens (Human). GN=Name=STK16; Synonyms=MPSK1, PKL12, TSF1; PE=…	TrEMBL best hit: B9RE79
127	Pbr007158.2	Chr14	14891106	14893333	Number of GOs: 1	GO: GO:0016021; integral to membrane; Cellular Component	Number of IPRs: 1	IPR: IPR006634; TRAM/LAG1/CLN8 homology domain	KEGG best hit: lbc:LACBIDRAFT_246245	KEGG best hit desc: hypothetical protein; K04709 Acyl-CoA-dependent ceramide synthase [EC:2.3.1.24]	sp|Q6NQI8; Q9FZ69; Q9LMZ0|RecName: Full=LAG1 longevity assurance homolog 3; OS=Arabidopsis thaliana (Mouse-ear cress). GN=OrderedLocusNames=At1g13580; ORFNames=F13B4.7, F21F23.1; PE=2: Evidence at transcript level;	TrEMBL best hit: B9HWR6
128	Pbr007159.1	Chr14	14897794	14899064	Number of GOs: 0	GO: NA	Number of IPRs: 0	IPR: NA	KEGG best hit: NA	KEGG best hit desc: NA	sp: NA	TrEMBL best hit: B9RE85
129	Pbr007160.1	Chr14	14900268	14901539	Number of GOs: 0	GO: NA	Number of IPRs: 0	IPR: NA	KEGG best hit: NA	KEGG best hit desc: NA	sp: NA	TrEMBL best hit: B8Y0L2
130	Pbr007161.1	Chr14	14904485	14909006	Number of GOs: 2	GO: GO:0006508; proteolysis; Biological Process. GO:0008233; peptidase activity; Molecular Function	Number of IPRs: 2	IPR: IPR002142; Peptidase S49. IPR023562; Peptidase S14/S49	KEGG best hit: vvi:100262763	KEGG best hit desc: similar to SPPA (signal peptide peptidase); protease IV/ serine-type endopeptidase; K04773 protease IV [EC:3.4.21.-]	sp|P73689|RecName: Full=Protease 4;AltName: Full=Endopeptidase IV;AltName: Full=Protease IV homolog;AltName: Full=Signal peptide peptidase; OS=Synechocystis sp. (strain PCC 6803 / Kazusa). GN=Name=sppA; OrderedLocusNames=sll1703; PE=3: Inferred from homology;	TrEMBL best hit: B9IE30
131	Pbr007162.1	Chr14	14913214	14913727	Number of GOs: 0	GO: NA	Number of IPRs: 0	IPR: NA	KEGG best hit: NA	KEGG best hit desc: NA	sp: NA	TrEMBL best hit: B9RLH0
132	Pbr007163.1	Chr14	14914116	14914754	Number of GOs: 4	GO: GO:0003700; sequence-specific DNA binding transcription factor activity; Molecular Function. GO:0006355; regulation of transcription, DNA-dependent; Biological Process. GO:0043565; sequence-specific DNA binding; Molecular Function. GO:0046983; protein dimerization activity; Molecular Function	Number of IPRs: 2	IPR: IPR004827; Basic-leucine zipper (bZIP) transcription factor. IPR011616; bZIP transcription factor, bZIP-1	KEGG best hit: vvi:100258205	KEGG best hit desc: hypothetical protein LOC100258205; K09060 plant G-box-binding factor	sp|Q99142|RecName: Full=Transcriptional activator TAF-1;Flags: Fragment; OS=Nicotiana tabacum (Common tobacco). GN=Name=TAF1; PE=2: Evidence at transcript level;	TrEMBL best hit: B9RLH1
133	Pbr007164.1	Chr14	14916844	14918504	Number of GOs: 2	GO: GO:0005515; protein binding; Molecular Function. GO:0008270; zinc ion binding; Molecular Function	Number of IPRs: 2	IPR: IPR001841; Zinc finger, RING-type. IPR018957; Zinc finger, C3HC4 RING-type	KEGG best hit: pop:POPTR_207868	KEGG best hit desc: hypothetical protein; K11982 E3 ubiquitin-protein ligase RNF115/126 [EC:6.3.2.19]	sp|P0CH30; D7PC81|RecName: Full=E3 ubiquitin-protein ligase RING1;AltName: Full=RING finger protein 1; OS=Gossypium hirsutum (Upland cotton) (Gossypium mexicanum). GN=Name=RING1; PE=1: Evidence at protein level;	TrEMBL best hit: B9RLH2
134	Pbr007165.1	Chr14	14919724	14924457	Number of GOs: 1	GO: GO:0005515; protein binding; Molecular Function	Number of IPRs: 7	IPR: IPR001680; WD40 repeat. IPR011046; WD40 repeat-like-containing domain. IPR017986; WD40-repeat-containing domain. IPR019775; WD40 repeat, conserved site. IPR019781; WD40 repeat, subgroup. IPR019782; WD40 repeat 2. IPR022100; Protein of unknown function DUF3639	KEGG best hit: rcu:RCOM_1132790	KEGG best hit desc: WD-repeat protein, putative; K11274 chromosome transmission fidelity protein 4	sp|O13046|RecName: Full=WD repeat and HMG-box DNA-binding protein 1;AltName: Full=Acidic nucleoplasmic DNA-binding protein 1; OS=Xenopus laevis (African clawed frog). GN=Name=wdhd1; PE=1: Evidence at protein level;	TrEMBL best hit: F6GTF5
135	Pbr007166.1	Chr14	14928077	14928832	Number of GOs: 0	GO: NA	Number of IPRs: 0	IPR: NA	KEGG best hit: NA	KEGG best hit desc: NA	sp: NA	TrEMBL best hit: B9RLH3
136	Pbr007167.1	Chr14	14930521	14932371	Number of GOs: 1	GO: GO:0016773; phosphotransferase activity, alcohol group as acceptor; Molecular Function	Number of IPRs: 1	IPR: IPR000403; Phosphatidylinositol 3-/4-kinase, catalytic	KEGG best hit: bmy:Bm1_45895	KEGG best hit desc: Phosphatidylinositol 3- and 4-kinase family protein; K13711 phosphatidylinositol 4-kinase type 2 [EC:2.7.1.67]	sp|Q9C671|RecName: Full=Phosphatidylinositol 4-kinase gamma 5; OS=Arabidopsis thaliana (Mouse-ear cress). GN=Name=PI4KG5; Synonyms=PI4KGAMMA5; OrderedLocusNames=At1g26270;ORFNames=F28B23.7; PE=1: Evidence at protein level;	TrEMBL best hit: F6GTF2
137	Pbr007168.1	Chr14	14953088	14955645	Number of GOs: 3	GO: GO:0005634; nucleus; Cellular Component. GO:0030528; transcription regulator activity; Molecular Function. GO:0045449; regulation of transcription; Biological Process	Number of IPRs: 2	IPR: IPR001092; Helix-loop-helix DNA-binding domain. IPR011598; Helix-loop-helix DNA-binding	KEGG best hit: NA	KEGG best hit desc: NA	sp|Q9LEZ3; A1L4Z3|RecName: Full=Transcription factor BIM1;AltName: Full=BES1-interacting Myc-like protein 1;AltName: Full=Basic helix-loop-helix protein 46;AltName: Full=Transcription factor EN 126;AltName: Full=bHLH transcription factor bHLH046; OS=Arabidopsis thaliana (Mouse-ear cress). GN=Name=BIM1; Synonyms=BHLH46, EN126; OrderedLocusNames=At5g08130;ORFNames=T22D6.70; PE=1: Evidence at protei…	TrEMBL best hit: B9RLH8
138	Pbr007169.1	Chr14	14959891	14963692	Number of GOs: 0	GO: NA	Number of IPRs: 1	IPR: IPR019378; GDP-fucose protein O-fucosyltransferase	KEGG best hit: NA	KEGG best hit desc: NA	sp|Q8W486; Q56ZD6; Q9MAT9|RecName: Full=Uncharacterized protein At1g04910; OS=Arabidopsis thaliana (Mouse-ear cress). GN=OrderedLocusNames=At1g04910; ORFNames=F13M7.10; PE=2: Evidence at transcript level;	TrEMBL best hit: D7SIP6
139	Pbr007170.1	Chr14	14990577	14992041	Number of GOs: 3	GO: GO:0003677; DNA binding; Molecular Function. GO:0008270; zinc ion binding; Molecular Function. GO:0045449; regulation of transcription; Biological Process	Number of IPRs: 1	IPR: IPR003851; Zinc finger, Dof-type	KEGG best hit: NA	KEGG best hit desc: NA	sp|Q8LDR0; Q9FJH1; Q9XGU5|RecName: Full=Dof zinc finger protein DOF5.4;AltName: Full=OBF-binding protein 4; OS=Arabidopsis thaliana (Mouse-ear cress). GN=Name=DOF5.4; Synonyms=OBP4; OrderedLocusNames=At5g60850;ORFNames=MAE1.9; PE=2: Evidence at transcript level;	TrEMBL best hit: D9ZIX7
140	Pbr007171.1	Chr14	14996333	14998952	Number of GOs: 0	GO: NA	Number of IPRs: 0	IPR: NA	KEGG best hit: NA	KEGG best hit desc: NA	sp: NA	TrEMBL best hit: B9IE17
141	Pbr007172.1	Chr14	15002086	15004776	Number of GOs: 0	GO: NA	Number of IPRs: 0	IPR: NA	KEGG best hit: NA	KEGG best hit desc: NA	sp: NA	TrEMBL best hit: B9H3T8
142	Pbr007173.1	Chr14	15005222	15006514	Number of GOs: 0	GO: NA	Number of IPRs: 0	IPR: NA	KEGG best hit: NA	KEGG best hit desc: NA	sp: NA	TrEMBL best hit: B9IE16
143	Pbr007174.1	Chr14	15006875	15007417	Number of GOs: 0	GO: NA	Number of IPRs: 1	IPR: IPR004265; Plant disease resistance response protein	KEGG best hit: NA	KEGG best hit desc: NA	sp|P13240|RecName: Full=Disease resistance response protein 206;AltName: Full=Dirigent protein PI206;Flags: Precursor; OS=Pisum sativum (Garden pea). GN=Name=PI206; PE=1: Evidence at protein level;	TrEMBL best hit: B9RLI8
144	Pbr007175.1	Chr14	15010058	15018450	Number of GOs: 4	GO: GO:0003676; nucleic acid binding; Molecular Function. GO:0004386; helicase activity; Molecular Function. GO:0005524; ATP binding; Molecular Function. GO:0008026; ATP-dependent helicase activity; Molecular Function	Number of IPRs: 5	IPR: IPR001650; Helicase, C-terminal. IPR011545; DNA/RNA helicase, DEAD/DEAH box type, N-terminal. IPR014001; DEAD-like helicase. IPR018973; DEAD/DEAH-box helicase, putative. IPR019955; Ubiquitin supergroup	KEGG best hit: rcu:RCOM_1467520	KEGG best hit desc: dead box ATP-dependent RNA helicase, putative; K06877	sp|O13983; O42856|RecName: Full=Putative ATP-dependent helicase hrq1;AltName: Full=Homologous to recQ protein 1; OS=Schizosaccharomyces pombe (strain 972 / ATCC 24843) (Fission yeast). GN=Name=hrq1; ORFNames=SPAC23A1.19c, SPAC26H5.01c; PE=3: Inferred from homology;	TrEMBL best hit: B9RLI9
145	Pbr007176.1	Chr14	15020437	15021658	Number of GOs: 1	GO: GO:0008146; sulfotransferase activity; Molecular Function	Number of IPRs: 1	IPR: IPR000863; Sulfotransferase domain	KEGG best hit: ath:AT1G74100	KEGG best hit desc: SOT16; SOT16 (SULFOTRANSFERASE 16); desulfoglucosinolate sulfotransferase/ sulfotransferase; K11821 desulfoglucosinolate sulfotransferase A/B/C [EC:2.8.2.-]	sp|Q9FZ80|RecName: Full=Cytosolic sulfotransferase 17;AltName: Full=Desulfoglucosinolate sulfotransferase C; OS=Arabidopsis thaliana (Mouse-ear cress). GN=Name=SOT17; Synonyms=ST5C; OrderedLocusNames=At1g18590;ORFNames=F25I16.7, F25I16_11; PE=1: Evidence at protein level;	TrEMBL best hit: B9H1Y3
146	Pbr007177.1	Chr14	15023654	15027617	Number of GOs: 1	GO: GO:0016757; transferase activity, transferring glycosyl groups; Molecular Function	Number of IPRs: 1	IPR: IPR002495; Glycosyl transferase, family 8	KEGG best hit: vvi:100262181	KEGG best hit desc: hypothetical protein LOC100262181; K13648 alpha-1,4-galacturonosyltransferase [EC:2.4.1.43]	sp|Q949Q1; A1A6J4; Q9FZ79|RecName: Full=Probable galacturonosyltransferase 11; OS=Arabidopsis thaliana (Mouse-ear cress). GN=Name=GAUT11; OrderedLocusNames=At1g18580; ORFNames=F25I16.8; PE=2: Evidence at transcript level;	TrEMBL best hit: F6GTE5
147	Pbr007178.1	Chr14	15033380	15035082	Number of GOs: 5	GO: GO:0005215; transporter activity; Molecular Function. GO:0005488; binding; Molecular Function. GO:0005743; mitochondrial inner membrane; Cellular Component. GO:0006810; transport; Biological Process. GO:0055085; transmembrane transport; Biological Process	Number of IPRs: 4	IPR: IPR002067; Mitochondrial carrier protein. IPR002113; Adenine nucleotide translocator 1. IPR018108; Mitochondrial substrate/solute carrier. IPR023395; Mitochondrial carrier domain	KEGG best hit: pop:POPTR_823313	KEGG best hit desc: hypothetical protein; K05863 solute carrier family 25 (mitochondrial carrier; adenine nucleotide translocator)	sp|Q8LB08; F4KGZ7; Q9LF44|RecName: Full=ADP,ATP carrier protein ER-ANT1;AltName: Full=ADP/ATP translocase ER-ANT1;AltName: Full=Endoplasmic reticulum-adenine nucleotide transporter 1; OS=Arabidopsis thaliana (Mouse-ear cress). GN=Name=ER-ANT1; OrderedLocusNames=At5g17400; ORFNames=T10B6_60; PE=2: Evidence at transcript level;	TrEMBL best hit: B9I2S8
148	Pbr007179.1	Chr14	15036291	15037528	Number of GOs: 1	GO: GO:0006950; response to stress; Biological Process	Number of IPRs: 1	IPR: IPR006016; UspA	KEGG best hit: NA	KEGG best hit desc: NA	sp: NA	TrEMBL best hit: B9RLK3
149	Pbr007180.1	Chr14	15043269	15048861	Number of GOs: 4	GO: GO:0003700; sequence-specific DNA binding transcription factor activity; Molecular Function. GO:0005634; nucleus; Cellular Component. GO:0006355; regulation of transcription, DNA-dependent; Biological Process. GO:0043565; sequence-specific DNA binding; Molecular Function	Number of IPRs: 2	IPR: IPR002100; Transcription factor, MADS-box. IPR002487; Transcription factor, K-box	KEGG best hit: rcu:RCOM_1468080	KEGG best hit desc: mads box protein, putative (EC:1.3.1.74); K09264 MADS-box transcription factor, plant	sp|Q42429|RecName: Full=Agamous-like MADS-box protein AGL8 homolog;AltName: Full=POTM1-1; OS=Solanum tuberosum (Potato). GN= PE=2: Evidence at transcript level;	TrEMBL best hit: Q283Q1
150	Pbr007181.1	Chr14	15068408	15070065	Number of GOs: 3	GO: GO:0003700; sequence-specific DNA binding transcription factor activity; Molecular Function. GO:0005634; nucleus; Cellular Component. GO:0006355; regulation of transcription, DNA-dependent; Biological Process	Number of IPRs: 1	IPR: IPR002487; Transcription factor, K-box	KEGG best hit: vvi:100232867	KEGG best hit desc: MADS2; MADS-box protein 2; K09264 MADS-box transcription factor, plant	sp|Q38694|RecName: Full=Agamous-like MADS-box protein AGL9 homolog;AltName: Full=OM1; OS=Aranda deborah (Orchid). GN= PE=2: Evidence at transcript level;	TrEMBL best hit: Q9ST54
151	Pbr007182.1	Chr14	15098847	15101291	Number of GOs: 2	GO: GO:0003677; DNA binding; Molecular Function. GO:0005634; nucleus; Cellular Component	Number of IPRs: 1	IPR: IPR004333; Transcription factor, SBP-box	KEGG best hit: NA	KEGG best hit desc: NA	sp|Q94JW8; Q0WSG7; Q9LQA4; Q9S7A2|RecName: Full=Squamosa promoter-binding-like protein 6; OS=Arabidopsis thaliana (Mouse-ear cress). GN=Name=SPL6; OrderedLocusNames=At1g69170; ORFNames=F23O10.24, F4N2.13; PE=2: Evidence at transcript level;	TrEMBL best hit: F6GTE3
152	Pbr007183.1	Chr14	15106555	15109211	Number of GOs: 6	GO: GO:0005618; cell wall; Cellular Component. GO:0007047; cellular cell wall organization; Biological Process. GO:0008466; glycogenin glucosyltransferase activity; Molecular Function. GO:0016758; transferase activity, transferring hexosyl groups; Molecular Function. GO:0030054; cell junction; Cellular Component. GO:0030244; cellulose biosynthetic process; Biological Process	Number of IPRs: 1	IPR: IPR004901; Alpha-1,4-glucan-protein synthase, UDP-forming	KEGG best hit: rcu:RCOM_1468610	KEGG best hit desc: Alpha-1,4-glucan-protein synthase [UDP-forming], putative (EC:2.4.1.186); K13379 reversibly glycosylated polypeptide/UDP-arabinopyranose mutase [EC:2.4.1.- 5.4.99.-]	sp|O04300|RecName: Full=Alpha-1,4-glucan-protein synthase [UDP-forming];AltName: Full=Reversibly glycosylated polypeptide 1;AltName: Full=UDP-glucose:protein transglucosylase; OS=Pisum sativum (Garden pea). GN=Name=UPTG; Synonyms=RGP1; PE=1: Evidence at protein level;	TrEMBL best hit: B9RLK7
153	Pbr007184.1	Chr14	15115332	15117636	Number of GOs: 0	GO: NA	Number of IPRs: 1	IPR: IPR006918; Glycosyl-phosphatidyl inositol-anchored, plant	KEGG best hit: NA	KEGG best hit desc: NA	sp|Q9LFW3; Q6ICX3|RecName: Full=COBRA-like protein 4;Flags: Precursor; OS=Arabidopsis thaliana (Mouse-ear cress). GN=Name=COBL4; OrderedLocusNames=At5g15630; ORFNames=F14F8_10; PE=2: Evidence at transcript level;	TrEMBL best hit: F6GTE0
154	Pbr007185.1	Chr14	15120036	15122067	Number of GOs: 0	GO: NA	Number of IPRs: 1	IPR: IPR006918; Glycosyl-phosphatidyl inositol-anchored, plant	KEGG best hit: NA	KEGG best hit desc: NA	sp|Q9LFW3; Q6ICX3|RecName: Full=COBRA-like protein 4;Flags: Precursor; OS=Arabidopsis thaliana (Mouse-ear cress). GN=Name=COBL4; OrderedLocusNames=At5g15630; ORFNames=F14F8_10; PE=2: Evidence at transcript level;	TrEMBL best hit: B9N4E3
155	Pbr007186.1	Chr14	15122549	15125273	Number of GOs: 0	GO: NA	Number of IPRs: 1	IPR: IPR006918; Glycosyl-phosphatidyl inositol-anchored, plant	KEGG best hit: NA	KEGG best hit desc: NA	sp|Q94KT8; O81811; Q8LDZ4|RecName: Full=Protein COBRA;AltName: Full=Cell expansion protein;Flags: Precursor; OS=Arabidopsis thaliana (Mouse-ear cress). GN=Name=COB; OrderedLocusNames=At5g60920; ORFNames=MSL3.40; PE=2: Evidence at transcript level;	TrEMBL best hit: D7SIL9
156	Pbr007187.1	Chr14	15128202	15131697	Number of GOs: 1	GO: GO:0005515; protein binding; Molecular Function	Number of IPRs: 6	IPR: IPR001680; WD40 repeat. IPR011046; WD40 repeat-like-containing domain. IPR017986; WD40-repeat-containing domain. IPR019775; WD40 repeat, conserved site. IPR019781; WD40 repeat, subgroup. IPR019782; WD40 repeat 2	KEGG best hit: rcu:RCOM_1468950	KEGG best hit desc: Cleavage stimulation factor 50 kDa subunit, putative; K14406 cleavage stimulation factor subunit 1	sp|Q05048; Q5QPD8|RecName: Full=Cleavage stimulation factor subunit 1;AltName: Full=CF-1 50 kDa subunit;AltName: Full=Cleavage stimulation factor 50 kDa subunit; OS=Homo sapiens (Human). GN=Name=CSTF1; PE=1: Evidence at protein level;	TrEMBL best hit: B9RLL1
157	Pbr007188.1	Chr14	15132373	15134294	Number of GOs: 0	GO: NA	Number of IPRs: 1	IPR: IPR002885; Pentatricopeptide repeat	KEGG best hit: NA	KEGG best hit desc: NA	sp|Q9FME4; Q8LCR2|RecName: Full=Pentatricopeptide repeat-containing protein PNM1, mitochondrial;AltName: Full=PPR PROTEIN LOCALIZED TO THE NUCLEUS AND MITOCHONDRIA 1;Flags: Precursor; OS=Arabidopsis thaliana (Mouse-ear cress). GN=Name=PNM1; OrderedLocusNames=At5g60960; ORFNames=MSL3.8; PE=1: Evidence at protein level;	TrEMBL best hit: D7SIL7
158	Pbr007189.1	Chr14	15140547	15142650	Number of GOs: 5	GO: GO:0004497; monooxygenase activity; Molecular Function. GO:0005506; iron ion binding; Molecular Function. GO:0009055; electron carrier activity; Molecular Function. GO:0020037; heme binding; Molecular Function. GO:0055114; oxidation-reduction process; Biological Process	Number of IPRs: 3	IPR: IPR001128; Cytochrome P450. IPR002401; Cytochrome P450, E-class, group I. IPR017972; Cytochrome P450, conserved site	KEGG best hit: ath:AT1G13710	KEGG best hit desc: CYP78A5; electron carrier/ heme binding / iron ion binding / monooxygenase/ oxygen binding; K00517 [EC:1.14.-.-]	sp|O48927|RecName: Full=Cytochrome P450 78A3; OS=Glycine max (Soybean) (Glycine hispida). GN=Name=CYP78A3; PE=2: Evidence at transcript level;	TrEMBL best hit: F6GTD9
159	Pbr007190.1	Chr14	15150815	15151785	Number of GOs: 0	GO: NA	Number of IPRs: 0	IPR: NA	KEGG best hit: NA	KEGG best hit desc: NA	sp: NA	TrEMBL best hit: NA
160	Pbr007191.1	Chr14	15152138	15153611	Number of GOs: 0	GO: NA	Number of IPRs: 1	IPR: IPR003690; Mitochodrial transcription termination factor-related	KEGG best hit: vcn:VOLCADRAFT_106052	KEGG best hit desc: hypothetical protein; K06674 structural maintenance of chromosome 2	sp: NA	TrEMBL best hit: B9RLL5
161	Pbr007192.1	Chr14	15155433	15158858	Number of GOs: 2	GO: GO:0004252; serine-type endopeptidase activity; Molecular Function. GO:0016021; integral to membrane; Cellular Component	Number of IPRs: 1	IPR: IPR022764; Peptidase S54, rhomboid domain	KEGG best hit: NA	KEGG best hit desc: NA	sp: NA	TrEMBL best hit: A5BSH8
162	Pbr007193.1	Chr14	15160993	15167431	Number of GOs: 1	GO: GO:0005515; protein binding; Molecular Function	Number of IPRs: 2	IPR: IPR006652; Kelch repeat type 1. IPR011498; Kelch repeat type 2	KEGG best hit: mcc:698140	KEGG best hit desc: RENBP; renin binding protein; K01787 N-acylglucosamine 2-epimerase [EC:5.1.3.8]	sp|Q8VEM9; Q3TCN9; Q3UR95; Q91XU6; Q99JH9; Q9DBG8|RecName: Full=Kelch domain-containing protein 3;AltName: Full=Protein Peas;AltName: Full=Testis intracellular mediator protein; OS=Mus musculus (Mouse). GN=Name=Klhdc3; Synonyms=Peas; PE=2: Evidence at transcript level;	TrEMBL best hit: D7SIL1
163	Pbr007194.1	Chr14	15168286	15169787	Number of GOs: 0	GO: NA	Number of IPRs: 0	IPR: NA	KEGG best hit: NA	KEGG best hit desc: NA	sp: NA	TrEMBL best hit: B9T5M1
164	Pbr007195.1	Chr14	15170551	15177944	Number of GOs: 1	GO: GO:0005515; protein binding; Molecular Function	Number of IPRs: 2	IPR: IPR004274; NLI interacting factor. IPR023214; HAD-like domain	KEGG best hit: NA	KEGG best hit desc: NA	sp|O94336|RecName: Full=Uncharacterized FCP1 homology domain-containing protein C1271.03c; OS=Schizosaccharomyces pombe (strain 972 / ATCC 24843) (Fission yeast). GN=ORFNames=SPBC1271.03c; PE=3: Inferred from homology;	TrEMBL best hit: D7SIK7
165	Pbr007196.1	Chr14	15185332	15190760	Number of GOs: 0	GO: NA	Number of IPRs: 0	IPR: NA	KEGG best hit: NA	KEGG best hit desc: NA	sp: NA	TrEMBL best hit: F6GTD4
166	Pbr007197.1	Chr14	15197763	15199844	Number of GOs: 0	GO: NA	Number of IPRs: 2	IPR: IPR005333; Transcription factor, TCP. IPR017887; Transcription factor TCP subgroup	KEGG best hit: NA	KEGG best hit desc: NA	sp|Q9FME3|RecName: Full=Transcription factor TCP5; OS=Arabidopsis thaliana (Mouse-ear cress). GN=Name=TCP5; OrderedLocusNames=At5g60970; ORFNames=MSL3.11; PE=2: Evidence at transcript level;	TrEMBL best hit: B9RLM2
167	Pbr007198.1	Chr14	15218790	15224368	Number of GOs: 2	GO: GO:0003676; nucleic acid binding; Molecular Function. GO:0008270; zinc ion binding; Molecular Function	Number of IPRs: 1	IPR: IPR000571; Zinc finger, CCCH-type	KEGG best hit: NA	KEGG best hit desc: NA	sp|Q6YYC0|RecName: Full=Zinc finger CCCH domain-containing protein 55; OS=Oryza sativa subsp. japonica (Rice). GN=OrderedLocusNames=Os08g0135800, LOC_Os08g04170;ORFNames=OJ1613_G04.4-1, P0680F05.43-1; PE=2: Evidence at transcript level;	TrEMBL best hit: D7SIK8
168	Pbr007199.1	Chr14	15226274	15227812	Number of GOs: 0	GO: NA	Number of IPRs: 0	IPR: NA	KEGG best hit: NA	KEGG best hit desc: NA	sp: NA	TrEMBL best hit: B9RLM3
169	Pbr007200.1	Chr14	15230322	15233603	Number of GOs: 3	GO: GO:0003676; nucleic acid binding; Molecular Function. GO:0005622; intracellular; Cellular Component. GO:0006810; transport; Biological Process	Number of IPRs: 3	IPR: IPR000504; RNA recognition motif domain. IPR002075; Nuclear transport factor 2. IPR018222; Nuclear transport factor 2, Eukaryote	KEGG best hit: NA	KEGG best hit desc: NA	sp|O94260|RecName: Full=Putative G3BP-like protein; OS=Schizosaccharomyces pombe (strain 972 / ATCC 24843) (Fission yeast). GN=Name=nxt3; ORFNames=SPBP8B7.11; PE=1: Evidence at protein level;	TrEMBL best hit: D7SIK4
170	Pbr007201.1	Chr14	15234164	15234860	Number of GOs: 0	GO: NA	Number of IPRs: 1	IPR: IPR009500; Protein of unknown function DUF1118	KEGG best hit: NA	KEGG best hit desc: NA	sp: NA	TrEMBL best hit: F6GTD1
171	Pbr007202.1	Chr14	15236439	15237753	Number of GOs: 0	GO: NA	Number of IPRs: 0	IPR: NA	KEGG best hit: NA	KEGG best hit desc: NA	sp|Q9SD80; P83431|RecName: Full=Mitochondrial import receptor subunit TOM5 homolog;AltName: Full=Translocase of outer membrane 5 kDa subunit homolog; OS=Arabidopsis thaliana (Mouse-ear cress). GN=Name=TOM5; OrderedLocusNames=At5g08040; ORFNames=F13G24.240; PE=1: Evidence at protein level;	TrEMBL best hit: B9RLM8
172	Pbr007203.1	Chr14	15250427	15252862	Number of GOs: 0	GO: NA	Number of IPRs: 1	IPR: IPR012463; Protein of unknown function DUF1675	KEGG best hit: NA	KEGG best hit desc: NA	sp|Q10JI3; Q75GD3|RecName: Full=Ninja-family protein Os03g0419100; OS=Oryza sativa subsp. japonica (Rice). GN=OrderedLocusNames=Os03g0419100, LOC_Os03g30570;ORFNames=OSJNBb0028K20.14; PE=2: Evidence at transcript level;	TrEMBL best hit: F6HFU9
173	Pbr007204.1	Chr14	15254639	15255060	Number of GOs: 0	GO: NA	Number of IPRs: 0	IPR: NA	KEGG best hit: NA	KEGG best hit desc: NA	sp: NA	TrEMBL best hit: NA
174	Pbr007205.1	Chr14	15257407	15261289	Number of GOs: 4	GO: GO:0006071; glycerol metabolic process; Biological Process. GO:0006629; lipid metabolic process; Biological Process. GO:0008081; phosphoric diester hydrolase activity; Molecular Function. GO:0008889; glycerophosphodiester phosphodiesterase activity; Molecular Function	Number of IPRs: 2	IPR: IPR004129; Glycerophosphoryl diester phosphodiesterase. IPR017946; PLC-like phosphodiesterase, TIM beta/alpha-barrel domain	KEGG best hit: pop:POPTR_596420	KEGG best hit desc: hypothetical protein; K01126 glycerophosphoryl diester phosphodiesterase [EC:3.1.4.46]	sp|P09394|RecName: Full=Glycerophosphoryl diester phosphodiesterase;Flags: Precursor; OS=Escherichia coli (strain K12). GN=Name=glpQ; OrderedLocusNames=b2239, JW2233; PE=1: Evidence at protein level;	TrEMBL best hit: B9N052
175	Pbr007206.1	Chr14	15268766	15271790	Number of GOs: 4	GO: GO:0003676; nucleic acid binding; Molecular Function. GO:0003677; DNA binding; Molecular Function. GO:0005634; nucleus; Cellular Component. GO:0006260; DNA replication; Biological Process	Number of IPRs: 4	IPR: IPR004365; Nucleic acid binding, OB-fold, tRNA/helicase-type. IPR007199; Replication factor-A protein 1, N-terminal. IPR013955; Replication factor A, C-terminal. IPR016027; Nucleic acid-binding, OB-fold-like	KEGG best hit: vvi:100255412	KEGG best hit desc: hypothetical protein LOC100255412; K07466 replication factor A1	sp|P27694; A8K0Y9; Q59ES9|RecName: Full=Replication protein A 70 kDa DNA-binding subunit;AltName: Full=Replication factor A protein 1;AltName: Full=Single-stranded DNA-binding protein;Contains: RecName: Full=Replication protein A 70 kDa DNA-binding subunit, N-terminally processed; OS=Homo sapiens (Human). GN=Name=RPA1; Synonyms=REPA1, RPA70; PE=1: Evidence at protein level;	TrEMBL best hit: F6GSY5
176	Pbr007207.1	Chr14	15272865	15277622	Number of GOs: 2	GO: GO:0016021; integral to membrane; Cellular Component. GO:0035556; intracellular signal transduction; Biological Process	Number of IPRs: 2	IPR: IPR001108; Peptidase A22A, presenilin. IPR006639; Peptidase A22, presenilin signal peptide	KEGG best hit: pop:POPTR_1113048	KEGG best hit desc: hypothetical protein; K04505 presenilin 1 [EC:3.4.23.-]	sp|Q9SIK7; Q0IGK6|RecName: Full=Presenilin-like protein At2g29900; OS=Arabidopsis thaliana (Mouse-ear cress). GN=OrderedLocusNames=At2g29900; ORFNames=F6K5.3; PE=2: Evidence at transcript level;	TrEMBL best hit: B9N053
177	Pbr007208.1	Chr14	15279009	15281345	Number of GOs: 1	GO: GO:0003676; nucleic acid binding; Molecular Function	Number of IPRs: 1	IPR: IPR000504; RNA recognition motif domain	KEGG best hit: bfo:BRAFLDRAFT_71461	KEGG best hit desc: hypothetical protein; K13195 cold-inducible RNA-binding protein	sp|Q9SVM8; Q39105; Q41988|RecName: Full=Glycine-rich RNA-binding protein 2, mitochondrial;AltName: Full=AtRBG2;AltName: Full=Glycine-rich protein 2;AltName: Full=Mitochondrial RNA-binding protein 1a;Flags: Precursor; OS=Arabidopsis thaliana (Mouse-ear cress). GN=Name=RBG2; Synonyms=GR-RBP2, GRP2, MRBP1A;OrderedLocusNames=At4g13850; ORFNames=F18A5.240; PE=1: Evidence at protein level;	TrEMBL best hit: B9I2R7
178	Pbr007209.1	Chr14	15281954	15285533	Number of GOs: 0	GO: NA	Number of IPRs: 0	IPR: NA	KEGG best hit: NA	KEGG best hit desc: NA	sp: NA	TrEMBL best hit: B9RLN7
179	Pbr007210.1	Chr14	15288783	15292358	Number of GOs: 0	GO: NA	Number of IPRs: 2	IPR: IPR018108; Mitochondrial substrate/solute carrier. IPR023395; Mitochondrial carrier domain	KEGG best hit: bmy:Bm1_36285	KEGG best hit desc: Protein dif-1; K03454 mitochondrial carrier protein, MC family	sp|Q55E45|RecName: Full=Mitochondrial substrate carrier family protein E; OS=Dictyostelium discoideum (Slime mold). GN=Name=mcfE; ORFNames=DDB_G0269394; PE=3: Inferred from homology;	TrEMBL best hit: D7SI13
180	Pbr007211.1	Chr14	15296105	15299610	Number of GOs: 4	GO: GO:0015986; ATP synthesis coupled proton transport; Biological Process. GO:0045261; proton-transporting ATP synthase complex, catalytic core F(1); Cellular Component. GO:0046933; hydrogen ion transporting ATP synthase activity, rotational mechanism; Molecular Function. GO:0046961; proton-transporting ATPase activity, rotational mechanism; Molecular Function	Number of IPRs: 1	IPR: IPR000131; ATPase, F1 complex, gamma subunit	KEGG best hit: rcu:RCOM_1107030	KEGG best hit desc: ATP synthase f1, gamma subunit, putative (EC:3.6.3.14); K02136 F-type H+-transporting ATPase subunit gamma [EC:3.6.3.14]	sp|P26360|RecName: Full=ATP synthase subunit gamma, mitochondrial;AltName: Full=F-ATPase gamma subunit;Flags: Precursor; OS=Ipomoea batatas (Sweet potato) (Convolvulus batatas). GN=Name=ATPC; PE=1: Evidence at protein level;	TrEMBL best hit: B9SZS3
181	Pbr007212.1	Chr14	15299844	15304353	Number of GOs: 9	GO: GO:0004601; peroxidase activity; Molecular Function. GO:0005506; iron ion binding; Molecular Function. GO:0009055; electron carrier activity; Molecular Function. GO:0016020; membrane; Cellular Component. GO:0016021; integral to membrane; Cellular Component. GO:0016491; oxidoreductase activity; Molecular Function. GO:0050660; flavin adenine dinucleotide binding; Molecular Function. GO:0050664;…	Number of IPRs: 9	IPR: IPR000778; Cytochrome b245, heavy chain. IPR013112; FAD-binding 8. IPR013121; Ferric reductase, NAD binding. IPR013130; Flavoprotein transmembrane component. IPR013623; NADPH oxidase Respiratory burst. IPR017927; Ferredoxin reductase-type FAD-binding domain. IPR017938; Riboflavin synthase-like beta-barrel. IPR018247; EF-Hand 1, calcium-binding site. IPR018249; EF-HAND 2	KEGG best hit: vvi:100262101	KEGG best hit desc: hypothetical protein LOC100262101; K13447 respiratory burst oxidase [EC:1.6.3.- 1.11.1.-]	sp|O48538; O80342; Q0WR97; Q9SH56|RecName: Full=Respiratory burst oxidase homolog protein F;AltName: Full=Cytochrome b245 beta chain homolog RbohAp108;AltName: Full=NADPH oxidase RBOHF; OS=Arabidopsis thaliana (Mouse-ear cress). GN=Name=RBOHF; Synonyms=RBOHAP108; OrderedLocusNames=At1g64060;ORFNames=F22C12.18; PE=1: Evidence at protein level;	TrEMBL best hit: B9SZS5
182	Pbr007213.1	Chr14	15306312	15309595	Number of GOs: 2	GO: GO:0003824; catalytic activity; Molecular Function. GO:0008152; metabolic process; Biological Process	Number of IPRs: 2	IPR: IPR005834; Haloacid dehalogenase-like hydrolase. IPR023214; HAD-like domain	KEGG best hit: vvi:100251806	KEGG best hit desc: hypothetical protein LOC100251806; K01079 phosphoserine phosphatase [EC:3.1.3.3]	sp|O82796; Q9FZ85|RecName: Full=Phosphoserine phosphatase, chloroplastic;AltName: Full=O-phosphoserine phosphohydrolase;Flags: Precursor; OS=Arabidopsis thaliana (Mouse-ear cress). GN=Name=PSP; Synonyms=PSP1; OrderedLocusNames=At1g18640;ORFNames=F26I16.2; PE=1: Evidence at protein level;	TrEMBL best hit: B9RLN8
183	Pbr007214.1	Chr14	15310487	15313740	Number of GOs: 3	GO: GO:0003676; nucleic acid binding; Molecular Function. GO:0005622; intracellular; Cellular Component. GO:0008270; zinc ion binding; Molecular Function	Number of IPRs: 3	IPR: IPR003604; Zinc finger, U1-type. IPR007087; Zinc finger, C2H2-type. IPR022755; Zinc finger, double-stranded RNA binding	KEGG best hit: rcu:RCOM_1469860	KEGG best hit desc: hypothetical protein; K09506 DnaJ homolog subfamily A member 5	sp|Q6PGY5|RecName: Full=DnaJ homolog subfamily C member 21;AltName: Full=DnaJ homolog subfamily A member 5; OS=Danio rerio (Zebrafish) (Brachydanio rerio). GN=Name=dnajc21; Synonyms=dnaja5; ORFNames=zgc:63563; PE=2: Evidence at transcript level;	TrEMBL best hit: B9RLP0
184	Pbr007215.1	Chr14	15314369	15319174	Number of GOs: 0	GO: NA	Number of IPRs: 1	IPR: IPR000286; Histone deacetylase superfamily	KEGG best hit: vvi:100250074	KEGG best hit desc: hypothetical protein LOC100250074; K11407 histone deacetylase 6/10 [EC:3.5.1.98]	sp|Q8RX28; Q9FNQ7; Q9FNQ8|RecName: Full=Histone deacetylase 5; OS=Arabidopsis thaliana (Mouse-ear cress). GN=Name=HDA5; OrderedLocusNames=At5g61060; ORFNames=MAF19.7; PE=1: Evidence at protein level;	TrEMBL best hit: D7SI14
185	Pbr007216.1	Chr14	15320123	15322544	Number of GOs: 0	GO: NA	Number of IPRs: 0	IPR: NA	KEGG best hit: NA	KEGG best hit desc: NA	sp: NA	TrEMBL best hit: B9RLP2
186	Pbr007217.5	Chr14	15338609	15341283	Number of GOs: 4	GO: GO:0000166; nucleotide binding; Molecular Function. GO:0005524; ATP binding; Molecular Function. GO:0017111; nucleoside-triphosphatase activity; Molecular Function. GO:0019538; protein metabolic process; Biological Process	Number of IPRs: 6	IPR: IPR001270; Chaperonin ClpA/B. IPR003593; ATPase, AAA+ type, core. IPR003959; ATPase, AAA-type, core. IPR004176; Clp, N-terminal. IPR013093; ATPase, AAA-2. IPR018368; Chaperonin ClpA/B, conserved site	KEGG best hit: ehi:EHI_034710	KEGG best hit desc: 365.t00002; heat shock protein; K03695 ATP-dependent Clp protease ATP-binding subunit ClpB	sp|P42730; Q8W4F2; Q9LE57|RecName: Full=Chaperone protein ClpB1;AltName: Full=ATP-dependent Clp protease ATP-binding subunit ClpB homolog 1;AltName: Full=Casein lytic proteinase B1;AltName: Full=Heat shock protein 101; OS=Arabidopsis thaliana (Mouse-ear cress). GN=Name=CLPB1; Synonyms=HOT1, HSP101; OrderedLocusNames=At1g74310;ORFNames=F1O17.2; PE=1: Evidence at protein level;	TrEMBL best hit: F6GT15
187	Pbr007218.1	Chr14	15351259	15352721	Number of GOs: 0	GO: NA	Number of IPRs: 1	IPR: IPR018781; Uncharacterised protein family, transmembrane-40	KEGG best hit: NA	KEGG best hit desc: NA	sp: NA	TrEMBL best hit: B9REW7
188	Pbr007219.1	Chr14	15353636	15357378	Number of GOs: 5	GO: GO:0004497; monooxygenase activity; Molecular Function. GO:0005506; iron ion binding; Molecular Function. GO:0009055; electron carrier activity; Molecular Function. GO:0020037; heme binding; Molecular Function. GO:0055114; oxidation-reduction process; Biological Process	Number of IPRs: 3	IPR: IPR001128; Cytochrome P450. IPR002401; Cytochrome P450, E-class, group I. IPR017972; Cytochrome P450, conserved site	KEGG best hit: vvi:100232999	KEGG best hit desc: F3'H, VvF3'h4; flavonoid 3' hydroxylase; K05280 flavonoid 3'-monooxygenase [EC:1.14.13.21]	sp|Q9SD85|RecName: Full=Flavonoid 3'-monooxygenase;AltName: Full=Cytochrome P450 75B1;AltName: Full=Flavonoid 3'-hydroxylase;AltName: Full=Protein TRANSPARENT TESTA 7; OS=Arabidopsis thaliana (Mouse-ear cress). GN=Name=CYP75B1; Synonyms=F3'H, TT7; OrderedLocusNames=At5g07990;ORFNames=F13G24.190; PE=1: Evidence at protein level;	TrEMBL best hit: C5IGQ3
189	Pbr007220.1	Chr14	15361034	15363028	Number of GOs: 1	GO: GO:0005524; ATP binding; Molecular Function	Number of IPRs: 3	IPR: IPR001270; Chaperonin ClpA/B. IPR013093; ATPase, AAA-2. IPR019489; Clp ATPase, C-terminal	KEGG best hit: cre:CHLREDRAFT_195422	KEGG best hit desc: CLPB3; ClpB chaperone, Hsp100 family; K03695 ATP-dependent Clp protease ATP-binding subunit ClpB	sp|P42730; Q8W4F2; Q9LE57|RecName: Full=Chaperone protein ClpB1;AltName: Full=ATP-dependent Clp protease ATP-binding subunit ClpB homolog 1;AltName: Full=Casein lytic proteinase B1;AltName: Full=Heat shock protein 101; OS=Arabidopsis thaliana (Mouse-ear cress). GN=Name=CLPB1; Synonyms=HOT1, HSP101; OrderedLocusNames=At1g74310;ORFNames=F1O17.2; PE=1: Evidence at protein level;	TrEMBL best hit: B9N063
190	Pbr007221.1	Chr14	15363832	15366636	Number of GOs: 3	GO: GO:0000166; nucleotide binding; Molecular Function. GO:0005524; ATP binding; Molecular Function. GO:0017111; nucleoside-triphosphatase activity; Molecular Function	Number of IPRs: 5	IPR: IPR003593; ATPase, AAA+ type, core. IPR003959; ATPase, AAA-type, core. IPR013093; ATPase, AAA-2. IPR018368; Chaperonin ClpA/B, conserved site. IPR019489; Clp ATPase, C-terminal	KEGG best hit: tml:GSTUM_00009533001	KEGG best hit desc: hypothetical protein; K03695 ATP-dependent Clp protease ATP-binding subunit ClpB	sp|P42730; Q8W4F2; Q9LE57|RecName: Full=Chaperone protein ClpB1;AltName: Full=ATP-dependent Clp protease ATP-binding subunit ClpB homolog 1;AltName: Full=Casein lytic proteinase B1;AltName: Full=Heat shock protein 101; OS=Arabidopsis thaliana (Mouse-ear cress). GN=Name=CLPB1; Synonyms=HOT1, HSP101; OrderedLocusNames=At1g74310;ORFNames=F1O17.2; PE=1: Evidence at protein level;	TrEMBL best hit: Q3L1D0
191	Pbr007222.2	Chr14	15370461	15371964	Number of GOs: 0	GO: NA	Number of IPRs: 1	IPR: IPR016027; Nucleic acid-binding, OB-fold-like	KEGG best hit: NA	KEGG best hit desc: NA	sp: NA	TrEMBL best hit: B9NDS9
192	Pbr007223.1	Chr14	15376064	15379450	Number of GOs: 4	GO: GO:0000166; nucleotide binding; Molecular Function. GO:0005524; ATP binding; Molecular Function. GO:0017111; nucleoside-triphosphatase activity; Molecular Function. GO:0019538; protein metabolic process; Biological Process	Number of IPRs: 5	IPR: IPR003593; ATPase, AAA+ type, core. IPR003959; ATPase, AAA-type, core. IPR004176; Clp, N-terminal. IPR018368; Chaperonin ClpA/B, conserved site. IPR019489; Clp ATPase, C-terminal	KEGG best hit: edi:EDI_344750	KEGG best hit desc: heat shock protein (EC:3.4.21.53); K03695 ATP-dependent Clp protease ATP-binding subunit ClpB	sp|P42730; Q8W4F2; Q9LE57|RecName: Full=Chaperone protein ClpB1;AltName: Full=ATP-dependent Clp protease ATP-binding subunit ClpB homolog 1;AltName: Full=Casein lytic proteinase B1;AltName: Full=Heat shock protein 101; OS=Arabidopsis thaliana (Mouse-ear cress). GN=Name=CLPB1; Synonyms=HOT1, HSP101; OrderedLocusNames=At1g74310;ORFNames=F1O17.2; PE=1: Evidence at protein level;	TrEMBL best hit: F6GT15
193	Pbr007224.1	Chr14	15381440	15385375	Number of GOs: 0	GO: NA	Number of IPRs: 1	IPR: IPR007149; Leo1-like protein	KEGG best hit: NA	KEGG best hit desc: NA	sp|Q6NYV9|RecName: Full=RNA polymerase-associated protein LEO1; OS=Danio rerio (Zebrafish) (Brachydanio rerio). GN=Name=leo1; ORFNames=zgc:77374; PE=1: Evidence at protein level;	TrEMBL best hit: B9I2V4
194	Pbr007225.1	Chr14	15385743	15386809	Number of GOs: 0	GO: NA	Number of IPRs: 0	IPR: NA	KEGG best hit: NA	KEGG best hit desc: NA	sp: NA	TrEMBL best hit: B9I2V4
195	Pbr007226.1	Chr14	15389885	15397416	Number of GOs: 0	GO: NA	Number of IPRs: 0	IPR: NA	KEGG best hit: NA	KEGG best hit desc: NA	sp: NA	TrEMBL best hit: F6H3Z7
196	Pbr007227.1	Chr14	15400544	15401782	Number of GOs: 0	GO: NA	Number of IPRs: 1	IPR: IPR005351; Uncharacterised protein family UPF0139	KEGG best hit: NA	KEGG best hit desc: NA	sp|Q9SD88|RecName: Full=Protein Asterix; OS=Arabidopsis thaliana (Mouse-ear cress). GN=OrderedLocusNames=At5g07960; ORFNames=F13G24.160, MXM12.20; PE=3: Inferred from homology;	TrEMBL best hit: Q0WU11
197	Pbr007228.1	Chr14	15403521	15405666	Number of GOs: 2	GO: GO:0003677; DNA binding; Molecular Function. GO:0045449; regulation of transcription; Biological Process	Number of IPRs: 1	IPR: IPR003441; No apical meristem (NAM) protein	KEGG best hit: NA	KEGG best hit desc: NA	sp|Q7F2L3; Q9MBC4|RecName: Full=NAC domain-containing protein 48; OS=Oryza sativa subsp. japonica (Rice). GN=Name=NAC48; Synonyms=NAC6;OrderedLocusNames=Os01g0884300, LOC_Os01g66120; ORFNames=B1065E10.51; PE=2: Evidence at transcript level;	TrEMBL best hit: B9RLR4
198	Pbr007229.2	Chr14	15407707	15408749	Number of GOs: 4	GO: GO:0003735; structural constituent of ribosome; Molecular Function. GO:0005622; intracellular; Cellular Component. GO:0005840; ribosome; Cellular Component. GO:0006412; translation; Biological Process	Number of IPRs: 2	IPR: IPR001266; Ribosomal protein S19e. IPR018277; Ribosomal protein S19e, conserved site	KEGG best hit: vvi:100255295	KEGG best hit desc: hypothetical protein LOC100255295; K02966 small subunit ribosomal protein S19e	sp|Q9FNP8|RecName: Full=40S ribosomal protein S19-3; OS=Arabidopsis thaliana (Mouse-ear cress). GN=Name=RPS19C; OrderedLocusNames=At5g61170; ORFNames=MAF19.17; PE=2: Evidence at transcript level;	TrEMBL best hit: A5C4J2
199	Pbr007230.1	Chr14	15410727	15414639	Number of GOs: 3	GO: GO:0004143; diacylglycerol kinase activity; Molecular Function. GO:0007205; activation of protein kinase C activity by G-protein coupled receptor protein signaling pathway; Biological Process. GO:0035556; intracellular signal transduction; Biological Process	Number of IPRs: 3	IPR: IPR000756; Diacylglycerol kinase, accessory domain. IPR001206; Diacylglycerol kinase, catalytic domain. IPR002219; Protein kinase C-like, phorbol ester/diacylglycerol binding	KEGG best hit: rcu:RCOM_1470420	KEGG best hit desc: diacylglycerol kinase, theta, putative (EC:2.7.1.107); K00901 diacylglycerol kinase [EC:2.7.1.107]	sp|Q39017; Q9SD92|RecName: Full=Diacylglycerol kinase 1;AltName: Full=Diglyceride kinase 1; OS=Arabidopsis thaliana (Mouse-ear cress). GN=Name=DGK1; OrderedLocusNames=At5g07920; ORFNames=F13G24.120, MXM12.16; PE=1: Evidence at protein level;	TrEMBL best hit: B9RLR5
200	Pbr007231.1	Chr14	15415372	15415842	Number of GOs: 0	GO: NA	Number of IPRs: 0	IPR: NA	KEGG best hit: NA	KEGG best hit desc: NA	sp: NA	TrEMBL best hit: B9RLR6
201	Pbr007232.1	Chr14	15420872	15423236	Number of GOs: 4	GO: GO:0016491; oxidoreductase activity; Molecular Function. GO:0016616; oxidoreductase activity, acting on the CH-OH group of donors, NAD or NADP as acceptor; Molecular Function. GO:0051287; NAD or NADH binding; Molecular Function. GO:0055114; oxidation-reduction process; Biological Process	Number of IPRs: 4	IPR: IPR001732; UDP-glucose/GDP-mannose dehydrogenase, N-terminal. IPR008927; 6-phosphogluconate dehydrogenase, C-terminal-like. IPR014026; UDP-glucose/GDP-mannose dehydrogenase, dimerisation. IPR014027; UDP-glucose/GDP-mannose dehydrogenase, C-terminal	KEGG best hit: sbi:SORBI_01g043150	KEGG best hit desc: hypothetical protein; K00012 UDPglucose 6-dehydrogenase [EC:1.1.1.22]	sp|Q96558|RecName: Full=UDP-glucose 6-dehydrogenase 1;AltName: Full=Gm-UGD1; OS=Glycine max (Soybean) (Glycine hispida). GN=Name=UGD1; PE=2: Evidence at transcript level;	TrEMBL best hit: C5WTM9
202	Pbr007233.1	Chr14	15423988	15426303	Number of GOs: 1	GO: GO:0004386; helicase activity; Molecular Function	Number of IPRs: 2	IPR: IPR007502; Helicase-associated domain. IPR011709; Domain of unknown function DUF1605	KEGG best hit: ath:AT1G32490	KEGG best hit desc: ESP3; ESP3 (ENHANCED SILENCING PHENOTYPE 3); ATP binding / ATP-dependent RNA helicase/ ATP-dependent helicase/ helicase/ nucleic acid binding; K12813 pre-mRNA-splicing factor ATP-dependent RNA helicase DHX16 [EC:3.6.4.13]	sp|Q767K6|RecName: Full=Putative pre-mRNA-splicing factor ATP-dependent RNA helicase DHX16;AltName: Full=DEAH-box protein 16; OS=Sus scrofa (Pig). GN=Name=DHX16; Synonyms=DDX16; PE=3: Inferred from homology;	TrEMBL best hit: F4IE90
203	Pbr007234.2	Chr14	15431427	15433479	Number of GOs: 1	GO: GO:0005515; protein binding; Molecular Function	Number of IPRs: 2	IPR: IPR001611; Leucine-rich repeat. IPR003591; Leucine-rich repeat, typical subtype	KEGG best hit: ecb:100057128	KEGG best hit desc: ERBB2IP; erbb2 interacting protein; K12796 erbb2-interacting protein	sp|P0C895; F4IMP8; O64736|RecName: Full=LRR repeats and ubiquitin-like domain-containing protein At2g30105; OS=Arabidopsis thaliana (Mouse-ear cress). GN=OrderedLocusNames=At2g30105; ORFNames=T27E13.16; PE=1: Evidence at protein level;	TrEMBL best hit: C6TKG8
204	Pbr007235.1	Chr14	15441909	15445296	Number of GOs: 2	GO: GO:0003677; DNA binding; Molecular Function. GO:0005515; protein binding; Molecular Function	Number of IPRs: 3	IPR: IPR001005; SANT domain, DNA binding. IPR009057; Homeodomain-like. IPR017877; MYB-like	KEGG best hit: NA	KEGG best hit desc: NA	sp: NA	TrEMBL best hit: F6GT35
205	Pbr007236.1	Chr14	15452180	15454296	Number of GOs: 2	GO: GO:0005622; intracellular; Cellular Component. GO:0008270; zinc ion binding; Molecular Function	Number of IPRs: 2	IPR: IPR007087; Zinc finger, C2H2-type. IPR015880; Zinc finger, C2H2-like	KEGG best hit: NA	KEGG best hit desc: NA	sp|Q9SHD0|RecName: Full=Zinc finger protein ZAT4; OS=Arabidopsis thaliana (Mouse-ear cress). GN=Name=ZAT4; OrderedLocusNames=At2g45120; ORFNames=T14P1.7; PE=2: Evidence at transcript level;	TrEMBL best hit: B9RLS0
206	Pbr007237.1	Chr14	15456391	15458256	Number of GOs: 3	GO: GO:0003676; nucleic acid binding; Molecular Function. GO:0005622; intracellular; Cellular Component. GO:0008270; zinc ion binding; Molecular Function	Number of IPRs: 3	IPR: IPR003604; Zinc finger, U1-type. IPR015880; Zinc finger, C2H2-like. IPR022755; Zinc finger, double-stranded RNA binding	KEGG best hit: bmy:Bm1_29255	KEGG best hit desc: DZF family protein; K13203 zinc finger RNA-binding protein	sp|Q8AVN9; O42147|RecName: Full=Zinc finger protein 346 {ECO:0000250|UniProtKB:Q9R0B7};AltName: Full=Double-stranded RNA-binding protein ZFa;AltName: Full=Just another zinc finger protein {ECO:0000250|UniProtKB:Q9R0B7}; OS=Xenopus laevis (African clawed frog). GN=Name=znf346 {ECO:0000250|UniProtKB:Q9R0B7};Synonyms=jaz {ECO:0000312|EMBL:AAH41713.1}; PE=1: Evidence at protein level;	TrEMBL best hit: F6GT34
207	Pbr007238.1	Chr14	15460898	15463168	Number of GOs: 3	GO: GO:0003676; nucleic acid binding; Molecular Function. GO:0005622; intracellular; Cellular Component. GO:0008270; zinc ion binding; Molecular Function	Number of IPRs: 3	IPR: IPR003604; Zinc finger, U1-type. IPR015880; Zinc finger, C2H2-like. IPR022755; Zinc finger, double-stranded RNA binding	KEGG best hit: bmy:Bm1_29255	KEGG best hit desc: DZF family protein; K13203 zinc finger RNA-binding protein	sp|Q8AVN9; O42147|RecName: Full=Zinc finger protein 346 {ECO:0000250|UniProtKB:Q9R0B7};AltName: Full=Double-stranded RNA-binding protein ZFa;AltName: Full=Just another zinc finger protein {ECO:0000250|UniProtKB:Q9R0B7}; OS=Xenopus laevis (African clawed frog). GN=Name=znf346 {ECO:0000250|UniProtKB:Q9R0B7};Synonyms=jaz {ECO:0000312|EMBL:AAH41713.1}; PE=1: Evidence at protein level;	TrEMBL best hit: F6GT34
208	Pbr007239.1	Chr14	15464065	15467981	Number of GOs: 0	GO: NA	Number of IPRs: 0	IPR: NA	KEGG best hit: NA	KEGG best hit desc: NA	sp: NA	TrEMBL best hit: D7SI51
209	Pbr007240.1	Chr14	15470233	15472090	Number of GOs: 1	GO: GO:0005515; protein binding; Molecular Function	Number of IPRs: 1	IPR: IPR000727; Target SNARE coiled-coil domain	KEGG best hit: ath:AT5G61210	KEGG best hit desc: SNAP33; SNAP33 (SOLUBLE N-ETHYLMALEIMIDE-SENSITIVE FACTOR ADAPTOR PROTEIN 33); SNAP receptor/ protein binding; K08509 synaptosomal-associated protein, 29kDa	sp|Q9S7P9|RecName: Full=SNAP25 homologous protein SNAP33;AltName: Full=Snap25a;AltName: Full=Synaptosomal-associated protein SNAP25-like 1; OS=Arabidopsis thaliana (Mouse-ear cress). GN=Name=SNAP33; Synonyms=SNAP33B; OrderedLocusNames=At5g61210;ORFNames=MAF19.2, MAF19_210; PE=1: Evidence at protein level;	TrEMBL best hit: B9RLS5
210	Pbr007241.1	Chr14	15472567	15472755	Number of GOs: 0	GO: NA	Number of IPRs: 0	IPR: NA	KEGG best hit: NA	KEGG best hit desc: NA	sp: NA	TrEMBL best hit: NA
211	Pbr007242.1	Chr14	15473469	15476036	Number of GOs: 2	GO: GO:0016020; membrane; Cellular Component. GO:0016798; hydrolase activity, acting on glycosyl bonds; Molecular Function	Number of IPRs: 2	IPR: IPR005199; Glycoside hydrolase, family 79. IPR017853; Glycoside hydrolase, superfamily	KEGG best hit: pop:POPTR_805321	KEGG best hit desc: hypothetical protein; K07964 heparanase 1 [EC:3.2.1.-]	sp|Q9FF10; Q9SDA1|RecName: Full=Heparanase-like protein 1;Flags: Precursor; OS=Arabidopsis thaliana (Mouse-ear cress). GN=OrderedLocusNames=At5g07830; ORFNames=F13G24.30; PE=2: Evidence at transcript level;	TrEMBL best hit: B9RLS7
212	Pbr007243.1	Chr14	15481364	15488164	Number of GOs: 0	GO: NA	Number of IPRs: 0	IPR: NA	KEGG best hit: NA	KEGG best hit desc: NA	sp|Q9BY12; F5H7X8; H3BNR7; Q3B7X7; Q96BS9; Q9H3D8; Q9NT03; Q9P274|RecName: Full=S phase cyclin A-associated protein in the endoplasmic reticulum;AltName: Full=Zinc finger protein 291; OS=Homo sapiens (Human). GN=Name=SCAPER; Synonyms=KIAA1454, ZNF291; ORFNames=MSTP063; PE=1: Evidence at protein level;	TrEMBL best hit: F6GT29
213	Pbr007244.1	Chr14	15489250	15497643	Number of GOs: 5	GO: GO:0003676; nucleic acid binding; Molecular Function. GO:0003677; DNA binding; Molecular Function. GO:0004386; helicase activity; Molecular Function. GO:0004519; endonuclease activity; Molecular Function. GO:0005524; ATP binding; Molecular Function	Number of IPRs: 5	IPR: IPR000330; SNF2-related. IPR001650; Helicase, C-terminal. IPR002711; HNH endonuclease. IPR003615; HNH nuclease. IPR014001; DEAD-like helicase	KEGG best hit: ppp:PHYPADRAFT_107791	KEGG best hit desc: CHR1524; SNF2 family DNA-dependent ATPase; K14440 SWI/SNF-related matrix-associated actin-dependent regulator of chromatin subfamily A-like protein 1 [EC:3.6.4.12]	sp|Q6NZP1; Q148X9; Q8BJJ3; Q8BWT6|RecName: Full=DNA annealing helicase and endonuclease ZRANB3;AltName: Full=Annealing helicase 2;AltName: Full=Zinc finger Ran-binding domain-containing protein 3;Includes: RecName: Full=DNA annealing helicase ZRANB3;Includes: RecName: Full=Endonuclease ZRANB3; OS=Mus musculus (Mouse). GN=Name=Zranb3; PE=1: Evidence at protein level;	TrEMBL best hit: B9RLT0
214	Pbr007246.1	Chr14	15502751	15505135	Number of GOs: 3	GO: GO:0005634; nucleus; Cellular Component. GO:0030528; transcription regulator activity; Molecular Function. GO:0045449; regulation of transcription; Biological Process	Number of IPRs: 2	IPR: IPR001092; Helix-loop-helix DNA-binding domain. IPR011598; Helix-loop-helix DNA-binding	KEGG best hit: ath:AT1G09530	KEGG best hit desc: PIF3; PIF3 (PHYTOCHROME INTERACTING FACTOR 3); DNA binding / protein binding / transcription factor/ transcription regulator; K12126 phytochrome-interacting factor 3	sp|Q8GZ38; O81306; Q8S3F4|RecName: Full=Transcription factor UNE10;AltName: Full=Basic helix-loop-helix protein 16;AltName: Full=Protein UNFERTILIZED EMBRYO SAC 10;AltName: Full=Transcription factor EN 108;AltName: Full=bHLH transcription factor bHLH016; OS=Arabidopsis thaliana (Mouse-ear cress). GN=Name=UNE10; Synonyms=BHLH16, EN108; OrderedLocusNames=At4g00050;ORFNames=F6N15.11; PE=2: Evidence …	TrEMBL best hit: F6GT27
215	Pbr007247.2	Chr14	15507029	15509161	Number of GOs: 0	GO: NA	Number of IPRs: 0	IPR: NA	KEGG best hit: NA	KEGG best hit desc: NA	sp: NA	TrEMBL best hit: A5B762
216	Pbr007248.1	Chr14	15512910	15513284	Number of GOs: 0	GO: NA	Number of IPRs: 0	IPR: NA	KEGG best hit: NA	KEGG best hit desc: NA	sp: NA	TrEMBL best hit: NA
217	Pbr007249.1	Chr14	15513992	15514336	Number of GOs: 0	GO: NA	Number of IPRs: 0	IPR: NA	KEGG best hit: NA	KEGG best hit desc: NA	sp: NA	TrEMBL best hit: NA
218	Pbr007250.1	Chr14	15521221	15523921	Number of GOs: 4	GO: GO:0004672; protein kinase activity; Molecular Function. GO:0004674; protein serine/threonine kinase activity; Molecular Function. GO:0005524; ATP binding; Molecular Function. GO:0006468; protein phosphorylation; Biological Process	Number of IPRs: 8	IPR: IPR000719; Protein kinase, catalytic domain. IPR001245; Serine-threonine/tyrosine-protein kinase. IPR002290; Serine/threonine-protein kinase domain. IPR002902; Gnk2-homologous domain. IPR008271; Serine/threonine-protein kinase, active site. IPR011009; Protein kinase-like domain. IPR017441; Protein kinase, ATP binding site. IPR020635; Tyrosine-protein kinase, catalytic domain	KEGG best hit: zma:100283091	KEGG best hit desc: si606018d05; LOC100283091; K13430 serine/threonine-protein kinase PBS1 [EC:2.7.11.1]	sp|Q9M0X5|RecName: Full=Cysteine-rich receptor-like protein kinase 25;Flags: Precursor; OS=Arabidopsis thaliana (Mouse-ear cress). GN=Name=CRK25; OrderedLocusNames=At4g05200; ORFNames=C17L7.120, C6L9.3; PE=3: Inferred from homology;	TrEMBL best hit: F6HJ09
219	Pbr007251.1	Chr14	15536132	15539351	Number of GOs: 4	GO: GO:0004499; flavin-containing monooxygenase activity; Molecular Function. GO:0050660; flavin adenine dinucleotide binding; Molecular Function. GO:0050661; NADP or NADPH binding; Molecular Function. GO:0055114; oxidation-reduction process; Biological Process	Number of IPRs: 2	IPR: IPR000960; Flavin-containing monooxygenase FMO. IPR020946; Flavin-containing monooxygenase-like	KEGG best hit: ath:AT1G12200	KEGG best hit desc: flavin-containing monooxygenase family protein / FMO family protein; K00485 dimethylaniline monooxygenase (N-oxide forming) [EC:1.14.13.8]	sp|Q9FF12|RecName: Full=Flavin-containing monooxygenase FMO GS-OX-like 9;AltName: Full=Flavin-monooxygenase glucosinolate S-oxygenase-like 9; OS=Arabidopsis thaliana (Mouse-ear cress). GN=OrderedLocusNames=At5g07800; ORFNames=MXM12.4; PE=2: Evidence at transcript level;	TrEMBL best hit: B9I2X2
220	Pbr007252.1	Chr14	15540577	15540819	Number of GOs: 0	GO: NA	Number of IPRs: 0	IPR: NA	KEGG best hit: NA	KEGG best hit desc: NA	sp: NA	TrEMBL best hit: NA
221	Pbr007253.1	Chr14	15541013	15542085	Number of GOs: 0	GO: NA	Number of IPRs: 0	IPR: NA	KEGG best hit: NA	KEGG best hit desc: NA	sp: NA	TrEMBL best hit: NA
222	Pbr007254.1	Chr14	15548354	15548722	Number of GOs: 0	GO: NA	Number of IPRs: 0	IPR: NA	KEGG best hit: ath:AT1G12200	KEGG best hit desc: flavin-containing monooxygenase family protein / FMO family protein; K00485 dimethylaniline monooxygenase (N-oxide forming) [EC:1.14.13.8]	sp|Q9FLK4|RecName: Full=Flavin-containing monooxygenase FMO GS-OX-like 8;AltName: Full=Flavin-monooxygenase glucosinolate S-oxygenase-like 8; OS=Arabidopsis thaliana (Mouse-ear cress). GN=OrderedLocusNames=At5g61290; ORFNames=MFB13.9; PE=2: Evidence at transcript level;	TrEMBL best hit: C6TJC6
223	Pbr007255.1	Chr14	15548778	15551463	Number of GOs: 4	GO: GO:0004499; flavin-containing monooxygenase activity; Molecular Function. GO:0050660; flavin adenine dinucleotide binding; Molecular Function. GO:0050661; NADP or NADPH binding; Molecular Function. GO:0055114; oxidation-reduction process; Biological Process	Number of IPRs: 2	IPR: IPR000960; Flavin-containing monooxygenase FMO. IPR020946; Flavin-containing monooxygenase-like	KEGG best hit: ath:AT1G12200	KEGG best hit desc: flavin-containing monooxygenase family protein / FMO family protein; K00485 dimethylaniline monooxygenase (N-oxide forming) [EC:1.14.13.8]	sp|Q9FF12|RecName: Full=Flavin-containing monooxygenase FMO GS-OX-like 9;AltName: Full=Flavin-monooxygenase glucosinolate S-oxygenase-like 9; OS=Arabidopsis thaliana (Mouse-ear cress). GN=OrderedLocusNames=At5g07800; ORFNames=MXM12.4; PE=2: Evidence at transcript level;	TrEMBL best hit: B9I2X2
224	Pbr007256.1	Chr14	15553436	15553789	Number of GOs: 0	GO: NA	Number of IPRs: 0	IPR: NA	KEGG best hit: NA	KEGG best hit desc: NA	sp: NA	TrEMBL best hit: NA
225	Pbr007257.1	Chr14	15559043	15559801	Number of GOs: 0	GO: NA	Number of IPRs: 0	IPR: NA	KEGG best hit: NA	KEGG best hit desc: NA	sp|Q5UNY4|RecName: Full=Uncharacterized protein L728; OS=Acanthamoeba polyphaga mimivirus (APMV). GN=OrderedLocusNames=MIMI_L728; PE=4: Predicted;	TrEMBL best hit: Q9LSX2
226	Pbr007258.1	Chr14	15567032	15567601	Number of GOs: 4	GO: GO:0004499; flavin-containing monooxygenase activity; Molecular Function. GO:0050660; flavin adenine dinucleotide binding; Molecular Function. GO:0050661; NADP or NADPH binding; Molecular Function. GO:0055114; oxidation-reduction process; Biological Process	Number of IPRs: 1	IPR: IPR020946; Flavin-containing monooxygenase-like	KEGG best hit: ath:AT1G12200	KEGG best hit desc: flavin-containing monooxygenase family protein / FMO family protein; K00485 dimethylaniline monooxygenase (N-oxide forming) [EC:1.14.13.8]	sp|Q9FLK4|RecName: Full=Flavin-containing monooxygenase FMO GS-OX-like 8;AltName: Full=Flavin-monooxygenase glucosinolate S-oxygenase-like 8; OS=Arabidopsis thaliana (Mouse-ear cress). GN=OrderedLocusNames=At5g61290; ORFNames=MFB13.9; PE=2: Evidence at transcript level;	TrEMBL best hit: A5B761
227	Pbr007259.1	Chr14	15567714	15569633	Number of GOs: 4	GO: GO:0004499; flavin-containing monooxygenase activity; Molecular Function. GO:0050660; flavin adenine dinucleotide binding; Molecular Function. GO:0050661; NADP or NADPH binding; Molecular Function. GO:0055114; oxidation-reduction process; Biological Process	Number of IPRs: 2	IPR: IPR000960; Flavin-containing monooxygenase FMO. IPR020946; Flavin-containing monooxygenase-like	KEGG best hit: ath:AT1G12200	KEGG best hit desc: flavin-containing monooxygenase family protein / FMO family protein; K00485 dimethylaniline monooxygenase (N-oxide forming) [EC:1.14.13.8]	sp|Q9FF12|RecName: Full=Flavin-containing monooxygenase FMO GS-OX-like 9;AltName: Full=Flavin-monooxygenase glucosinolate S-oxygenase-like 9; OS=Arabidopsis thaliana (Mouse-ear cress). GN=OrderedLocusNames=At5g07800; ORFNames=MXM12.4; PE=2: Evidence at transcript level;	TrEMBL best hit: B9I2X2
228	Pbr007260.1	Chr14	15570358	15573697	Number of GOs: 0	GO: NA	Number of IPRs: 1	IPR: IPR008581; Protein of unknown function DUF863, plant	KEGG best hit: NA	KEGG best hit desc: NA	sp: NA	TrEMBL best hit: B9RLT8
229	Pbr007261.1	Chr14	15587309	15587945	Number of GOs: 0	GO: NA	Number of IPRs: 2	IPR: IPR004518; NTP pyrophosphohydrolase MazG, putative catalytic core. IPR009039; EAR	KEGG best hit: NA	KEGG best hit desc: NA	sp|Q32KY6|RecName: Full=dCTP pyrophosphatase 1;AltName: Full=Deoxycytidine-triphosphatase 1;AltName: Full=XTP3-transactivated gene A protein homolog; OS=Bos taurus (Bovine). GN=Name=DCTPP1; PE=2: Evidence at transcript level;	TrEMBL best hit: F6GT53
230	Pbr007262.1	Chr14	15596330	15596752	Number of GOs: 0	GO: NA	Number of IPRs: 0	IPR: NA	KEGG best hit: NA	KEGG best hit desc: NA	sp: NA	TrEMBL best hit: D7L5S9
231	Pbr007263.1	Chr14	15598880	15602074	Number of GOs: 5	GO: GO:0004672; protein kinase activity; Molecular Function. GO:0004674; protein serine/threonine kinase activity; Molecular Function. GO:0005515; protein binding; Molecular Function. GO:0005524; ATP binding; Molecular Function. GO:0006468; protein phosphorylation; Biological Process	Number of IPRs: 10	IPR: IPR000719; Protein kinase, catalytic domain. IPR001611; Leucine-rich repeat. IPR002290; Serine/threonine-protein kinase domain. IPR003591; Leucine-rich repeat, typical subtype. IPR008271; Serine/threonine-protein kinase, active site. IPR011009; Protein kinase-like domain. IPR013210; Leucine-rich repeat-containing N-terminal, type 2. IPR017441; Protein kinase, ATP binding site. IPR017442; Ser…	KEGG best hit: vvi:100252647	KEGG best hit desc: hypothetical protein LOC100252647; K13415 protein brassinosteroid insensitive 1 [EC:2.7.10.1 2.7.11.1]	sp|C0LGJ1; Q9CA77|RecName: Full=Probable LRR receptor-like serine/threonine-protein kinase At1g74360;Flags: Precursor; OS=Arabidopsis thaliana (Mouse-ear cress). GN=OrderedLocusNames=At1g74360; ORFNames=F1M20.4; PE=2: Evidence at transcript level;	TrEMBL best hit: B9RLU0
232	Pbr007264.1	Chr14	15608413	15611006	Number of GOs: 0	GO: NA	Number of IPRs: 1	IPR: IPR008545; Protein of unknown function DUF827, plant	KEGG best hit: NA	KEGG best hit desc: NA	sp: NA	TrEMBL best hit: B9RLU1
233	Pbr007265.1	Chr14	15612583	15615179	Number of GOs: 2	GO: GO:0003676; nucleic acid binding; Molecular Function. GO:0004519; endonuclease activity; Molecular Function	Number of IPRs: 1	IPR: IPR002711; HNH endonuclease	KEGG best hit: NA	KEGG best hit desc: NA	sp: NA	TrEMBL best hit: D7SI72
234	Pbr007266.1	Chr14	15621337	15625161	Number of GOs: 4	GO: GO:0004672; protein kinase activity; Molecular Function. GO:0004674; protein serine/threonine kinase activity; Molecular Function. GO:0005524; ATP binding; Molecular Function. GO:0006468; protein phosphorylation; Biological Process	Number of IPRs: 7	IPR: IPR000719; Protein kinase, catalytic domain. IPR002290; Serine/threonine-protein kinase domain. IPR008271; Serine/threonine-protein kinase, active site. IPR011009; Protein kinase-like domain. IPR017441; Protein kinase, ATP binding site. IPR017442; Serine/threonine-protein kinase-like domain. IPR020635; Tyrosine-protein kinase, catalytic domain	KEGG best hit: pop:POPTR_420526	KEGG best hit desc: hypothetical protein; K08819 Cdc2-related kinase, arginine/serine-rich [EC:2.7.11.22]	sp|Q9ZVM9|RecName: Full=Probable serine/threonine-protein kinase At1g54610; OS=Arabidopsis thaliana (Mouse-ear cress). GN=OrderedLocusNames=At1g54610; ORFNames=T22H22.5; PE=1: Evidence at protein level;	TrEMBL best hit: B9RLU5
235	Pbr007267.1	Chr14	15630969	15638907	Number of GOs: 4	GO: GO:0003779; actin binding; Molecular Function. GO:0005515; protein binding; Molecular Function. GO:0016043; cellular component organization; Biological Process. GO:0030036; actin cytoskeleton organization; Biological Process	Number of IPRs: 4	IPR: IPR003104; Actin-binding FH2/DRF autoregulatory. IPR008973; C2 calcium/lipid-binding domain, CaLB. IPR014020; Tensin phosphatase, C2 domain. IPR015425; Actin-binding FH2	KEGG best hit: pop:POPTR_744173	KEGG best hit desc: hypothetical protein; K04512 dishevelled associated activator of morphogenesis	sp|Q9FLQ7; Q9FLQ8|RecName: Full=Formin-like protein 20; OS=Arabidopsis thaliana (Mouse-ear cress). GN=Name=FH20; OrderedLocusNames=At5g07740/At5g07750;ORFNames=MBK20.20/MBK20.21; PE=2: Evidence at transcript level;	TrEMBL best hit: F6GT55
236	Pbr007268.1	Chr14	15640552	15641842	Number of GOs: 0	GO: NA	Number of IPRs: 0	IPR: NA	KEGG best hit: NA	KEGG best hit desc: NA	sp: NA	TrEMBL best hit: F6GT56
237	Pbr007269.1	Chr14	15658422	15662906	Number of GOs: 4	GO: GO:0004176; ATP-dependent peptidase activity; Molecular Function. GO:0005515; protein binding; Molecular Function. GO:0006508; proteolysis; Biological Process. GO:0008270; zinc ion binding; Molecular Function	Number of IPRs: 5	IPR: IPR001841; Zinc finger, RING-type. IPR003111; Peptidase S16, lon N-terminal. IPR015947; Pseudouridine synthase/archaeosine transglycosylase-like. IPR017907; Zinc finger, RING-type, conserved site. IPR018957; Zinc finger, C3HC4 RING-type	KEGG best hit: spo:SPBC14F5.10c	KEGG best hit desc: ubiquitin-protein ligase E3 (predicted); K07157	sp|Q17RB8; B4DM29; B4DU84; Q8TEA0; Q9BSV1|RecName: Full=LON peptidase N-terminal domain and RING finger protein 1;AltName: Full=RING finger protein 191; OS=Homo sapiens (Human). GN=Name=LONRF1; Synonyms=RNF191; PE=1: Evidence at protein level;	TrEMBL best hit: B9I2X9
238	Pbr007270.1	Chr14	15664509	15667169	Number of GOs: 4	GO: GO:0004672; protein kinase activity; Molecular Function. GO:0004674; protein serine/threonine kinase activity; Molecular Function. GO:0005524; ATP binding; Molecular Function. GO:0006468; protein phosphorylation; Biological Process	Number of IPRs: 8	IPR: IPR000719; Protein kinase, catalytic domain. IPR001245; Serine-threonine/tyrosine-protein kinase. IPR002290; Serine/threonine-protein kinase domain. IPR008271; Serine/threonine-protein kinase, active site. IPR011009; Protein kinase-like domain. IPR017441; Protein kinase, ATP binding site. IPR020635; Tyrosine-protein kinase, catalytic domain. IPR021720; Malectin	KEGG best hit: ath:AT5G38990	KEGG best hit desc: protein kinase family protein; K04733 interleukin-1 receptor-associated kinase 4 [EC:2.7.11.1]	sp|Q9FLJ8|RecName: Full=Probable receptor-like protein kinase At5g61350;Flags: Precursor; OS=Arabidopsis thaliana (Mouse-ear cress). GN=OrderedLocusNames=At5g61350; ORFNames=MFB13.1; PE=2: Evidence at transcript level;	TrEMBL best hit: B9RLV0
239	Pbr007271.1	Chr14	15667692	15669026	Number of GOs: 0	GO: NA	Number of IPRs: 0	IPR: NA	KEGG best hit: NA	KEGG best hit desc: NA	sp: NA	TrEMBL best hit: B9RLV0
240	Pbr007272.1	Chr14	15670698	15672407	Number of GOs: 2	GO: GO:0016021; integral to membrane; Cellular Component. GO:0016758; transferase activity, transferring hexosyl groups; Molecular Function	Number of IPRs: 1	IPR: IPR008630; Galactosyl transferase	KEGG best hit: rcu:RCOM_1471180	KEGG best hit desc: Xyloglucan 6-xylosyltransferase, putative (EC:2.4.2.39); K08238 xyloglucan 6-xylosyltransferase [EC:2.4.2.39]	sp|Q9CA75|RecName: Full=Putative glycosyltransferase 5; OS=Arabidopsis thaliana (Mouse-ear cress). GN=Name=GT5; OrderedLocusNames=At1g74380; ORFNames=F1M20.6; PE=2: Evidence at transcript level;	TrEMBL best hit: B9RLV1
241	Pbr007273.2	Chr14	15679228	15684570	Number of GOs: 4	GO: GO:0000156; two-component response regulator activity; Molecular Function. GO:0000160; two-component signal transduction system (phosphorelay); Biological Process. GO:0005515; protein binding; Molecular Function. GO:0006355; regulation of transcription, DNA-dependent; Biological Process	Number of IPRs: 3	IPR: IPR001789; Signal transduction response regulator, receiver domain. IPR010402; CCT domain. IPR011006; CheY-like superfamily	KEGG best hit: pop:POPTR_784463	KEGG best hit desc: PtpRR9; pseudo response regulator; K12127 pseudo-response regulator 1	sp|Q9LKL2; Q9M4B7|RecName: Full=Two-component response regulator-like APRR1;AltName: Full=ABI3-interacting protein 1;AltName: Full=Pseudo-response regulator 1;AltName: Full=Timing of CAB expression 1; OS=Arabidopsis thaliana (Mouse-ear cress). GN=Name=APRR1; Synonyms=AIP1, TOC1; OrderedLocusNames=At5g61380;ORFNames=MFB13.16; PE=1: Evidence at protein level;	TrEMBL best hit: Q56TL2
242	Pbr007274.1	Chr14	15691583	15692631	Number of GOs: 3	GO: GO:0000156; two-component response regulator activity; Molecular Function. GO:0000160; two-component signal transduction system (phosphorelay); Biological Process. GO:0006355; regulation of transcription, DNA-dependent; Biological Process	Number of IPRs: 2	IPR: IPR001789; Signal transduction response regulator, receiver domain. IPR011006; CheY-like superfamily	KEGG best hit: pop:POPTR_784463	KEGG best hit desc: PtpRR9; pseudo response regulator; K12127 pseudo-response regulator 1	sp|Q9LKL2; Q9M4B7|RecName: Full=Two-component response regulator-like APRR1;AltName: Full=ABI3-interacting protein 1;AltName: Full=Pseudo-response regulator 1;AltName: Full=Timing of CAB expression 1; OS=Arabidopsis thaliana (Mouse-ear cress). GN=Name=APRR1; Synonyms=AIP1, TOC1; OrderedLocusNames=At5g61380;ORFNames=MFB13.16; PE=1: Evidence at protein level;	TrEMBL best hit: Q6UEI7
243	Pbr007275.1	Chr14	15694388	15697024	Number of GOs: 3	GO: GO:0003676; nucleic acid binding; Molecular Function. GO:0004527; exonuclease activity; Molecular Function. GO:0005622; intracellular; Cellular Component	Number of IPRs: 3	IPR: IPR006055; Exonuclease. IPR012337; Ribonuclease H-like. IPR013520; Exonuclease, RNase T/DNA polymerase III	KEGG best hit: NA	KEGG best hit desc: NA	sp: NA	TrEMBL best hit: F6GT62
244	Pbr007276.1	Chr14	15698582	15700749	Number of GOs: 3	GO: GO:0003676; nucleic acid binding; Molecular Function. GO:0004527; exonuclease activity; Molecular Function. GO:0005622; intracellular; Cellular Component	Number of IPRs: 3	IPR: IPR006055; Exonuclease. IPR012337; Ribonuclease H-like. IPR013520; Exonuclease, RNase T/DNA polymerase III	KEGG best hit: NA	KEGG best hit desc: NA	sp: NA	TrEMBL best hit: F6GT62
245	Pbr007277.1	Chr14	15702231	15704348	Number of GOs: 3	GO: GO:0000036; acyl carrier activity; Molecular Function. GO:0031177; phosphopantetheine binding; Molecular Function. GO:0048037; cofactor binding; Molecular Function	Number of IPRs: 3	IPR: IPR006162; Phosphopantetheine attachment site. IPR006163; Phosphopantetheine-binding. IPR009081; Acyl carrier protein-like	KEGG best hit: pop:POPTR_814510	KEGG best hit desc: hypothetical protein; K03955 NADH dehydrogenase (ubiquinone) 1 alpha/beta subcomplex 1 [EC:1.6.5.3 1.6.99.3]	sp|O80800; Q8LEU1|RecName: Full=Acyl carrier protein 2, mitochondrial;AltName: Full=MtACP-2;AltName: Full=NADH-ubiquinone oxidoreductase 9.6 kDa subunit;Flags: Precursor; OS=Arabidopsis thaliana (Mouse-ear cress). GN=Name=MTACP2; OrderedLocusNames=At1g65290; ORFNames=T8F5.6; PE=1: Evidence at protein level;	TrEMBL best hit: B9IQ34
246	Pbr007278.1	Chr14	15704995	15706709	Number of GOs: 0	GO: NA	Number of IPRs: 1	IPR: IPR002885; Pentatricopeptide repeat	KEGG best hit: rcu:RCOM_0340700	KEGG best hit desc: Cell division protein ftsH, putative (EC:3.6.4.3); K03798 cell division protease FtsH [EC:3.4.24.-]	sp|Q9CA73|RecName: Full=Putative pentatricopeptide repeat-containing protein At1g74400; OS=Arabidopsis thaliana (Mouse-ear cress). GN=Name=PCMP-E68; OrderedLocusNames=At1g74400; ORFNames=F1M20.8; PE=3: Inferred from homology;	TrEMBL best hit: F6GT64
247	Pbr007279.1	Chr14	15710338	15712224	Number of GOs: 2	GO: GO:0005515; protein binding; Molecular Function. GO:0008270; zinc ion binding; Molecular Function	Number of IPRs: 2	IPR: IPR001841; Zinc finger, RING-type. IPR018957; Zinc finger, C3HC4 RING-type	KEGG best hit: dpo:Dpse_GA11309	KEGG best hit desc: GA11309 gene product from transcript GA11309-RA; K11982 E3 ubiquitin-protein ligase RNF115/126 [EC:6.3.2.19]	sp|Q8LBA0; Q4TU31; Q94A26; Q9CA72|RecName: Full=NEP1-interacting protein-like 2;AltName: Full=RING-H2 finger protein ATL24; OS=Arabidopsis thaliana (Mouse-ear cress). GN=Name=ATL24; OrderedLocusNames=At1g74410; ORFNames=F1M20.9; PE=1: Evidence at protein level;	TrEMBL best hit: D7SI89
248	Pbr007280.1	Chr14	15712848	15716399	Number of GOs: 4	GO: GO:0003824; catalytic activity; Molecular Function. GO:0004750; ribulose-phosphate 3-epimerase activity; Molecular Function. GO:0005975; carbohydrate metabolic process; Biological Process. GO:0008152; metabolic process; Biological Process	Number of IPRs: 2	IPR: IPR000056; Ribulose-phosphate 3-epimerase. IPR011060; Ribulose-phosphate binding barrel	KEGG best hit: vvi:100267206	KEGG best hit desc: hypothetical protein LOC100267206; K01783 ribulose-phosphate 3-epimerase [EC:5.1.3.1]	sp|Q43157|RecName: Full=Ribulose-phosphate 3-epimerase, chloroplastic;AltName: Full=Pentose-5-phosphate 3-epimerase;AltName: Full=R5P3E;Flags: Precursor; OS=Spinacia oleracea (Spinach). GN=Name=RPE; PE=1: Evidence at protein level;	TrEMBL best hit: Q8S4X2
249	Pbr007281.2	Chr14	15726587	15729345	Number of GOs: 3	GO: GO:0008107; galactoside 2-alpha-L-fucosyltransferase activity; Molecular Function. GO:0016020; membrane; Cellular Component. GO:0042546; cell wall biogenesis; Biological Process	Number of IPRs: 1	IPR: IPR004938; Xyloglucan fucosyltransferase	KEGG best hit: vvi:100262032	KEGG best hit desc: hypothetical protein LOC100262032; K13681 xyloglucan fucosyltransferase [EC:2.4.1.-]	sp|Q9M5Q1|RecName: Full=Galactoside 2-alpha-L-fucosyltransferase;AltName: Full=PsFT1;AltName: Full=Xyloglucan alpha-(1,2)-fucosyltransferase; OS=Pisum sativum (Garden pea). GN=Name=FT1; PE=2: Evidence at transcript level;	TrEMBL best hit: F6GT66
250	Pbr007282.1	Chr14	15730072	15735414	Number of GOs: 0	GO: NA	Number of IPRs: 0	IPR: NA	KEGG best hit: NA	KEGG best hit desc: NA	sp: NA	TrEMBL best hit: D7SI93
251	Pbr007283.1	Chr14	15738631	15740040	Number of GOs: 2	GO: GO:0003677; DNA binding; Molecular Function. GO:0005515; protein binding; Molecular Function	Number of IPRs: 5	IPR: IPR001005; SANT domain, DNA binding. IPR009057; Homeodomain-like. IPR014778; Myb, DNA-binding. IPR015495; Myb transcription factor. IPR017930; Transcription regulator HTH, Myb-type, DNA-binding	KEGG best hit: pop:POPTR_567011	KEGG best hit desc: MYB038; hypothetical protein; K09422 myb proto-oncogene protein, plant	sp|Q8GWP0; O23618; Q9SPG8|RecName: Full=Transcription factor MYB39;AltName: Full=Myb-related protein 39; OS=Arabidopsis thaliana (Mouse-ear cress). GN=Name=MYB39; Synonyms=FCA0; OrderedLocusNames=At4g17785;ORFNames=dl4925c; PE=2: Evidence at transcript level;	TrEMBL best hit: B9HXX6
252	Pbr007284.1	Chr14	15767726	15769449	Number of GOs: 2	GO: GO:0003677; DNA binding; Molecular Function. GO:0045449; regulation of transcription; Biological Process	Number of IPRs: 1	IPR: IPR003441; No apical meristem (NAM) protein	KEGG best hit: NA	KEGG best hit desc: NA	sp|Q9FLJ2; Q8LF13|RecName: Full=NAC domain-containing protein 100; OS=Arabidopsis thaliana (Mouse-ear cress). GN=Name=NAC100; OrderedLocusNames=At5g61430; ORFNames=MFB13.6; PE=2: Evidence at transcript level;	TrEMBL best hit: B9RLW7
253	Pbr007285.1	Chr14	15781672	15783201	Number of GOs: 0	GO: NA	Number of IPRs: 1	IPR: IPR009305; Protein of unknown function DUF962	KEGG best hit: NA	KEGG best hit desc: NA	sp: NA	TrEMBL best hit: A5B816
254	Pbr007286.1	Chr14	15783564	15785240	Number of GOs: 0	GO: NA	Number of IPRs: 0	IPR: NA	KEGG best hit: NA	KEGG best hit desc: NA	sp: NA	TrEMBL best hit: D6CH18
255	Pbr007287.1	Chr14	15791272	15793189	Number of GOs: 0	GO: NA	Number of IPRs: 1	IPR: IPR009305; Protein of unknown function DUF962	KEGG best hit: NA	KEGG best hit desc: NA	sp|O13737|RecName: Full=Uncharacterized endoplasmic reticulum membrane protein C16E8.02; OS=Schizosaccharomyces pombe (strain 972 / ATCC 24843) (Fission yeast). GN=ORFNames=SPAC16E8.02; PE=4: Predicted;	TrEMBL best hit: A5B816
256	Pbr007288.2	Chr14	15793464	15795325	Number of GOs: 0	GO: NA	Number of IPRs: 0	IPR: NA	KEGG best hit: NA	KEGG best hit desc: NA	sp: NA	TrEMBL best hit: D6CH18
257	Pbr007289.1	Chr14	15799296	15800542	Number of GOs: 4	GO: GO:0006662; glycerol ether metabolic process; Biological Process. GO:0009055; electron carrier activity; Molecular Function. GO:0015035; protein disulfide oxidoreductase activity; Molecular Function. GO:0045454; cell redox homeostasis; Biological Process	Number of IPRs: 4	IPR: IPR005746; Thioredoxin. IPR012336; Thioredoxin-like fold. IPR013766; Thioredoxin domain. IPR017936; Thioredoxin-like	KEGG best hit: ota:Ot10g03450	KEGG best hit desc: putative UV-damaged DNA binding factor (ISS); K10610 DNA damage-binding protein 1	sp|Q6Z4N3|RecName: Full=Thioredoxin-like 1-1, chloroplastic;AltName: Full=Lilium-type thioredoxin 1-1; OS=Oryza sativa subsp. japonica (Rice). GN=OrderedLocusNames=Os07g0684100, LOC_Os07g48510;ORFNames=OsJ_25618, OSJNBa0060O17.16; PE=2: Evidence at transcript level;	TrEMBL best hit: B9RLX0
258	Pbr007290.1	Chr14	15815855	15817737	Number of GOs: 2	GO: GO:0005576; extracellular region; Cellular Component. GO:0009664; plant-type cell wall organization; Biological Process	Number of IPRs: 5	IPR: IPR002963; Expansin. IPR007112; Expansin/pollen allergen, DPBB domain. IPR007117; Pollen allergen/expansin, C-terminal. IPR007118; Expansin/Lol pI. IPR009009; Barwin-related endoglucanase	KEGG best hit: NA	KEGG best hit desc: NA	sp|Q9C554; Q38863|RecName: Full=Expansin-A1;AltName: Full=Alpha-expansin-1;AltName: Full=Ath-ExpAlpha-1.2;Flags: Precursor; OS=Arabidopsis thaliana (Mouse-ear cress). GN=Name=EXPA1; Synonyms=EXP1; OrderedLocusNames=At1g69530;ORFNames=F10D13_18; PE=2: Evidence at transcript level;	TrEMBL best hit: B7U8J2
259	Pbr007291.1	Chr14	15819804	15821286	Number of GOs: 2	GO: GO:0009765; photosynthesis, light harvesting; Biological Process. GO:0016020; membrane; Cellular Component	Number of IPRs: 3	IPR: IPR001344; Chlorophyll A-B binding protein, plant. IPR022796; Chlorophyll A-B binding protein. IPR023329; Chlorophyll a/b binding protein domain	KEGG best hit: rcu:RCOM_1471590	KEGG best hit desc: chlorophyll A/B binding protein, putative; K08910 light-harvesting complex I chlorophyll a/b binding protein 4	sp|Q9SQL2; A3F6K3; P35386|RecName: Full=Chlorophyll a-b binding protein P4, chloroplastic;AltName: Full=LHCI type III CAB-P4;Flags: Precursor; OS=Pisum sativum (Garden pea). GN=Name=lhcA-P4 {ECO:0000312|EMBL:AAF13731.1}; PE=1: Evidence at protein level;	TrEMBL best hit: B7FJY9
260	Pbr007292.1	Chr14	15821857	15830381	Number of GOs: 6	GO: GO:0003700; sequence-specific DNA binding transcription factor activity; Molecular Function. GO:0003824; catalytic activity; Molecular Function. GO:0005634; nucleus; Cellular Component. GO:0006355; regulation of transcription, DNA-dependent; Biological Process. GO:0006464; protein modification process; Biological Process. GO:0043565; sequence-specific DNA binding; Molecular Function	Number of IPRs: 2	IPR: IPR002100; Transcription factor, MADS-box. IPR004143; Biotin/lipoate A/B protein ligase	KEGG best hit: ppp:PHYPADRAFT_209690	KEGG best hit desc: PpMADS3; MIKC MADS-domain protein PpMADS3; K09265 MADS-box transcription factor, other eukaryote	sp|P29383; O04729; Q41252; Q7XJL0; Q8VZR9|RecName: Full=Agamous-like MADS-box protein AGL3; OS=Arabidopsis thaliana (Mouse-ear cress). GN=Name=AGL3; OrderedLocusNames=At2g03710; ORFNames=F19B11.16; PE=2: Evidence at transcript level;	TrEMBL best hit: D7SIA1
261	Pbr007293.1	Chr14	15838067	15841075	Number of GOs: 2	GO: GO:0003676; nucleic acid binding; Molecular Function. GO:0004519; endonuclease activity; Molecular Function	Number of IPRs: 2	IPR: IPR002711; HNH endonuclease. IPR003615; HNH nuclease	KEGG best hit: NA	KEGG best hit desc: NA	sp: NA	TrEMBL best hit: B9RLX6
262	Pbr007294.2	Chr14	15846666	15849393	Number of GOs: 3	GO: GO:0003677; DNA binding; Molecular Function. GO:0008270; zinc ion binding; Molecular Function. GO:0045449; regulation of transcription; Biological Process	Number of IPRs: 1	IPR: IPR003851; Zinc finger, Dof-type	KEGG best hit: NA	KEGG best hit desc: NA	sp|Q8LFV3; O81600|RecName: Full=Cyclic dof factor 3;AltName: Full=Dof zinc finger protein DOF3.3;AltName: Full=H-protein promoter-binding factor 2a; OS=Arabidopsis thaliana (Mouse-ear cress). GN=Name=CDF3; Synonyms=DOF3.3, HPPBF-2A; OrderedLocusNames=At3g47500;ORFNames=F1P2.50; PE=1: Evidence at protein level;	TrEMBL best hit: D9ZIX9
263	Pbr007295.1	Chr14	15854402	15855463	Number of GOs: 0	GO: NA	Number of IPRs: 0	IPR: NA	KEGG best hit: NA	KEGG best hit desc: NA	sp: NA	TrEMBL best hit: B9RLX8
264	Pbr007296.1	Chr14	15857339	15858849	Number of GOs: 2	GO: GO:0006629; lipid metabolic process; Biological Process. GO:0016788; hydrolase activity, acting on ester bonds; Molecular Function	Number of IPRs: 1	IPR: IPR001087; Lipase, GDSL	KEGG best hit: rcu:RCOM_1428040	KEGG best hit desc: Zeta-carotene desaturase, chloroplast precursor, putative (EC:1.14.99.30); K00514 zeta-carotene desaturase [EC:1.14.99.30]	sp|Q9CA68; Q0WS24; Q84WK6|RecName: Full=GDSL esterase/lipase At1g74460;AltName: Full=Extracellular lipase At1g74460;Flags: Precursor; OS=Arabidopsis thaliana (Mouse-ear cress). GN=OrderedLocusNames=At1g74460; ORFNames=F1M20.14; PE=2: Evidence at transcript level;	TrEMBL best hit: B9RLX9
265	Pbr007297.1	Chr14	15863056	15865273	Number of GOs: 2	GO: GO:0008152; metabolic process; Biological Process. GO:0016491; oxidoreductase activity; Molecular Function	Number of IPRs: 2	IPR: IPR003042; Aromatic-ring hydroxylase-like. IPR013027; FAD-dependent pyridine nucleotide-disulphide oxidoreductase	KEGG best hit: vvi:100243277	KEGG best hit desc: hypothetical protein LOC100243277; K10960 geranylgeranyl reductase [EC:1.3.1.83]	sp|Q9ZS34|RecName: Full=Geranylgeranyl diphosphate reductase, chloroplastic;AltName: Full=Geranylgeranyl reductase;Flags: Precursor; OS=Nicotiana tabacum (Common tobacco). GN=Name=CHLP; PE=2: Evidence at transcript level;	TrEMBL best hit: Q6XJV3
266	Pbr007298.1	Chr14	15866925	15868939	Number of GOs: 6	GO: GO:0003824; catalytic activity; Molecular Function. GO:0005975; carbohydrate metabolic process; Biological Process. GO:0006108; malate metabolic process; Biological Process. GO:0016491; oxidoreductase activity; Molecular Function. GO:0030060; L-malate dehydrogenase activity; Molecular Function. GO:0055114; oxidation-reduction process; Biological Process	Number of IPRs: 4	IPR: IPR001236; Lactate/malate dehydrogenase, N-terminal. IPR010097; Malate dehydrogenase, type 1. IPR015955; Lactate dehydrogenase/glycoside hydrolase, family 4, C-terminal. IPR022383; Lactate/malate dehydrogenase, C-terminal	KEGG best hit: pop:POPTR_583880	KEGG best hit desc: malate dehydrogenase (EC:1.1.1.37); K00026 malate dehydrogenase [EC:1.1.1.37]	sp|Q9SN86; O81844|RecName: Full=Malate dehydrogenase, chloroplastic;AltName: Full=pNAD-MDH;Flags: Precursor; OS=Arabidopsis thaliana (Mouse-ear cress). GN=OrderedLocusNames=At3g47520; ORFNames=F1P2.70; PE=1: Evidence at protein level;	TrEMBL best hit: B9N6Q9
267	Pbr007299.1	Chr14	15869057	15869374	Number of GOs: 0	GO: NA	Number of IPRs: 0	IPR: NA	KEGG best hit: NA	KEGG best hit desc: NA	sp|Q9SN85|RecName: Full=Pentatricopeptide repeat-containing protein At3g47530; OS=Arabidopsis thaliana (Mouse-ear cress). GN=Name=PCMP-H76; OrderedLocusNames=At3g47530; ORFNames=F1P2.80; PE=2: Evidence at transcript level;	TrEMBL best hit: F6GT75
268	Pbr007300.1	Chr14	15871970	15875257	Number of GOs: 0	GO: NA	Number of IPRs: 1	IPR: IPR003035; Plant regulator RWP-RK	KEGG best hit: NA	KEGG best hit desc: NA	sp|Q9M9U9|RecName: Full=Protein RKD1;AltName: Full=RWP-RK domain-containing protein 1; OS=Arabidopsis thaliana (Mouse-ear cress). GN=Name=RKD1; OrderedLocusNames=At1g18790; ORFNames=F6A14.11; PE=3: Inferred from homology;	TrEMBL best hit: F6GT76
269	Pbr007301.1	Chr14	15879393	15880918	Number of GOs: 0	GO: NA	Number of IPRs: 1	IPR: IPR021602; Protein of unknown function DUF3223	KEGG best hit: NA	KEGG best hit desc: NA	sp: NA	TrEMBL best hit: F6GT77
270	Pbr007302.1	Chr14	15884933	15887618	Number of GOs: 1	GO: GO:0008270; zinc ion binding; Molecular Function	Number of IPRs: 3	IPR: IPR011016; Zinc finger, RING-CH-type. IPR018957; Zinc finger, C3HC4 RING-type. IPR022143; Protein of unknown function DUF3675	KEGG best hit: tgu:100230805	KEGG best hit desc: similar to membrane-associated ring finger (C3HC4) 3; K10658 E3 ubiquitin-protein ligase MARCH3 [EC:6.3.2.19]	sp|Q99M02; Q8C4Q5|RecName: Full=E3 ubiquitin-protein ligase MARCH2;AltName: Full=Membrane-associated RING finger protein 2;AltName: Full=Membrane-associated RING-CH protein II; OS=Mus musculus (Mouse). GN=Name=March2; PE=2: Evidence at transcript level;	TrEMBL best hit: B9RLY9
271	Pbr007303.1	Chr14	15889494	15889781	Number of GOs: 0	GO: NA	Number of IPRs: 0	IPR: NA	KEGG best hit: NA	KEGG best hit desc: NA	sp: NA	TrEMBL best hit: B9RLZ0
272	Pbr007304.1	Chr14	15890307	15892632	Number of GOs: 1	GO: GO:0016020; membrane; Cellular Component	Number of IPRs: 1	IPR: IPR004263; Exostosin-like	KEGG best hit: hmg:100208615	KEGG best hit desc: similar to Exostosin-1a (Glucuronosyl-N-acetylglucosaminyl-proteoglycan/N- acetylglucosaminyl-proteoglycan 4-alpha-N-acetylglucosaminyltransferase 1a) (Multiple exostoses protein 1 homolog a); K02366 glucuronyl/N-acetylglucosaminyl transferase EXT1 [EC:2.4.1.224 2.4.1.225]	sp|Q94AA9|RecName: Full=Xylogalacturonan beta-1,3-xylosyltransferase;AltName: Full=Protein XYLOGALACTURONAN DEFICIENT 1; OS=Arabidopsis thaliana (Mouse-ear cress). GN=Name=XGD1; OrderedLocusNames=At5g33290; ORFNames=F19N2.10; PE=1: Evidence at protein level;	TrEMBL best hit: F6GT78
273	Pbr007305.1	Chr14	15896173	15897603	Number of GOs: 0	GO: NA	Number of IPRs: 1	IPR: IPR003854; Gibberellin regulated protein	KEGG best hit: NA	KEGG best hit desc: NA	sp|P46690; O49593|RecName: Full=Gibberellin-regulated protein 4;AltName: Full=GAST1 protein homolog 4;Flags: Precursor; OS=Arabidopsis thaliana (Mouse-ear cress). GN=Name=GASA4; OrderedLocusNames=At5g15230; ORFNames=F8M21.120; PE=1: Evidence at protein level;	TrEMBL best hit: C6SZ15
274	Pbr007306.1	Chr14	15904597	15905093	Number of GOs: 0	GO: NA	Number of IPRs: 1	IPR: IPR006456; ZF-HD homeobox protein, Cys/His-rich dimerisation domain	KEGG best hit: NA	KEGG best hit desc: NA	sp|Q9SB61|RecName: Full=Zinc-finger homeodomain protein 2;AltName: Full=Homeobox protein 22;AltName: Full=Protein MATERNAL EFFECT EMBRYO ARREST 68; OS=Arabidopsis thaliana (Mouse-ear cress). GN=Name=ZHD1; Synonyms=HB22, MEE68; OrderedLocusNames=At4g24660;ORFNames=F22K18.140; PE=1: Evidence at protein level;	TrEMBL best hit: B9RLZ3
275	Pbr011054.1	Chr10	9495069	9497479	Number of GOs: 2	GO: GO:0004650; polygalacturonase activity; Molecular Function. GO:0005975; carbohydrate metabolic process; Biological Process	Number of IPRs: 2	IPR: IPR000743; Glycoside hydrolase, family 28. IPR011050; Pectin lyase fold/virulence factor	KEGG best hit: rcu:RCOM_0968450	KEGG best hit desc: Polygalacturonase precursor, putative (EC:3.2.1.15); K01184 polygalacturonase [EC:3.2.1.15]	sp|P48978|RecName: Full=Polygalacturonase;AltName: Full=Pectinase;Flags: Precursor; OS=Malus domestica (Apple) (Pyrus malus). GN= PE=2: Evidence at transcript level;	TrEMBL best hit: Q8GTP8
276	Pbr011055.1	Chr10	9490139	9494859	Number of GOs: 1	GO: GO:0005515; protein binding; Molecular Function	Number of IPRs: 2	IPR: IPR013026; Tetratricopeptide repeat-containing. IPR019734; Tetratricopeptide repeat	KEGG best hit: NA	KEGG best hit desc: NA	sp|Q9ULT0; Q2T9J9; Q6PIX4; Q8ND67; Q9BUS3|RecName: Full=Tetratricopeptide repeat protein 7A; OS=Homo sapiens (Human). GN=Name=TTC7A; Synonyms=KIAA1140, TTC7; PE=1: Evidence at protein level;	TrEMBL best hit: B9SKQ6
277	Pbr011056.1	Chr10	9483013	9483980	Number of GOs: 0	GO: NA	Number of IPRs: 0	IPR: NA	KEGG best hit: NA	KEGG best hit desc: NA	sp: NA	TrEMBL best hit: B9GRX5
278	Pbr011057.1	Chr10	9478471	9478695	Number of GOs: 0	GO: NA	Number of IPRs: 0	IPR: NA	KEGG best hit: NA	KEGG best hit desc: NA	sp: NA	TrEMBL best hit: NA
279	Pbr011058.1	Chr10	9475470	9477866	Number of GOs: 0	GO: NA	Number of IPRs: 1	IPR: IPR012336; Thioredoxin-like fold	KEGG best hit: NA	KEGG best hit desc: NA	sp: NA	TrEMBL best hit: F6HZM4
280	Pbr011059.2	Chr10	9464003	9468775	Number of GOs: 2	GO: GO:0016614; oxidoreductase activity, acting on CH-OH group of donors; Molecular Function. GO:0050660; flavin adenine dinucleotide binding; Molecular Function	Number of IPRs: 2	IPR: IPR000172; Glucose-methanol-choline oxidoreductase, N-terminal. IPR007867; Glucose-methanol-choline oxidoreductase, C-terminal	KEGG best hit: NA	KEGG best hit desc: NA	sp|B5WWZ9|RecName: Full=Long-chain-alcohol oxidase FAO2;AltName: Full=Long-chain fatty alcohol oxidase 2; OS=Lotus japonicus (Lotus corniculatus var. japonicus). GN=Name=FAO2; PE=2: Evidence at transcript level;	TrEMBL best hit: B9SV13
281	Pbr011060.1	Chr10	9454932	9459380	Number of GOs: 2	GO: GO:0016614; oxidoreductase activity, acting on CH-OH group of donors; Molecular Function. GO:0050660; flavin adenine dinucleotide binding; Molecular Function	Number of IPRs: 2	IPR: IPR000172; Glucose-methanol-choline oxidoreductase, N-terminal. IPR007867; Glucose-methanol-choline oxidoreductase, C-terminal	KEGG best hit: NA	KEGG best hit desc: NA	sp|B5WWZ9|RecName: Full=Long-chain-alcohol oxidase FAO2;AltName: Full=Long-chain fatty alcohol oxidase 2; OS=Lotus japonicus (Lotus corniculatus var. japonicus). GN=Name=FAO2; PE=2: Evidence at transcript level;	TrEMBL best hit: B9SV13
282	Pbr011061.1	Chr10	9449110	9451633	Number of GOs: 0	GO: NA	Number of IPRs: 0	IPR: NA	KEGG best hit: NA	KEGG best hit desc: NA	sp|B5WWZ8|RecName: Full=Long-chain-alcohol oxidase FAO1;AltName: Full=Long-chain fatty alcohol oxidase 1; OS=Lotus japonicus (Lotus corniculatus var. japonicus). GN=Name=FAO1; PE=1: Evidence at protein level;	TrEMBL best hit: C6F118
283	Pbr011062.1	Chr10	9436732	9440155	Number of GOs: 4	GO: GO:0010038; response to metal ion; Biological Process. GO:0016756; glutathione gamma-glutamylcysteinyltransferase activity; Molecular Function. GO:0046872; metal ion binding; Molecular Function. GO:0046938; phytochelatin biosynthetic process; Biological Process	Number of IPRs: 2	IPR: IPR007719; Phytochelatin synthase. IPR015407; Phytochelatin synthase, C-terminal	KEGG best hit: cel:F54D5.1	KEGG best hit desc: pcs-1; PhytoChelatin Synthase family member (pcs-1); K05941 [EC:2.3.2.15]	sp|Q2TSC7|RecName: Full=Glutathione gamma-glutamylcysteinyltransferase 1;AltName: Full=LjPCS1-8R;AltName: Full=Phytochelatin synthase 1; OS=Lotus japonicus (Lotus corniculatus var. japonicus). GN=Name=PCS1; PE=2: Evidence at transcript level;	TrEMBL best hit: B9SV16
284	Pbr011063.1	Chr10	9409779	9411167	Number of GOs: 1	GO: GO:0005515; protein binding; Molecular Function	Number of IPRs: 2	IPR: IPR001611; Leucine-rich repeat. IPR003591; Leucine-rich repeat, typical subtype	KEGG best hit: ath:AT5G20480	KEGG best hit desc: EFR; EFR (EF-TU RECEPTOR); ATP binding / kinase/ protein serine/threonine kinase; K13428 LRR receptor-like serine/threonine-protein kinase EFR [EC:2.7.11.1]	sp|Q5PP26; Q9SAF7|RecName: Full=Piriformospora indica-insensitive protein 2;Flags: Precursor; OS=Arabidopsis thaliana (Mouse-ear cress). GN=Name=PII-2; OrderedLocusNames=At1g13230; ORFNames=F3F19.26; PE=2: Evidence at transcript level;	TrEMBL best hit: A5C2Z6
285	Pbr011064.1	Chr10	9407028	9408061	Number of GOs: 1	GO: GO:0005515; protein binding; Molecular Function	Number of IPRs: 1	IPR: IPR000095; PAK-box/P21-Rho-binding	KEGG best hit: NA	KEGG best hit desc: NA	sp: NA	TrEMBL best hit: B9SV18
286	Pbr011065.1	Chr10	9403962	9405028	Number of GOs: 4	GO: GO:0005737; cytoplasm; Cellular Component. GO:0017089; glycolipid transporter activity; Molecular Function. GO:0046836; glycolipid transport; Biological Process. GO:0051861; glycolipid binding; Molecular Function	Number of IPRs: 1	IPR: IPR014830; Glycolipid transfer protein domain	KEGG best hit: bfo:BRAFLDRAFT_287605	KEGG best hit desc: hypothetical protein; K08051 pleckstrin homology domain containing, family A (phosphoinositide binding specific) member 8	sp|Q80W71|RecName: Full=Pleckstrin homology domain-containing family A member 8;AltName: Full=Phosphatidylinositol-four-phosphate adapter protein 2; OS=Mus musculus (Mouse). GN=Name=Plekha8; Synonyms=Fapp2; PE=2: Evidence at transcript level;	TrEMBL best hit: C6T3E3
287	Pbr011066.1	Chr10	9396856	9401293	Number of GOs: 4	GO: GO:0004672; protein kinase activity; Molecular Function. GO:0004674; protein serine/threonine kinase activity; Molecular Function. GO:0005524; ATP binding; Molecular Function. GO:0006468; protein phosphorylation; Biological Process	Number of IPRs: 7	IPR: IPR000719; Protein kinase, catalytic domain. IPR002290; Serine/threonine-protein kinase domain. IPR008271; Serine/threonine-protein kinase, active site. IPR011009; Protein kinase-like domain. IPR017441; Protein kinase, ATP binding site. IPR017442; Serine/threonine-protein kinase-like domain. IPR020635; Tyrosine-protein kinase, catalytic domain	KEGG best hit: ath:AT4G28540	KEGG best hit desc: CKL6; CKL6 (CASEIN KINASE I-LIKE 6); kinase/ protein serine/threonine kinase; K00924 [EC:2.7.1.-]	sp|P42158; Q9SZI1|RecName: Full=Casein kinase I isoform delta-like; OS=Arabidopsis thaliana (Mouse-ear cress). GN=OrderedLocusNames=At4g26100; ORFNames=F20B18.210; PE=2: Evidence at transcript level;	TrEMBL best hit: B9GRN8
288	Pbr011067.1	Chr10	9393164	9396139	Number of GOs: 1	GO: GO:0015031; protein transport; Biological Process	Number of IPRs: 1	IPR: IPR005024; Snf7	KEGG best hit: osa:4348891	KEGG best hit desc: Os10g0476400; K12192 charged multivesicular body protein 2B	sp|Q941D5; Q9ZWB5|RecName: Full=Vacuolar protein sorting-associated protein 2 homolog 3;AltName: Full=Charged multivesicular body protein 2 homolog 3;AltName: Full=ESCRT-III complex subunit VPS2 homolog 3; OS=Arabidopsis thaliana (Mouse-ear cress). GN=Name=VPS2.3; Synonyms=CHMP2-3; OrderedLocusNames=At1g03950;ORFNames=F21M11.12; PE=2: Evidence at transcript level;	TrEMBL best hit: C6SYZ9
289	Pbr011068.1	Chr10	9386153	9391911	Number of GOs: 0	GO: NA	Number of IPRs: 2	IPR: IPR018247; EF-Hand 1, calcium-binding site. IPR018249; EF-HAND 2	KEGG best hit: rcu:RCOM_0259220	KEGG best hit desc: calcium ion binding protein, putative; K11583 protein phosphatase 2 (formerly 2A), regulatory subunit B''	sp|Q06190; A8KAE7; B4DNU1; B7ZAE3; Q06189; Q9NPQ5|RecName: Full=Serine/threonine-protein phosphatase 2A regulatory subunit B'' subunit alpha;AltName: Full=PP2A subunit B isoform PR72/PR130;AltName: Full=PP2A subunit B isoform R3 isoform;AltName: Full=PP2A subunit B isoforms B''-PR72/PR130;AltName: Full=PP2A subunit B isoforms B72/B130;AltName: Full=Serine/threonine-protein phosphatase 2A 72/130 k…	TrEMBL best hit: B9SV22
290	Pbr011069.1	Chr10	9384032	9385609	Number of GOs: 4	GO: GO:0003735; structural constituent of ribosome; Molecular Function. GO:0005622; intracellular; Cellular Component. GO:0005840; ribosome; Cellular Component. GO:0006412; translation; Biological Process	Number of IPRs: 1	IPR: IPR002784; Ribosomal protein L14	KEGG best hit: vvi:100264927	KEGG best hit desc: hypothetical protein LOC100264927; K02875 large subunit ribosomal protein L14e	sp|Q9SIM4|RecName: Full=60S ribosomal protein L14-1; OS=Arabidopsis thaliana (Mouse-ear cress). GN=Name=RPL14A; OrderedLocusNames=At2g20450; ORFNames=T13C7.4; PE=2: Evidence at transcript level;	TrEMBL best hit: Q3HVK7
291	Pbr011070.1	Chr10	9378248	9382518	Number of GOs: 3	GO: GO:0005097; Rab GTPase activator activity; Molecular Function. GO:0005622; intracellular; Cellular Component. GO:0032313; regulation of Rab GTPase activity; Biological Process	Number of IPRs: 1	IPR: IPR000195; Rab-GAP/TBC domain	KEGG best hit: nvi:100114269	KEGG best hit desc: NV18151; hypothetical protein LOC100114269; K13136 gem associated protein 8	sp|Q9CXF4; Q3UI41|RecName: Full=TBC1 domain family member 15;AltName: Full=GTPase-activating protein RAB7; OS=Mus musculus (Mouse). GN=Name=Tbc1d15; PE=1: Evidence at protein level;	TrEMBL best hit: F6HZM1
292	Pbr011071.1	Chr10	9375399	9377366	Number of GOs: 0	GO: NA	Number of IPRs: 1	IPR: IPR005202; Transcription factor GRAS	KEGG best hit: pop:POPTR_719856	KEGG best hit desc: GRAS86; DELLA domain GRAS family transcription factor, GA insensitive (GAI), GA1-3 1 (RGA1) repressor protein; K14494 DELLA protein	sp|Q2Z2E9|RecName: Full=Protein SCARECROW; OS=Ipomoea nil (Japanese morning glory) (Pharbitis nil). GN=Name=SCR; PE=1: Evidence at protein level;	TrEMBL best hit: B9H8P8
293	Pbr011072.1	Chr10	9364790	9365536	Number of GOs: 0	GO: NA	Number of IPRs: 0	IPR: NA	KEGG best hit: NA	KEGG best hit desc: NA	sp: NA	TrEMBL best hit: NA
294	Pbr011073.1	Chr10	9359071	9362742	Number of GOs: 4	GO: GO:0004672; protein kinase activity; Molecular Function. GO:0004674; protein serine/threonine kinase activity; Molecular Function. GO:0005524; ATP binding; Molecular Function. GO:0006468; protein phosphorylation; Biological Process	Number of IPRs: 9	IPR: IPR000719; Protein kinase, catalytic domain. IPR000961; AGC-kinase, C-terminal. IPR002290; Serine/threonine-protein kinase domain. IPR008271; Serine/threonine-protein kinase, active site. IPR011009; Protein kinase-like domain. IPR017441; Protein kinase, ATP binding site. IPR017442; Serine/threonine-protein kinase-like domain. IPR017892; Protein kinase, C-terminal. IPR020635; Tyrosine-protein…	KEGG best hit: vvi:100252887	KEGG best hit desc: hypothetical protein LOC100252887; K08790 serine/threonine kinase 38 [EC:2.7.11.1]	sp|Q6TGC6|RecName: Full=Serine/threonine-protein kinase CBK1; OS=Pneumocystis carinii. GN=Name=CBK1; PE=2: Evidence at transcript level;	TrEMBL best hit: B9SV26
295	Pbr011074.1	Chr10	9350712	9354816	Number of GOs: 4	GO: GO:0003676; nucleic acid binding; Molecular Function. GO:0003677; DNA binding; Molecular Function. GO:0004386; helicase activity; Molecular Function. GO:0005524; ATP binding; Molecular Function	Number of IPRs: 2	IPR: IPR000330; SNF2-related. IPR001650; Helicase, C-terminal	KEGG best hit: rcu:RCOM_0260090	KEGG best hit desc: DNA repair and recombination protein RAD26, putative (EC:2.7.11.1); K10841 DNA excision repair protein ERCC-6	sp|Q9UR24|RecName: Full=DNA repair protein rhp26;AltName: Full=RAD26 homolog; OS=Schizosaccharomyces pombe (strain 972 / ATCC 24843) (Fission yeast). GN=Name=rhp26; ORFNames=SPCP25A2.02c; PE=3: Inferred from homology;	TrEMBL best hit: B9SV29
296	Pbr011075.1	Chr10	9346098	9348347	Number of GOs: 2	GO: GO:0006897; endocytosis; Biological Process. GO:0016020; membrane; Cellular Component	Number of IPRs: 1	IPR: IPR012466; Adaptin ear-binding coat-associated protein 1 NECAP-1	KEGG best hit: tet:TTHERM_00311980	KEGG best hit desc: actin related protein; K11673 actin-related protein 8	sp|Q681Q7; Q67YX5; Q94B37; Q9ZWB0|RecName: Full=Uncharacterized protein At1g03900; OS=Arabidopsis thaliana (Mouse-ear cress). GN=OrderedLocusNames=At1g03900, At1g03901; ORFNames=F21M11.17; PE=2: Evidence at transcript level;	TrEMBL best hit: F2DAT5
297	Pbr011076.1	Chr10	9344200	9344469	Number of GOs: 0	GO: NA	Number of IPRs: 1	IPR: IPR007264; H/ACA ribonucleoprotein complex, subunit Nop10	KEGG best hit: sbi:SORBI_06g029530	KEGG best hit desc: hypothetical protein; K11130 H/ACA ribonucleoprotein complex subunit 3	sp|Q93XX8; Q9SIM0|RecName: Full=H/ACA ribonucleoprotein complex subunit 3-like protein;AltName: Full=Nucleolar protein 10; OS=Arabidopsis thaliana (Mouse-ear cress). GN=OrderedLocusNames=At2g20490; ORFNames=T13C7.8; PE=2: Evidence at transcript level;	TrEMBL best hit: D2XQX9
298	Pbr011077.1	Chr10	9331660	9338221	Number of GOs: 4	GO: GO:0004579; dolichyl-diphosphooligosaccharide-protein glycotransferase activity; Molecular Function. GO:0005789; endoplasmic reticulum membrane; Cellular Component. GO:0008250; oligosaccharyltransferase complex; Cellular Component. GO:0018279; protein N-linked glycosylation via asparagine; Biological Process	Number of IPRs: 1	IPR: IPR008814; Ribophorin II	KEGG best hit: ppp:PHYPADRAFT_6306	KEGG best hit desc: hypothetical protein; K12667 oligosaccharyltransferase complex subunit delta (ribophorin II)	sp|P04844; Q5JYR6; Q6IBA5; Q96E21; Q9BUQ3; Q9UBE1|RecName: Full=Dolichyl-diphosphooligosaccharide--protein glycosyltransferase subunit 2;AltName: Full=Dolichyl-diphosphooligosaccharide--protein glycosyltransferase 63 kDa subunit;AltName: Full=RIBIIR;AltName: Full=Ribophorin II;AltName: Full=Ribophorin-2;Flags: Precursor; OS=Homo sapiens (Human). GN=Name=RPN2; PE=1: Evidence at protein level;	TrEMBL best hit: B9GRP4
299	Pbr011078.1	Chr10	9327746	9330883	Number of GOs: 1	GO: GO:0008168; methyltransferase activity; Molecular Function	Number of IPRs: 1	IPR: IPR004159; Protein of unknown function DUF248, methyltransferase putative	KEGG best hit: NA	KEGG best hit desc: NA	sp|Q8H118; Q93VT5; Q9LW67|RecName: Full=Probable methyltransferase PMT1; OS=Arabidopsis thaliana (Mouse-ear cress). GN=OrderedLocusNames=At3g23300; ORFNames=MLM24.3; PE=2: Evidence at transcript level;	TrEMBL best hit: B9H8P1
300	Pbr011079.1	Chr10	9318719	9322681	Number of GOs: 1	GO: GO:0008168; methyltransferase activity; Molecular Function	Number of IPRs: 1	IPR: IPR004159; Protein of unknown function DUF248, methyltransferase putative	KEGG best hit: NA	KEGG best hit desc: NA	sp|Q8H118; Q93VT5; Q9LW67|RecName: Full=Probable methyltransferase PMT1; OS=Arabidopsis thaliana (Mouse-ear cress). GN=OrderedLocusNames=At3g23300; ORFNames=MLM24.3; PE=2: Evidence at transcript level;	TrEMBL best hit: B9H8P1
301	Pbr011080.1	Chr10	9313900	9316184	Number of GOs: 0	GO: NA	Number of IPRs: 0	IPR: NA	KEGG best hit: pop:POPTR_1079348	KEGG best hit desc: hypothetical protein; K08880 serine/threonine kinase 19 [EC:2.7.11.1]	sp: NA	TrEMBL best hit: B9H8P0
302	Pbr011081.1	Chr10	9306113	9306484	Number of GOs: 0	GO: NA	Number of IPRs: 0	IPR: NA	KEGG best hit: NA	KEGG best hit desc: NA	sp: NA	TrEMBL best hit: NA
303	Pbr011082.1	Chr10	9286415	9291257	Number of GOs: 2	GO: GO:0003677; DNA binding; Molecular Function. GO:0045449; regulation of transcription; Biological Process	Number of IPRs: 1	IPR: IPR003441; No apical meristem (NAM) protein	KEGG best hit: NA	KEGG best hit desc: NA	sp|Q84TE6; Q0WRG2; Q9SE10; Q9SGS9|RecName: Full=NAC domain-containing protein 21/22; OS=Arabidopsis thaliana (Mouse-ear cress). GN=Name=NAC021; Synonyms=NAC022, NAC1; OrderedLocusNames=At1g56010;ORFNames=F14J16.32, T6H22.19; PE=1: Evidence at protein level;	TrEMBL best hit: B9H8N9
304	Pbr011083.1	Chr10	9277895	9284626	Number of GOs: 2	GO: GO:0005515; protein binding; Molecular Function. GO:0005634; nucleus; Cellular Component	Number of IPRs: 4	IPR: IPR003347; Transcription factor jumonji/aspartyl beta-hydroxylase. IPR003349; Transcription factor jumonji, JmjN. IPR004198; Zinc finger, C5HC2-type. IPR013129; Transcription factor jumonji	KEGG best hit: dgr:Dgri_GH10714	KEGG best hit desc: GH10714 gene product from transcript GH10714-RA; K11446 histone demethylase JARID1 [EC:1.14.11.-]	sp|Q9VMJ7|RecName: Full=Lysine-specific demethylase lid;AltName: Full=Histone demethylase lid;AltName: Full=Jumonji/ARID domain-containing protein lid;AltName: Full=Protein little imaginal disks;AltName: Full=Retinoblastoma-binding protein 2 homolog; OS=Drosophila melanogaster (Fruit fly). GN=Name=lid; ORFNames=CG9088; PE=1: Evidence at protein level;	TrEMBL best hit: B9T1C1
305	Pbr011084.1	Chr10	9244798	9246444	Number of GOs: 0	GO: NA	Number of IPRs: 1	IPR: IPR006936; Domain of unknown function DUF640	KEGG best hit: NA	KEGG best hit desc: NA	sp: NA	TrEMBL best hit: A9PEU5
306	Pbr011085.1	Chr10	9223954	9227673	Number of GOs: 5	GO: GO:0000151; ubiquitin ligase complex; Cellular Component. GO:0004842; ubiquitin-protein ligase activity; Molecular Function. GO:0005488; binding; Molecular Function. GO:0005515; protein binding; Molecular Function. GO:0016567; protein ubiquitination; Biological Process	Number of IPRs: 3	IPR: IPR000225; Armadillo. IPR003613; U box domain. IPR016024; Armadillo-type fold	KEGG best hit: vcn:VOLCADRAFT_41528	KEGG best hit desc: hypothetical protein; K08332 vacuolar protein 8	sp|Q8GWV5; Q9M1S1|RecName: Full=U-box domain-containing protein 3;AltName: Full=Plant U-box protein 3; OS=Arabidopsis thaliana (Mouse-ear cress). GN=Name=PUB3; OrderedLocusNames=At3g54790; ORFNames=T5N23_150; PE=2: Evidence at transcript level;	TrEMBL best hit: F6HZL0
307	Pbr011086.1	Chr10	9214182	9215385	Number of GOs: 2	GO: GO:0005622; intracellular; Cellular Component. GO:0042254; ribosome biogenesis; Biological Process	Number of IPRs: 1	IPR: IPR001790; Ribosomal protein L10/acidic P0	KEGG best hit: vvi:100245108	KEGG best hit desc: hypothetical protein LOC100245108; K02864 large subunit ribosomal protein L10	sp|O80362|RecName: Full=50S ribosomal protein L10, chloroplastic;AltName: Full=CL10;Flags: Precursor; OS=Nicotiana tabacum (Common tobacco). GN=Name=RPL10; PE=2: Evidence at transcript level;	TrEMBL best hit: B7FHY0
308	Pbr011087.1	Chr10	9211926	9212837	Number of GOs: 2	GO: GO:0003715; transcription termination factor activity; Molecular Function. GO:0006353; transcription termination, DNA-dependent; Biological Process	Number of IPRs: 1	IPR: IPR011112; Rho termination factor, N-terminal	KEGG best hit: NA	KEGG best hit desc: NA	sp|Q8L4E7; Q8RYA0; Q94HF4|RecName: Full=SAP-like protein BP-73;AltName: Full=OsBP-73;AltName: Full=Riaa1; OS=Oryza sativa subsp. japonica (Rice). GN=Name=BP-73; OrderedLocusNames=Os03g0183100, LOC_Os03g08480;ORFNames=OSJNBa0032G08.14; PE=1: Evidence at protein level;	TrEMBL best hit: B9GS08
309	Pbr011088.1	Chr10	9206764	9210219	Number of GOs: 0	GO: NA	Number of IPRs: 1	IPR: IPR015927; Peptidase S24/S26A/S26B/S26C	KEGG best hit: tad:TRIADDRAFT_52376	KEGG best hit desc: hypothetical protein ; K09648 mitochondrial inner membrane protease subunit 2 [EC:3.4.99.-]	sp: NA	TrEMBL best hit: F6HZK8
310	Pbr011089.1	Chr10	9191403	9200590	Number of GOs: 4	GO: GO:0005515; protein binding; Molecular Function. GO:0005524; ATP binding; Molecular Function. GO:0005694; chromosome; Cellular Component. GO:0051276; chromosome organization; Biological Process	Number of IPRs: 2	IPR: IPR003395; RecF/RecN/SMC. IPR010935; SMCs flexible hinge	KEGG best hit: rcu:RCOM_0499140	KEGG best hit desc: Structural maintenance of chromosome 1 protein, putative; K06636 structural maintenance of chromosome 1	sp|Q9CU62; A2AFQ5; Q3V480; Q9CUX9; Q9D959; Q9WTU1|RecName: Full=Structural maintenance of chromosomes protein 1A;AltName: Full=Chromosome segregation protein SmcB;AltName: Full=Sb1.8; OS=Mus musculus (Mouse). GN=Name=Smc1a; Synonyms=Sb1.8, Smc1, Smc1l1, Smcb; PE=1: Evidence at protein level;	TrEMBL best hit: B9T1A8
311	Pbr011090.1	Chr10	9176503	9178709	Number of GOs: 1	GO: GO:0045735; nutrient reservoir activity; Molecular Function	Number of IPRs: 3	IPR: IPR006044; 11-S seed storage protein, plant. IPR006045; Cupin 1. IPR011051; Cupin, RmlC-type	KEGG best hit: NA	KEGG best hit desc: NA	sp|P83004|RecName: Full=13S globulin basic chain; OS=Fagopyrum esculentum (Common buckwheat) (Polygonum fagopyrum). GN= PE=1: Evidence at protein level;	TrEMBL best hit: E3SH28
312	Pbr011091.1	Chr10	9173724	9175141	Number of GOs: 0	GO: NA	Number of IPRs: 0	IPR: NA	KEGG best hit: NA	KEGG best hit desc: NA	sp: NA	TrEMBL best hit: D7U301
313	Pbr011092.1	Chr10	9168821	9172583	Number of GOs: 3	GO: GO:0005744; mitochondrial inner membrane presequence translocase complex; Cellular Component. GO:0006886; intracellular protein transport; Biological Process. GO:0015450; P-P-bond-hydrolysis-driven protein transmembrane transporter activity; Molecular Function	Number of IPRs: 1	IPR: IPR007379; Membrane transporter, Tim44-related/Ribosomal protein L45	KEGG best hit: dme:Dmel_CG11779	KEGG best hit desc: CG11779 gene product from transcript CG11779-RC (EC:3.6.3.51); K10836 mitochondrial protein-transporting ATPase [EC:3.6.3.51]	sp|O43615; A8K0R9; D6W664; Q8N193|RecName: Full=Mitochondrial import inner membrane translocase subunit TIM44;Flags: Precursor; OS=Homo sapiens (Human). GN=Name=TIMM44; Synonyms=MIMT44, TIM44; PE=1: Evidence at protein level;	TrEMBL best hit: B9SF39
314	Pbr011093.1	Chr10	9165675	9166632	Number of GOs: 0	GO: NA	Number of IPRs: 0	IPR: NA	KEGG best hit: NA	KEGG best hit desc: NA	sp: NA	TrEMBL best hit: B9SF43
315	Pbr011094.1	Chr10	9161863	9164392	Number of GOs: 0	GO: NA	Number of IPRs: 1	IPR: IPR021715; Pre-mRNA splicing Prp18-interacting factor	KEGG best hit: pop:POPTR_772815	KEGG best hit desc: hypothetical protein; K12819 pre-mRNA-processing factor SLU7	sp|Q9SHY8; O04483; Q84WT4|RecName: Full=Pre-mRNA-splicing factor SLU7-A; OS=Arabidopsis thaliana (Mouse-ear cress). GN=OrderedLocusNames=At1g65660; ORFNames=F1E22.4, F5I14.19; PE=1: Evidence at protein level;	TrEMBL best hit: B9I2T5
316	Pbr011095.1	Chr10	9149100	9150891	Number of GOs: 2	GO: GO:0003677; DNA binding; Molecular Function. GO:0005515; protein binding; Molecular Function	Number of IPRs: 5	IPR: IPR001005; SANT domain, DNA binding. IPR009057; Homeodomain-like. IPR014778; Myb, DNA-binding. IPR015495; Myb transcription factor. IPR017930; Transcription regulator HTH, Myb-type, DNA-binding	KEGG best hit: pop:POPTR_643153	KEGG best hit desc: MYB220; hypothetical protein; K09422 myb proto-oncogene protein, plant	sp|Q7XBH4; O04140; Q7XKW3; Q8SA75|RecName: Full=Myb-related protein Myb4;AltName: Full=OsMyb4;AltName: Full=Transcription factor RLTR1; OS=Oryza sativa subsp. japonica (Rice). GN=Name=MYB4; Synonyms=LTR1;OrderedLocusNames=Os04g0517100, LOC_Os04g43680;ORFNames=OSJNBa0073E02.6; PE=2: Evidence at transcript level;	TrEMBL best hit: F2QKX0
317	Pbr011096.1	Chr10	9136256	9139262	Number of GOs: 0	GO: NA	Number of IPRs: 1	IPR: IPR006968; Protein of unknown function DUF647	KEGG best hit: NA	KEGG best hit desc: NA	sp|Q499P8|RecName: Full=RUS1 family protein C16orf58 homolog; OS=Rattus norvegicus (Rat). GN= PE=2: Evidence at transcript level;	TrEMBL best hit: B9H8L8
318	Pbr011097.1	Chr10	9132572	9135163	Number of GOs: 0	GO: NA	Number of IPRs: 1	IPR: IPR015418; Histone H4 acetyltransferase, NuA4 complex, Eaf6	KEGG best hit: pop:POPTR_710685	KEGG best hit desc: hypothetical protein; K11344 chromatin modification-related protein EAF6	sp|Q52KD8|RecName: Full=Chromatin modification-related protein MEAF6;AltName: Full=Esa1-associated factor 6 homolog; OS=Xenopus laevis (African clawed frog). GN=Name=meaf6; PE=2: Evidence at transcript level;	TrEMBL best hit: C6SZ07
319	Pbr011098.1	Chr10	9129266	9130370	Number of GOs: 2	GO: GO:0003779; actin binding; Molecular Function. GO:0005622; intracellular; Cellular Component	Number of IPRs: 1	IPR: IPR002108; Actin-binding, cofilin/tropomyosin type	KEGG best hit: pop:POPTR_715160	KEGG best hit desc: hypothetical protein; K05765 cofilin	sp|Q9ZSK2; Q8LCM6; Q93VZ4; Q9SJX6|RecName: Full=Actin-depolymerizing factor 6; OS=Arabidopsis thaliana (Mouse-ear cress). GN=Name=ADF6; OrderedLocusNames=At2g31200; ORFNames=F16D14.4; PE=1: Evidence at protein level;	TrEMBL best hit: C6TC79
320	Pbr011099.1	Chr10	9127506	9128774	Number of GOs: 4	GO: GO:0005215; transporter activity; Molecular Function. GO:0006810; transport; Biological Process. GO:0016021; integral to membrane; Cellular Component. GO:0055085; transmembrane transport; Biological Process	Number of IPRs: 2	IPR: IPR005828; General substrate transporter. IPR016196; Major facilitator superfamily, general substrate transporter	KEGG best hit: pop:POPTR_831623	KEGG best hit desc: PtrPHT1-4; high affinity inorganic phosphate transporter; K08176 MFS transporter, PHS family, inorganic phosphate transporter	sp|Q96303|RecName: Full=Inorganic phosphate transporter 1-4;AltName: Full=H(+)/Pi cotransporter; OS=Arabidopsis thaliana (Mouse-ear cress). GN=Name=PHT1-4; Synonyms=PHT4, PT2; OrderedLocusNames=At2g38940;ORFNames=T7F6.11; PE=1: Evidence at protein level;	TrEMBL best hit: B9SF52
321	Pbr011100.1	Chr10	9121287	9125251	Number of GOs: 4	GO: GO:0005215; transporter activity; Molecular Function. GO:0006810; transport; Biological Process. GO:0016021; integral to membrane; Cellular Component. GO:0055085; transmembrane transport; Biological Process	Number of IPRs: 3	IPR: IPR005828; General substrate transporter. IPR016196; Major facilitator superfamily, general substrate transporter. IPR020846; Major facilitator superfamily	KEGG best hit: pop:POPTR_831623	KEGG best hit desc: PtrPHT1-4; high affinity inorganic phosphate transporter; K08176 MFS transporter, PHS family, inorganic phosphate transporter	sp|Q494P0; Q9M1T0|RecName: Full=Probable inorganic phosphate transporter 1-7;AltName: Full=H(+)/Pi cotransporter; OS=Arabidopsis thaliana (Mouse-ear cress). GN=Name=PHT1-7; OrderedLocusNames=At3g54700; ORFNames=T5N23.60; PE=2: Evidence at transcript level;	TrEMBL best hit: E8Z9A5
322	Pbr011101.1	Chr10	9112573	9113910	Number of GOs: 0	GO: NA	Number of IPRs: 0	IPR: NA	KEGG best hit: NA	KEGG best hit desc: NA	sp|Q94B55; Q56W24; Q944L4; Q9ZV30|RecName: Full=Putative E3 ubiquitin-protein ligase XBAT31;AltName: Full=Ankyrin repeat domain and RING finger-containing protein XBAT31;AltName: Full=Protein XB3 homolog 1; OS=Arabidopsis thaliana (Mouse-ear cress). GN=Name=XBAT31; OrderedLocusNames=At2g28840; ORFNames=F8N16.13; PE=2: Evidence at transcript level;	TrEMBL best hit: F6GV20
323	Pbr011102.1	Chr10	9089378	9090133	Number of GOs: 3	GO: GO:0003677; DNA binding; Molecular Function. GO:0003700; sequence-specific DNA binding transcription factor activity; Molecular Function. GO:0006355; regulation of transcription, DNA-dependent; Biological Process	Number of IPRs: 2	IPR: IPR001471; Pathogenesis-related transcriptional factor/ERF, DNA-binding. IPR016177; DNA-binding, integrase-type	KEGG best hit: rcu:RCOM_1007740	KEGG best hit desc: Ethylene-responsive transcription factor 1B, putative; K14516 ethylene-responsive transcription factor 1	sp|Q8LDC8; Q9ZNR2|RecName: Full=Ethylene-responsive transcription factor 1B;AltName: Full=Ethylene-responsive element-binding factor 1B; OS=Arabidopsis thaliana (Mouse-ear cress). GN=Name=ERF1B; Synonyms=ERF092, ERF1; OrderedLocusNames=At3g23240;ORFNames=K14B15.15; PE=1: Evidence at protein level;	TrEMBL best hit: D8VD37
324	Pbr011103.1	Chr10	9054972	9055433	Number of GOs: 3	GO: GO:0003677; DNA binding; Molecular Function. GO:0003700; sequence-specific DNA binding transcription factor activity; Molecular Function. GO:0006355; regulation of transcription, DNA-dependent; Biological Process	Number of IPRs: 2	IPR: IPR001471; Pathogenesis-related transcriptional factor/ERF, DNA-binding. IPR016177; DNA-binding, integrase-type	KEGG best hit: rcu:RCOM_0273420	KEGG best hit desc: Ethylene-responsive transcription factor, putative; K09286 EREBP-like factor	sp|Q9LTC5|RecName: Full=Ethylene-responsive transcription factor ERF098; OS=Arabidopsis thaliana (Mouse-ear cress). GN=Name=ERF098; OrderedLocusNames=At3g23230; ORFNames=K14B15.14; PE=1: Evidence at protein level;	TrEMBL best hit: B9GS21
325	Pbr011104.1	Chr10	9049034	9049471	Number of GOs: 3	GO: GO:0003677; DNA binding; Molecular Function. GO:0003700; sequence-specific DNA binding transcription factor activity; Molecular Function. GO:0006355; regulation of transcription, DNA-dependent; Biological Process	Number of IPRs: 2	IPR: IPR001471; Pathogenesis-related transcriptional factor/ERF, DNA-binding. IPR016177; DNA-binding, integrase-type	KEGG best hit: zma:100272603	KEGG best hit desc: hypothetical protein LOC100272603; K09286 EREBP-like factor	sp|Q9LTC5|RecName: Full=Ethylene-responsive transcription factor ERF098; OS=Arabidopsis thaliana (Mouse-ear cress). GN=Name=ERF098; OrderedLocusNames=At3g23230; ORFNames=K14B15.14; PE=1: Evidence at protein level;	TrEMBL best hit: F6HZI8
326	Pbr011105.1	Chr10	9038448	9040629	Number of GOs: 0	GO: NA	Number of IPRs: 0	IPR: NA	KEGG best hit: NA	KEGG best hit desc: NA	sp: NA	TrEMBL best hit: B9I5T5
327	Pbr011106.1	Chr10	9028435	9030076	Number of GOs: 1	GO: GO:0016491; oxidoreductase activity; Molecular Function	Number of IPRs: 1	IPR: IPR005123; Oxoglutarate/iron-dependent oxygenase	KEGG best hit: pop:POPTR_550478	KEGG best hit desc: hypothetical protein; K06892	sp|P24397|RecName: Full=Hyoscyamine 6-dioxygenase;AltName: Full=Hyoscyamine 6-beta-hydroxylase; OS=Hyoscyamus niger (Black henbane). GN=Name=H6H; PE=1: Evidence at protein level;	TrEMBL best hit: D7U2Y4
328	Pbr011107.1	Chr10	9024392	9026016	Number of GOs: 1	GO: GO:0016491; oxidoreductase activity; Molecular Function	Number of IPRs: 1	IPR: IPR005123; Oxoglutarate/iron-dependent oxygenase	KEGG best hit: pop:POPTR_550478	KEGG best hit desc: hypothetical protein; K06892	sp|P24397|RecName: Full=Hyoscyamine 6-dioxygenase;AltName: Full=Hyoscyamine 6-beta-hydroxylase; OS=Hyoscyamus niger (Black henbane). GN=Name=H6H; PE=1: Evidence at protein level;	TrEMBL best hit: D7U2Y4
329	Pbr011108.1	Chr10	9022110	9022694	Number of GOs: 2	GO: GO:0005515; protein binding; Molecular Function. GO:0008270; zinc ion binding; Molecular Function	Number of IPRs: 2	IPR: IPR001841; Zinc finger, RING-type. IPR018957; Zinc finger, C3HC4 RING-type	KEGG best hit: zma:100383341	KEGG best hit desc: pco138787(387); LOC100383341; K11982 E3 ubiquitin-protein ligase RNF115/126 [EC:6.3.2.19]	sp|Q9LSW9|RecName: Full=RING-H2 finger protein ATL16; OS=Arabidopsis thaliana (Mouse-ear cress). GN=Name=ATL16; OrderedLocusNames=At5g43420; ORFNames=MWF20.13; PE=2: Evidence at transcript level;	TrEMBL best hit: B9GS25
330	Pbr011109.1	Chr10	9013871	9017081	Number of GOs: 0	GO: NA	Number of IPRs: 0	IPR: NA	KEGG best hit: NA	KEGG best hit desc: NA	sp: NA	TrEMBL best hit: NA
331	Pbr011110.2	Chr10	9003266	9009147	Number of GOs: 0	GO: NA	Number of IPRs: 1	IPR: IPR007241; Autophagy-related protein 9	KEGG best hit: NA	KEGG best hit desc: NA	sp|Q54NA3; Q86CR7|RecName: Full=Autophagy-related protein 9; OS=Dictyostelium discoideum (Slime mold). GN=Name=atg9; Synonyms=apg9; ORFNames=DDB_G0285323; PE=2: Evidence at transcript level;	TrEMBL best hit: B9GS27
332	Pbr011293.1	Chr17	21990693	21992551	Number of GOs: 1	GO: GO:0005515; protein binding; Molecular Function	Number of IPRs: 2	IPR: IPR001810; F-box domain, cyclin-like. IPR022364; F-box domain, Skp2-like	KEGG best hit: NA	KEGG best hit desc: NA	sp|Q9ZR09|RecName: Full=Putative F-box/FBD/LRR-repeat protein At4g03220; OS=Arabidopsis thaliana (Mouse-ear cress). GN=OrderedLocusNames=At4g03220; ORFNames=F4C21.15; PE=3: Inferred from homology;	TrEMBL best hit: B9I6J7
333	Pbr011294.1	Chr17	21987472	21989099	Number of GOs: 0	GO: NA	Number of IPRs: 0	IPR: NA	KEGG best hit: NA	KEGG best hit desc: NA	sp: NA	TrEMBL best hit: F6HHJ9
334	Pbr011295.1	Chr17	21982124	21986983	Number of GOs: 4	GO: GO:0005509; calcium ion binding; Molecular Function. GO:0016491; oxidoreductase activity; Molecular Function. GO:0050660; flavin adenine dinucleotide binding; Molecular Function. GO:0055114; oxidation-reduction process; Biological Process	Number of IPRs: 7	IPR: IPR001327; Pyridine nucleotide-disulphide oxidoreductase, NAD-binding region. IPR002048; Calcium-binding EF-hand. IPR002885; Pentatricopeptide repeat. IPR013027; FAD-dependent pyridine nucleotide-disulphide oxidoreductase. IPR018247; EF-Hand 1, calcium-binding site. IPR018248; EF-hand. IPR018249; EF-HAND 2	KEGG best hit: vvi:100241384	KEGG best hit desc: hypothetical protein LOC100241384; K03885 NADH dehydrogenase [EC:1.6.99.3]	sp|P40215; D6VZW7|RecName: Full=External NADH-ubiquinone oxidoreductase 1, mitochondrial;AltName: Full=External NADH dehydrogenase 1;Flags: Precursor; OS=Saccharomyces cerevisiae (strain ATCC 204508 / S288c) (Baker's yeast). GN=Name=NDE1; Synonyms=NDH1; OrderedLocusNames=YMR145C;ORFNames=YM9375.14C; PE=1: Evidence at protein level;	TrEMBL best hit: E5GBQ4
335	Pbr011296.1	Chr17	21976452	21980256	Number of GOs: 5	GO: GO:0004672; protein kinase activity; Molecular Function. GO:0004674; protein serine/threonine kinase activity; Molecular Function. GO:0005524; ATP binding; Molecular Function. GO:0006468; protein phosphorylation; Biological Process. GO:0048544; recognition of pollen; Biological Process	Number of IPRs: 9	IPR: IPR000719; Protein kinase, catalytic domain. IPR000858; S-locus glycoprotein. IPR001245; Serine-threonine/tyrosine-protein kinase. IPR002290; Serine/threonine-protein kinase domain. IPR003609; Apple-like. IPR011009; Protein kinase-like domain. IPR013227; PAN-2 domain. IPR017441; Protein kinase, ATP binding site. IPR020635; Tyrosine-protein kinase, catalytic domain	KEGG best hit: ath:AT2G13790	KEGG best hit desc: SERK4; SERK4 (SOMATIC EMBRYOGENESIS RECEPTOR-LIKE KINASE 4); protein binding / protein kinase/ transmembrane receptor protein serine/threonine kinase; K13417 somatic embryogenesis receptor kinase 4 [EC:2.7.10.1 2.7.11.1]	sp|O81905; A3RCC7; A7Y5X0; D6NTP9; D6NTQ1; D6NTQ4; D6NTQ5; D6NTQ8;D6NTR0; D6NTR1; D6NTR5; D6NTR7; D6NTR8; D6NTS3; D6NTS6; D6NTS8;D6NTT4; D6NTV2; D6NTX2; Q9S971|RecName: Full=Receptor-like serine/threonine-protein kinase SD1-8;AltName: Full=Arabidopsis thaliana receptor kinase 3;AltName: Full=S-domain-1 (SD1) receptor kinase 8;Flags: Precursor; OS=Arabidopsis thaliana (Mouse-ear cress). GN=Name=SD…	TrEMBL best hit: F6HCT4
336	Pbr011297.1	Chr17	21969653	21971841	Number of GOs: 0	GO: NA	Number of IPRs: 0	IPR: NA	KEGG best hit: NA	KEGG best hit desc: NA	sp: NA	TrEMBL best hit: B9RW70
337	Pbr011298.1	Chr17	21967375	21968667	Number of GOs: 1	GO: GO:0042802; identical protein binding; Molecular Function	Number of IPRs: 2	IPR: IPR002885; Pentatricopeptide repeat. IPR011717; Tetratricopeptide TPR-4	KEGG best hit: rcu:RCOM_0340700	KEGG best hit desc: Cell division protein ftsH, putative (EC:3.6.4.3); K03798 cell division protease FtsH [EC:3.4.24.-]	sp|Q9LR72|RecName: Full=Putative pentatricopeptide repeat-containing protein At1g03510; OS=Arabidopsis thaliana (Mouse-ear cress). GN=Name=PCMP-E3; OrderedLocusNames=At1g03510; ORFNames=F21B7.13; PE=3: Inferred from homology;	TrEMBL best hit: B9RB17
338	Pbr011299.1	Chr17	21963161	21965712	Number of GOs: 1	GO: GO:0016021; integral to membrane; Cellular Component	Number of IPRs: 1	IPR: IPR019109; Uncharacterised protein family Ycf60	KEGG best hit: NA	KEGG best hit desc: NA	sp: NA	TrEMBL best hit: B9RW66
339	Pbr011300.1	Chr17	21957899	21961164	Number of GOs: 1	GO: GO:0016757; transferase activity, transferring glycosyl groups; Molecular Function	Number of IPRs: 1	IPR: IPR002495; Glycosyl transferase, family 8	KEGG best hit: pop:POPTR_1114208	KEGG best hit desc: glycosyltransferase, CAZy family GT8 (EC:2.4.1.43); K13648 alpha-1,4-galacturonosyltransferase [EC:2.4.1.43]	sp|Q9SKT6; Q67XF6; Q93VL7|RecName: Full=Probable galacturonosyltransferase 10;AltName: Full=Like glycosyl transferase 4; OS=Arabidopsis thaliana (Mouse-ear cress). GN=Name=GAUT10; Synonyms=LGT4; OrderedLocusNames=At2g20810, At2g20807;ORFNames=F5H14.44; PE=2: Evidence at transcript level;	TrEMBL best hit: B9N289
340	Pbr011301.1	Chr17	21952973	21954866	Number of GOs: 0	GO: NA	Number of IPRs: 1	IPR: IPR007573; Protein of unknown function DUF566	KEGG best hit: NA	KEGG best hit desc: NA	sp: NA	TrEMBL best hit: F6HII5
341	Pbr011302.1	Chr17	21951611	21952306	Number of GOs: 2	GO: GO:0016020; membrane; Cellular Component. GO:0016192; vesicle-mediated transport; Biological Process	Number of IPRs: 2	IPR: IPR006011; Syntaxin, N-terminal. IPR010989; t-SNARE	KEGG best hit: ath:AT1G61290	KEGG best hit desc: SYP124; SYP124 (SYNTAXIN OF PLANTS 124); SNAP receptor; K08486 syntaxin 1B/2/3	sp|O64791; Q1PFI1|RecName: Full=Syntaxin-124; OS=Arabidopsis thaliana (Mouse-ear cress). GN=Name=SYP124; OrderedLocusNames=At1g61290; ORFNames=T1F9.22; PE=2: Evidence at transcript level;	TrEMBL best hit: F6H865
342	Pbr011303.1	Chr17	21947366	21947581	Number of GOs: 1	GO: GO:0005515; protein binding; Molecular Function	Number of IPRs: 1	IPR: IPR000727; Target SNARE coiled-coil domain	KEGG best hit: osa:4341413	KEGG best hit desc: Os06g0590500; K08486 syntaxin 1B/2/3	sp|O64791; Q1PFI1|RecName: Full=Syntaxin-124; OS=Arabidopsis thaliana (Mouse-ear cress). GN=Name=SYP124; OrderedLocusNames=At1g61290; ORFNames=T1F9.22; PE=2: Evidence at transcript level;	TrEMBL best hit: Q69X85
343	Pbr011304.1	Chr17	21945062	21946121	Number of GOs: 0	GO: NA	Number of IPRs: 0	IPR: NA	KEGG best hit: NA	KEGG best hit desc: NA	sp: NA	TrEMBL best hit: A9P9R5
344	Pbr011305.2	Chr17	21941157	21942700	Number of GOs: 3	GO: GO:0005542; folic acid binding; Molecular Function. GO:0008152; metabolic process; Biological Process. GO:0016740; transferase activity; Molecular Function	Number of IPRs: 3	IPR: IPR012886; Formiminotransferase, N-terminal subdomain. IPR019191; Essential protein Yae1, N-terminal. IPR022384; Formiminotransferas, N- and C-terminal subdomains	KEGG best hit: xtr:448617	KEGG best hit desc: ftcd, MGC89380; formiminotransferase cyclodeaminase; K13990 glutamate formiminotransferase / formiminotetrahydrofolate cyclodeaminase [EC:2.1.2.5 4.3.1.4]	sp|P53603|RecName: Full=Formimidoyltransferase-cyclodeaminase;AltName: Full=Formiminotransferase-cyclodeaminase;Includes: RecName: Full=Glutamate formimidoyltransferase; AltName: Full=Glutamate formiminotransferase; AltName: Full=Glutamate formyltransferase;Includes: RecName: Full=Formimidoyltetrahydrofolate cyclodeaminase; AltName: Full=Formiminotetrahydrofolate cyclodeaminase; OS=Sus scrofa (Pi…	TrEMBL best hit: F4IFK0
345	Pbr011306.1	Chr17	21940758	21940973	Number of GOs: 0	GO: NA	Number of IPRs: 0	IPR: NA	KEGG best hit: NA	KEGG best hit desc: NA	sp: NA	TrEMBL best hit: B9RW60
346	Pbr011307.1	Chr17	21936914	21937526	Number of GOs: 3	GO: GO:0005542; folic acid binding; Molecular Function. GO:0008152; metabolic process; Biological Process. GO:0016740; transferase activity; Molecular Function	Number of IPRs: 2	IPR: IPR012886; Formiminotransferase, N-terminal subdomain. IPR022384; Formiminotransferas, N- and C-terminal subdomains	KEGG best hit: NA	KEGG best hit desc: NA	sp: NA	TrEMBL best hit: B9RW59
347	Pbr011308.1	Chr17	21932831	21936706	Number of GOs: 2	GO: GO:0008375; acetylglucosaminyltransferase activity; Molecular Function. GO:0016020; membrane; Cellular Component	Number of IPRs: 1	IPR: IPR003406; Glycosyl transferase, family 14	KEGG best hit: zma:100191516	KEGG best hit desc: pco126512b; LOC100191516; K00771 protein xylosyltransferase [EC:2.4.2.26]	sp|Q9EPI1|RecName: Full=Xylosyltransferase 1;AltName: Full=Peptide O-xylosyltransferase 1;AltName: Full=Xylosyltransferase I;Flags: Fragment; OS=Rattus norvegicus (Rat). GN=Name=Xylt1; PE=2: Evidence at transcript level;	TrEMBL best hit: F6MEP0
348	Pbr011309.1	Chr17	21930566	21930763	Number of GOs: 0	GO: NA	Number of IPRs: 0	IPR: NA	KEGG best hit: NA	KEGG best hit desc: NA	sp: NA	TrEMBL best hit: NA
349	Pbr011310.5	Chr17	21908463	21911028	Number of GOs: 5	GO: GO:0004672; protein kinase activity; Molecular Function. GO:0004674; protein serine/threonine kinase activity; Molecular Function. GO:0005509; calcium ion binding; Molecular Function. GO:0005524; ATP binding; Molecular Function. GO:0006468; protein phosphorylation; Biological Process	Number of IPRs: 10	IPR: IPR000719; Protein kinase, catalytic domain. IPR002048; Calcium-binding EF-hand. IPR002290; Serine/threonine-protein kinase domain. IPR011009; Protein kinase-like domain. IPR017441; Protein kinase, ATP binding site. IPR017442; Serine/threonine-protein kinase-like domain. IPR018247; EF-Hand 1, calcium-binding site. IPR018248; EF-hand. IPR018249; EF-HAND 2. IPR020635; Tyrosine-protein kinase, …	KEGG best hit: vvi:100250838	KEGG best hit desc: hypothetical protein LOC100250838; K13412 calcium-dependent protein kinase [EC:2.7.11.1]	sp|Q9SIQ7; A0MER1; Q8GY35|RecName: Full=Calcium-dependent protein kinase 24; OS=Arabidopsis thaliana (Mouse-ear cress). GN=Name=CPK24; OrderedLocusNames=At2g31500; ORFNames=T28P16.1, T9H9.2; PE=2: Evidence at transcript level;	TrEMBL best hit: B8BIZ3
350	Pbr011311.1	Chr17	21896517	21898484	Number of GOs: 0	GO: NA	Number of IPRs: 1	IPR: IPR020533; Developmental regulator, ULTRAPETALA	KEGG best hit: NA	KEGG best hit desc: NA	sp|Q8GZA8; Q8L8S8; Q9M0I8|RecName: Full=Protein ULTRAPETALA 1; OS=Arabidopsis thaliana (Mouse-ear cress). GN=Name=ULT1; OrderedLocusNames=At4g28190; ORFNames=F26K10.70; PE=1: Evidence at protein level;	TrEMBL best hit: C6TBC8
351	Pbr011312.1	Chr17	21891682	21894950	Number of GOs: 3	GO: GO:0009982; pseudouridine synthase activity; Molecular Function. GO:0030515; snoRNA binding; Molecular Function. GO:0031429; box H/ACA snoRNP complex; Cellular Component	Number of IPRs: 2	IPR: IPR007504; H/ACA ribonucleoprotein complex, subunit Gar1/Naf1. IPR009000; Translation elongation/initiation factor/Ribosomal, beta-barrel	KEGG best hit: bmy:Bm1_30830	KEGG best hit desc: Adaptin or adaptin-related protein protein 7; K12398 AP-3 complex subunit mu	sp|Q96HR8; D3DP28; E9PAZ2|RecName: Full=H/ACA ribonucleoprotein complex non-core subunit NAF1; OS=Homo sapiens (Human). GN=Name=NAF1; PE=1: Evidence at protein level;	TrEMBL best hit: B9N296
352	Pbr011313.1	Chr17	21883700	21884011	Number of GOs: 0	GO: NA	Number of IPRs: 1	IPR: IPR002885; Pentatricopeptide repeat	KEGG best hit: NA	KEGG best hit desc: NA	sp|Q9C9U0|RecName: Full=Pentatricopeptide repeat-containing protein At1g73710; OS=Arabidopsis thaliana (Mouse-ear cress). GN=OrderedLocusNames=At1g73710; ORFNames=F25P22.13; PE=2: Evidence at transcript level;	TrEMBL best hit: F6HIH4
353	Pbr011314.1	Chr17	21872136	21872381	Number of GOs: 0	GO: NA	Number of IPRs: 0	IPR: NA	KEGG best hit: NA	KEGG best hit desc: NA	sp: NA	TrEMBL best hit: NA
354	Pbr011315.1	Chr17	21870010	21871554	Number of GOs: 0	GO: NA	Number of IPRs: 1	IPR: IPR002885; Pentatricopeptide repeat	KEGG best hit: rcu:RCOM_0340700	KEGG best hit desc: Cell division protein ftsH, putative (EC:3.6.4.3); K03798 cell division protease FtsH [EC:3.4.24.-]	sp|Q9C9U0|RecName: Full=Pentatricopeptide repeat-containing protein At1g73710; OS=Arabidopsis thaliana (Mouse-ear cress). GN=OrderedLocusNames=At1g73710; ORFNames=F25P22.13; PE=2: Evidence at transcript level;	TrEMBL best hit: B9I681
355	Pbr011316.1	Chr17	21868668	21870002	Number of GOs: 0	GO: NA	Number of IPRs: 1	IPR: IPR002885; Pentatricopeptide repeat	KEGG best hit: NA	KEGG best hit desc: NA	sp|Q9C9U0|RecName: Full=Pentatricopeptide repeat-containing protein At1g73710; OS=Arabidopsis thaliana (Mouse-ear cress). GN=OrderedLocusNames=At1g73710; ORFNames=F25P22.13; PE=2: Evidence at transcript level;	TrEMBL best hit: B9RW52
356	Pbr011317.1	Chr17	21864827	21868022	Number of GOs: 2	GO: GO:0015031; protein transport; Biological Process. GO:0016021; integral to membrane; Cellular Component	Number of IPRs: 1	IPR: IPR007273; SCAMP	KEGG best hit: pon:100442968	KEGG best hit desc: hypothetical protein LOC100442968; K08823 CDC-like kinase [EC:2.7.12.1]	sp|Q9M5P2; O22722|RecName: Full=Secretory carrier-associated membrane protein 3; OS=Arabidopsis thaliana (Mouse-ear cress). GN=Name=SCAMP3; Synonyms=SC3; OrderedLocusNames=At1g61250;ORFNames=F11P17.4; PE=1: Evidence at protein level;	TrEMBL best hit: D7TEJ1
357	Pbr011318.1	Chr17	21855955	21861849	Number of GOs: 5	GO: GO:0004672; protein kinase activity; Molecular Function. GO:0004674; protein serine/threonine kinase activity; Molecular Function. GO:0005515; protein binding; Molecular Function. GO:0005524; ATP binding; Molecular Function. GO:0006468; protein phosphorylation; Biological Process	Number of IPRs: 7	IPR: IPR000719; Protein kinase, catalytic domain. IPR001245; Serine-threonine/tyrosine-protein kinase. IPR001611; Leucine-rich repeat. IPR002290; Serine/threonine-protein kinase domain. IPR011009; Protein kinase-like domain. IPR013210; Leucine-rich repeat-containing N-terminal, type 2. IPR020635; Tyrosine-protein kinase, catalytic domain	KEGG best hit: sbi:SORBI_04g020990	KEGG best hit desc: hypothetical protein; K13430 serine/threonine-protein kinase PBS1 [EC:2.7.11.1]	sp|Q6R2K3; Q0WS32; Q9ZQZ2|RecName: Full=Protein STRUBBELIG-RECEPTOR FAMILY 3;AltName: Full=Leucine-rich repeat receptor kinase-like protein SRF3;Flags: Precursor; OS=Arabidopsis thaliana (Mouse-ear cress). GN=Name=SRF3; OrderedLocusNames=At4g03390; ORFNames=F4C21.35; PE=2: Evidence at transcript level;	TrEMBL best hit: B9RW50
358	Pbr011319.2	Chr17	21844284	21846385	Number of GOs: 2	GO: GO:0003824; catalytic activity; Molecular Function. GO:0051536; iron-sulfur cluster binding; Molecular Function	Number of IPRs: 2	IPR: IPR006638; Elongator protein 3/MiaB/NifB. IPR007197; Radical SAM	KEGG best hit: pop:POPTR_558638	KEGG best hit desc: lipoic acid synthase; K03644 lipoic acid synthetase [EC:2.8.1.8]	sp|B9H5L9|RecName: Full=Lipoyl synthase, mitochondrial {ECO:0000255|HAMAP-Rule:MF_03128};AltName: Full=Lipoate synthase {ECO:0000255|HAMAP-Rule:MF_03128};AltName: Full=Lipoic acid synthase {ECO:0000255|HAMAP-Rule:MF_03128};Flags: Precursor; OS=Populus trichocarpa (Western balsam poplar) (Populus balsamiferasubsp. trichocarpa). GN=Name=LIP1 {ECO:0000255|HAMAP-Rule:MF_03128};ORFNames=POPTRDRAFT_558…	TrEMBL best hit: A9PIW5
359	Pbr011320.1	Chr17	21843388	21843771	Number of GOs: 0	GO: NA	Number of IPRs: 0	IPR: NA	KEGG best hit: NA	KEGG best hit desc: NA	sp: NA	TrEMBL best hit: NA
360	Pbr011322.1	Chr17	21836142	21838317	Number of GOs: 0	GO: NA	Number of IPRs: 0	IPR: NA	KEGG best hit: NA	KEGG best hit desc: NA	sp: NA	TrEMBL best hit: F6I2C5
361	Pbr011323.1	Chr17	21834776	21835288	Number of GOs: 0	GO: NA	Number of IPRs: 0	IPR: NA	KEGG best hit: NA	KEGG best hit desc: NA	sp: NA	TrEMBL best hit: D5M901
362	Pbr011324.1	Chr17	21823337	21828190	Number of GOs: 3	GO: GO:0004672; protein kinase activity; Molecular Function. GO:0005524; ATP binding; Molecular Function. GO:0006468; protein phosphorylation; Biological Process	Number of IPRs: 3	IPR: IPR000719; Protein kinase, catalytic domain. IPR001245; Serine-threonine/tyrosine-protein kinase. IPR011009; Protein kinase-like domain	KEGG best hit: ath:AT5G20480	KEGG best hit desc: EFR; EFR (EF-TU RECEPTOR); ATP binding / kinase/ protein serine/threonine kinase; K13428 LRR receptor-like serine/threonine-protein kinase EFR [EC:2.7.11.1]	sp|C0LGP4; Q8VZM3; Q9SN81|RecName: Full=Probable LRR receptor-like serine/threonine-protein kinase At3g47570;Flags: Precursor; OS=Arabidopsis thaliana (Mouse-ear cress). GN=OrderedLocusNames=At3g47570; ORFNames=F1P2.120; PE=2: Evidence at transcript level;	TrEMBL best hit: B9H570
363	Pbr011325.1	Chr17	21813908	21817092	Number of GOs: 5	GO: GO:0004672; protein kinase activity; Molecular Function. GO:0004674; protein serine/threonine kinase activity; Molecular Function. GO:0005515; protein binding; Molecular Function. GO:0005524; ATP binding; Molecular Function. GO:0006468; protein phosphorylation; Biological Process	Number of IPRs: 10	IPR: IPR000719; Protein kinase, catalytic domain. IPR001611; Leucine-rich repeat. IPR002290; Serine/threonine-protein kinase domain. IPR003591; Leucine-rich repeat, typical subtype. IPR008271; Serine/threonine-protein kinase, active site. IPR011009; Protein kinase-like domain. IPR013210; Leucine-rich repeat-containing N-terminal, type 2. IPR017441; Protein kinase, ATP binding site. IPR017442; Ser…	KEGG best hit: ath:AT5G20480	KEGG best hit desc: EFR; EFR (EF-TU RECEPTOR); ATP binding / kinase/ protein serine/threonine kinase; K13428 LRR receptor-like serine/threonine-protein kinase EFR [EC:2.7.11.1]	sp|C0LGP4; Q8VZM3; Q9SN81|RecName: Full=Probable LRR receptor-like serine/threonine-protein kinase At3g47570;Flags: Precursor; OS=Arabidopsis thaliana (Mouse-ear cress). GN=OrderedLocusNames=At3g47570; ORFNames=F1P2.120; PE=2: Evidence at transcript level;	TrEMBL best hit: B9SUC9
364	Pbr011326.1	Chr17	21801919	21810333	Number of GOs: 5	GO: GO:0004672; protein kinase activity; Molecular Function. GO:0004674; protein serine/threonine kinase activity; Molecular Function. GO:0005515; protein binding; Molecular Function. GO:0005524; ATP binding; Molecular Function. GO:0006468; protein phosphorylation; Biological Process	Number of IPRs: 8	IPR: IPR000719; Protein kinase, catalytic domain. IPR001245; Serine-threonine/tyrosine-protein kinase. IPR001611; Leucine-rich repeat. IPR002290; Serine/threonine-protein kinase domain. IPR003591; Leucine-rich repeat, typical subtype. IPR011009; Protein kinase-like domain. IPR013210; Leucine-rich repeat-containing N-terminal, type 2. IPR020635; Tyrosine-protein kinase, catalytic domain	KEGG best hit: ath:AT5G20480	KEGG best hit desc: EFR; EFR (EF-TU RECEPTOR); ATP binding / kinase/ protein serine/threonine kinase; K13428 LRR receptor-like serine/threonine-protein kinase EFR [EC:2.7.11.1]	sp|C0LGP4; Q8VZM3; Q9SN81|RecName: Full=Probable LRR receptor-like serine/threonine-protein kinase At3g47570;Flags: Precursor; OS=Arabidopsis thaliana (Mouse-ear cress). GN=OrderedLocusNames=At3g47570; ORFNames=F1P2.120; PE=2: Evidence at transcript level;	TrEMBL best hit: B9N243
365	Pbr011327.1	Chr17	21798308	21798739	Number of GOs: 1	GO: GO:0005515; protein binding; Molecular Function	Number of IPRs: 1	IPR: IPR001849; Pleckstrin homology domain	KEGG best hit: tva:TVAG_047250	KEGG best hit desc: AGC family protein kinase; K08286 protein-serine/threonine kinase [EC:2.7.11.-]	sp|Q9ST43; O82386|RecName: Full=Pleckstrin homology domain-containing protein 1; OS=Arabidopsis thaliana (Mouse-ear cress). GN=Name=PH1; OrderedLocusNames=At2g29700; ORFNames=T27A16.20; PE=2: Evidence at transcript level;	TrEMBL best hit: C6T5R3
366	Pbr011328.1	Chr17	21792567	21797165	Number of GOs: 2	GO: GO:0009058; biosynthetic process; Biological Process. GO:0016833; oxo-acid-lyase activity; Molecular Function	Number of IPRs: 4	IPR: IPR005801; ADC synthase. IPR006805; Anthranilate synthase component I, N-terminal. IPR015890; Chorismate binding, C-terminal. IPR019999; Anthranilate synthase component I	KEGG best hit: rcu:RCOM_0592860	KEGG best hit desc: anthranilate synthase component I, putative (EC:4.1.3.27); K01657 anthranilate synthase component I [EC:4.1.3.27]	sp|P32068|RecName: Full=Anthranilate synthase alpha subunit 1, chloroplastic;AltName: Full=Anthranilate synthase component 1-1;AltName: Full=Anthranilate synthase component I-1;AltName: Full=Protein A-METHYL TRYPTOPHAN RESISTANT 1;AltName: Full=Protein JASMONATE-INDUCED DEFECTIVE LATERAL ROOT 1;AltName: Full=Protein TRYPTOPHAN BIOSYNTHESIS 5;AltName: Full=Protein WEAK ETHYLENE INSENSITIVE 2;Flags…	TrEMBL best hit: B9SLL9
367	Pbr011329.1	Chr17	21786789	21790265	Number of GOs: 2	GO: GO:0004222; metalloendopeptidase activity; Molecular Function. GO:0006508; proteolysis; Biological Process	Number of IPRs: 1	IPR: IPR008915; Peptidase M50	KEGG best hit: NA	KEGG best hit desc: NA	sp: NA	TrEMBL best hit: D7T4S2
368	Pbr011330.1	Chr17	21776970	21781034	Number of GOs: 0	GO: NA	Number of IPRs: 1	IPR: IPR013057; Amino acid transporter, transmembrane	KEGG best hit: pop:POPTR_822401	KEGG best hit desc: PtrAUX3; auxin influx carrier component; K13946 auxin influx carrier (AUX1 LAX family)	sp|Q9FEL7|RecName: Full=Auxin transporter-like protein 2;AltName: Full=AUX1-like protein 2;AltName: Full=MtLAX2; OS=Medicago truncatula (Barrel medic) (Medicago tribuloides). GN=Name=LAX2; PE=2: Evidence at transcript level;	TrEMBL best hit: Q5NDZ2
369	Pbr011331.1	Chr17	21768245	21768472	Number of GOs: 0	GO: NA	Number of IPRs: 0	IPR: NA	KEGG best hit: NA	KEGG best hit desc: NA	sp: NA	TrEMBL best hit: NA
370	Pbr011332.1	Chr17	21764572	21767332	Number of GOs: 5	GO: GO:0003735; structural constituent of ribosome; Molecular Function. GO:0005622; intracellular; Cellular Component. GO:0005840; ribosome; Cellular Component. GO:0006414; translational elongation; Biological Process. GO:0042254; ribosome biogenesis; Biological Process	Number of IPRs: 2	IPR: IPR001790; Ribosomal protein L10/acidic P0. IPR001813; Ribosomal protein 60S	KEGG best hit: vvi:100250067	KEGG best hit desc: hypothetical protein LOC100250067; K02941 large subunit ribosomal protein LP0	sp|P50346|RecName: Full=60S acidic ribosomal protein P0; OS=Glycine max (Soybean) (Glycine hispida). GN= PE=2: Evidence at transcript level;	TrEMBL best hit: F6HC03
371	Pbr011333.1	Chr17	21753369	21754984	Number of GOs: 0	GO: NA	Number of IPRs: 2	IPR: IPR009743; Hs1pro-1, C-terminal. IPR009869; Hs1pro-1, N-terminal	KEGG best hit: NA	KEGG best hit desc: NA	sp|O04203; Q8GUL9; Q8LB61|RecName: Full=Nematode resistance protein-like HSPRO2;AltName: Full=AKINbetagamma-interacting protein 2;AltName: Full=Ortholog of sugar beet HS1 PRO-1 protein 2;AltName: Full=Protein Hs1pro-2; OS=Arabidopsis thaliana (Mouse-ear cress). GN=Name=HSPRO2; OrderedLocusNames=At2g40000; ORFNames=T28M21.16; PE=1: Evidence at protein level;	TrEMBL best hit: B9SLK3
372	Pbr011334.1	Chr17	21751110	21751436	Number of GOs: 0	GO: NA	Number of IPRs: 0	IPR: NA	KEGG best hit: NA	KEGG best hit desc: NA	sp: NA	TrEMBL best hit: NA
373	Pbr011335.1	Chr17	21741715	21745561	Number of GOs: 0	GO: NA	Number of IPRs: 0	IPR: NA	KEGG best hit: NA	KEGG best hit desc: NA	sp: NA	TrEMBL best hit: B9HSR4
374	Pbr011336.1	Chr17	21729046	21730717	Number of GOs: 3	GO: GO:0005215; transporter activity; Molecular Function. GO:0006810; transport; Biological Process. GO:0016020; membrane; Cellular Component	Number of IPRs: 3	IPR: IPR000425; Major intrinsic protein. IPR022357; Major intrinsic protein, conserved site. IPR023271; Aquaporin-like	KEGG best hit: ath:AT4G00430	KEGG best hit desc: PIP1;4; PIP1;4 (PLASMA MEMBRANE INTRINSIC PROTEIN 1;4); water channel; K09872 aquaporin PIP	sp|Q39196; O23059; O23829|RecName: Full=Probable aquaporin PIP1-4;AltName: Full=Plasma membrane intrinsic protein 1-4;AltName: Full=Transmembrane protein C; OS=Arabidopsis thaliana (Mouse-ear cress). GN=Name=PIP1.4; Synonyms=TMPC; OrderedLocusNames=At4g00430;ORFNames=A_IG005I10.2, F5I10.2; PE=1: Evidence at protein level;	TrEMBL best hit: Q9AVB4
375	Pbr011337.1	Chr17	21724646	21727221	Number of GOs: 1	GO: GO:0005515; protein binding; Molecular Function	Number of IPRs: 1	IPR: IPR000555; Mov34/MPN/PAD-1	KEGG best hit: rcu:RCOM_0592110	KEGG best hit desc: eukaryotic translation initiation factor 3f, eif3f, putative; K03249 translation initiation factor eIF-3 subunit 5	sp|O04202|RecName: Full=Eukaryotic translation initiation factor 3 subunit F {ECO:0000255|HAMAP-Rule:MF_03005};AltName: Full=eIF-3-epsilon {ECO:0000255|HAMAP-Rule:MF_03005};AltName: Full=eIF3 p32 subunit; OS=Arabidopsis thaliana (Mouse-ear cress). GN=Name=TIF3F1; OrderedLocusNames=At2g39990; ORFNames=T29M21.15; PE=1: Evidence at protein level;	TrEMBL best hit: B9SLJ5
376	Pbr011338.1	Chr17	21716547	21717805	Number of GOs: 0	GO: NA	Number of IPRs: 0	IPR: NA	KEGG best hit: NA	KEGG best hit desc: NA	sp: NA	TrEMBL best hit: B8ASU3
377	Pbr011339.1	Chr17	21710763	21711474	Number of GOs: 4	GO: GO:0003700; sequence-specific DNA binding transcription factor activity; Molecular Function. GO:0005515; protein binding; Molecular Function. GO:0006355; regulation of transcription, DNA-dependent; Biological Process. GO:0043565; sequence-specific DNA binding; Molecular Function	Number of IPRs: 2	IPR: IPR001356; Homeobox. IPR009057; Homeodomain-like	KEGG best hit: NA	KEGG best hit desc: NA	sp|Q8H1D2; Q9C775|RecName: Full=WUSCHEL-related homeobox 5; OS=Arabidopsis thaliana (Mouse-ear cress). GN=Name=WOX5; OrderedLocusNames=At3g11260; ORFNames=F11B9.18; PE=2: Evidence at transcript level;	TrEMBL best hit: B9SLJ4
378	Pbr011340.1	Chr17	21705019	21708729	Number of GOs: 1	GO: GO:0005515; protein binding; Molecular Function	Number of IPRs: 1	IPR: IPR000555; Mov34/MPN/PAD-1	KEGG best hit: pop:POPTR_820395	KEGG best hit desc: hypothetical protein; K03038 26S proteasome regulatory subunit N8	sp|O24412; Q6EMB3|RecName: Full=26S proteasome non-ATPase regulatory subunit 7 homolog A;AltName: Full=26S proteasome regulatory subunit RPN8a;AltName: Full=Protein ASYMMETRIC LEAVES ENHANCER 3;AltName: Full=Protein MOV34; OS=Arabidopsis thaliana (Mouse-ear cress). GN=Name=RPN8A; Synonyms=AE3, MOV34; OrderedLocusNames=At5g05780;ORFNames=MJJ3.19; PE=1: Evidence at protein level;	TrEMBL best hit: B9HHL6
379	Pbr011341.1	Chr17	21703603	21704603	Number of GOs: 0	GO: NA	Number of IPRs: 1	IPR: IPR000782; FAS1 domain	KEGG best hit: NA	KEGG best hit desc: NA	sp: NA	TrEMBL best hit: B9SLJ2
380	Pbr011342.2	Chr17	21701316	21702428	Number of GOs: 1	GO: GO:0016747; transferase activity, transferring acyl groups other than amino-acyl groups; Molecular Function	Number of IPRs: 1	IPR: IPR003480; Transferase	KEGG best hit: sbi:SORBI_06g021640	KEGG best hit desc: hypothetical protein; K13065 shikimate O-hydroxycinnamoyltransferase [EC:2.3.1.133]	sp|Q9SND9|RecName: Full=Uncharacterized acetyltransferase At3g50280; OS=Arabidopsis thaliana (Mouse-ear cress). GN=OrderedLocusNames=At3g50280; ORFNames=F11C1.120; PE=3: Inferred from homology;	TrEMBL best hit: B9SLJ1
381	Pbr011343.1	Chr17	21680952	21681969	Number of GOs: 1	GO: GO:0005515; protein binding; Molecular Function	Number of IPRs: 1	IPR: IPR008973; C2 calcium/lipid-binding domain, CaLB	KEGG best hit: NA	KEGG best hit desc: NA	sp: NA	TrEMBL best hit: B9SLI7
382	Pbr011344.1	Chr17	21677020	21677553	Number of GOs: 0	GO: NA	Number of IPRs: 0	IPR: NA	KEGG best hit: NA	KEGG best hit desc: NA	sp: NA	TrEMBL best hit: B9SLI6
383	Pbr011345.1	Chr17	21673013	21673375	Number of GOs: 0	GO: NA	Number of IPRs: 0	IPR: NA	KEGG best hit: NA	KEGG best hit desc: NA	sp: NA	TrEMBL best hit: B9SLI6
384	Pbr011346.1	Chr17	21652763	21656755	Number of GOs: 0	GO: NA	Number of IPRs: 2	IPR: IPR018108; Mitochondrial substrate/solute carrier. IPR023395; Mitochondrial carrier domain	KEGG best hit: rcu:RCOM_0591310	KEGG best hit desc: peroxisomal membrane protein pmp34, putative; K13354 solute carrier family 25 member 17	sp|Q76P23; Q55A24|RecName: Full=Mitochondrial substrate carrier family protein Q;AltName: Full=Solute carrier family 25 member 17 homolog; OS=Dictyostelium discoideum (Slime mold). GN=Name=mcfQ; Synonyms=slc25a17; ORFNames=DDB_G0272346; PE=2: Evidence at transcript level;	TrEMBL best hit: B9SLI5
385	Pbr011347.1	Chr17	21648612	21651060	Number of GOs: 4	GO: GO:0005787; signal peptidase complex; Cellular Component. GO:0006465; signal peptide processing; Biological Process. GO:0008233; peptidase activity; Molecular Function. GO:0016021; integral to membrane; Cellular Component	Number of IPRs: 1	IPR: IPR009582; Signal peptidase complex subunit 2	KEGG best hit: pop:POPTR_724536	KEGG best hit desc: hypothetical protein; K12947 signal peptidase complex subunit 2 [EC:3.4.-.-]	sp|P58684|RecName: Full=Probable signal peptidase complex subunit 2;AltName: Full=Microsomal signal peptidase 25 kDa subunit; OS=Arabidopsis thaliana (Mouse-ear cress). GN=OrderedLocusNames=At2g39960; ORFNames=T28M21.12; PE=2: Evidence at transcript level;	TrEMBL best hit: C6SW16
386	Pbr011348.1	Chr17	21640280	21646249	Number of GOs: 0	GO: NA	Number of IPRs: 0	IPR: NA	KEGG best hit: NA	KEGG best hit desc: NA	sp: NA	TrEMBL best hit: F6HNL7
387	Pbr011349.1	Chr17	21634636	21637429	Number of GOs: 0	GO: NA	Number of IPRs: 0	IPR: NA	KEGG best hit: vvi:100254771	KEGG best hit desc: hypothetical protein LOC100254771; K13463 coronatine-insensitive protein 1	sp|O04197; B2BD84|RecName: Full=Coronatine-insensitive protein 1;AltName: Full=COI-1;AltName: Full=F-box/LRR-repeat protein 2; OS=Arabidopsis thaliana (Mouse-ear cress). GN=Name=COI1; Synonyms=FBL2; OrderedLocusNames=At2g39940;ORFNames=T28M21.10; PE=1: Evidence at protein level;	TrEMBL best hit: D7TMG9
388	Pbr011350.1	Chr17	21617527	21620610	Number of GOs: 0	GO: NA	Number of IPRs: 0	IPR: NA	KEGG best hit: vvi:100254771	KEGG best hit desc: hypothetical protein LOC100254771; K13463 coronatine-insensitive protein 1	sp|O04197; B2BD84|RecName: Full=Coronatine-insensitive protein 1;AltName: Full=COI-1;AltName: Full=F-box/LRR-repeat protein 2; OS=Arabidopsis thaliana (Mouse-ear cress). GN=Name=COI1; Synonyms=FBL2; OrderedLocusNames=At2g39940;ORFNames=T28M21.10; PE=1: Evidence at protein level;	TrEMBL best hit: D7TMG9
389	Pbr011351.1	Chr17	21607621	21609089	Number of GOs: 2	GO: GO:0003677; DNA binding; Molecular Function. GO:0005515; protein binding; Molecular Function	Number of IPRs: 5	IPR: IPR001005; SANT domain, DNA binding. IPR009057; Homeodomain-like. IPR014778; Myb, DNA-binding. IPR017877; MYB-like. IPR017930; Transcription regulator HTH, Myb-type, DNA-binding	KEGG best hit: hsa:27000	KEGG best hit desc: DNAJC2, MPHOSPH11, MPP11, ZRF1, ZUO1; DnaJ (Hsp40) homolog, subfamily C, member 2; K09522 DnaJ homolog subfamily C member 2	sp|Q2V9B0|RecName: Full=Transcription factor MYB1R1;AltName: Full=Myb-related protein R1 {ECO:0000303|PubMed:21030505}; OS=Solanum tuberosum (Potato). GN= PE=2: Evidence at transcript level;	TrEMBL best hit: D9ZJ70
390	Pbr011352.1	Chr17	21597638	21600387	Number of GOs: 3	GO: GO:0005507; copper ion binding; Molecular Function. GO:0016491; oxidoreductase activity; Molecular Function. GO:0055114; oxidation-reduction process; Biological Process	Number of IPRs: 5	IPR: IPR001117; Multicopper oxidase, type 1. IPR002355; Multicopper oxidase, copper-binding site. IPR008972; Cupredoxin. IPR011706; Multicopper oxidase, type 2. IPR011707; Multicopper oxidase, type 3	KEGG best hit: rcu:RCOM_0657480	KEGG best hit desc: l-ascorbate oxidase, putative (EC:1.10.3.3); K00423 L-ascorbate oxidase [EC:1.10.3.3]	sp|Q0IQU1; Q53NW2|RecName: Full=Laccase-22;AltName: Full=Benzenediol:oxygen oxidoreductase 22;AltName: Full=Diphenol oxidase 22;AltName: Full=Urishiol oxidase 22;Flags: Precursor; OS=Oryza sativa subsp. japonica (Rice). GN=Name=LAC22; OrderedLocusNames=Os11g0708100, LOC_Os11g48060;ORFNames=OsJ_033548; PE=2: Evidence at transcript level;	TrEMBL best hit: B9HT10
391	Pbr011353.1	Chr17	21591970	21594055	Number of GOs: 2	GO: GO:0005975; carbohydrate metabolic process; Biological Process. GO:0042578; phosphoric ester hydrolase activity; Molecular Function	Number of IPRs: 3	IPR: IPR000146; Fructose-1,6-bisphosphatase class 1/Sedoheputulose-1,7-bisphosphatase. IPR020548; Fructose-1,6-bisphosphatase, active site. IPR023079; Sedoheptulose-1,7-bisphosphatase	KEGG best hit: pop:POPTR_820389	KEGG best hit desc: sedoheptulose-bisphosphatase (EC:3.1.3.37); K01100 sedoheptulose-bisphosphatase [EC:3.1.3.37]	sp|P46283; Q940F8|RecName: Full=Sedoheptulose-1,7-bisphosphatase, chloroplastic;AltName: Full=SED(1,7)P2ase;AltName: Full=Sedoheptulose bisphosphatase;Flags: Precursor; OS=Arabidopsis thaliana (Mouse-ear cress). GN=OrderedLocusNames=At3g55800; ORFNames=F1I16_210; PE=2: Evidence at transcript level;	TrEMBL best hit: C5IU71
392	Pbr011354.1	Chr17	21587902	21589396	Number of GOs: 1	GO: GO:0003993; acid phosphatase activity; Molecular Function	Number of IPRs: 1	IPR: IPR005519; Acid phosphatase (Class B)	KEGG best hit: osa:4332737	KEGG best hit desc: Os03g0332500; K02866 large subunit ribosomal protein L10e	sp|O04195|RecName: Full=Uncharacterized protein At2g39920; OS=Arabidopsis thaliana (Mouse-ear cress). GN=OrderedLocusNames=At2g39920; ORFNames=T28M21.8; PE=2: Evidence at transcript level;	TrEMBL best hit: D7TMH5
393	Pbr011355.1	Chr17	21586033	21587594	Number of GOs: 0	GO: NA	Number of IPRs: 0	IPR: NA	KEGG best hit: NA	KEGG best hit desc: NA	sp: NA	TrEMBL best hit: Q9FFJ8
394	Pbr011356.1	Chr17	21582258	21583301	Number of GOs: 0	GO: NA	Number of IPRs: 0	IPR: NA	KEGG best hit: NA	KEGG best hit desc: NA	sp: NA	TrEMBL best hit: NA
395	Pbr011357.1	Chr17	21578942	21581503	Number of GOs: 1	GO: GO:0005488; binding; Molecular Function	Number of IPRs: 2	IPR: IPR016024; Armadillo-type fold. IPR018870; Protein of unknown function DUF2454	KEGG best hit: NA	KEGG best hit desc: NA	sp|Q8GXP4; O04194|RecName: Full=Uncharacterized protein At2g39910; OS=Arabidopsis thaliana (Mouse-ear cress). GN=OrderedLocusNames=At2g39910; ORFNames=T28M21.7; PE=2: Evidence at transcript level;	TrEMBL best hit: B9SWP0
396	Pbr011358.1	Chr17	21574104	21576614	Number of GOs: 1	GO: GO:0008270; zinc ion binding; Molecular Function	Number of IPRs: 1	IPR: IPR001781; Zinc finger, LIM-type	KEGG best hit: sbi:SORBI_01g040050	KEGG best hit desc: hypothetical protein; K09377 cysteine and glycine-rich protein	sp|P29675|RecName: Full=Pollen-specific protein SF3; OS=Helianthus annuus (Common sunflower). GN=Name=SF3; PE=2: Evidence at transcript level;	TrEMBL best hit: A5BSA7
397	Pbr011359.1	Chr17	21572286	21573016	Number of GOs: 4	GO: GO:0003677; DNA binding; Molecular Function. GO:0006275; regulation of DNA replication; Biological Process. GO:0030337; DNA polymerase processivity factor activity; Molecular Function. GO:0043626; PCNA complex; Cellular Component	Number of IPRs: 2	IPR: IPR000730; Proliferating cell nuclear antigen, PCNA. IPR022649; Proliferating cell nuclear antigen, PCNA, C-terminal	KEGG best hit: rcu:RCOM_0731080	KEGG best hit desc: proliferating cell nuclear antigen, putative; K04802 proliferating cell nuclear antigen	sp|Q00268|RecName: Full=Proliferating cell nuclear antigen;AltName: Full=Cyclin; OS=Daucus carota (Wild carrot). GN= PE=3: Inferred from homology;	TrEMBL best hit: B9S374
398	Pbr011360.1	Chr17	21568745	21571797	Number of GOs: 0	GO: NA	Number of IPRs: 1	IPR: IPR004853; Domain of unknown function DUF250	KEGG best hit: pon:100447505	KEGG best hit desc: cell division protein kinase 11B-like; K08818 cell division cycle 2-like [EC:2.7.11.22]	sp|Q5XF09; Q9C770|RecName: Full=Probable sugar phosphate/phosphate translocator At3g11320; OS=Arabidopsis thaliana (Mouse-ear cress). GN=OrderedLocusNames=At3g11320; ORFNames=F11B9.28; PE=2: Evidence at transcript level;	TrEMBL best hit: A5BSA8
399	Pbr011361.1	Chr17	21555668	21557553	Number of GOs: 4	GO: GO:0003735; structural constituent of ribosome; Molecular Function. GO:0005622; intracellular; Cellular Component. GO:0005840; ribosome; Cellular Component. GO:0006412; translation; Biological Process	Number of IPRs: 3	IPR: IPR001780; Ribosomal protein L35A. IPR009000; Translation elongation/initiation factor/Ribosomal, beta-barrel. IPR018266; Ribosomal protein L35Ae, conserved site	KEGG best hit: pop:POPTR_833785	KEGG best hit desc: hypothetical protein; K02917 large subunit ribosomal protein L35Ae	sp|Q9C912|RecName: Full=60S ribosomal protein L35a-3; OS=Arabidopsis thaliana (Mouse-ear cress). GN=Name=RPL35AC; OrderedLocusNames=At1g74270; ORFNames=F1O17.6; PE=3: Inferred from homology;	TrEMBL best hit: A9PB30
400	Pbr011362.1	Chr17	21551923	21554301	Number of GOs: 0	GO: NA	Number of IPRs: 1	IPR: IPR019378; GDP-fucose protein O-fucosyltransferase	KEGG best hit: NA	KEGG best hit desc: NA	sp|Q8W486; Q56ZD6; Q9MAT9|RecName: Full=Uncharacterized protein At1g04910; OS=Arabidopsis thaliana (Mouse-ear cress). GN=OrderedLocusNames=At1g04910; ORFNames=F13M7.10; PE=2: Evidence at transcript level;	TrEMBL best hit: B9SWN7
401	Pbr011363.1	Chr17	21548650	21551337	Number of GOs: 0	GO: NA	Number of IPRs: 1	IPR: IPR013880; Yos1-like	KEGG best hit: NA	KEGG best hit desc: NA	sp|Q3B8G7|RecName: Full=Immediate early response 3-interacting protein 1; OS=Xenopus laevis (African clawed frog). GN=Name=ier3ip1 {ECO:0000250|UniProtKB:Q9Y5U9}; PE=3: Inferred from homology;	TrEMBL best hit: B9HHJ9
402	Pbr011364.2	Chr17	21545712	21548305	Number of GOs: 0	GO: NA	Number of IPRs: 1	IPR: IPR013057; Amino acid transporter, transmembrane	KEGG best hit: ppp:PHYPADRAFT_144039	KEGG best hit desc: hypothetical protein; K14209 solute carrier family 36 (proton-coupled amino acid transporter), member 1	sp|Q9FKS8; O24405; Q3E8J8|RecName: Full=Lysine histidine transporter 1; OS=Arabidopsis thaliana (Mouse-ear cress). GN=Name=LHT1; OrderedLocusNames=At5g40780; ORFNames=K1B16.3; PE=1: Evidence at protein level;	TrEMBL best hit: B9HT23
403	Pbr011365.1	Chr17	21541587	21542647	Number of GOs: 0	GO: NA	Number of IPRs: 0	IPR: NA	KEGG best hit: NA	KEGG best hit desc: NA	sp: NA	TrEMBL best hit: A9P8G5
404	Pbr011366.1	Chr17	21538176	21539913	Number of GOs: 1	GO: GO:0005488; binding; Molecular Function	Number of IPRs: 2	IPR: IPR001220; Legume lectin, beta chain. IPR008985; Concanavalin A-like lectin/glucanase	KEGG best hit: NA	KEGG best hit desc: NA	sp|O81292|RecName: Full=L-type lectin-domain containing receptor kinase IV.3;Flags: Precursor; OS=Arabidopsis thaliana (Mouse-ear cress). GN=Name=LECRK43; OrderedLocusNames=At4g02410; ORFNames=T14P8.3; PE=2: Evidence at transcript level;	TrEMBL best hit: F6HNM5
405	Pbr011367.1	Chr17	21509531	21510106	Number of GOs: 0	GO: NA	Number of IPRs: 0	IPR: NA	KEGG best hit: NA	KEGG best hit desc: NA	sp: NA	TrEMBL best hit: NA
406	Pbr011368.1	Chr17	21507831	21508852	Number of GOs: 0	GO: NA	Number of IPRs: 0	IPR: NA	KEGG best hit: NA	KEGG best hit desc: NA	sp: NA	TrEMBL best hit: F6H198
407	Pbr015600.1	Chr15	14970907	14975799	Number of GOs: 2	GO: GO:0004553; hydrolase activity, hydrolyzing O-glycosyl compounds; Molecular Function. GO:0005975; carbohydrate metabolic process; Biological Process	Number of IPRs: 4	IPR: IPR001944; Glycoside hydrolase, family 35. IPR008979; Galactose-binding domain-like. IPR017853; Glycoside hydrolase, superfamily. IPR019801; Glycoside hydrolase, family 35, conserved site	KEGG best hit: ath:AT3G52840	KEGG best hit desc: BGAL2; BGAL2 (beta-galactosidase 2); beta-galactosidase/ catalytic/ cation binding; K01190 beta-galactosidase [EC:3.2.1.23]	sp|P48981|RecName: Full=Beta-galactosidase;AltName: Full=Acid beta-galactosidase;AltName: Full=Exo-(1-->4)-beta-D-galactanase;Flags: Precursor; OS=Malus domestica (Apple) (Pyrus malus). GN= PE=1: Evidence at protein level;	TrEMBL best hit: Q9AYS1
408	Pbr015601.1	Chr15	14961487	14963160	Number of GOs: 0	GO: NA	Number of IPRs: 1	IPR: IPR002937; Amine oxidase	KEGG best hit: xla:432246	KEGG best hit desc: smox, MGC81392; spermine oxidase (EC:1.5.3.16); K12259 spermine oxidase [EC:1.5.3.16]	sp|Q9SU79|RecName: Full=Probable polyamine oxidase 5; OS=Arabidopsis thaliana (Mouse-ear cress). GN=Name=PAO5; OrderedLocusNames=At4g29720; ORFNames=T16L4.230; PE=2: Evidence at transcript level;	TrEMBL best hit: B9H8W8
409	Pbr015602.1	Chr15	14955213	14955854	Number of GOs: 0	GO: NA	Number of IPRs: 0	IPR: NA	KEGG best hit: NA	KEGG best hit desc: NA	sp: NA	TrEMBL best hit: B9RK68
410	Pbr015603.1	Chr15	14953229	14954652	Number of GOs: 0	GO: NA	Number of IPRs: 0	IPR: NA	KEGG best hit: NA	KEGG best hit desc: NA	sp: NA	TrEMBL best hit: NA
411	Pbr015604.3	Chr15	14936841	14941865	Number of GOs: 1	GO: GO:0005515; protein binding; Molecular Function	Number of IPRs: 6	IPR: IPR001680; WD40 repeat. IPR011046; WD40 repeat-like-containing domain. IPR017986; WD40-repeat-containing domain. IPR019781; WD40 repeat, subgroup. IPR019782; WD40 repeat 2. IPR022052; Histone-binding protein RBBP4	KEGG best hit: rcu:RCOM_1046940	KEGG best hit desc: WD-repeat protein, putative (EC:2.3.1.48); K10752 histone-binding protein RBBP4	sp|O22607; Q42322; Q42323; Q58T21; Q93VF7; Q9SLD1|RecName: Full=WD-40 repeat-containing protein MSI4;AltName: Full=Altered cold-responsive gene 1 protein; OS=Arabidopsis thaliana (Mouse-ear cress). GN=Name=MSI4; Synonyms=ACG1, FVE; OrderedLocusNames=At2g19520;ORFNames=F3P11.12; PE=1: Evidence at protein level;	TrEMBL best hit: Q52ZH8
412	Pbr015605.1	Chr15	14935530	14935715	Number of GOs: 5	GO: GO:0004497; monooxygenase activity; Molecular Function. GO:0005506; iron ion binding; Molecular Function. GO:0009055; electron carrier activity; Molecular Function. GO:0020037; heme binding; Molecular Function. GO:0055114; oxidation-reduction process; Biological Process	Number of IPRs: 2	IPR: IPR001128; Cytochrome P450. IPR002401; Cytochrome P450, E-class, group I	KEGG best hit: ath:AT3G26210	KEGG best hit desc: CYP71B23; electron carrier/ heme binding / iron ion binding / monooxygenase/ oxygen binding; K00517 [EC:1.14.-.-]	sp|Q42716|RecName: Full=Cytochrome P450 71A8; OS=Mentha piperita (Peppermint) (Mentha aquatica ? Mentha spicata). GN=Name=CYP71A8; PE=3: Inferred from homology;	TrEMBL best hit: D7SHG6
413	Pbr015606.1	Chr15	14932029	14935415	Number of GOs: 5	GO: GO:0004497; monooxygenase activity; Molecular Function. GO:0005506; iron ion binding; Molecular Function. GO:0009055; electron carrier activity; Molecular Function. GO:0020037; heme binding; Molecular Function. GO:0055114; oxidation-reduction process; Biological Process	Number of IPRs: 2	IPR: IPR001128; Cytochrome P450. IPR002401; Cytochrome P450, E-class, group I	KEGG best hit: ath:AT5G24960	KEGG best hit desc: CYP71A14; electron carrier/ heme binding / iron ion binding / monooxygenase/ oxygen binding; K00517 [EC:1.14.-.-]	sp|Q42716|RecName: Full=Cytochrome P450 71A8; OS=Mentha piperita (Peppermint) (Mentha aquatica ? Mentha spicata). GN=Name=CYP71A8; PE=3: Inferred from homology;	TrEMBL best hit: A5B9L0
414	Pbr015607.1	Chr15	14924029	14930998	Number of GOs: 4	GO: GO:0004672; protein kinase activity; Molecular Function. GO:0004674; protein serine/threonine kinase activity; Molecular Function. GO:0005524; ATP binding; Molecular Function. GO:0006468; protein phosphorylation; Biological Process	Number of IPRs: 7	IPR: IPR000719; Protein kinase, catalytic domain. IPR001245; Serine-threonine/tyrosine-protein kinase. IPR002290; Serine/threonine-protein kinase domain. IPR008271; Serine/threonine-protein kinase, active site. IPR011009; Protein kinase-like domain. IPR017441; Protein kinase, ATP binding site. IPR020635; Tyrosine-protein kinase, catalytic domain	KEGG best hit: pop:POPTR_548061	KEGG best hit desc: serine/threonine protein kinase PBS1; K13430 serine/threonine-protein kinase PBS1 [EC:2.7.11.1]	sp|Q8RWW0; Q9SK72|RecName: Full=Receptor-like serine/threonine-protein kinase ALE2;AltName: Full=Protein ABNORMAL LEAF SHAPE 2;Flags: Precursor; OS=Arabidopsis thaliana (Mouse-ear cress). GN=Name=ALE2; OrderedLocusNames=At2g20300; ORFNames=F11A3.15; PE=1: Evidence at protein level;	TrEMBL best hit: B9RK70
415	Pbr015608.1	Chr15	14915307	14918723	Number of GOs: 3	GO: GO:0003676; nucleic acid binding; Molecular Function. GO:0003824; catalytic activity; Molecular Function. GO:0008270; zinc ion binding; Molecular Function	Number of IPRs: 4	IPR: IPR000571; Zinc finger, CCCH-type. IPR006767; Cwf19-like protein, C-terminal domain-2. IPR006768; Cwf19-like, C-terminal domain-1. IPR011146; Histidine triad-like motif	KEGG best hit: NA	KEGG best hit desc: NA	sp|Q84WU9; Q9LTT0|RecName: Full=Zinc finger CCCH domain-containing protein 64; OS=Arabidopsis thaliana (Mouse-ear cress). GN=OrderedLocusNames=At5g56900; ORFNames=MHM17.1; PE=2: Evidence at transcript level;	TrEMBL best hit: B9RK71
416	Pbr015609.1	Chr15	14902079	14903117	Number of GOs: 0	GO: NA	Number of IPRs: 1	IPR: IPR008480; Protein of unknown function DUF761, plant	KEGG best hit: NA	KEGG best hit desc: NA	sp: NA	TrEMBL best hit: Q9FGR3
417	Pbr015610.1	Chr15	14900452	14901025	Number of GOs: 4	GO: GO:0005524; ATP binding; Molecular Function. GO:0006457; protein folding; Biological Process. GO:0006950; response to stress; Biological Process. GO:0051082; unfolded protein binding; Molecular Function	Number of IPRs: 2	IPR: IPR001404; Heat shock protein Hsp90. IPR003594; ATPase-like, ATP-binding domain	KEGG best hit: pop:POPTR_556104	KEGG best hit desc: hypothetical protein; K04079 molecular chaperone HtpG	sp|P51819|RecName: Full=Heat shock protein 83; OS=Ipomoea nil (Japanese morning glory) (Pharbitis nil). GN=Name=HSP83A; PE=2: Evidence at transcript level;	TrEMBL best hit: B9H3L5
418	Pbr015611.1	Chr15	14887278	14887937	Number of GOs: 0	GO: NA	Number of IPRs: 1	IPR: IPR004883; Lateral organ boundaries, LOB	KEGG best hit: vvi:100262205	KEGG best hit desc: hypothetical protein LOC100262205; K01955 carbamoyl-phosphate synthase large subunit [EC:6.3.5.5]	sp|Q9LRW1; B7XG84|RecName: Full=LOB domain-containing protein 22;AltName: Full=ASYMMETRIC LEAVES 2-like protein 30; OS=Arabidopsis thaliana (Mouse-ear cress). GN=Name=LBD22; Synonyms=ASL30; OrderedLocusNames=At3g13850;ORFNames=MCP4.8; PE=2: Evidence at transcript level;	TrEMBL best hit: D7L292
419	Pbr015612.1	Chr15	14883875	14884529	Number of GOs: 0	GO: NA	Number of IPRs: 1	IPR: IPR004883; Lateral organ boundaries, LOB	KEGG best hit: vvi:100262205	KEGG best hit desc: hypothetical protein LOC100262205; K01955 carbamoyl-phosphate synthase large subunit [EC:6.3.5.5]	sp|Q9LRW1; B7XG84|RecName: Full=LOB domain-containing protein 22;AltName: Full=ASYMMETRIC LEAVES 2-like protein 30; OS=Arabidopsis thaliana (Mouse-ear cress). GN=Name=LBD22; Synonyms=ASL30; OrderedLocusNames=At3g13850;ORFNames=MCP4.8; PE=2: Evidence at transcript level;	TrEMBL best hit: B9MWT1
420	Pbr015613.1	Chr15	14878282	14878975	Number of GOs: 0	GO: NA	Number of IPRs: 1	IPR: IPR004883; Lateral organ boundaries, LOB	KEGG best hit: vvi:100262205	KEGG best hit desc: hypothetical protein LOC100262205; K01955 carbamoyl-phosphate synthase large subunit [EC:6.3.5.5]	sp|Q9LRW1; B7XG84|RecName: Full=LOB domain-containing protein 22;AltName: Full=ASYMMETRIC LEAVES 2-like protein 30; OS=Arabidopsis thaliana (Mouse-ear cress). GN=Name=LBD22; Synonyms=ASL30; OrderedLocusNames=At3g13850;ORFNames=MCP4.8; PE=2: Evidence at transcript level;	TrEMBL best hit: D7L292
421	Pbr015614.1	Chr15	14871348	14874099	Number of GOs: 2	GO: GO:0003743; translation initiation factor activity; Molecular Function. GO:0006413; translational initiation; Biological Process	Number of IPRs: 1	IPR: IPR001950; Translation initiation factor SUI1	KEGG best hit: NA	KEGG best hit desc: NA	sp|O42929|RecName: Full=Translation machinery-associated protein 22;AltName: Full=Density-regulated protein homolog; OS=Schizosaccharomyces pombe (strain 972 / ATCC 24843) (Fission yeast). GN=Name=tma22; ORFNames=SPBC16C6.05; PE=3: Inferred from homology;	TrEMBL best hit: C6T0J0
422	Pbr015615.1	Chr15	14866602	14869453	Number of GOs: 6	GO: GO:0003824; catalytic activity; Molecular Function. GO:0009690; cytokinin metabolic process; Biological Process. GO:0016491; oxidoreductase activity; Molecular Function. GO:0019139; cytokinin dehydrogenase activity; Molecular Function. GO:0050660; flavin adenine dinucleotide binding; Molecular Function. GO:0055114; oxidation-reduction process; Biological Process	Number of IPRs: 4	IPR: IPR006094; FAD linked oxidase, N-terminal. IPR015345; Cytokinin dehydrogenase 1, FAD/cytokinin binding domain. IPR016164; FAD-linked oxidase-like, C-terminal. IPR016166; FAD-binding, type 2	KEGG best hit: pop:POPTR_762685	KEGG best hit desc: cytokinin oxidase (EC:1.5.99.12); K00279 cytokinin dehydrogenase [EC:1.5.99.12]	sp|Q9FUJ2; Q9SU77|RecName: Full=Cytokinin dehydrogenase 4;AltName: Full=Cytokinin oxidase 4;Flags: Precursor; OS=Arabidopsis thaliana (Mouse-ear cress). GN=Name=CKX4; OrderedLocusNames=At4g29740; ORFNames=T16L4.250; PE=1: Evidence at protein level;	TrEMBL best hit: B9H8X5
423	Pbr015616.1	Chr15	14861437	14862907	Number of GOs: 0	GO: NA	Number of IPRs: 0	IPR: NA	KEGG best hit: NA	KEGG best hit desc: NA	sp: NA	TrEMBL best hit: NA
424	Pbr015617.1	Chr15	14847873	14850195	Number of GOs: 6	GO: GO:0003824; catalytic activity; Molecular Function. GO:0009690; cytokinin metabolic process; Biological Process. GO:0016491; oxidoreductase activity; Molecular Function. GO:0019139; cytokinin dehydrogenase activity; Molecular Function. GO:0050660; flavin adenine dinucleotide binding; Molecular Function. GO:0055114; oxidation-reduction process; Biological Process	Number of IPRs: 5	IPR: IPR006093; Oxygen oxidoreductase covalent FAD-binding site. IPR006094; FAD linked oxidase, N-terminal. IPR015345; Cytokinin dehydrogenase 1, FAD/cytokinin binding domain. IPR016164; FAD-linked oxidase-like, C-terminal. IPR016166; FAD-binding, type 2	KEGG best hit: pop:POPTR_762685	KEGG best hit desc: cytokinin oxidase (EC:1.5.99.12); K00279 cytokinin dehydrogenase [EC:1.5.99.12]	sp|Q9LTS3|RecName: Full=Cytokinin dehydrogenase 3;AltName: Full=Cytokinin oxidase 3;Flags: Precursor; OS=Arabidopsis thaliana (Mouse-ear cress). GN=Name=CKX3; OrderedLocusNames=At5g56970; ORFNames=MHM17.8; PE=1: Evidence at protein level;	TrEMBL best hit: B9H8X5
425	Pbr015618.1	Chr15	14837937	14841765	Number of GOs: 1	GO: GO:0003723; RNA binding; Molecular Function	Number of IPRs: 1	IPR: IPR001890; RNA-binding, CRM domain	KEGG best hit: NA	KEGG best hit desc: NA	sp|Q9FYT6|RecName: Full=Chloroplastic group IIA intron splicing facilitator CRS1, chloroplastic;AltName: Full=Chloroplastic RNA splicing factor 1;AltName: Full=Protein CHLOROPLAST RNA SPLICING 1;Flags: Precursor; OS=Zea mays (Maize). GN=Name=CRS1; PE=1: Evidence at protein level;	TrEMBL best hit: B9H8U8
426	Pbr015619.1	Chr15	14834200	14835913	Number of GOs: 4	GO: GO:0003677; DNA binding; Molecular Function. GO:0003899; DNA-directed RNA polymerase activity; Molecular Function. GO:0005634; nucleus; Cellular Component. GO:0006350; transcription; Biological Process	Number of IPRs: 3	IPR: IPR000783; RNA polymerase, subunit H/Rpb5 C-terminal. IPR005571; RNA polymerase, Rpb5, N-terminal. IPR020608; RNA polymerase, subunit H/Rpb5, conserved site	KEGG best hit: pop:POPTR_828412	KEGG best hit desc: hypothetical protein; K03013 DNA-directed RNA polymerases I, II, and III subunit RPABC1	sp|B0BNE2|RecName: Full=DNA-directed RNA polymerases I, II, and III subunit RPABC1;AltName: Full=DNA-directed RNA polymerase II subunit E;AltName: Full=RPB5 homolog; OS=Rattus norvegicus (Rat). GN=Name=Polr2e; PE=2: Evidence at transcript level;	TrEMBL best hit: B9N7D1
427	Pbr015620.1	Chr15	14831830	14833767	Number of GOs: 0	GO: NA	Number of IPRs: 1	IPR: IPR014940; BAAT/Acyl-CoA thioester hydrolase C-terminal	KEGG best hit: rcu:RCOM_1047030	KEGG best hit desc: valacyclovir hydrolase, putative; K06889	sp|Q07379; D6VRT9|RecName: Full=Putative uncharacterized protein YDL057W; OS=Saccharomyces cerevisiae (strain ATCC 204508 / S288c) (Baker's yeast). GN=OrderedLocusNames=YDL057W; PE=4: Predicted;	TrEMBL best hit: B9RK77
428	Pbr015621.1	Chr15	14830400	14830788	Number of GOs: 0	GO: NA	Number of IPRs: 0	IPR: NA	KEGG best hit: pop:POPTR_729755	KEGG best hit desc: hypothetical protein; K06889	sp: NA	TrEMBL best hit: B9I859
429	Pbr015622.1	Chr15	14825971	14827332	Number of GOs: 0	GO: NA	Number of IPRs: 1	IPR: IPR004158; Protein of unknown function DUF247, plant	KEGG best hit: NA	KEGG best hit desc: NA	sp|Q9SD53; Q56YU5|RecName: Full=UPF0481 protein At3g47200; OS=Arabidopsis thaliana (Mouse-ear cress). GN=OrderedLocusNames=At3g47200; ORFNames=F13I12.250; PE=2: Evidence at transcript level;	TrEMBL best hit: B9S822
430	Pbr015623.1	Chr15	14819810	14820220	Number of GOs: 0	GO: NA	Number of IPRs: 0	IPR: NA	KEGG best hit: NA	KEGG best hit desc: NA	sp: NA	TrEMBL best hit: C6SX61
431	Pbr015624.1	Chr15	14814368	14817543	Number of GOs: 3	GO: GO:0005634; nucleus; Cellular Component. GO:0030528; transcription regulator activity; Molecular Function. GO:0045449; regulation of transcription; Biological Process	Number of IPRs: 2	IPR: IPR001092; Helix-loop-helix DNA-binding domain. IPR011598; Helix-loop-helix DNA-binding	KEGG best hit: ath:AT1G32640	KEGG best hit desc: MYC2; MYC2; DNA binding / transcription activator/ transcription factor; K13422 transcription factor MYC2	sp|Q9LTS4|RecName: Full=Putative transcription factor bHLH041;AltName: Full=Basic helix-loop-helix protein 41;AltName: Full=Transcription factor EN 51;AltName: Full=bHLH transcription factor bHLH041; OS=Arabidopsis thaliana (Mouse-ear cress). GN=Name=BHLH41; Synonyms=EN51; OrderedLocusNames=At5g56960;ORFNames=MHM17.7; PE=3: Inferred from homology;	TrEMBL best hit: D7TB65
432	Pbr015625.1	Chr15	14806050	14809434	Number of GOs: 8	GO: GO:0000166; nucleotide binding; Molecular Function. GO:0003677; DNA binding; Molecular Function. GO:0003697; single-stranded DNA binding; Molecular Function. GO:0005524; ATP binding; Molecular Function. GO:0006259; DNA metabolic process; Biological Process. GO:0006281; DNA repair; Biological Process. GO:0008094; DNA-dependent ATPase activity; Molecular Function. GO:0017111; nucleoside-triphos…	Number of IPRs: 6	IPR: IPR003593; ATPase, AAA+ type, core. IPR013765; DNA recombination and repair protein RecA. IPR020584; DNA recombination/repair protein RecA, conserved site. IPR020587; DNA recombination/repair protein RecA, monomer-monomer interface. IPR020588; DNA recombination/repair protein RecA/RadB, ATP-binding domain. IPR023400; DNA recombination and repair protein RecA, C-terminal	KEGG best hit: vvi:100257827	KEGG best hit desc: hypothetical protein LOC100257827; K03553 recombination protein RecA	sp|Q9ZUP2; A1L4V8|RecName: Full=DNA repair protein recA homolog 3, mitochondrial;AltName: Full=Recombinase A homolog 3;Flags: Precursor; OS=Arabidopsis thaliana (Mouse-ear cress). GN=OrderedLocusNames=At2g19490; ORFNames=F3P11.9; PE=2: Evidence at transcript level;	TrEMBL best hit: D7TB64
433	Pbr015626.1	Chr15	14801038	14804548	Number of GOs: 2	GO: GO:0005634; nucleus; Cellular Component. GO:0006334; nucleosome assembly; Biological Process	Number of IPRs: 1	IPR: IPR002164; Nucleosome assembly protein (NAP)	KEGG best hit: vvi:100267878	KEGG best hit desc: hypothetical protein LOC100267878; K11279 nucleosome assembly protein 1-like 1	sp|P78920|RecName: Full=Putative nucleosome assembly protein C2D10.11C; OS=Schizosaccharomyces pombe (strain 972 / ATCC 24843) (Fission yeast). GN=ORFNames=SPBC2D10.11c; PE=2: Evidence at transcript level;	TrEMBL best hit: D7TB63
434	Pbr015627.1	Chr15	14798336	14799996	Number of GOs: 4	GO: GO:0003735; structural constituent of ribosome; Molecular Function. GO:0005622; intracellular; Cellular Component. GO:0005840; ribosome; Cellular Component. GO:0006412; translation; Biological Process	Number of IPRs: 1	IPR: IPR000307; Ribosomal protein S16	KEGG best hit: ath:AT4G34620	KEGG best hit desc: SSR16; SSR16 (SMALL SUBUNIT RIBOSOMAL PROTEIN 16); structural constituent of ribosome; K02959 small subunit ribosomal protein S16	sp|Q16AN8|RecName: Full=30S ribosomal protein S16 {ECO:0000255|HAMAP-Rule:MF_00385}; OS=Roseobacter denitrificans (strain ATCC 33942 / OCh 114) (Erythrobactersp. (strain OCh 114)) (Roseobacter denitrificans). GN=Name=rpsP {ECO:0000255|HAMAP-Rule:MF_00385};OrderedLocusNames=RD1_1311; PE=3: Inferred from homology;	TrEMBL best hit: C6SXD4
435	Pbr015628.1	Chr15	14791336	14795348	Number of GOs: 2	GO: GO:0003676; nucleic acid binding; Molecular Function. GO:0008270; zinc ion binding; Molecular Function	Number of IPRs: 1	IPR: IPR000571; Zinc finger, CCCH-type	KEGG best hit: pno:SNOG_04721	KEGG best hit desc: hypothetical protein; K14404 cleavage and polyadenylation specificity factor subunit 4	sp|Q9LTS7|RecName: Full=Zinc finger CCCH domain-containing protein 65;AltName: Full=Protein EMBRYO DEFECTIVE 1789; OS=Arabidopsis thaliana (Mouse-ear cress). GN=Name=EMB1789; OrderedLocusNames=At5g56930; ORFNames=MHM17.4; PE=2: Evidence at transcript level;	TrEMBL best hit: B9S9D2
436	Pbr015629.1	Chr15	14779717	14780233	Number of GOs: 0	GO: NA	Number of IPRs: 0	IPR: NA	KEGG best hit: NA	KEGG best hit desc: NA	sp: NA	TrEMBL best hit: NA
437	Pbr015630.1	Chr15	14777156	14779096	Number of GOs: 4	GO: GO:0003700; sequence-specific DNA binding transcription factor activity; Molecular Function. GO:0005634; nucleus; Cellular Component. GO:0006355; regulation of transcription, DNA-dependent; Biological Process. GO:0043565; sequence-specific DNA binding; Molecular Function	Number of IPRs: 1	IPR: IPR000232; Heat shock factor (HSF)-type, DNA-binding	KEGG best hit: dre:503739	KEGG best hit desc: hsf4, zgc:113344; heat shock transcription factor 4; K09417 heat shock transcription factor 4	sp|O80982|RecName: Full=Heat stress transcription factor A-2;AltName: Full=AtHsf-04; OS=Arabidopsis thaliana (Mouse-ear cress). GN=Name=HSFA2; Synonyms=HSF04; OrderedLocusNames=At2g26150;ORFNames=T19L18.4; PE=1: Evidence at protein level;	TrEMBL best hit: B9RK82
438	Pbr015631.1	Chr15	14775072	14776081	Number of GOs: 0	GO: NA	Number of IPRs: 1	IPR: IPR021094; NPR1/NIM1-like, C-terminal	KEGG best hit: rcu:RCOM_1047190	KEGG best hit desc: Regulatory protein NPR1, putative; K14508 regulatory protein NPR1	sp|Q9SZI3|RecName: Full=Regulatory protein NPR2;AltName: Full=BTB/POZ domain-containing protein NPR2; OS=Arabidopsis thaliana (Mouse-ear cress). GN=Name=NPR2; OrderedLocusNames=At4g26120; ORFNames=F20B18.230; PE=3: Inferred from homology;	TrEMBL best hit: Q8LL13
439	Pbr015632.1	Chr15	14773628	14774813	Number of GOs: 0	GO: NA	Number of IPRs: 0	IPR: NA	KEGG best hit: rcu:RCOM_1047190	KEGG best hit desc: Regulatory protein NPR1, putative; K14508 regulatory protein NPR1	sp|P93002; O04742|RecName: Full=Regulatory protein NPR1;AltName: Full=BTB/POZ domain-containing protein NPR1;AltName: Full=Non-inducible immunity protein 1;AltName: Full=Nonexpresser of PR genes 1;AltName: Full=Salicylic acid insensitive 1; OS=Arabidopsis thaliana (Mouse-ear cress). GN=Name=NPR1; Synonyms=NIM1, SAI1; OrderedLocusNames=At1g64280;ORFNames=F15H21.6; PE=1: Evidence at protein level;	TrEMBL best hit: B9RK83
440	Pbr015633.1	Chr15	14769647	14771172	Number of GOs: 0	GO: NA	Number of IPRs: 0	IPR: NA	KEGG best hit: NA	KEGG best hit desc: NA	sp: NA	TrEMBL best hit: B9RK84
441	Pbr016079.1	Chr10	3188036	3192996	Number of GOs: 1	GO: GO:0005515; protein binding; Molecular Function	Number of IPRs: 1	IPR: IPR001611; Leucine-rich repeat	KEGG best hit: sbi:SORBI_06g028760	KEGG best hit desc: hypothetical protein; K13420 LRR receptor-like serine/threonine-protein kinase FLS2 [EC:2.7.11.1]	sp|C0LGN2; Q94EW5; Q9LH71|RecName: Full=Probable leucine-rich repeat receptor-like serine/threonine-protein kinase At3g14840;Flags: Precursor; OS=Arabidopsis thaliana (Mouse-ear cress). GN=Name=LRR-RLK; OrderedLocusNames=At3g14840; ORFNames=T21E2.2; PE=2: Evidence at transcript level;	TrEMBL best hit: F6HMD4
442	Pbr016080.1	Chr10	3198684	3205318	Number of GOs: 4	GO: GO:0004672; protein kinase activity; Molecular Function. GO:0004674; protein serine/threonine kinase activity; Molecular Function. GO:0005524; ATP binding; Molecular Function. GO:0006468; protein phosphorylation; Biological Process	Number of IPRs: 7	IPR: IPR000719; Protein kinase, catalytic domain. IPR001245; Serine-threonine/tyrosine-protein kinase. IPR002290; Serine/threonine-protein kinase domain. IPR008271; Serine/threonine-protein kinase, active site. IPR011009; Protein kinase-like domain. IPR020635; Tyrosine-protein kinase, catalytic domain. IPR021720; Malectin	KEGG best hit: ath:AT4G33430	KEGG best hit desc: BAK1; BAK1 (BRI1-ASSOCIATED RECEPTOR KINASE); kinase/ protein binding / protein heterodimerization/ protein serine/threonine kinase; K13416 brassinosteroid insensitive 1-associated receptor kinase 1 [EC:2.7.10.1 2.7.11.1]	sp|Q9FXF2; O22579; Q8RWZ9; Q9C6G6|RecName: Full=Probable LRR receptor-like serine/threonine-protein kinase RFK1;AltName: Full=Receptor-like kinase in flowers 1;Flags: Precursor; OS=Arabidopsis thaliana (Mouse-ear cress). GN=Name=RKF1; OrderedLocusNames=At1g29750; ORFNames=F1N18.19, T3M22.1; PE=1: Evidence at protein level;	TrEMBL best hit: B9H2C6
443	Pbr016081.1	Chr10	3212599	3218256	Number of GOs: 5	GO: GO:0004672; protein kinase activity; Molecular Function. GO:0004674; protein serine/threonine kinase activity; Molecular Function. GO:0005515; protein binding; Molecular Function. GO:0005524; ATP binding; Molecular Function. GO:0006468; protein phosphorylation; Biological Process	Number of IPRs: 9	IPR: IPR000719; Protein kinase, catalytic domain. IPR001245; Serine-threonine/tyrosine-protein kinase. IPR001611; Leucine-rich repeat. IPR002290; Serine/threonine-protein kinase domain. IPR003591; Leucine-rich repeat, typical subtype. IPR008271; Serine/threonine-protein kinase, active site. IPR011009; Protein kinase-like domain. IPR020635; Tyrosine-protein kinase, catalytic domain. IPR021720; Mal…	KEGG best hit: ath:AT4G33430	KEGG best hit desc: BAK1; BAK1 (BRI1-ASSOCIATED RECEPTOR KINASE); kinase/ protein binding / protein heterodimerization/ protein serine/threonine kinase; K13416 brassinosteroid insensitive 1-associated receptor kinase 1 [EC:2.7.10.1 2.7.11.1]	sp|Q9FXF2; O22579; Q8RWZ9; Q9C6G6|RecName: Full=Probable LRR receptor-like serine/threonine-protein kinase RFK1;AltName: Full=Receptor-like kinase in flowers 1;Flags: Precursor; OS=Arabidopsis thaliana (Mouse-ear cress). GN=Name=RKF1; OrderedLocusNames=At1g29750; ORFNames=F1N18.19, T3M22.1; PE=1: Evidence at protein level;	TrEMBL best hit: B9H2C6
444	Pbr016082.1	Chr10	3220368	3222846	Number of GOs: 0	GO: NA	Number of IPRs: 1	IPR: IPR009617; Adipose-regulatory protein, Seipin	KEGG best hit: NA	KEGG best hit desc: NA	sp: NA	TrEMBL best hit: E5GC21
445	Pbr016083.1	Chr10	3223185	3223391	Number of GOs: 0	GO: NA	Number of IPRs: 0	IPR: NA	KEGG best hit: NA	KEGG best hit desc: NA	sp: NA	TrEMBL best hit: NA
446	Pbr016084.1	Chr10	3228927	3231411	Number of GOs: 3	GO: GO:0005215; transporter activity; Molecular Function. GO:0006810; transport; Biological Process. GO:0016020; membrane; Cellular Component	Number of IPRs: 3	IPR: IPR000425; Major intrinsic protein. IPR022357; Major intrinsic protein, conserved site. IPR023271; Aquaporin-like	KEGG best hit: ath:AT4G18910	KEGG best hit desc: NIP1;2; NIP1;2 (NOD26-LIKE INTRINSIC PROTEIN 1;2); arsenite transmembrane transporter/ water channel; K09874 aquaporin NIP	sp|Q8LFP7; O49406|RecName: Full=Aquaporin NIP1-2;AltName: Full=NOD26-like intrinsic protein 1-2;AltName: Full=Nodulin-26-like major intrinsic protein 2;Contains: RecName: Full=Aquaporin NIP1-2, N-terminally processed; OS=Arabidopsis thaliana (Mouse-ear cress). GN=Name=NIP1-2; Synonyms=NLM2; OrderedLocusNames=At4g18910;ORFNames=F13C5.80; PE=2: Evidence at transcript level;	TrEMBL best hit: E7BLL1
447	Pbr016085.1	Chr10	3237830	3238870	Number of GOs: 1	GO: GO:0005515; protein binding; Molecular Function	Number of IPRs: 2	IPR: IPR004274; NLI interacting factor. IPR023214; HAD-like domain	KEGG best hit: dpo:Dpse_GA19163	KEGG best hit desc: GA19163 gene product from transcript GA19163-RA; K01090 protein phosphatase [EC:3.1.3.16]	sp|Q9PTJ6; Q9PTJ7; Q9PTJ8; Q9PTJ9|RecName: Full=CTD small phosphatase-like protein;AltName: Full=Nuclear LIM interactor-interacting factor 1;AltName: Full=Small C-terminal domain phosphatase 3; OS=Gallus gallus (Chicken). GN=Name=NFI1; Synonyms=NIF; PE=2: Evidence at transcript level;	TrEMBL best hit: A5AFZ0
448	Pbr016086.1	Chr10	3254882	3255748	Number of GOs: 1	GO: GO:0005515; protein binding; Molecular Function	Number of IPRs: 2	IPR: IPR004274; NLI interacting factor. IPR023214; HAD-like domain	KEGG best hit: dpo:Dpse_GA19163	KEGG best hit desc: GA19163 gene product from transcript GA19163-RA; K01090 protein phosphatase [EC:3.1.3.16]	sp|P58465; Q52KL5|RecName: Full=CTD small phosphatase-like protein;AltName: Full=Carboxy-terminal domain RNA polymerase II polypeptide A small phosphatase 3;AltName: Full=NIF-like protein;AltName: Full=Nuclear LIM interactor-interacting factor 1;AltName: Full=Small C-terminal domain phosphatase 3; OS=Mus musculus (Mouse). GN=Name=Ctdspl; Synonyms=Nif1, Nifl; PE=2: Evidence at transcript level;	TrEMBL best hit: B9S8F4
449	Pbr016087.1	Chr10	3256206	3258146	Number of GOs: 0	GO: NA	Number of IPRs: 0	IPR: NA	KEGG best hit: NA	KEGG best hit desc: NA	sp: NA	TrEMBL best hit: D7TJR1
450	Pbr016088.1	Chr10	3258243	3261587	Number of GOs: 1	GO: GO:0008270; zinc ion binding; Molecular Function	Number of IPRs: 4	IPR: IPR000306; Zinc finger, FYVE-type. IPR007461; Ysc84 actin-binding domain. IPR011011; Zinc finger, FYVE/PHD-type. IPR017455; Zinc finger, FYVE-related	KEGG best hit: pon:100437064	KEGG best hit desc: EEA1; early endosome antigen 1; K12478 early endosome antigen 1	sp|Q9URW6|RecName: Full=SH3 domain-containing protein PJ696.02; OS=Schizosaccharomyces pombe (strain 972 / ATCC 24843) (Fission yeast). GN=ORFNames=SPAPJ696.02; PE=1: Evidence at protein level;	TrEMBL best hit: B9S8F3
451	Pbr016089.1	Chr10	3262244	3265553	Number of GOs: 0	GO: NA	Number of IPRs: 1	IPR: IPR008540; BZR1, transcriptional repressor	KEGG best hit: rcu:RCOM_1593760	KEGG best hit desc: BRASSINAZOLE-RESISTANT 1 protein, putative; K14503 brassinosteroid resistant 1/2	sp|Q9ZV88|RecName: Full=BES1/BZR1 homolog protein 4; OS=Arabidopsis thaliana (Mouse-ear cress). GN=Name=BEH4; OrderedLocusNames=At1g78700; ORFNames=F9K20.26; PE=1: Evidence at protein level;	TrEMBL best hit: F6HMC5
452	Pbr016090.1	Chr10	3271523	3273560	Number of GOs: 4	GO: GO:0003700; sequence-specific DNA binding transcription factor activity; Molecular Function. GO:0005634; nucleus; Cellular Component. GO:0006355; regulation of transcription, DNA-dependent; Biological Process. GO:0043565; sequence-specific DNA binding; Molecular Function	Number of IPRs: 1	IPR: IPR000232; Heat shock factor (HSF)-type, DNA-binding	KEGG best hit: ecb:100063350	KEGG best hit desc: similar to Heat shock transcription factor 1; K09414 heat shock transcription factor 1	sp|O49403; O82078|RecName: Full=Heat stress transcription factor A-4a;AltName: Full=AtHsf-15;AltName: Full=Heat shock factor protein 21;AltName: Full=Heat shock transcription factor 21; OS=Arabidopsis thaliana (Mouse-ear cress). GN=Name=HSFA4A; Synonyms=HSF15, HSF21; OrderedLocusNames=At4g18880;ORFNames=F13C5.50; PE=2: Evidence at transcript level;	TrEMBL best hit: D9ZJ26
453	Pbr016091.1	Chr10	3274332	3275906	Number of GOs: 0	GO: NA	Number of IPRs: 1	IPR: IPR006458; Domain of unknown function DUF623	KEGG best hit: NA	KEGG best hit desc: NA	sp: NA	TrEMBL best hit: B9S8F0
454	Pbr016092.1	Chr10	3280331	3283357	Number of GOs: 5	GO: GO:0000151; ubiquitin ligase complex; Cellular Component. GO:0004842; ubiquitin-protein ligase activity; Molecular Function. GO:0005488; binding; Molecular Function. GO:0005515; protein binding; Molecular Function. GO:0016567; protein ubiquitination; Biological Process	Number of IPRs: 3	IPR: IPR000225; Armadillo. IPR003613; U box domain. IPR016024; Armadillo-type fold	KEGG best hit: pgu:PGUG_01027	KEGG best hit desc: hypothetical protein; K08332 vacuolar protein 8	sp|Q9C7R6; Q8VZK7|RecName: Full=U-box domain-containing protein 17;AltName: Full=Plant U-box protein 17; OS=Arabidopsis thaliana (Mouse-ear cress). GN=Name=PUB17; OrderedLocusNames=At1g29340; ORFNames=F15D2.34; PE=2: Evidence at transcript level;	TrEMBL best hit: B9S8E7
455	Pbr016093.1	Chr10	3289200	3294234	Number of GOs: 6	GO: GO:0000166; nucleotide binding; Molecular Function. GO:0003677; DNA binding; Molecular Function. GO:0003887; DNA-directed DNA polymerase activity; Molecular Function. GO:0005524; ATP binding; Molecular Function. GO:0006260; DNA replication; Biological Process. GO:0017111; nucleoside-triphosphatase activity; Molecular Function	Number of IPRs: 4	IPR: IPR003593; ATPase, AAA+ type, core. IPR003959; ATPase, AAA-type, core. IPR008921; DNA polymerase III, clamp loader complex, gamma/delta/delta subunit, C-terminal. IPR022754; DNA polymerase III, gamma subunit, domain III	KEGG best hit: ota:Ot09g01040	KEGG best hit desc: replication factor C 37 kDa subunit (ISS); K10755 replication factor C subunit 2/4	sp|P09122|RecName: Full=DNA polymerase III subunit gamma/tau; OS=Bacillus subtilis (strain 168). GN=Name=dnaX; Synonyms=dnaH; OrderedLocusNames=BSU00190; PE=3: Inferred from homology;	TrEMBL best hit: F6HMC0
456	Pbr016094.1	Chr10	3301455	3307564	Number of GOs: 6	GO: GO:0006621; protein retention in ER lumen; Biological Process. GO:0015031; protein transport; Biological Process. GO:0015450; P-P-bond-hydrolysis-driven protein transmembrane transporter activity; Molecular Function. GO:0016020; membrane; Cellular Component. GO:0016021; integral to membrane; Cellular Component. GO:0046923; ER retention sequence binding; Molecular Function	Number of IPRs: 4	IPR: IPR000133; ER lumen protein retaining receptor. IPR002208; SecY protein. IPR019561; Translocon Sec61/SecY, plug domain. IPR023201; SecY subunit domain	KEGG best hit: vvi:100250458	KEGG best hit desc: hypothetical protein LOC100250458; K10956 protein transport protein SEC61 subunit alpha	sp|Q54XK2|RecName: Full=Protein transport protein Sec61 subunit alpha;AltName: Full=Secretory 61 complex subunit alpha; OS=Dictyostelium discoideum (Slime mold). GN=Name=sec61a; ORFNames=DDB_G0278885; PE=3: Inferred from homology;	TrEMBL best hit: C6TBU3
457	Pbr016095.1	Chr10	3315861	3317645	Number of GOs: 0	GO: NA	Number of IPRs: 1	IPR: IPR006943; Domain of unknown function DUF641, plant	KEGG best hit: ppp:PHYPADRAFT_79481	KEGG best hit desc: hypothetical protein; K06636 structural maintenance of chromosome 1	sp: NA	TrEMBL best hit: B9S8D7
458	Pbr016096.1	Chr10	3320310	3323663	Number of GOs: 2	GO: GO:0003824; catalytic activity; Molecular Function. GO:0005992; trehalose biosynthetic process; Biological Process	Number of IPRs: 3	IPR: IPR001830; Glycosyl transferase, family 20. IPR003337; Trehalose-phosphatase. IPR023214; HAD-like domain	KEGG best hit: rcu:RCOM_1251280	KEGG best hit desc: trehalose-6-phosphate synthase, putative (EC:2.4.1.15 3.1.3.12); K00697 alpha,alpha-trehalose-phosphate synthase (UDP-forming) [EC:2.4.1.15]; K01087 trehalose-phosphatase [EC:3.1.3.12]	sp|Q9LMI0; Q0WPW3|RecName: Full=Probable alpha,alpha-trehalose-phosphate synthase [UDP-forming] 7;AltName: Full=Trehalose-6-phosphate synthase 7; OS=Arabidopsis thaliana (Mouse-ear cress). GN=Name=TPS7; Synonyms=TPSA; OrderedLocusNames=At1g06410;ORFNames=T2D23.11; PE=1: Evidence at protein level;	TrEMBL best hit: B9S8D6
459	Pbr016097.1	Chr10	3329862	3332982	Number of GOs: 3	GO: GO:0005315; inorganic phosphate transmembrane transporter activity; Molecular Function. GO:0006817; phosphate transport; Biological Process. GO:0016020; membrane; Cellular Component	Number of IPRs: 1	IPR: IPR001204; Phosphate transporter	KEGG best hit: rcu:RCOM_1251170	KEGG best hit desc: phosphate transporter, putative; K14640 solute carrier family 20 (sodium-dependent phosphate transporter)	sp|P15710; Q7RV96; V5IMB0|RecName: Full=Phosphate-repressible phosphate permease pho-4 {ECO:0000303|PubMed:2531109}; OS=Neurospora crassa (strain ATCC 24698 / 74-OR23-1A / CBS 708.71 / DSM1257 / FGSC 987). GN=Name=pho-4 {ECO:0000303|PubMed:2531109};Synonyms=van {ECO:0000303|PubMed:6217193};ORFNames=NCU09564 {ECO:0000303|PubMed:12712197}; PE=1: Evidence at protein level;	TrEMBL best hit: B9S8D5
460	Pbr016098.1	Chr10	3334447	3339705	Number of GOs: 2	GO: GO:0008152; metabolic process; Biological Process. GO:0016597; amino acid binding; Molecular Function	Number of IPRs: 2	IPR: IPR002912; Amino acid-binding ACT. IPR019455; Acetolactate synthase, small subunit, C-terminal	KEGG best hit: vvi:100256605	KEGG best hit desc: hypothetical protein LOC100256605; K01653 acetolactate synthase I/III small subunit [EC:2.2.1.6]	sp|Q9MS98|RecName: Full=Acetolactate synthase small subunit;AltName: Full=Acetohydroxy-acid synthase small subunit; OS=Galdieria sulphuraria (Red alga). GN=Name=ilvH; PE=3: Inferred from homology;	TrEMBL best hit: D7SYQ0
461	Pbr016099.1	Chr10	3347681	3347971	Number of GOs: 0	GO: NA	Number of IPRs: 0	IPR: NA	KEGG best hit: NA	KEGG best hit desc: NA	sp: NA	TrEMBL best hit: A5BB23
462	Pbr016100.1	Chr10	3360661	3361181	Number of GOs: 0	GO: NA	Number of IPRs: 0	IPR: NA	KEGG best hit: NA	KEGG best hit desc: NA	sp: NA	TrEMBL best hit: D7TJP6
463	Pbr016101.1	Chr10	3363417	3367175	Number of GOs: 8	GO: GO:0003924; GTPase activity; Molecular Function. GO:0005525; GTP binding; Molecular Function. GO:0005622; intracellular; Cellular Component. GO:0006886; intracellular protein transport; Biological Process. GO:0006913; nucleocytoplasmic transport; Biological Process. GO:0007165; signal transduction; Biological Process. GO:0007264; small GTPase mediated signal transduction; Biological Process. …	Number of IPRs: 7	IPR: IPR001806; Ras GTPase. IPR002041; Ran GTPase. IPR003577; Ras small GTPase, Ras type. IPR003578; Small GTPase, Rho type. IPR003579; Ras small GTPase, Rab type. IPR013753; Ras. IPR020851; Small GTPase	KEGG best hit: osa:4341266	KEGG best hit desc: Os06g0551400; K07976 Rab family, other	sp|P40393; Q5Z939; Q9ATK6|RecName: Full=Ras-related protein RIC2; OS=Oryza sativa subsp. japonica (Rice). GN=Name=RIC2; Synonyms=SS230;OrderedLocusNames=Os06g0551400, LOC_Os06g35814; ORFNames=P0659D09.45; PE=2: Evidence at transcript level;	TrEMBL best hit: B9S8C9
464	Pbr016102.1	Chr10	3372049	3373686	Number of GOs: 3	GO: GO:0003700; sequence-specific DNA binding transcription factor activity; Molecular Function. GO:0043565; sequence-specific DNA binding; Molecular Function. GO:0045449; regulation of transcription; Biological Process	Number of IPRs: 1	IPR: IPR003657; DNA-binding WRKY	KEGG best hit: vvi:100256849	KEGG best hit desc: hypothetical protein LOC100256849; K13425 WRKY transcription factor 22	sp|Q9LP56|RecName: Full=Probable WRKY transcription factor 65;AltName: Full=WRKY DNA-binding protein 65; OS=Arabidopsis thaliana (Mouse-ear cress). GN=Name=WRKY65; OrderedLocusNames=At1g29280; ORFNames=F28N24.4; PE=2: Evidence at transcript level;	TrEMBL best hit: D9ZJF4
465	Pbr016103.2	Chr10	3381944	3382722	Number of GOs: 0	GO: NA	Number of IPRs: 0	IPR: NA	KEGG best hit: NA	KEGG best hit desc: NA	sp: NA	TrEMBL best hit: D7TJP3
466	Pbr016104.1	Chr10	3400834	3402774	Number of GOs: 0	GO: NA	Number of IPRs: 0	IPR: NA	KEGG best hit: NA	KEGG best hit desc: NA	sp: NA	TrEMBL best hit: NA
467	Pbr016105.1	Chr10	3416171	3416848	Number of GOs: 0	GO: NA	Number of IPRs: 1	IPR: IPR012881; Protein of unknown function DUF1685	KEGG best hit: NA	KEGG best hit desc: NA	sp: NA	TrEMBL best hit: A9P9U9
468	Pbr016106.1	Chr10	3422729	3423265	Number of GOs: 0	GO: NA	Number of IPRs: 0	IPR: NA	KEGG best hit: NA	KEGG best hit desc: NA	sp: NA	TrEMBL best hit: A5BYR7
469	Pbr016107.1	Chr10	3429702	3437498	Number of GOs: 3	GO: GO:0016020; membrane; Cellular Component. GO:0016760; cellulose synthase (UDP-forming) activity; Molecular Function. GO:0030244; cellulose biosynthetic process; Biological Process	Number of IPRs: 1	IPR: IPR005150; Cellulose synthase	KEGG best hit: pop:POPTR_568682	KEGG best hit desc: cellulose synthase (EC:2.4.1.12); K10999 cellulose synthase A [EC:2.4.1.12]	sp|Q8LPK5; Q9C5Z8; Q9SN37|RecName: Full=Cellulose synthase A catalytic subunit 8 [UDP-forming];AltName: Full=Protein IRREGULAR XYLEM 1;AltName: Full=Protein LEAF WILTING 2; OS=Arabidopsis thaliana (Mouse-ear cress). GN=Name=CESA8; Synonyms=IRX1, LEW2; OrderedLocusNames=At4g18780;ORFNames=F28A21.190; PE=1: Evidence at protein level;	TrEMBL best hit: B8XPP4
470	Pbr016108.1	Chr10	3438830	3440380	Number of GOs: 1	GO: GO:0005515; protein binding; Molecular Function	Number of IPRs: 1	IPR: IPR001611; Leucine-rich repeat	KEGG best hit: osa:4337016	KEGG best hit desc: Os04g0618700; K13420 LRR receptor-like serine/threonine-protein kinase FLS2 [EC:2.7.11.1]	sp|Q9M0G7|RecName: Full=Leucine-rich repeat receptor-like protein kinase PXL2;AltName: Full=Protein PHLOEM INTERCALATED WITH XYLEM-LIKE 2;Flags: Precursor; OS=Arabidopsis thaliana (Mouse-ear cress). GN=Name=PXL2; OrderedLocusNames=At4g28650; ORFNames=T5F17.100; PE=2: Evidence at transcript level;	TrEMBL best hit: E5GC33
471	Pbr016109.1	Chr10	3442238	3444877	Number of GOs: 0	GO: NA	Number of IPRs: 1	IPR: IPR002885; Pentatricopeptide repeat	KEGG best hit: rcu:RCOM_0340700	KEGG best hit desc: Cell division protein ftsH, putative (EC:3.6.4.3); K03798 cell division protease FtsH [EC:3.4.24.-]	sp|Q9SN39; Q56XZ4|RecName: Full=Pentatricopeptide repeat-containing protein DOT4, chloroplastic {ECO:0000305};AltName: Full=Protein DEFECTIVELY ORGANIZED TRIBUTARIES 4 {ECO:0000303|PubMed:18643975};AltName: Full=Protein FLAVODENTATA {ECO:0000303|PubMed:10394910};Flags: Precursor; OS=Arabidopsis thaliana (Mouse-ear cress). GN=Name=DOT4 {ECO:0000303|PubMed:18643975};Synonyms=FLV {ECO:0000303|PubMed…	TrEMBL best hit: F6HMB0
472	Pbr016110.1	Chr10	3445240	3445626	Number of GOs: 0	GO: NA	Number of IPRs: 0	IPR: NA	KEGG best hit: NA	KEGG best hit desc: NA	sp: NA	TrEMBL best hit: NA
473	Pbr016111.2	Chr10	3446442	3451307	Number of GOs: 1	GO: GO:0008270; zinc ion binding; Molecular Function	Number of IPRs: 2	IPR: IPR011016; Zinc finger, RING-CH-type. IPR018957; Zinc finger, C3HC4 RING-type	KEGG best hit: NA	KEGG best hit desc: NA	sp: NA	TrEMBL best hit: B9S8B4
474	Pbr016112.1	Chr10	3455159	3459347	Number of GOs: 4	GO: GO:0004672; protein kinase activity; Molecular Function. GO:0004674; protein serine/threonine kinase activity; Molecular Function. GO:0005524; ATP binding; Molecular Function. GO:0006468; protein phosphorylation; Biological Process	Number of IPRs: 8	IPR: IPR000719; Protein kinase, catalytic domain. IPR002290; Serine/threonine-protein kinase domain. IPR008271; Serine/threonine-protein kinase, active site. IPR011009; Protein kinase-like domain. IPR013210; Leucine-rich repeat-containing N-terminal, type 2. IPR017441; Protein kinase, ATP binding site. IPR017442; Serine/threonine-protein kinase-like domain. IPR020635; Tyrosine-protein kinase, cat…	KEGG best hit: ath:AT1G71830	KEGG best hit desc: SERK1; SERK1 (SOMATIC EMBRYOGENESIS RECEPTOR-LIKE KINASE 1); kinase/ transmembrane receptor protein serine/threonine kinase; K13418 somatic embryogenesis receptor kinase 1 [EC:2.7.10.1 2.7.11.1]	sp|C0LGU5; Q9FK65|RecName: Full=Probable LRR receptor-like serine/threonine-protein kinase At5g45780;Flags: Precursor; OS=Arabidopsis thaliana (Mouse-ear cress). GN=OrderedLocusNames=At5g45780; ORFNames=MRA19.22; PE=2: Evidence at transcript level;	TrEMBL best hit: B9H2G4
475	Pbr016113.1	Chr10	3460555	3464323	Number of GOs: 4	GO: GO:0004672; protein kinase activity; Molecular Function. GO:0004674; protein serine/threonine kinase activity; Molecular Function. GO:0005524; ATP binding; Molecular Function. GO:0006468; protein phosphorylation; Biological Process	Number of IPRs: 7	IPR: IPR000719; Protein kinase, catalytic domain. IPR002290; Serine/threonine-protein kinase domain. IPR008271; Serine/threonine-protein kinase, active site. IPR011009; Protein kinase-like domain. IPR017441; Protein kinase, ATP binding site. IPR017442; Serine/threonine-protein kinase-like domain. IPR020635; Tyrosine-protein kinase, catalytic domain	KEGG best hit: vvi:100241198	KEGG best hit desc: hypothetical protein LOC100241198; K14502 protein brassinosteroid insensitive 2 [EC:2.7.11.1]	sp|Q39011; Q147R2; Q8S9H8; Q9SN42|RecName: Full=Shaggy-related protein kinase eta;AltName: Full=ASK-eta;AltName: Full=Protein BRASSINOSTEROID INSENSITIVE 2;AltName: Full=Protein ULTRACURVATA 1; OS=Arabidopsis thaliana (Mouse-ear cress). GN=Name=ASK7; Synonyms=BIN2, DWF12, UCU1; OrderedLocusNames=At4g18710;ORFNames=F28A21.120; PE=1: Evidence at protein level;	TrEMBL best hit: D7TJN3
476	Pbr016114.1	Chr10	3472107	3476714	Number of GOs: 5	GO: GO:0004672; protein kinase activity; Molecular Function. GO:0004674; protein serine/threonine kinase activity; Molecular Function. GO:0005515; protein binding; Molecular Function. GO:0005524; ATP binding; Molecular Function. GO:0006468; protein phosphorylation; Biological Process	Number of IPRs: 8	IPR: IPR000719; Protein kinase, catalytic domain. IPR001611; Leucine-rich repeat. IPR002290; Serine/threonine-protein kinase domain. IPR003591; Leucine-rich repeat, typical subtype. IPR008271; Serine/threonine-protein kinase, active site. IPR011009; Protein kinase-like domain. IPR017442; Serine/threonine-protein kinase-like domain. IPR020635; Tyrosine-protein kinase, catalytic domain	KEGG best hit: rcu:RCOM_0633880	KEGG best hit desc: leucine-rich repeat transmembrane protein kinase, putative (EC:1.3.1.74); K13420 LRR receptor-like serine/threonine-protein kinase FLS2 [EC:2.7.11.1]	sp|C0LGP4; Q8VZM3; Q9SN81|RecName: Full=Probable LRR receptor-like serine/threonine-protein kinase At3g47570;Flags: Precursor; OS=Arabidopsis thaliana (Mouse-ear cress). GN=OrderedLocusNames=At3g47570; ORFNames=F1P2.120; PE=2: Evidence at transcript level;	TrEMBL best hit: F6H511
477	Pbr016115.2	Chr10	3480742	3483475	Number of GOs: 0	GO: NA	Number of IPRs: 1	IPR: IPR019378; GDP-fucose protein O-fucosyltransferase	KEGG best hit: NA	KEGG best hit desc: NA	sp|Q8W486; Q56ZD6; Q9MAT9|RecName: Full=Uncharacterized protein At1g04910; OS=Arabidopsis thaliana (Mouse-ear cress). GN=OrderedLocusNames=At1g04910; ORFNames=F13M7.10; PE=2: Evidence at transcript level;	TrEMBL best hit: D7TJN2
478	Pbr016116.2	Chr10	3483782	3487724	Number of GOs: 4	GO: GO:0005215; transporter activity; Molecular Function. GO:0006810; transport; Biological Process. GO:0016020; membrane; Cellular Component. GO:0055085; transmembrane transport; Biological Process	Number of IPRs: 1	IPR: IPR006043; Xanthine/uracil/vitamin C permease	KEGG best hit: sbi:SORBI_03g035190	KEGG best hit desc: hypothetical protein; K14611 solute carrier family 23 (nucleobase transporter), member 1/2	sp|Q94C70; O80768|RecName: Full=Nucleobase-ascorbate transporter 2; OS=Arabidopsis thaliana (Mouse-ear cress). GN=Name=NAT2; OrderedLocusNames=At2g34190; ORFNames=F13P17.3; PE=2: Evidence at transcript level;	TrEMBL best hit: D7TJN1
479	Pbr016117.2	Chr10	3496097	3499509	Number of GOs: 0	GO: NA	Number of IPRs: 1	IPR: IPR012479; HCNGP-like	KEGG best hit: NA	KEGG best hit desc: NA	sp|Q02614; Q8VDJ5|RecName: Full=SAP30-binding protein;AltName: Full=Transcriptional regulator protein HCNGP; OS=Mus musculus (Mouse). GN=Name=Sap30bp; Synonyms=Hcngp; PE=2: Evidence at transcript level;	TrEMBL best hit: D7TJM9
480	Pbr016191.1	Chr10	4009944	4012761	Number of GOs: 0	GO: NA	Number of IPRs: 0	IPR: NA	KEGG best hit: NA	KEGG best hit desc: NA	sp: NA	TrEMBL best hit: B9H2N4
481	Pbr016192.1	Chr10	4014341	4016000	Number of GOs: 2	GO: GO:0008152; metabolic process; Biological Process. GO:0016758; transferase activity, transferring hexosyl groups; Molecular Function	Number of IPRs: 1	IPR: IPR002213; UDP-glucuronosyl/UDP-glucosyltransferase	KEGG best hit: ath:AT2G36780	KEGG best hit desc: UDP-glucoronosyl/UDP-glucosyl transferase family protein; K13496 UDP-glucosyl transferase 73C [EC:2.4.1.-]	sp|Q9FN26|RecName: Full=UDP-glycosyltransferase 79B6; OS=Arabidopsis thaliana (Mouse-ear cress). GN=Name=UGT79B6; OrderedLocusNames=At5g54010; ORFNames=K19P17.18; PE=2: Evidence at transcript level;	TrEMBL best hit: B9S939
482	Pbr016193.1	Chr10	4025590	4027516	Number of GOs: 0	GO: NA	Number of IPRs: 0	IPR: NA	KEGG best hit: NA	KEGG best hit desc: NA	sp: NA	TrEMBL best hit: D5MRQ4
483	Pbr016194.1	Chr10	4029811	4032811	Number of GOs: 0	GO: NA	Number of IPRs: 1	IPR: IPR010754; Optic atrophy 3-like	KEGG best hit: bmy:Bm1_17945	KEGG best hit desc: ribonucleoside-diphosphate reductase large chain, putative (EC:1.17.4.1); K10807 ribonucleoside-diphosphate reductase subunit M1 [EC:1.17.4.1]	sp|Q9P7W0|RecName: Full=OPA3-like protein; OS=Schizosaccharomyces pombe (strain 972 / ATCC 24843) (Fission yeast). GN=ORFNames=SPBC1703.11; PE=3: Inferred from homology;	TrEMBL best hit: B9N9L1
484	Pbr016195.1	Chr10	4034743	4035153	Number of GOs: 3	GO: GO:0000786; nucleosome; Cellular Component. GO:0003677; DNA binding; Molecular Function. GO:0006334; nucleosome assembly; Biological Process	Number of IPRs: 3	IPR: IPR000164; Histone H3. IPR007125; Histone core. IPR009072; Histone-fold	KEGG best hit: zma:100192589	KEGG best hit desc: H3C4, H3C2, H3C3; Histone H3.2; K11253 histone H3	sp|Q76MV0|RecName: Full=Histone H3.2; OS=Nicotiana tabacum (Common tobacco). GN=Name=B34; PE=1: Evidence at protein level;	TrEMBL best hit: Q71CZ4
485	Pbr016196.1	Chr10	4035450	4035650	Number of GOs: 0	GO: NA	Number of IPRs: 0	IPR: NA	KEGG best hit: NA	KEGG best hit desc: NA	sp: NA	TrEMBL best hit: NA
486	Pbr016197.1	Chr10	4037279	4038248	Number of GOs: 0	GO: NA	Number of IPRs: 1	IPR: IPR006747; Protein of unknown function DUF599	KEGG best hit: NA	KEGG best hit desc: NA	sp: NA	TrEMBL best hit: C6T8L0
487	Pbr016198.1	Chr10	4039787	4040667	Number of GOs: 0	GO: NA	Number of IPRs: 1	IPR: IPR006747; Protein of unknown function DUF599	KEGG best hit: NA	KEGG best hit desc: NA	sp: NA	TrEMBL best hit: C6T8L0
488	Pbr016199.1	Chr10	4041672	4042491	Number of GOs: 0	GO: NA	Number of IPRs: 0	IPR: NA	KEGG best hit: NA	KEGG best hit desc: NA	sp: NA	TrEMBL best hit: C5YKJ5
489	Pbr016200.1	Chr10	4043224	4046294	Number of GOs: 2	GO: GO:0000036; acyl carrier activity; Molecular Function. GO:0048037; cofactor binding; Molecular Function	Number of IPRs: 3	IPR: IPR006163; Phosphopantetheine-binding. IPR006747; Protein of unknown function DUF599. IPR009081; Acyl carrier protein-like	KEGG best hit: pop:POPTR_814510	KEGG best hit desc: hypothetical protein; K03955 NADH dehydrogenase (ubiquinone) 1 alpha/beta subcomplex 1 [EC:1.6.5.3 1.6.99.3]	sp|O80800; Q8LEU1|RecName: Full=Acyl carrier protein 2, mitochondrial;AltName: Full=MtACP-2;AltName: Full=NADH-ubiquinone oxidoreductase 9.6 kDa subunit;Flags: Precursor; OS=Arabidopsis thaliana (Mouse-ear cress). GN=Name=MTACP2; OrderedLocusNames=At1g65290; ORFNames=T8F5.6; PE=1: Evidence at protein level;	TrEMBL best hit: C6T8L0
490	Pbr016201.1	Chr10	4060921	4066250	Number of GOs: 5	GO: GO:0003677; DNA binding; Molecular Function. GO:0005634; nucleus; Cellular Component. GO:0006355; regulation of transcription, DNA-dependent; Biological Process. GO:0009725; response to hormone stimulus; Biological Process. GO:0045449; regulation of transcription; Biological Process	Number of IPRs: 3	IPR: IPR003340; Transcriptional factor B3. IPR010525; Auxin response factor. IPR015300; DNA-binding pseudobarrel domain	KEGG best hit: rcu:RCOM_1011410	KEGG best hit desc: Auxin response factor, putative; K14486 auxin response factor	sp|O23661; O23670; O81087; Q33DU9|RecName: Full=Auxin response factor 3;AltName: Full=Protein ETTIN; OS=Arabidopsis thaliana (Mouse-ear cress). GN=Name=ARF3; Synonyms=ETT; OrderedLocusNames=At2g33860;ORFNames=T1B8.30; PE=1: Evidence at protein level;	TrEMBL best hit: D9ZIM4
491	Pbr016202.1	Chr10	4068035	4072911	Number of GOs: 2	GO: GO:0008219; cell death; Biological Process. GO:0016021; integral to membrane; Cellular Component	Number of IPRs: 1	IPR: IPR004326; Mlo-related protein	KEGG best hit: ath:AT1G61560	KEGG best hit desc: MLO6; MLO6 (MILDEW RESISTANCE LOCUS O 6); calmodulin binding; K08472 mlo protein	sp|Q94KB7; Q9SY94|RecName: Full=MLO-like protein 6; OS=Arabidopsis thaliana (Mouse-ear cress). GN=Name=MLO6; OrderedLocusNames=At1g61560; ORFNames=T25B24.9; PE=2: Evidence at transcript level;	TrEMBL best hit: D7TJF0
492	Pbr016203.1	Chr10	4083681	4084879	Number of GOs: 3	GO: GO:0009055; electron carrier activity; Molecular Function. GO:0015035; protein disulfide oxidoreductase activity; Molecular Function. GO:0045454; cell redox homeostasis; Biological Process	Number of IPRs: 2	IPR: IPR002109; Glutaredoxin. IPR012336; Thioredoxin-like fold	KEGG best hit: ppp:PHYPADRAFT_38805	KEGG best hit desc: hypothetical protein; K03676 glutaredoxin 3	sp|Q9SGP6; C1JGQ9|RecName: Full=Glutaredoxin-C9;AltName: Full=Protein ROXY 19; OS=Arabidopsis thaliana (Mouse-ear cress). GN=Name=GRXC9; Synonyms=GRX480, ROXY19; OrderedLocusNames=At1g28480;ORFNames=F3M18.8; PE=1: Evidence at protein level;	TrEMBL best hit: B9RB85
493	Pbr016204.1	Chr10	4089011	4095818	Number of GOs: 2	GO: GO:0003924; GTPase activity; Molecular Function. GO:0005525; GTP binding; Molecular Function	Number of IPRs: 2	IPR: IPR003191; Guanylate-binding protein, C-terminal. IPR015894; Guanylate-binding protein, N-terminal	KEGG best hit: NA	KEGG best hit desc: NA	sp|Q8N8V2|RecName: Full=Guanylate-binding protein 7;AltName: Full=GTP-binding protein 7;AltName: Full=Guanine nucleotide-binding protein 7;AltName: Full=Guanylate-binding protein 4-like; OS=Homo sapiens (Human). GN=Name=GBP7; Synonyms=GBP4L; PE=2: Evidence at transcript level;	TrEMBL best hit: B9RB86
494	Pbr016205.1	Chr10	4097600	4100203	Number of GOs: 2	GO: GO:0003677; DNA binding; Molecular Function. GO:0045449; regulation of transcription; Biological Process	Number of IPRs: 1	IPR: IPR003441; No apical meristem (NAM) protein	KEGG best hit: NA	KEGG best hit desc: NA	sp|Q6NQK2; Q9C610; Q9C6M7|RecName: Full=NAC domain-containing protein 8; OS=Arabidopsis thaliana (Mouse-ear cress). GN=Name=NAC008; OrderedLocusNames=At1g25580; ORFNames=F14G11.2, F2J7.1; PE=2: Evidence at transcript level;	TrEMBL best hit: A5C117
495	Pbr016206.1	Chr10	4104934	4105944	Number of GOs: 4	GO: GO:0004672; protein kinase activity; Molecular Function. GO:0004674; protein serine/threonine kinase activity; Molecular Function. GO:0005524; ATP binding; Molecular Function. GO:0006468; protein phosphorylation; Biological Process	Number of IPRs: 6	IPR: IPR000719; Protein kinase, catalytic domain. IPR002290; Serine/threonine-protein kinase domain. IPR011009; Protein kinase-like domain. IPR017441; Protein kinase, ATP binding site. IPR017442; Serine/threonine-protein kinase-like domain. IPR020635; Tyrosine-protein kinase, catalytic domain	KEGG best hit: ath:AT3G59420	KEGG best hit desc: ACR4; ACR4 (ARABIDOPSIS CRINKLY4); kinase/ transmembrane receptor protein kinase; K00924 [EC:2.7.1.-]	sp|Q9LX29|RecName: Full=Serine/threonine-protein kinase-like protein ACR4;AltName: Full=Protein CRINKLY 4;Flags: Precursor; OS=Arabidopsis thaliana (Mouse-ear cress). GN=Name=ACR4; OrderedLocusNames=At3g59420; ORFNames=F25L23.280; PE=1: Evidence at protein level;	TrEMBL best hit: F6HM40
496	Pbr016207.1	Chr10	4109232	4112853	Number of GOs: 5	GO: GO:0004672; protein kinase activity; Molecular Function. GO:0004674; protein serine/threonine kinase activity; Molecular Function. GO:0005515; protein binding; Molecular Function. GO:0005524; ATP binding; Molecular Function. GO:0006468; protein phosphorylation; Biological Process	Number of IPRs: 10	IPR: IPR000719; Protein kinase, catalytic domain. IPR001611; Leucine-rich repeat. IPR002290; Serine/threonine-protein kinase domain. IPR003591; Leucine-rich repeat, typical subtype. IPR008271; Serine/threonine-protein kinase, active site. IPR011009; Protein kinase-like domain. IPR013210; Leucine-rich repeat-containing N-terminal, type 2. IPR017441; Protein kinase, ATP binding site. IPR017442; Ser…	KEGG best hit: ath:AT1G28440	KEGG best hit desc: HSL1; HSL1 (HAESA-Like 1); ATP binding / kinase/ protein serine/threonine kinase; K00924 [EC:2.7.1.-]	sp|Q9SGP2|RecName: Full=Receptor-like protein kinase HSL1;AltName: Full=Protein HAESA-LIKE1;Flags: Precursor; OS=Arabidopsis thaliana (Mouse-ear cress). GN=Name=HSL1; OrderedLocusNames=At1g28440; ORFNames=F3M18.12; PE=2: Evidence at transcript level;	TrEMBL best hit: Q6J330
497	Pbr016208.1	Chr10	4128228	4128871	Number of GOs: 0	GO: NA	Number of IPRs: 1	IPR: IPR007770; Protein of unknown function DUF679	KEGG best hit: NA	KEGG best hit desc: NA	sp: NA	TrEMBL best hit: F6HM38
498	Pbr016209.1	Chr10	4129411	4131587	Number of GOs: 0	GO: NA	Number of IPRs: 1	IPR: IPR002885; Pentatricopeptide repeat	KEGG best hit: ath:AT5G03560	KEGG best hit desc: nucleobase:cation symporter; K03457 nucleobase:cation symporter-1, NCS1 family	sp|Q9FNL2|RecName: Full=Pentatricopeptide repeat-containing protein At5g46100; OS=Arabidopsis thaliana (Mouse-ear cress). GN=OrderedLocusNames=At5g46100; ORFNames=MCL19.15; PE=2: Evidence at transcript level;	TrEMBL best hit: D7TXN2
499	Pbr016210.1	Chr10	4134265	4137554	Number of GOs: 0	GO: NA	Number of IPRs: 1	IPR: IPR004853; Domain of unknown function DUF250	KEGG best hit: pon:100447505	KEGG best hit desc: cell division protein kinase 11B-like; K08818 cell division cycle 2-like [EC:2.7.11.22]	sp|P21727|RecName: Full=Triose phosphate/phosphate translocator, chloroplastic;AltName: Full=E30;AltName: Full=p36;Flags: Precursor; OS=Pisum sativum (Garden pea). GN= PE=1: Evidence at protein level;	TrEMBL best hit: B9RB94
500	Pbr016211.1	Chr10	4140600	4150120	Number of GOs: 4	GO: GO:0003700; sequence-specific DNA binding transcription factor activity; Molecular Function. GO:0005515; protein binding; Molecular Function. GO:0006355; regulation of transcription, DNA-dependent; Biological Process. GO:0043565; sequence-specific DNA binding; Molecular Function	Number of IPRs: 5	IPR: IPR001356; Homeobox. IPR004022; DDT domain. IPR009057; Homeodomain-like. IPR018500; DDT domain, subgroup. IPR018501; DDT domain superfamily	KEGG best hit: pif:PITG_00982	KEGG best hit desc: hypothetical protein; K11655 bromodomain adjacent to zinc finger domain protein 1A	sp|P09026; P10285; Q4PJ06; Q61680|RecName: Full=Homeobox protein Hox-B3;AltName: Full=Homeobox protein Hox-2.7;AltName: Full=Homeobox protein MH-23; OS=Mus musculus (Mouse). GN=Name=Hoxb3; Synonyms=Hox-2.7, Hoxb-3; PE=2: Evidence at transcript level;	TrEMBL best hit: B9RB95
501	Pbr016212.1	Chr10	4150804	4152565	Number of GOs: 3	GO: GO:0006457; protein folding; Biological Process. GO:0031072; heat shock protein binding; Molecular Function. GO:0051082; unfolded protein binding; Molecular Function	Number of IPRs: 5	IPR: IPR001623; Heat shock protein DnaJ, N-terminal. IPR002939; Chaperone DnaJ, C-terminal. IPR003095; Heat shock protein DnaJ. IPR008971; HSP40/DnaJ peptide-binding. IPR018253; Heat shock protein DnaJ, conserved site	KEGG best hit: rcu:RCOM_1673240	KEGG best hit desc: Protein SIS1, putative; K09510 DnaJ homolog subfamily B member 4	sp|Q5R8J8|RecName: Full=DnaJ homolog subfamily B member 4; OS=Pongo abelii (Sumatran orangutan) (Pongo pygmaeus abelii). GN=Name=DNAJB4; PE=2: Evidence at transcript level;	TrEMBL best hit: F6HM35
502	Pbr016213.1	Chr10	4154538	4162207	Number of GOs: 2	GO: GO:0004645; phosphorylase activity; Molecular Function. GO:0005975; carbohydrate metabolic process; Biological Process	Number of IPRs: 1	IPR: IPR000811; Glycosyl transferase, family 35	KEGG best hit: pop:POPTR_713920	KEGG best hit desc: hypothetical protein; K00688 starch phosphorylase [EC:2.4.1.1]	sp|Q00766; Q54TW6|RecName: Full=Glycogen phosphorylase 1; OS=Dictyostelium discoideum (Slime mold). GN=Name=glpV; ORFNames=DDB_G0281383; PE=1: Evidence at protein level;	TrEMBL best hit: F6HM34
503	Pbr016214.1	Chr10	4162951	4165809	Number of GOs: 0	GO: NA	Number of IPRs: 0	IPR: NA	KEGG best hit: NA	KEGG best hit desc: NA	sp: NA	TrEMBL best hit: D7TJD6
504	Pbr016215.1	Chr10	4166198	4167105	Number of GOs: 0	GO: NA	Number of IPRs: 0	IPR: NA	KEGG best hit: NA	KEGG best hit desc: NA	sp: NA	TrEMBL best hit: B9H2R0
505	Pbr016216.1	Chr10	4170997	4172342	Number of GOs: 0	GO: NA	Number of IPRs: 0	IPR: NA	KEGG best hit: NA	KEGG best hit desc: NA	sp|Q01197|RecName: Full=Protein E6; OS=Gossypium hirsutum (Upland cotton) (Gossypium mexicanum). GN=Name=E6; PE=2: Evidence at transcript level;	TrEMBL best hit: C6TJ93
506	Pbr016217.1	Chr10	4177368	4179023	Number of GOs: 0	GO: NA	Number of IPRs: 0	IPR: NA	KEGG best hit: NA	KEGG best hit desc: NA	sp: NA	TrEMBL best hit: D7TJD4
507	Pbr016218.1	Chr10	4179830	4180258	Number of GOs: 0	GO: NA	Number of IPRs: 0	IPR: NA	KEGG best hit: NA	KEGG best hit desc: NA	sp: NA	TrEMBL best hit: B9N3J0
508	Pbr016219.1	Chr10	4183899	4186296	Number of GOs: 0	GO: NA	Number of IPRs: 1	IPR: IPR008598; Drought induced 19/ RING finger protein 114	KEGG best hit: NA	KEGG best hit desc: NA	sp|Q688X9; A3B6T3|RecName: Full=Protein DEHYDRATION-INDUCED 19;AltName: Full=OsDi19; OS=Oryza sativa subsp. japonica (Rice). GN=Name=DI19-1; Synonyms=DI19;OrderedLocusNames=Os05g0562200, LOC_Os05g48800;ORFNames=OJ1115_B06.15, OsJ_018755; PE=2: Evidence at transcript level;	TrEMBL best hit: B9RBA5
509	Pbr016220.1	Chr10	4190089	4191984	Number of GOs: 0	GO: NA	Number of IPRs: 1	IPR: IPR002885; Pentatricopeptide repeat	KEGG best hit: rcu:RCOM_0340700	KEGG best hit desc: Cell division protein ftsH, putative (EC:3.6.4.3); K03798 cell division protease FtsH [EC:3.4.24.-]	sp|Q9SMZ2|RecName: Full=Pentatricopeptide repeat-containing protein At4g33170; OS=Arabidopsis thaliana (Mouse-ear cress). GN=Name=PCMP-H53; OrderedLocusNames=At4g33170; ORFNames=F4I10.100; PE=3: Inferred from homology;	TrEMBL best hit: F6HM28
510	Pbr016221.1	Chr10	4192289	4198629	Number of GOs: 4	GO: GO:0009055; electron carrier activity; Molecular Function. GO:0015035; protein disulfide oxidoreductase activity; Molecular Function. GO:0019904; protein domain specific binding; Molecular Function. GO:0045454; cell redox homeostasis; Biological Process	Number of IPRs: 5	IPR: IPR000308; 14-3-3 protein. IPR002109; Glutaredoxin. IPR012336; Thioredoxin-like fold. IPR020864; Membrane attack complex component/perforin (MACPF) domain. IPR023410; 14-3-3 domain	KEGG best hit: vvi:100265126	KEGG best hit desc: hypothetical protein LOC100265126; K03676 glutaredoxin 3	sp|Q8GWS0; Q9SVU1|RecName: Full=Glutaredoxin-C5, chloroplastic {ECO:0000303|PubMed:15170506};Flags: Precursor; OS=Arabidopsis thaliana (Mouse-ear cress). GN=Name=GRXC5 {ECO:0000303|PubMed:15170506};OrderedLocusNames=At4g28730 {ECO:0000312|TAIR:AT4G28730};ORFNames=F16A16.160 {ECO:0000312|EMBL:CAA22979.1}; PE=1: Evidence at protein level;	TrEMBL best hit: B9H2R6
511	Pbr016222.1	Chr10	4207346	4208187	Number of GOs: 3	GO: GO:0003677; DNA binding; Molecular Function. GO:0003700; sequence-specific DNA binding transcription factor activity; Molecular Function. GO:0006355; regulation of transcription, DNA-dependent; Biological Process	Number of IPRs: 2	IPR: IPR001471; Pathogenesis-related transcriptional factor/ERF, DNA-binding. IPR016177; DNA-binding, integrase-type	KEGG best hit: ath:AT3G15210	KEGG best hit desc: ERF4; ERF4 (ETHYLENE RESPONSIVE ELEMENT BINDING FACTOR 4); DNA binding / protein binding / transcription factor/ transcription repressor; K09286 EREBP-like factor	sp|O80340; O23107; Q53XI2|RecName: Full=Ethylene-responsive transcription factor 4;AltName: Full=Ethylene-responsive element-binding factor 4;AltName: Full=Protein RELATED TO APETALA2 5; OS=Arabidopsis thaliana (Mouse-ear cress). GN=Name=ERF4; Synonyms=ERF-4, ERF078, RAP2-5;OrderedLocusNames=At3g15210; ORFNames=K7L4.1; PE=1: Evidence at protein level;	TrEMBL best hit: D5L109
512	Pbr016223.1	Chr10	4215272	4218185	Number of GOs: 0	GO: NA	Number of IPRs: 1	IPR: IPR004910; Yippee-like protein	KEGG best hit: NA	KEGG best hit desc: NA	sp|Q9FN32|RecName: Full=Protein yippee-like At5g53940; OS=Arabidopsis thaliana (Mouse-ear cress). GN=OrderedLocusNames=At5g53940; ORFNames=K19P17.11; PE=2: Evidence at transcript level;	TrEMBL best hit: B9RBA9
513	Pbr016224.1	Chr10	4229722	4230563	Number of GOs: 3	GO: GO:0003677; DNA binding; Molecular Function. GO:0003700; sequence-specific DNA binding transcription factor activity; Molecular Function. GO:0006355; regulation of transcription, DNA-dependent; Biological Process	Number of IPRs: 2	IPR: IPR001471; Pathogenesis-related transcriptional factor/ERF, DNA-binding. IPR016177; DNA-binding, integrase-type	KEGG best hit: ath:AT5G44210	KEGG best hit desc: ERF9; ERF9 (ERF DOMAIN PROTEIN 9); DNA binding / transcription factor/ transcription repressor; K09286 EREBP-like factor	sp|Q94ID6; Q9SGN3|RecName: Full=Ethylene-responsive transcription factor 12;AltName: Full=Ethylene-responsive element-binding factor 12; OS=Arabidopsis thaliana (Mouse-ear cress). GN=Name=ERF12; Synonyms=ERF-12, ERF081; OrderedLocusNames=At1g28360;ORFNames=F3M18.21; PE=2: Evidence at transcript level;	TrEMBL best hit: C0J9I3
514	Pbr016225.1	Chr10	4232154	4236309	Number of GOs: 1	GO: GO:0005515; protein binding; Molecular Function	Number of IPRs: 2	IPR: IPR001611; Leucine-rich repeat. IPR021720; Malectin	KEGG best hit: vvi:100247683	KEGG best hit desc: similar to somatic embryogenesis receptor kinase; K13418 somatic embryogenesis receptor kinase 1 [EC:2.7.10.1 2.7.11.1]	sp|Q9ZQQ7|RecName: Full=Putative leucine-rich repeat receptor-like serine/threonine-protein kinase At2g14440;Flags: Precursor; OS=Arabidopsis thaliana (Mouse-ear cress). GN=OrderedLocusNames=At2g14440; ORFNames=T13P21.18; PE=3: Inferred from homology;	TrEMBL best hit: D7TJC6
515	Pbr016226.1	Chr10	4241455	4241811	Number of GOs: 0	GO: NA	Number of IPRs: 0	IPR: NA	KEGG best hit: NA	KEGG best hit desc: NA	sp: NA	TrEMBL best hit: NA
516	Pbr016227.1	Chr10	4244138	4247461	Number of GOs: 7	GO: GO:0004672; protein kinase activity; Molecular Function. GO:0004674; protein serine/threonine kinase activity; Molecular Function. GO:0005515; protein binding; Molecular Function. GO:0005524; ATP binding; Molecular Function. GO:0005529; sugar binding; Molecular Function. GO:0006468; protein phosphorylation; Biological Process. GO:0048544; recognition of pollen; Biological Process	Number of IPRs: 13	IPR: IPR000719; Protein kinase, catalytic domain. IPR000742; Epidermal growth factor-like, type 3. IPR000858; S-locus glycoprotein. IPR001245; Serine-threonine/tyrosine-protein kinase. IPR001480; Bulb-type lectin domain. IPR002290; Serine/threonine-protein kinase domain. IPR003609; Apple-like. IPR008271; Serine/threonine-protein kinase, active site. IPR011009; Protein kinase-like domain. IPR01322…	KEGG best hit: zma:100283091	KEGG best hit desc: si606018d05; LOC100283091; K13430 serine/threonine-protein kinase PBS1 [EC:2.7.11.1]	sp|Q9ZT07; F4I8U7; Q9LQ00; Q9SXB9|RecName: Full=G-type lectin S-receptor-like serine/threonine-protein kinase RKS1;AltName: Full=Receptor-like protein kinase 1;Flags: Precursor; OS=Arabidopsis thaliana (Mouse-ear cress). GN=Name=RKS1; OrderedLocusNames=At1g11340; ORFNames=T23J18.1, T28P6.1; PE=3: Inferred from homology;	TrEMBL best hit: B9RXX5
517	Pbr016228.1	Chr10	4253498	4256676	Number of GOs: 2	GO: GO:0003676; nucleic acid binding; Molecular Function. GO:0008270; zinc ion binding; Molecular Function	Number of IPRs: 1	IPR: IPR000571; Zinc finger, CCCH-type	KEGG best hit: NA	KEGG best hit desc: NA	sp|Q84VG7|RecName: Full=Protein FRIGIDA-ESSENTIAL 1;AltName: Full=Zinc finger CCCH domain-containing protein 27; OS=Arabidopsis thaliana (Mouse-ear cress). GN=Name=FES1; OrderedLocusNames=At2g33835; ORFNames=T1B8; PE=1: Evidence at protein level;	TrEMBL best hit: D7TJC5
518	Pbr016229.1	Chr10	4258464	4259003	Number of GOs: 0	GO: NA	Number of IPRs: 0	IPR: NA	KEGG best hit: NA	KEGG best hit desc: NA	sp: NA	TrEMBL best hit: B7FM92
519	Pbr016230.1	Chr10	4261860	4263151	Number of GOs: 0	GO: NA	Number of IPRs: 1	IPR: IPR008406; Dormancyauxin associated	KEGG best hit: NA	KEGG best hit desc: NA	sp|Q05349|RecName: Full=Auxin-repressed 12.5 kDa protein; OS=Fragaria ananassa (Strawberry). GN= PE=2: Evidence at transcript level;	TrEMBL best hit: Q9ATC9
520	Pbr016231.2	Chr10	4264459	4268785	Number of GOs: 2	GO: GO:0005515; protein binding; Molecular Function. GO:0008270; zinc ion binding; Molecular Function	Number of IPRs: 3	IPR: IPR001841; Zinc finger, RING-type. IPR017907; Zinc finger, RING-type, conserved site. IPR018957; Zinc finger, C3HC4 RING-type	KEGG best hit: pop:POPTR_580932	KEGG best hit desc: hypothetical protein; K10695 E3 ubiquitin-protein ligase RNF1/2 [EC:6.3.2.19]	sp|Q9FKW0|RecName: Full=Putative E3 ubiquitin-protein ligase RING1a;AltName: Full=Polycomb complex protein RING1a;AltName: Full=Protein RING1a;AltName: Full=Ring finger protein 434; OS=Arabidopsis thaliana (Mouse-ear cress). GN=Name=RING1A; Synonyms=RF434; OrderedLocusNames=At5g44280;ORFNames=K9L2.3; PE=1: Evidence at protein level;	TrEMBL best hit: B9N3I0
521	Pbr016232.1	Chr10	4273100	4278108	Number of GOs: 1	GO: GO:0003824; catalytic activity; Molecular Function	Number of IPRs: 1	IPR: IPR009003; Peptidase cysteine/serine, trypsin-like	KEGG best hit: NA	KEGG best hit desc: NA	sp|Q8VZD4; Q9FZA5|RecName: Full=Glyoxysomal processing protease, glyoxysomal;AltName: Full=DEG-protease; OS=Arabidopsis thaliana (Mouse-ear cress). GN=Name=DEG15; Synonyms=GPP; OrderedLocusNames=At1g28320;ORFNames=F3H9.2, F3H9.3; PE=1: Evidence at protein level;	TrEMBL best hit: B9H2S3
522	Pbr016233.1	Chr10	4280413	4280724	Number of GOs: 0	GO: NA	Number of IPRs: 0	IPR: NA	KEGG best hit: NA	KEGG best hit desc: NA	sp: NA	TrEMBL best hit: NA
523	Pbr016234.1	Chr10	4281968	4284093	Number of GOs: 0	GO: NA	Number of IPRs: 2	IPR: IPR018108; Mitochondrial substrate/solute carrier. IPR023395; Mitochondrial carrier domain	KEGG best hit: ddi:DDB_G0290913	KEGG best hit desc: mcfS; mitochondrial substrate carrier family protein; K03454 mitochondrial carrier protein, MC family	sp|Q54FE6|RecName: Full=Mitochondrial substrate carrier family protein S;AltName: Full=Carnitine/acylcarnitine translocase;AltName: Full=Solute carrier family 25 member 20 homolog B; OS=Dictyostelium discoideum (Slime mold). GN=Name=mcfS; Synonyms=slc25a20B; ORFNames=DDB_G0290913; PE=3: Inferred from homology;	TrEMBL best hit: D7TJC0
524	Pbr016235.1	Chr10	4285044	4286828	Number of GOs: 2	GO: GO:0003677; DNA binding; Molecular Function. GO:0005634; nucleus; Cellular Component	Number of IPRs: 1	IPR: IPR004333; Transcription factor, SBP-box	KEGG best hit: NA	KEGG best hit desc: NA	sp|Q38740|RecName: Full=Squamosa promoter-binding protein 2; OS=Antirrhinum majus (Garden snapdragon). GN=Name=SBP2; PE=2: Evidence at transcript level;	TrEMBL best hit: D9ZJC2
525	Pbr016236.1	Chr10	4300224	4302395	Number of GOs: 3	GO: GO:0003677; DNA binding; Molecular Function. GO:0008270; zinc ion binding; Molecular Function. GO:0045449; regulation of transcription; Biological Process	Number of IPRs: 1	IPR: IPR003851; Zinc finger, Dof-type	KEGG best hit: NA	KEGG best hit desc: NA	sp|Q9FZA4|RecName: Full=Dof zinc finger protein DOF1.4; OS=Arabidopsis thaliana (Mouse-ear cress). GN=Name=DOF1.4; OrderedLocusNames=At1g28310; ORFNames=F3H9.4; PE=2: Evidence at transcript level;	TrEMBL best hit: D3GA37
526	Pbr016237.1	Chr10	4315051	4315923	Number of GOs: 3	GO: GO:0003677; DNA binding; Molecular Function. GO:0008270; zinc ion binding; Molecular Function. GO:0045449; regulation of transcription; Biological Process	Number of IPRs: 1	IPR: IPR003851; Zinc finger, Dof-type	KEGG best hit: NA	KEGG best hit desc: NA	sp|Q84TE9; Q8LDE1; Q9LSS6|RecName: Full=Dof zinc finger protein DOF5.3; OS=Arabidopsis thaliana (Mouse-ear cress). GN=Name=DOF5.3; OrderedLocusNames=At5g60200; ORFNames=F15L12.9; PE=2: Evidence at transcript level;	TrEMBL best hit: B9H2S7
527	Pbr016238.1	Chr10	4323170	4323946	Number of GOs: 0	GO: NA	Number of IPRs: 0	IPR: NA	KEGG best hit: NA	KEGG best hit desc: NA	sp: NA	TrEMBL best hit: D7TJB6
528	Pbr016239.1	Chr10	4327541	4328480	Number of GOs: 0	GO: NA	Number of IPRs: 0	IPR: NA	KEGG best hit: NA	KEGG best hit desc: NA	sp|P23283|RecName: Full=Desiccation-related protein PCC3-06; OS=Craterostigma plantagineum (Blue gem) (Torenia plantagineum). GN= PE=2: Evidence at transcript level;	TrEMBL best hit: F6HJV8
529	Pbr016240.1	Chr10	4337183	4338341	Number of GOs: 0	GO: NA	Number of IPRs: 0	IPR: NA	KEGG best hit: NA	KEGG best hit desc: NA	sp: NA	TrEMBL best hit: NA
530	Pbr016241.1	Chr10	4338922	4341515	Number of GOs: 2	GO: GO:0003677; DNA binding; Molecular Function. GO:0006355; regulation of transcription, DNA-dependent; Biological Process	Number of IPRs: 2	IPR: IPR003340; Transcriptional factor B3. IPR015300; DNA-binding pseudobarrel domain	KEGG best hit: zma:100284738	KEGG best hit desc: DNA-binding protein RAV1; K09287 RAV-like factor	sp|Q1PFR7; A0ME96; Q93VR5; Q9FZA3|RecName: Full=B3 domain-containing transcription factor LEC2;AltName: Full=Protein LEAFY COTYLEDON 2; OS=Arabidopsis thaliana (Mouse-ear cress). GN=Name=LEC2; OrderedLocusNames=At1g28300; ORFNames=F3H9.5; PE=2: Evidence at transcript level;	TrEMBL best hit: B9RBC5
531	Pbr016242.1	Chr10	4341805	4344323	Number of GOs: 5	GO: GO:0003723; RNA binding; Molecular Function. GO:0003735; structural constituent of ribosome; Molecular Function. GO:0005622; intracellular; Cellular Component. GO:0005840; ribosome; Cellular Component. GO:0006412; translation; Biological Process	Number of IPRs: 5	IPR: IPR000851; Ribosomal protein S5. IPR005324; Ribosomal protein S5, C-terminal. IPR013810; Ribosomal protein S5, N-terminal. IPR018192; Ribosomal protein S5, N-terminal, conserved site. IPR020568; Ribosomal protein S5 domain 2-type fold	KEGG best hit: rcu:RCOM_1674110	KEGG best hit desc: 30S ribosomal protein S5, putative; K02988 small subunit ribosomal protein S5	sp|P93014|RecName: Full=30S ribosomal protein S5, chloroplastic;Flags: Precursor; OS=Arabidopsis thaliana (Mouse-ear cress). GN=Name=rps5; OrderedLocusNames=At2g33800; ORFNames=T1B8.10; PE=2: Evidence at transcript level;	TrEMBL best hit: B9RBC3
532	Pbr016243.1	Chr10	4345906	4348144	Number of GOs: 0	GO: NA	Number of IPRs: 0	IPR: NA	KEGG best hit: NA	KEGG best hit desc: NA	sp: NA	TrEMBL best hit: C6T382
533	Pbr016244.1	Chr10	4348945	4353118	Number of GOs: 0	GO: NA	Number of IPRs: 1	IPR: IPR019458; Telomerase activating protein Est1	KEGG best hit: ppp:PHYPADRAFT_96795	KEGG best hit desc: hypothetical protein; K14409 protein SMG7	sp|Q5RJH6; Q63ZW5; Q6ZQF3|RecName: Full=Protein SMG7;AltName: Full=EST1-like protein C;AltName: Full=SMG-7 homolog; OS=Mus musculus (Mouse). GN=Name=Smg7; Synonyms=Est1c, Kiaa0250; PE=2: Evidence at transcript level;	TrEMBL best hit: B9N3G8
534	Pbr016245.1	Chr10	4372578	4373529	Number of GOs: 0	GO: NA	Number of IPRs: 1	IPR: IPR008801; Rapid ALkalinization Factor	KEGG best hit: NA	KEGG best hit desc: NA	sp: NA	TrEMBL best hit: C6TM14
535	Pbr016246.1	Chr10	4383550	4384682	Number of GOs: 0	GO: NA	Number of IPRs: 1	IPR: IPR008889; VQ	KEGG best hit: NA	KEGG best hit desc: NA	sp: NA	TrEMBL best hit: A5AP07
536	Pbr016247.1	Chr10	4393993	4394975	Number of GOs: 1	GO: GO:0005199; structural constituent of cell wall; Molecular Function	Number of IPRs: 2	IPR: IPR003882; Pistil-specific extensin-like protein. IPR006041; Pollen Ole e 1 allergen/extensin	KEGG best hit: olu:OSTLU_26100	KEGG best hit desc: hypothetical protein; K03006 DNA-directed RNA polymerase II subunit RPB1 [EC:2.7.7.6]	sp|Q01484; Q01485; Q08AC7; Q08AC8; Q7Z3L5|RecName: Full=Ankyrin-2;AltName: Full=Ankyrin-B;AltName: Full=Brain ankyrin;AltName: Full=Non-erythroid ankyrin; OS=Homo sapiens (Human). GN=Name=ANK2; PE=1: Evidence at protein level;	TrEMBL best hit: B9RBC9
537	Pbr016248.1	Chr10	4400103	4402827	Number of GOs: 2	GO: GO:0003743; translation initiation factor activity; Molecular Function. GO:0006413; translational initiation; Biological Process	Number of IPRs: 1	IPR: IPR007783; Eukaryotic translation initiation factor 3, subunit 7	KEGG best hit: rcu:RCOM_1674280	KEGG best hit desc: eukaryotic translation initiation factor 3 subunit, putative; K03251 translation initiation factor eIF-3 subunit 7	sp|P56820; B5X0N5; Q9C5Y8|RecName: Full=Eukaryotic translation initiation factor 3 subunit D {ECO:0000255|HAMAP-Rule:MF_03003};AltName: Full=Eukaryotic translation initiation factor 3 subunit 7 {ECO:0000255|HAMAP-Rule:MF_03003};AltName: Full=eIF-3-zeta {ECO:0000255|HAMAP-Rule:MF_03003};AltName: Full=p66; OS=Arabidopsis thaliana (Mouse-ear cress). GN=Name=TIF3D1; OrderedLocusNames=At4g20980; ORFNa…	TrEMBL best hit: F6HJU0
538	Pbr016249.1	Chr10	4407875	4408677	Number of GOs: 0	GO: NA	Number of IPRs: 0	IPR: NA	KEGG best hit: NA	KEGG best hit desc: NA	sp: NA	TrEMBL best hit: B9N3G5
539	Pbr016250.1	Chr10	4414884	4418034	Number of GOs: 4	GO: GO:0004672; protein kinase activity; Molecular Function. GO:0004674; protein serine/threonine kinase activity; Molecular Function. GO:0005524; ATP binding; Molecular Function. GO:0006468; protein phosphorylation; Biological Process	Number of IPRs: 6	IPR: IPR000719; Protein kinase, catalytic domain. IPR001245; Serine-threonine/tyrosine-protein kinase. IPR002290; Serine/threonine-protein kinase domain. IPR008271; Serine/threonine-protein kinase, active site. IPR011009; Protein kinase-like domain. IPR020635; Tyrosine-protein kinase, catalytic domain	KEGG best hit: ddi:DDB_G0281557	KEGG best hit desc: drkD; DRK subfamily protein kinase; K04424 sterile alpha motif and leucine zipper containing kinase AZK [EC:2.7.11.25]	sp|Q2MHE4; F4HYS2; Q9MAV2|RecName: Full=Serine/threonine-protein kinase HT1;AltName: Full=High leaf temperature protein 1; OS=Arabidopsis thaliana (Mouse-ear cress). GN=Name=HT1; OrderedLocusNames=At1g62400; ORFNames=F24O1.13; PE=1: Evidence at protein level;	TrEMBL best hit: B9RBD2
540	Pbr016251.1	Chr10	4421487	4422953	Number of GOs: 0	GO: NA	Number of IPRs: 0	IPR: NA	KEGG best hit: NA	KEGG best hit desc: NA	sp: NA	TrEMBL best hit: B4FZ96
541	Pbr016252.1	Chr10	4423544	4425965	Number of GOs: 0	GO: NA	Number of IPRs: 1	IPR: IPR006502; Protein of unknown function DUF506, plant	KEGG best hit: NA	KEGG best hit desc: NA	sp: NA	TrEMBL best hit: B9H2U2
542	Pbr016253.1	Chr10	4437452	4439943	Number of GOs: 5	GO: GO:0004672; protein kinase activity; Molecular Function. GO:0004674; protein serine/threonine kinase activity; Molecular Function. GO:0005488; binding; Molecular Function. GO:0005524; ATP binding; Molecular Function. GO:0006468; protein phosphorylation; Biological Process	Number of IPRs: 9	IPR: IPR000719; Protein kinase, catalytic domain. IPR001220; Legume lectin, beta chain. IPR002290; Serine/threonine-protein kinase domain. IPR008271; Serine/threonine-protein kinase, active site. IPR008985; Concanavalin A-like lectin/glucanase. IPR011009; Protein kinase-like domain. IPR017441; Protein kinase, ATP binding site. IPR017442; Serine/threonine-protein kinase-like domain. IPR020635; Tyr…	KEGG best hit: ath:AT4G33430	KEGG best hit desc: BAK1; BAK1 (BRI1-ASSOCIATED RECEPTOR KINASE); kinase/ protein binding / protein heterodimerization/ protein serine/threonine kinase; K13416 brassinosteroid insensitive 1-associated receptor kinase 1 [EC:2.7.10.1 2.7.11.1]	sp|Q9S9U1; Q56WH7; Q7Y206|RecName: Full=L-type lectin-domain containing receptor kinase VII.1;Flags: Precursor; OS=Arabidopsis thaliana (Mouse-ear cress). GN=Name=LECRK71; OrderedLocusNames=At4g04960; ORFNames=T32N4.9; PE=2: Evidence at transcript level;	TrEMBL best hit: B9RBD4
543	Pbr016254.1	Chr10	4453920	4458780	Number of GOs: 0	GO: NA	Number of IPRs: 1	IPR: IPR006852; Protein of unknown function DUF616	KEGG best hit: NA	KEGG best hit desc: NA	sp: NA	TrEMBL best hit: B9H2U4
544	Pbr016255.1	Chr10	4459756	4460202	Number of GOs: 0	GO: NA	Number of IPRs: 0	IPR: NA	KEGG best hit: NA	KEGG best hit desc: NA	sp: NA	TrEMBL best hit: D7T0E2
545	Pbr016256.1	Chr10	4460981	4464642	Number of GOs: 6	GO: GO:0005506; iron ion binding; Molecular Function. GO:0005515; protein binding; Molecular Function. GO:0016165; lipoxygenase activity; Molecular Function. GO:0016702; oxidoreductase activity, acting on single donors with incorporation of molecular oxygen, incorporation of two atoms of oxygen; Molecular Function. GO:0046872; metal ion binding; Molecular Function. GO:0055114; oxidation-reduction…	Number of IPRs: 7	IPR: IPR000907; Lipoxygenase. IPR001024; Lipoxygenase, LH2. IPR001246; Lipoxygenase, plant. IPR008976; Lipase/lipooxygenase, PLAT/LH2. IPR013819; Lipoxygenase, C-terminal. IPR020833; Lipoxygenase, iron binding site. IPR020834; Lipoxygenase, conserved site	KEGG best hit: ath:AT1G67560	KEGG best hit desc: lipoxygenase family protein (EC:1.13.11.12); K00454 lipoxygenase [EC:1.13.11.12]	sp|Q9CAG3; Q0WLL0; Q56WC0|RecName: Full=Lipoxygenase 6, chloroplastic;Flags: Precursor; OS=Arabidopsis thaliana (Mouse-ear cress). GN=Name=LOX6; OrderedLocusNames=At1g67560; ORFNames=F12B7.11; PE=2: Evidence at transcript level;	TrEMBL best hit: B5B0D9
546	Pbr016257.1	Chr10	4466749	4473004	Number of GOs: 4	GO: GO:0000166; nucleotide binding; Molecular Function. GO:0005488; binding; Molecular Function. GO:0005524; ATP binding; Molecular Function. GO:0017111; nucleoside-triphosphatase activity; Molecular Function	Number of IPRs: 5	IPR: IPR003593; ATPase, AAA+ type, core. IPR003959; ATPase, AAA-type, core. IPR003960; ATPase, AAA-type, conserved site. IPR004201; Cell division protein 48, CDC48, domain 2. IPR009010; Aspartate decarboxylase-like fold	KEGG best hit: pop:POPTR_831118	KEGG best hit desc: hypothetical protein; K06027 vesicle-fusing ATPase [EC:3.6.4.6]	sp|Q9M0Y8; Q9ZPH6|RecName: Full=Vesicle-fusing ATPase;AltName: Full=N-ethylmaleimide-sensitive fusion protein;AltName: Full=Vesicular-fusion protein NSF; OS=Arabidopsis thaliana (Mouse-ear cress). GN=Name=NSF; OrderedLocusNames=At4g04910; ORFNames=T1J1.4; PE=2: Evidence at transcript level;	TrEMBL best hit: B9H2U6
547	Pbr016258.1	Chr10	4474756	4477052	Number of GOs: 5	GO: GO:0003723; RNA binding; Molecular Function. GO:0003735; structural constituent of ribosome; Molecular Function. GO:0005622; intracellular; Cellular Component. GO:0005840; ribosome; Cellular Component. GO:0006412; translation; Biological Process	Number of IPRs: 2	IPR: IPR001787; Ribosomal protein L21. IPR018258; Ribosomal protein L21, conserved site	KEGG best hit: vvi:100255002	KEGG best hit desc: hypothetical protein LOC100255002; K02888 large subunit ribosomal protein L21	sp|Q8L9A0; O65556; Q0WRT4; Q9B7N7|RecName: Full=50S ribosomal protein L21, mitochondrial {ECO:0000303|PubMed:11675010};AltName: Full=Protein NUCLEAR FUSION DEFECTIVE 1 {ECO:0000303|PubMed:16698901};Flags: Precursor; OS=Arabidopsis thaliana (Mouse-ear cress). GN=Name=RPL21M {ECO:0000303|PubMed:11675010};Synonyms=NFD1 {ECO:0000303|PubMed:16698901};OrderedLocusNames=At4g30930 {ECO:0000312|TAIR:AT4G3…	TrEMBL best hit: B9RZ99
548	Pbr016259.1	Chr10	4489977	4494846	Number of GOs: 2	GO: GO:0016881; acid-amino acid ligase activity; Molecular Function. GO:0043687; post-translational protein modification; Biological Process	Number of IPRs: 2	IPR: IPR000608; Ubiquitin-conjugating enzyme, E2. IPR016135; Ubiquitin-conjugating enzyme/RWD-like	KEGG best hit: ppp:PHYPADRAFT_40312	KEGG best hit desc: hypothetical protein; K10581 ubiquitin-conjugating enzyme E2 O [EC:6.3.2.19]	sp|Q8VY10; P93012; Q0WLN6; Q0WM96|RecName: Full=Probable ubiquitin-conjugating enzyme E2 24;AltName: Full=AtPHO2;AltName: Full=Ubiquitin carrier protein 24;AltName: Full=Ubiquitin-protein ligase 24; OS=Arabidopsis thaliana (Mouse-ear cress). GN=Name=UBC24; Synonyms=PHO2; OrderedLocusNames=At2g33770;ORFNames=T1B8.8; PE=2: Evidence at transcript level;	TrEMBL best hit: D7T0D7
549	Pbr016938.1	Chr15	14741137	14755942	Number of GOs: 0	GO: NA	Number of IPRs: 2	IPR: IPR002885; Pentatricopeptide repeat. IPR004864; Late embryogenesis abundant protein, group 2	KEGG best hit: rcu:RCOM_0340700	KEGG best hit desc: Cell division protein ftsH, putative (EC:3.6.4.3); K03798 cell division protease FtsH [EC:3.4.24.-]	sp|Q0WN60; Q9LPR3|RecName: Full=Pentatricopeptide repeat-containing protein At1g18485; OS=Arabidopsis thaliana (Mouse-ear cress). GN=Name=PCMP-H8; OrderedLocusNames=At1g18485; ORFNames=F15H18.4; PE=2: Evidence at transcript level;	TrEMBL best hit: B9HNJ4
550	Pbr016939.2	Chr15	14737857	14739472	Number of GOs: 2	GO: GO:0005622; intracellular; Cellular Component. GO:0008270; zinc ion binding; Molecular Function	Number of IPRs: 2	IPR: IPR007087; Zinc finger, C2H2-type. IPR015880; Zinc finger, C2H2-like	KEGG best hit: vvi:100260239	KEGG best hit desc: hypothetical protein LOC100260239; K09191 general transcription factor IIIA	sp|Q8VHT7; Q8BJ79; Q8K270; Q9CSH8|RecName: Full=Transcription factor IIIA; OS=Mus musculus (Mouse). GN=Name=Gtf3a; PE=2: Evidence at transcript level;	TrEMBL best hit: B9T5R4
551	Pbr016940.1	Chr15	14734238	14734672	Number of GOs: 0	GO: NA	Number of IPRs: 0	IPR: NA	KEGG best hit: NA	KEGG best hit desc: NA	sp: NA	TrEMBL best hit: B9ILL5
552	Pbr016941.1	Chr15	14728379	14730399	Number of GOs: 8	GO: GO:0003924; GTPase activity; Molecular Function. GO:0005525; GTP binding; Molecular Function. GO:0005622; intracellular; Cellular Component. GO:0006886; intracellular protein transport; Biological Process. GO:0006913; nucleocytoplasmic transport; Biological Process. GO:0007165; signal transduction; Biological Process. GO:0007264; small GTPase mediated signal transduction; Biological Process. …	Number of IPRs: 7	IPR: IPR001806; Ras GTPase. IPR002041; Ran GTPase. IPR003577; Ras small GTPase, Ras type. IPR003578; Small GTPase, Rho type. IPR003579; Ras small GTPase, Rab type. IPR013753; Ras. IPR020851; Small GTPase	KEGG best hit: ath:AT5G45130	KEGG best hit desc: RHA1; RHA1 (RAB HOMOLOG 1); GTP binding; K07976 Rab family, other	sp|P31583|RecName: Full=Ras-related protein RHN1; OS=Nicotiana plumbaginifolia (Leadwort-leaved tobacco) (Tex-Mex tobacco). GN=Name=RHN1; PE=2: Evidence at transcript level;	TrEMBL best hit: B9RKS6
553	Pbr016942.1	Chr15	14725570	14726527	Number of GOs: 0	GO: NA	Number of IPRs: 0	IPR: NA	KEGG best hit: NA	KEGG best hit desc: NA	sp: NA	TrEMBL best hit: B9ILL7
554	Pbr016943.1	Chr15	14721643	14724916	Number of GOs: 0	GO: NA	Number of IPRs: 1	IPR: IPR005061; Domain of unknown function DUF292, eukaryotic	KEGG best hit: vcn:VOLCADRAFT_102664	KEGG best hit desc: hypothetical protein; K03453 bile acid:Na+ symporter, BASS family	sp|Q54I39|RecName: Full=IST1-like protein; OS=Dictyostelium discoideum (Slime mold). GN=ORFNames=DDB_G0289029; PE=3: Inferred from homology;	TrEMBL best hit: B9RKS4
555	Pbr016944.1	Chr15	14709106	14712968	Number of GOs: 6	GO: GO:0004672; protein kinase activity; Molecular Function. GO:0004674; protein serine/threonine kinase activity; Molecular Function. GO:0005524; ATP binding; Molecular Function. GO:0005529; sugar binding; Molecular Function. GO:0006468; protein phosphorylation; Biological Process. GO:0048544; recognition of pollen; Biological Process	Number of IPRs: 9	IPR: IPR000719; Protein kinase, catalytic domain. IPR000858; S-locus glycoprotein. IPR001245; Serine-threonine/tyrosine-protein kinase. IPR001480; Bulb-type lectin domain. IPR002290; Serine/threonine-protein kinase domain. IPR008271; Serine/threonine-protein kinase, active site. IPR011009; Protein kinase-like domain. IPR020635; Tyrosine-protein kinase, catalytic domain. IPR021820; S-locus recepto…	KEGG best hit: zma:100283091	KEGG best hit desc: si606018d05; LOC100283091; K13430 serine/threonine-protein kinase PBS1 [EC:2.7.11.1]	sp|Q9SXB8; Q0TV72|RecName: Full=G-type lectin S-receptor-like serine/threonine-protein kinase At1g11330;Flags: Precursor; OS=Arabidopsis thaliana (Mouse-ear cress). GN=OrderedLocusNames=At1g11330; ORFNames=T28P6.2; PE=2: Evidence at transcript level;	TrEMBL best hit: B9RQP5
556	Pbr016945.1	Chr15	14705287	14708021	Number of GOs: 2	GO: GO:0016881; acid-amino acid ligase activity; Molecular Function. GO:0043687; post-translational protein modification; Biological Process	Number of IPRs: 3	IPR: IPR000608; Ubiquitin-conjugating enzyme, E2. IPR016135; Ubiquitin-conjugating enzyme/RWD-like. IPR023313; Ubiquitin-conjugating enzyme, active site	KEGG best hit: vvi:100245756	KEGG best hit desc: hypothetical protein LOC100245756; K13960 ubiquitin-conjugating enzyme E2 T [EC:6.3.2.19]	sp|Q941B6; Q9LV54|RecName: Full=Probable ubiquitin-conjugating enzyme E2 37;AltName: Full=Ubiquitin carrier protein 37; OS=Arabidopsis thaliana (Mouse-ear cress). GN=Name=UBC37; OrderedLocusNames=At3g24515; ORFNames=MOB24.7; PE=2: Evidence at transcript level;	TrEMBL best hit: B9RKR9
557	Pbr016946.1	Chr15	14700727	14703532	Number of GOs: 3	GO: GO:0003777; microtubule motor activity; Molecular Function. GO:0005524; ATP binding; Molecular Function. GO:0007018; microtubule-based movement; Biological Process	Number of IPRs: 1	IPR: IPR001752; Kinesin, motor domain	KEGG best hit: pop:POPTR_261837	KEGG best hit desc: hypothetical protein; K10393 kinesin family member 2/24	sp|Q62909|RecName: Full=Kinesin-like protein KIF2C;AltName: Full=Kinesin-related protein 2;AltName: Full=Mitotic centromere-associated kinesin; OS=Rattus norvegicus (Rat). GN=Name=Kif2c; Synonyms=Krp2; PE=2: Evidence at transcript level;	TrEMBL best hit: B9ILM0
558	Pbr016947.1	Chr15	14699922	14700397	Number of GOs: 0	GO: NA	Number of IPRs: 0	IPR: NA	KEGG best hit: vvi:100264634	KEGG best hit desc: similar to BY-2 kinesin-like protein 10; K10393 kinesin family member 2/24	sp: NA	TrEMBL best hit: B9RKR8
559	Pbr016948.1	Chr15	14688899	14690031	Number of GOs: 4	GO: GO:0003700; sequence-specific DNA binding transcription factor activity; Molecular Function. GO:0005634; nucleus; Cellular Component. GO:0006355; regulation of transcription, DNA-dependent; Biological Process. GO:0043565; sequence-specific DNA binding; Molecular Function	Number of IPRs: 1	IPR: IPR000232; Heat shock factor (HSF)-type, DNA-binding	KEGG best hit: phu:Phum_PHUM177250	KEGG best hit desc: Heat shock factor protein HSF30, putative; K09418 heat shock transcription factor, invertebrate	sp|Q9LV52|RecName: Full=Heat stress transcription factor C-1;AltName: Full=AtHsf-08; OS=Arabidopsis thaliana (Mouse-ear cress). GN=Name=HSFC1; Synonyms=HSF08; OrderedLocusNames=At3g24520;ORFNames=MOB24.9; PE=2: Evidence at transcript level;	TrEMBL best hit: D9ZJ31
560	Pbr016949.1	Chr15	14661971	14666562	Number of GOs: 0	GO: NA	Number of IPRs: 0	IPR: NA	KEGG best hit: NA	KEGG best hit desc: NA	sp: NA	TrEMBL best hit: NA
561	Pbr016950.1	Chr15	14656413	14659188	Number of GOs: 5	GO: GO:0004499; flavin-containing monooxygenase activity; Molecular Function. GO:0016491; oxidoreductase activity; Molecular Function. GO:0050660; flavin adenine dinucleotide binding; Molecular Function. GO:0050661; NADP or NADPH binding; Molecular Function. GO:0055114; oxidation-reduction process; Biological Process	Number of IPRs: 3	IPR: IPR000103; Pyridine nucleotide-disulphide oxidoreductase, class-II. IPR013027; FAD-dependent pyridine nucleotide-disulphide oxidoreductase. IPR020946; Flavin-containing monooxygenase-like	KEGG best hit: rcu:RCOM_1052800	KEGG best hit desc: monooxygenase, putative (EC:1.14.13.8); K11816 YUCCA family monooxygenase [EC:1.14.13.-]	sp|Q9SVQ1|RecName: Full=Indole-3-pyruvate monooxygenase YUCCA2;AltName: Full=Flavin-containing monooxygenase YUCCA2; OS=Arabidopsis thaliana (Mouse-ear cress). GN=Name=YUC2; Synonyms=YUCCA2; OrderedLocusNames=At4g13260;ORFNames=F17N18.150; PE=1: Evidence at protein level;	TrEMBL best hit: B9RKR3
562	Pbr016951.1	Chr15	14645321	14645998	Number of GOs: 0	GO: NA	Number of IPRs: 0	IPR: NA	KEGG best hit: NA	KEGG best hit desc: NA	sp: NA	TrEMBL best hit: B9RKR1
563	Pbr016952.1	Chr15	14637992	14638870	Number of GOs: 0	GO: NA	Number of IPRs: 1	IPR: IPR006458; Domain of unknown function DUF623	KEGG best hit: NA	KEGG best hit desc: NA	sp: NA	TrEMBL best hit: B9ILM5
564	Pbr016953.1	Chr15	14627645	14629705	Number of GOs: 6	GO: GO:0005215; transporter activity; Molecular Function. GO:0006810; transport; Biological Process. GO:0016020; membrane; Cellular Component. GO:0016021; integral to membrane; Cellular Component. GO:0022891; substrate-specific transmembrane transporter activity; Molecular Function. GO:0055085; transmembrane transport; Biological Process	Number of IPRs: 5	IPR: IPR003663; Sugar/inositol transporter. IPR005828; General substrate transporter. IPR005829; Sugar transporter, conserved site. IPR016196; Major facilitator superfamily, general substrate transporter. IPR020846; Major facilitator superfamily	KEGG best hit: spu:593900	KEGG best hit desc: similar to solute carrier family 2 (facilitated glucose transporter), member 13; K08150 MFS transporter, SP family, solute carrier family 2 (myo-inositol transporter), member 13	sp|Q8VZ80; Q9LS92|RecName: Full=Polyol transporter 5;AltName: Full=Protein POLYOL TRANSPORTER 5;AltName: Full=Sugar-proton symporter PLT5; OS=Arabidopsis thaliana (Mouse-ear cress). GN=Name=PLT5; OrderedLocusNames=At3g18830; ORFNames=MVE11.10, MVE11.22; PE=1: Evidence at protein level;	TrEMBL best hit: B9RKQ8
565	Pbr016954.1	Chr15	14624266	14624559	Number of GOs: 4	GO: GO:0003735; structural constituent of ribosome; Molecular Function. GO:0005622; intracellular; Cellular Component. GO:0005840; ribosome; Cellular Component. GO:0006412; translation; Biological Process	Number of IPRs: 3	IPR: IPR001569; Ribosomal protein L37e. IPR011332; Ribosomal protein, zinc-binding domain. IPR018267; Ribosomal protein L37e, conserved site	KEGG best hit: vvi:100247371	KEGG best hit desc: hypothetical protein LOC100247371; K02922 large subunit ribosomal protein L37e	sp|Q43292; Q9C822|RecName: Full=60S ribosomal protein L37-2; OS=Arabidopsis thaliana (Mouse-ear cress). GN=Name=RPL37B; OrderedLocusNames=At1g52300; ORFNames=F19K6.12; PE=3: Inferred from homology;	TrEMBL best hit: F6H2Y8
566	Pbr016955.1	Chr15	14620187	14622332	Number of GOs: 0	GO: NA	Number of IPRs: 0	IPR: NA	KEGG best hit: NA	KEGG best hit desc: NA	sp: NA	TrEMBL best hit: D7TBN6
567	Pbr016956.1	Chr15	14616382	14619587	Number of GOs: 4	GO: GO:0000166; nucleotide binding; Molecular Function. GO:0005515; protein binding; Molecular Function. GO:0005524; ATP binding; Molecular Function. GO:0017111; nucleoside-triphosphatase activity; Molecular Function	Number of IPRs: 5	IPR: IPR000641; CbxX/CfqX. IPR002110; Ankyrin repeat. IPR003593; ATPase, AAA+ type, core. IPR003959; ATPase, AAA-type, core. IPR020683; Ankyrin repeat-containing domain	KEGG best hit: dan:Dana_GF23392	KEGG best hit desc: GF23392 gene product from transcript GF23392-RA; K10380 ankyrin	sp|O22034|RecName: Full=Protein cfxQ homolog; OS=Cyanidium caldarium. GN=Name=cfxQ; PE=3: Inferred from homology;	TrEMBL best hit: B9RKQ5
568	Pbr016957.1	Chr15	14611467	14615479	Number of GOs: 3	GO: GO:0008152; metabolic process; Biological Process. GO:0016491; oxidoreductase activity; Molecular Function. GO:0055114; oxidation-reduction process; Biological Process	Number of IPRs: 2	IPR: IPR002198; Short-chain dehydrogenase/reductase SDR. IPR002347; Glucose/ribitol dehydrogenase	KEGG best hit: vvi:100259397	KEGG best hit desc: hypothetical protein LOC100259397; K13606 chlorophyll(ide) b reductase [EC:1.1.1.294]	sp|Q5N800|RecName: Full=Probable chlorophyll(ide) b reductase NYC1, chloroplastic;AltName: Full=Protein NON-YELLOW COLORING 1;Flags: Precursor; OS=Oryza sativa subsp. japonica (Rice). GN=Name=NYC1; OrderedLocusNames=Os01g0227100, LOC_Os01g12710;ORFNames=OsJ_00960, P0443E07.35, P0452F10.6; PE=1: Evidence at protein level;	TrEMBL best hit: D7TBN4
569	Pbr016958.1	Chr15	14601626	14606467	Number of GOs: 4	GO: GO:0004672; protein kinase activity; Molecular Function. GO:0004674; protein serine/threonine kinase activity; Molecular Function. GO:0005524; ATP binding; Molecular Function. GO:0006468; protein phosphorylation; Biological Process	Number of IPRs: 7	IPR: IPR000719; Protein kinase, catalytic domain. IPR001245; Serine-threonine/tyrosine-protein kinase. IPR002290; Serine/threonine-protein kinase domain. IPR008271; Serine/threonine-protein kinase, active site. IPR011009; Protein kinase-like domain. IPR017441; Protein kinase, ATP binding site. IPR020635; Tyrosine-protein kinase, catalytic domain	KEGG best hit: rcu:RCOM_1078760	KEGG best hit desc: receptor serine-threonine protein kinase, putative (EC:2.7.10.2); K13430 serine/threonine-protein kinase PBS1 [EC:2.7.11.1]	sp|Q9LV48; C0Z3E1; Q6QJ27; Q6QJ28; Q94JZ6|RecName: Full=Proline-rich receptor-like protein kinase PERK1;AltName: Full=Proline-rich extensin-like receptor kinase 1; OS=Arabidopsis thaliana (Mouse-ear cress). GN=Name=PERK1; OrderedLocusNames=At3g24550; ORFNames=MOB24.13; PE=2: Evidence at transcript level;	TrEMBL best hit: A1IGC6
570	Pbr016959.1	Chr15	14595382	14600084	Number of GOs: 2	GO: GO:0004252; serine-type endopeptidase activity; Molecular Function. GO:0006508; proteolysis; Biological Process	Number of IPRs: 3	IPR: IPR000209; Peptidase S8/S53, subtilisin/kexin/sedolisin. IPR015500; Peptidase S8, subtilisin-related. IPR022398; Peptidase S8/S53, subtilisin, active site	KEGG best hit: rcu:RCOM_1052690	KEGG best hit desc: site-1 protease, putative (EC:3.4.21.62); K08653 membrane-bound transcription factor site-1 protease [EC:3.4.21.112]	sp|Q14703; A8K6V8; Q24JQ2; Q9UF67|RecName: Full=Membrane-bound transcription factor site-1 protease;AltName: Full=Endopeptidase S1P;AltName: Full=Subtilisin/kexin-isozyme 1;Flags: Precursor; OS=Homo sapiens (Human). GN=Name=MBTPS1; Synonyms=KIAA0091, S1P, SKI1; PE=1: Evidence at protein level;	TrEMBL best hit: B9RKQ2
571	Pbr016960.1	Chr15	14590847	14594424	Number of GOs: 0	GO: NA	Number of IPRs: 1	IPR: IPR011063; tRNA(Ile)-lysidine/2-thiocytidine synthase	KEGG best hit: pif:PITG_03696	KEGG best hit desc: hypothetical protein; K01802 peptidylprolyl isomerase [EC:5.2.1.8]	sp|Q73FR9|RecName: Full=tRNA(Ile)-lysidine synthase {ECO:0000255|HAMAP-Rule:MF_01161};AltName: Full=tRNA(Ile)-2-lysyl-cytidine synthase {ECO:0000255|HAMAP-Rule:MF_01161};AltName: Full=tRNA(Ile)-lysidine synthetase {ECO:0000255|HAMAP-Rule:MF_01161}; OS=Wolbachia pipientis wMel. GN=Name=tilS {ECO:0000255|HAMAP-Rule:MF_01161};OrderedLocusNames=WD_1254; PE=3: Inferred from homology;	TrEMBL best hit: D7TBN1
572	Pbr016961.1	Chr15	14588354	14590386	Number of GOs: 1	GO: GO:0016021; integral to membrane; Cellular Component	Number of IPRs: 1	IPR: IPR007248; Mpv17/PMP22	KEGG best hit: vvi:100252597	KEGG best hit desc: hypothetical protein LOC100252597; K13348 protein Mpv17	sp|Q54XX9|RecName: Full=PXMP2/4 family protein 2; OS=Dictyostelium discoideum (Slime mold). GN=ORFNames=DDB_G0278529; PE=3: Inferred from homology;	TrEMBL best hit: D7L553
573	Pbr016962.1	Chr15	14583771	14586279	Number of GOs: 0	GO: NA	Number of IPRs: 1	IPR: IPR002885; Pentatricopeptide repeat	KEGG best hit: ath:AT5G03560	KEGG best hit desc: nucleobase:cation symporter; K03457 nucleobase:cation symporter-1, NCS1 family	sp|Q8S9D1; Q84VQ2; Q8S9D2|RecName: Full=Pentatricopeptide repeat-containing protein At5g21222;AltName: Full=SNF1-like protein kinase AtC401; OS=Arabidopsis thaliana (Mouse-ear cress). GN=Name=ATC401; OrderedLocusNames=At5g21222; ORFNames=F13M11; PE=2: Evidence at transcript level;	TrEMBL best hit: D7TBM8
574	Pbr016963.1	Chr15	14580734	14583183	Number of GOs: 4	GO: GO:0006508; proteolysis; Biological Process. GO:0008236; serine-type peptidase activity; Molecular Function. GO:0016020; membrane; Cellular Component. GO:0016021; integral to membrane; Cellular Component	Number of IPRs: 5	IPR: IPR000223; Peptidase S26A, signal peptidase I. IPR015927; Peptidase S24/S26A/S26B/S26C. IPR019533; Peptidase S26. IPR019756; Peptidase S26A, signal peptidase I, serine active site. IPR019758; Peptidase S26A, signal peptidase I, conserved site	KEGG best hit: vvi:100252527	KEGG best hit desc: hypothetical protein LOC100252527; K03100 signal peptidase I [EC:3.4.21.89]	sp|Q8H0W1; Q66GJ6; Q9LV44|RecName: Full=Chloroplast processing peptidase;AltName: Full=Signal peptidase I-3;Flags: Precursor; OS=Arabidopsis thaliana (Mouse-ear cress). GN=Name=PLSP1; OrderedLocusNames=At3g24590; ORFNames=MOB24.17; PE=2: Evidence at transcript level;	TrEMBL best hit: B9RKP7
575	Pbr016964.1	Chr15	14577943	14580376	Number of GOs: 0	GO: NA	Number of IPRs: 1	IPR: IPR004864; Late embryogenesis abundant protein, group 2	KEGG best hit: NA	KEGG best hit desc: NA	sp: NA	TrEMBL best hit: D7U0H5
576	Pbr016965.1	Chr15	14568626	14572537	Number of GOs: 0	GO: NA	Number of IPRs: 1	IPR: IPR007462; Protein of unknown function DUF502	KEGG best hit: NA	KEGG best hit desc: NA	sp: NA	TrEMBL best hit: B7FKN2
577	Pbr016966.1	Chr15	14562901	14563727	Number of GOs: 2	GO: GO:0005875; microtubule associated complex; Cellular Component. GO:0007017; microtubule-based process; Biological Process	Number of IPRs: 1	IPR: IPR001372; Dynein light chain, type 1/2	KEGG best hit: tgu:100190348	KEGG best hit desc: dynein cytoplasmic light peptide-like; K10418 dynein light chain LC8-type	sp|O02414|RecName: Full=Dynein light chain LC6, flagellar outer arm; OS=Heliocidaris crassispina (Sea urchin) (Anthocidaris crassispina). GN= PE=3: Inferred from homology;	TrEMBL best hit: B9RQL2
578	Pbr016967.1	Chr15	14546347	14546724	Number of GOs: 0	GO: NA	Number of IPRs: 0	IPR: NA	KEGG best hit: NA	KEGG best hit desc: NA	sp: NA	TrEMBL best hit: NA
579	Pbr016968.1	Chr15	14540541	14543631	Number of GOs: 0	GO: NA	Number of IPRs: 0	IPR: NA	KEGG best hit: NA	KEGG best hit desc: NA	sp: NA	TrEMBL best hit: B9RKP2
580	Pbr016969.1	Chr15	14531810	14533989	Number of GOs: 1	GO: GO:0005089; Rho guanyl-nucleotide exchange factor activity; Molecular Function	Number of IPRs: 1	IPR: IPR005512; Rop nucleotide exchanger, PRONE	KEGG best hit: NA	KEGG best hit desc: NA	sp|Q9LV40; Q1PEM4|RecName: Full=Rho guanine nucleotide exchange factor 8;AltName: Full=Rho of plants guanine nucleotide exchange factor 8; OS=Arabidopsis thaliana (Mouse-ear cress). GN=Name=ROPGEF8; OrderedLocusNames=At3g24620; ORFNames=MOB24.21; PE=1: Evidence at protein level;	TrEMBL best hit: B9RQK7
581	Pbr016970.1	Chr15	14528506	14531197	Number of GOs: 0	GO: NA	Number of IPRs: 0	IPR: NA	KEGG best hit: NA	KEGG best hit desc: NA	sp|Q5JMF2; Q94DS5|RecName: Full=Probable protein ABIL5;AltName: Full=Abl interactor-like protein 5; OS=Oryza sativa subsp. japonica (Rice). GN=OrderedLocusNames=Os01g0760900, LOC_Os01g55560;ORFNames=P0460E08.23, P0512C01.12; PE=2: Evidence at transcript level;	TrEMBL best hit: D7TBL6
582	Pbr016971.1	Chr15	14525220	14526093	Number of GOs: 0	GO: NA	Number of IPRs: 0	IPR: NA	KEGG best hit: NA	KEGG best hit desc: NA	sp: NA	TrEMBL best hit: D7L1G9
583	Pbr016972.1	Chr15	14524213	14524398	Number of GOs: 0	GO: NA	Number of IPRs: 0	IPR: NA	KEGG best hit: NA	KEGG best hit desc: NA	sp: NA	TrEMBL best hit: NA
584	Pbr016973.2	Chr15	14516082	14521695	Number of GOs: 4	GO: GO:0003824; catalytic activity; Molecular Function. GO:0006631; fatty acid metabolic process; Biological Process. GO:0008152; metabolic process; Biological Process. GO:0016491; oxidoreductase activity; Molecular Function	Number of IPRs: 6	IPR: IPR001753; Crotonase, core. IPR006108; 3-hydroxyacyl-CoA dehydrogenase, C-terminal. IPR006176; 3-hydroxyacyl-CoA dehydrogenase, NAD binding. IPR006180; 3-hydroxyacyl-CoA dehydrogenase, conserved site. IPR008927; 6-phosphogluconate dehydrogenase, C-terminal-like. IPR018376; Enoyl-CoA hydratase/isomerase, conserved site	KEGG best hit: ath:AT4G29010	KEGG best hit desc: AIM1; AIM1 (ABNORMAL INFLORESCENCE MERISTEM); enoyl-CoA hydratase; K10527 enoyl-CoA hydratase/3-hydroxyacyl-CoA dehydrogenase [EC:4.2.1.17 1.1.1.35 1.1.1.211]	sp|Q9ZPI6|RecName: Full=Peroxisomal fatty acid beta-oxidation multifunctional protein AIM1;AltName: Full=Protein ABNORMAL INFLORESCENCE MERISTEM 1;Includes: RecName: Full=Enoyl-CoA hydratase/3-2-trans-enoyl-CoA isomerase/3-hydroxybutyryl-CoA epimerase;Includes: RecName: Full=3-hydroxyacyl-CoA dehydrogenase; OS=Arabidopsis thaliana (Mouse-ear cress). GN=Name=AIM1; OrderedLocusNames=At4g29010; ORFN…	TrEMBL best hit: D7TBL4
585	Pbr016974.1	Chr15	14510481	14514844	Number of GOs: 0	GO: NA	Number of IPRs: 1	IPR: IPR005172; Tesmin/TSO1-like, CXC	KEGG best hit: NA	KEGG best hit desc: NA	sp|A1Z9E2; Q5BIF2|RecName: Full=Protein lin-54 homolog;AltName: Full=Myb complex protein of 120 kDa; OS=Drosophila melanogaster (Fruit fly). GN=Name=mip120; ORFNames=CG6061; PE=1: Evidence at protein level;	TrEMBL best hit: B9RKN4
586	Pbr016975.1	Chr15	14504249	14507873	Number of GOs: 2	GO: GO:0005622; intracellular; Cellular Component. GO:0008270; zinc ion binding; Molecular Function	Number of IPRs: 1	IPR: IPR001876; Zinc finger, RanBP2-type	KEGG best hit: ptr:454590	KEGG best hit desc: TAF15; TAF15 RNA polymerase II, TATA box binding protein (TBP)-associated factor, 68kDa; K14651 transcription initiation factor TFIID subunit 15	sp|Q92804; B2R837; Q86X94; Q92751|RecName: Full=TATA-binding protein-associated factor 2N;AltName: Full=68 kDa TATA-binding protein-associated factor;AltName: Full=RNA-binding protein 56; OS=Homo sapiens (Human). GN=Name=TAF15; Synonyms=RBP56, TAF2N; PE=1: Evidence at protein level;	TrEMBL best hit: F6HH13
587	Pbr019631.1	Chr15	7994774	7997716	Number of GOs: 0	GO: NA	Number of IPRs: 1	IPR: IPR008545; Protein of unknown function DUF827, plant	KEGG best hit: NA	KEGG best hit desc: NA	sp: NA	TrEMBL best hit: B9R7C9
588	Pbr019632.1	Chr15	7986613	7993711	Number of GOs: 2	GO: GO:0009765; photosynthesis, light harvesting; Biological Process. GO:0016020; membrane; Cellular Component	Number of IPRs: 4	IPR: IPR001344; Chlorophyll A-B binding protein, plant. IPR013863; Vacuolar import/degradation, Vid27-related. IPR022796; Chlorophyll A-B binding protein. IPR023329; Chlorophyll a/b binding protein domain	KEGG best hit: vvi:100255844	KEGG best hit desc: hypothetical protein LOC100255844; K08911 light-harvesting complex I chlorophyll a/b binding protein 5	sp|P40781|RecName: Full=Protein CYPRO4; OS=Cynara cardunculus (Cardoon). GN=Name=CYPRO4; PE=2: Evidence at transcript level;	TrEMBL best hit: B9MVQ3
589	Pbr019633.1	Chr15	7983945	7986113	Number of GOs: 0	GO: NA	Number of IPRs: 1	IPR: IPR002885; Pentatricopeptide repeat	KEGG best hit: rcu:RCOM_0340700	KEGG best hit desc: Cell division protein ftsH, putative (EC:3.6.4.3); K03798 cell division protease FtsH [EC:3.4.24.-]	sp|Q9SJ73; A0MEI9|RecName: Full=Pentatricopeptide repeat-containing protein At2g04860; OS=Arabidopsis thaliana (Mouse-ear cress). GN=Name=PCMP-E74; OrderedLocusNames=At2g04860; ORFNames=F28I8.8; PE=2: Evidence at transcript level;	TrEMBL best hit: F6GZZ3
590	Pbr019634.1	Chr15	7979411	7983430	Number of GOs: 4	GO: GO:0003824; catalytic activity; Molecular Function. GO:0005975; carbohydrate metabolic process; Biological Process. GO:0032934; sterol binding; Molecular Function. GO:0043169; cation binding; Molecular Function	Number of IPRs: 3	IPR: IPR003033; SCP2 sterol-binding domain. IPR006047; Glycosyl hydrolase, family 13, catalytic domain. IPR017853; Glycoside hydrolase, superfamily	KEGG best hit: vvi:100250317	KEGG best hit desc: hypothetical protein LOC100250317; K01176 alpha-amylase [EC:3.2.1.1]	sp|P17859|RecName: Full=Alpha-amylase;AltName: Full=1,4-alpha-D-glucan glucanohydrolase;Flags: Precursor; OS=Vigna mungo (Black gram) (Phaseolus mungo). GN=Name=AMY1.1; PE=2: Evidence at transcript level;	TrEMBL best hit: D7TPJ1
591	Pbr019635.2	Chr15	7975672	7977206	Number of GOs: 4	GO: GO:0006662; glycerol ether metabolic process; Biological Process. GO:0009055; electron carrier activity; Molecular Function. GO:0015035; protein disulfide oxidoreductase activity; Molecular Function. GO:0045454; cell redox homeostasis; Biological Process	Number of IPRs: 4	IPR: IPR005746; Thioredoxin. IPR012336; Thioredoxin-like fold. IPR013766; Thioredoxin domain. IPR017936; Thioredoxin-like	KEGG best hit: sbi:SORBI_02g004850	KEGG best hit desc: hypothetical protein; K03671 thioredoxin 1	sp|Q9C5C5; Q3EDG8; Q3EDG9; Q9LQP5|RecName: Full=Thioredoxin-like 4, chloroplastic;AltName: Full=Lilium-type thioredoxin 3;Flags: Precursor; OS=Arabidopsis thaliana (Mouse-ear cress). GN=OrderedLocusNames=At1g07700; ORFNames=F24B9.21; PE=2: Evidence at transcript level;	TrEMBL best hit: E0CPV6
592	Pbr019636.1	Chr15	7961660	7964906	Number of GOs: 4	GO: GO:0004497; monooxygenase activity; Molecular Function. GO:0005506; iron ion binding; Molecular Function. GO:0009055; electron carrier activity; Molecular Function. GO:0020037; heme binding; Molecular Function	Number of IPRs: 3	IPR: IPR001128; Cytochrome P450. IPR002403; Cytochrome P450, E-class, group IV. IPR017972; Cytochrome P450, conserved site	KEGG best hit: pop:POPTR_703119	KEGG best hit desc: CYP707A13; cytochrome P450; K09843 (+)-abscisic acid 8'-hydroxylase [EC:1.14.13.93]	sp|Q9LJK2; Q8LF37|RecName: Full=Abscisic acid 8'-hydroxylase 4;AltName: Full=Cytochrome P450 707A4; OS=Arabidopsis thaliana (Mouse-ear cress). GN=Name=CYP707A4; OrderedLocusNames=At3g19270; ORFNames=MVI11.19; PE=2: Evidence at transcript level;	TrEMBL best hit: B9MVQ8
593	Pbr019637.1	Chr15	7942944	7943780	Number of GOs: 0	GO: NA	Number of IPRs: 1	IPR: IPR005031; Streptomyces cyclase/dehydrase	KEGG best hit: NA	KEGG best hit desc: NA	sp|Q96MF6; Q6GMR6; Q6UWB9; Q86X16; Q8TAL2; Q96MF1; Q9BUP4|RecName: Full=Coenzyme Q-binding protein COQ10 homolog A, mitochondrial;Flags: Precursor; OS=Homo sapiens (Human). GN=Name=COQ10A; ORFNames=UNQ6192/PRO20219; PE=2: Evidence at transcript level;	TrEMBL best hit: B9GNW0
594	Pbr019638.1	Chr15	7939441	7941162	Number of GOs: 0	GO: NA	Number of IPRs: 0	IPR: NA	KEGG best hit: NA	KEGG best hit desc: NA	sp: NA	TrEMBL best hit: E0CPV3
595	Pbr019639.1	Chr15	7930256	7935146	Number of GOs: 4	GO: GO:0004672; protein kinase activity; Molecular Function. GO:0004674; protein serine/threonine kinase activity; Molecular Function. GO:0005524; ATP binding; Molecular Function. GO:0006468; protein phosphorylation; Biological Process	Number of IPRs: 9	IPR: IPR000719; Protein kinase, catalytic domain. IPR000961; AGC-kinase, C-terminal. IPR002290; Serine/threonine-protein kinase domain. IPR008271; Serine/threonine-protein kinase, active site. IPR011009; Protein kinase-like domain. IPR017441; Protein kinase, ATP binding site. IPR017442; Serine/threonine-protein kinase-like domain. IPR017892; Protein kinase, C-terminal. IPR020635; Tyrosine-protein…	KEGG best hit: rcu:RCOM_1590280	KEGG best hit desc: serine/threonine-protein kinase, putative (EC:2.7.11.13); K08790 serine/threonine kinase 38 [EC:2.7.11.1]	sp|Q9NBK5; Q24464; Q9NGW6; Q9VW46|RecName: Full=Serine/threonine-protein kinase tricorner;AltName: Full=NDR protein kinase;AltName: Full=Serine/threonine-protein kinase 38-like; OS=Drosophila melanogaster (Fruit fly). GN=Name=trc {ECO:0000312|EMBL:AAF67167.1,ECO:0000312|FlyBase:FBgn0003744}; ORFNames=CG8637; PE=1: Evidence at protein level;	TrEMBL best hit: B9GNV8
596	Pbr019640.1	Chr15	7929135	7929671	Number of GOs: 1	GO: GO:0008270; zinc ion binding; Molecular Function	Number of IPRs: 1	IPR: IPR002867; Zinc finger, C6HC-type	KEGG best hit: vvi:100257000	KEGG best hit desc: hypothetical protein LOC100257000; K11968 ariadne-1	sp|Q84RR0; Q9SIQ6|RecName: Full=Probable E3 ubiquitin-protein ligase ARI7;AltName: Full=ARIADNE-like protein ARI7;AltName: Full=Protein ariadne homolog 7; OS=Arabidopsis thaliana (Mouse-ear cress). GN=Name=ARI7; OrderedLocusNames=At2g31510; ORFNames=T9H9.3; PE=2: Evidence at transcript level;	TrEMBL best hit: F6I222
597	Pbr019641.1	Chr15	7925800	7928821	Number of GOs: 6	GO: GO:0004970; ionotropic glutamate receptor activity; Molecular Function. GO:0005215; transporter activity; Molecular Function. GO:0005234; extracellular-glutamate-gated ion channel activity; Molecular Function. GO:0006810; transport; Biological Process. GO:0016020; membrane; Cellular Component. GO:0030288; outer membrane-bounded periplasmic space; Cellular Component	Number of IPRs: 3	IPR: IPR001320; Ionotropic glutamate receptor. IPR001638; Extracellular solute-binding protein, family 3. IPR001828; Extracellular ligand-binding receptor	KEGG best hit: osa:4347123	KEGG best hit desc: Os09g0429400; K05387 glutamate receptor, ionotropic, other eukaryote	sp|Q8LGN0; O81080; Q6RKN3; Q8RY02|RecName: Full=Glutamate receptor 2.7;AltName: Full=Ligand-gated ion channel 2.7;Flags: Precursor; OS=Arabidopsis thaliana (Mouse-ear cress). GN=Name=GLR2.7; OrderedLocusNames=At2g29120; ORFNames=T9I4.20; PE=2: Evidence at transcript level;	TrEMBL best hit: B9MVR4
598	Pbr019642.1	Chr15	7918432	7920402	Number of GOs: 0	GO: NA	Number of IPRs: 1	IPR: IPR021602; Protein of unknown function DUF3223	KEGG best hit: NA	KEGG best hit desc: NA	sp|Q42463|RecName: Full=Protein DCL, chloroplastic;AltName: Full=Defective chloroplasts and leaves protein;Flags: Precursor; OS=Solanum lycopersicum (Tomato) (Lycopersicon esculentum). GN=Name=DCL; PE=2: Evidence at transcript level;	TrEMBL best hit: B9R7B7
599	Pbr019643.1	Chr15	7913195	7914556	Number of GOs: 0	GO: NA	Number of IPRs: 1	IPR: IPR004158; Protein of unknown function DUF247, plant	KEGG best hit: NA	KEGG best hit desc: NA	sp|Q9SD53; Q56YU5|RecName: Full=UPF0481 protein At3g47200; OS=Arabidopsis thaliana (Mouse-ear cress). GN=OrderedLocusNames=At3g47200; ORFNames=F13I12.250; PE=2: Evidence at transcript level;	TrEMBL best hit: B9S822
600	Pbr019644.2	Chr15	7898984	7902977	Number of GOs: 0	GO: NA	Number of IPRs: 1	IPR: IPR019163; THO complex, subunit 5	KEGG best hit: vvi:100242063	KEGG best hit desc: hypothetical protein LOC100242063; K13174 THO complex subunit 5	sp|Q6NY52; Q7ZV69|RecName: Full=THO complex subunit 5 homolog; OS=Danio rerio (Zebrafish) (Brachydanio rerio). GN=Name=thoc5; ORFNames=zgc:76912; PE=2: Evidence at transcript level;	TrEMBL best hit: F6H1D0
601	Pbr019645.1	Chr15	7894485	7898553	Number of GOs: 4	GO: GO:0001510; RNA methylation; Biological Process. GO:0005515; protein binding; Molecular Function. GO:0008168; methyltransferase activity; Molecular Function. GO:0009452; RNA capping; Biological Process	Number of IPRs: 2	IPR: IPR001202; WW/Rsp5/WWP. IPR019012; RNA cap guanine-N2 methyltransferase	KEGG best hit: vvi:100262697	KEGG best hit desc: hypothetical protein LOC100262697; K14292 trimethylguanosine synthase [EC:2.1.1.-]	sp|P85107|RecName: Full=Trimethylguanosine synthase;AltName: Full=Nuclear receptor coactivator 6-interacting protein;AltName: Full=PRIP-interacting protein with methyltransferase motif; OS=Rattus norvegicus (Rat). GN=Name=Tgs1 {ECO:0000250|UniProtKB:Q96RS0};Synonyms=Ncoa6ip {ECO:0000312|RGD:1309953},Pimt {ECO:0000250|UniProtKB:Q96RS0}; PE=1: Evidence at protein level;	TrEMBL best hit: F6H1C9
602	Pbr019646.1	Chr15	7887628	7890076	Number of GOs: 0	GO: NA	Number of IPRs: 1	IPR: IPR005516; Remorin, C-terminal	KEGG best hit: NA	KEGG best hit desc: NA	sp: NA	TrEMBL best hit: E0CPU6
603	Pbr019647.1	Chr15	7883319	7886281	Number of GOs: 2	GO: GO:0004806; triglyceride lipase activity; Molecular Function. GO:0006629; lipid metabolic process; Biological Process	Number of IPRs: 1	IPR: IPR002921; Lipase, class 3	KEGG best hit: tet:TTHERM_01092360	KEGG best hit desc: Lipase family protein (EC:3.1.1.73); K01066 esterase / lipase [EC:3.1.1.-]	sp|P19515|RecName: Full=Lipase;AltName: Full=Triacylglycerol lipase;Flags: Precursor; OS=Rhizomucor miehei. GN= PE=1: Evidence at protein level;	TrEMBL best hit: F6H1C8
604	Pbr019648.1	Chr15	7864505	7867451	Number of GOs: 2	GO: GO:0004806; triglyceride lipase activity; Molecular Function. GO:0006629; lipid metabolic process; Biological Process	Number of IPRs: 1	IPR: IPR002921; Lipase, class 3	KEGG best hit: tet:TTHERM_00194590	KEGG best hit desc: Lipase family protein (EC:3.1.1.73); K09252 feruloyl esterase [EC:3.1.1.73]	sp|P61872; P21811; Q12237; Q5J329; Q9P312|RecName: Full=Lipase;AltName: Full=RDL;AltName: Full=Triacylglycerol lipase;Flags: Precursor; OS=Rhizopus oryzae (Mucormycosis agent) (Rhizopus arrhizus var. delemar). GN= PE=1: Evidence at protein level;	TrEMBL best hit: F6H1C8
605	Pbr019649.1	Chr15	7854064	7854920	Number of GOs: 3	GO: GO:0005634; nucleus; Cellular Component. GO:0030528; transcription regulator activity; Molecular Function. GO:0045449; regulation of transcription; Biological Process	Number of IPRs: 2	IPR: IPR001092; Helix-loop-helix DNA-binding domain. IPR011598; Helix-loop-helix DNA-binding	KEGG best hit: ath:AT5G01310	KEGG best hit desc: basic helix-loop-helix (bHLH) family protein; K10863 aprataxin [EC:3.-.-.-]	sp|Q9FHA7|RecName: Full=Transcription factor HEC1;AltName: Full=Basic helix-loop-helix protein 88;AltName: Full=Protein HECATE 1;AltName: Full=Transcription factor EN 118;AltName: Full=bHLH transcription factor bHLH088; OS=Arabidopsis thaliana (Mouse-ear cress). GN=Name=HEC1; Synonyms=BHLH88, EN118; OrderedLocusNames=At5g67060;ORFNames=K21H1.2; PE=1: Evidence at protein level;	TrEMBL best hit: B9R7A9
606	Pbr019650.1	Chr15	7844686	7848024	Number of GOs: 1	GO: GO:0005515; protein binding; Molecular Function	Number of IPRs: 7	IPR: IPR001680; WD40 repeat. IPR011046; WD40 repeat-like-containing domain. IPR017986; WD40-repeat-containing domain. IPR019775; WD40 repeat, conserved site. IPR019781; WD40 repeat, subgroup. IPR019782; WD40 repeat 2. IPR020472; G-protein beta WD-40 repeat	KEGG best hit: ame:551087	KEGG best hit desc: similar to CG12325-PA; K14558 periodic tryptophan protein 2	sp|Q3SZD4|RecName: Full=WD repeat-containing protein 18; OS=Bos taurus (Bovine). GN=Name=WDR18; PE=2: Evidence at transcript level;	TrEMBL best hit: B9MVS5
607	Pbr019651.1	Chr15	7839992	7841513	Number of GOs: 0	GO: NA	Number of IPRs: 1	IPR: IPR004864; Late embryogenesis abundant protein, group 2	KEGG best hit: NA	KEGG best hit desc: NA	sp: NA	TrEMBL best hit: B9GNU7
608	Pbr019652.1	Chr15	7835708	7838729	Number of GOs: 2	GO: GO:0005515; protein binding; Molecular Function. GO:0008270; zinc ion binding; Molecular Function	Number of IPRs: 1	IPR: IPR001841; Zinc finger, RING-type	KEGG best hit: NA	KEGG best hit desc: NA	sp|Q13489; Q16628; Q9HC27; Q9UP46|RecName: Full=Baculoviral IAP repeat-containing protein 3;AltName: Full=Apoptosis inhibitor 2;AltName: Full=C-IAP2;AltName: Full=IAP homolog C;AltName: Full=Inhibitor of apoptosis protein 1;AltName: Full=RING finger protein 49;AltName: Full=TNFR2-TRAF-signaling complex protein 1; OS=Homo sapiens (Human). GN=Name=BIRC3; Synonyms=API2, IAP1, MIHC, RNF49; PE=1: Evid…	TrEMBL best hit: C6TAQ3
609	Pbr019653.1	Chr15	7820215	7821660	Number of GOs: 4	GO: GO:0003700; sequence-specific DNA binding transcription factor activity; Molecular Function. GO:0005634; nucleus; Cellular Component. GO:0006355; regulation of transcription, DNA-dependent; Biological Process. GO:0043565; sequence-specific DNA binding; Molecular Function	Number of IPRs: 1	IPR: IPR000232; Heat shock factor (HSF)-type, DNA-binding	KEGG best hit: cnb:CNBB5560	KEGG best hit desc: hypothetical protein; K09419 heat shock transcription factor, other eukaryote	sp|Q9C635|RecName: Full=Heat stress transcription factor B-4;AltName: Full=AtHsf-02; OS=Arabidopsis thaliana (Mouse-ear cress). GN=Name=HSFB4; Synonyms=HSF02; OrderedLocusNames=At1g46264;ORFNames=F2G19.8; PE=2: Evidence at transcript level;	TrEMBL best hit: D9ZJ32
610	Pbr019654.1	Chr15	7809186	7809796	Number of GOs: 0	GO: NA	Number of IPRs: 0	IPR: NA	KEGG best hit: NA	KEGG best hit desc: NA	sp: NA	TrEMBL best hit: NA
611	Pbr019655.1	Chr15	7791135	7793324	Number of GOs: 4	GO: GO:0004252; serine-type endopeptidase activity; Molecular Function. GO:0006508; proteolysis; Biological Process. GO:0042802; identical protein binding; Molecular Function. GO:0043086; negative regulation of catalytic activity; Biological Process	Number of IPRs: 5	IPR: IPR000209; Peptidase S8/S53, subtilisin/kexin/sedolisin. IPR003137; Protease-associated domain, PA. IPR010259; Proteinase inhibitor I9, subtilisin propeptide. IPR015500; Peptidase S8, subtilisin-related. IPR022398; Peptidase S8/S53, subtilisin, active site	KEGG best hit: ddi:DDB_G0282397	KEGG best hit desc: mbtps1; membrane-bound transcription factor peptidase, site 1; K08653 membrane-bound transcription factor site-1 protease [EC:3.4.21.112]	sp|O65351; P80854; Q39007; Q8RWQ7|RecName: Full=Subtilisin-like protease SBT1.7 {ECO:0000303|PubMed:16193095};AltName: Full=Cucumisin-like serine protease;AltName: Full=Subtilase subfamily 1 member 7 {ECO:0000303|PubMed:16193095};AltName: Full=Subtilisin-like serine protease 1 {ECO:0000303|PubMed:12702015};Flags: Precursor; OS=Arabidopsis thaliana (Mouse-ear cress). GN=Name=SBT1.7 {ECO:0000303|Pu…	TrEMBL best hit: F6H1C4
612	Pbr019656.1	Chr15	7787121	7788041	Number of GOs: 2	GO: GO:0004252; serine-type endopeptidase activity; Molecular Function. GO:0006508; proteolysis; Biological Process	Number of IPRs: 2	IPR: IPR000209; Peptidase S8/S53, subtilisin/kexin/sedolisin. IPR015500; Peptidase S8, subtilisin-related	KEGG best hit: NA	KEGG best hit desc: NA	sp|O64495|RecName: Full=Subtilisin-like protease SBT1.2 {ECO:0000303|PubMed:16193095};AltName: Full=Cucumisin-like serine protease SDD1;AltName: Full=Protein STOMATAL DENSITY AND DISTRIBUTION 1;AltName: Full=Subtilase subfamily 1 member 2 {ECO:0000303|PubMed:16193095};AltName: Full=Subtilisin-like protease SDD1 {ECO:0000303|PubMed:10809670};Flags: Precursor; OS=Arabidopsis thaliana (Mouse-ear cre…	TrEMBL best hit: B9MVT1
613	Pbr019657.1	Chr15	7782293	7782775	Number of GOs: 2	GO: GO:0004252; serine-type endopeptidase activity; Molecular Function. GO:0006508; proteolysis; Biological Process	Number of IPRs: 3	IPR: IPR000209; Peptidase S8/S53, subtilisin/kexin/sedolisin. IPR015500; Peptidase S8, subtilisin-related. IPR022398; Peptidase S8/S53, subtilisin, active site	KEGG best hit: NA	KEGG best hit desc: NA	sp|O65351; P80854; Q39007; Q8RWQ7|RecName: Full=Subtilisin-like protease SBT1.7 {ECO:0000303|PubMed:16193095};AltName: Full=Cucumisin-like serine protease;AltName: Full=Subtilase subfamily 1 member 7 {ECO:0000303|PubMed:16193095};AltName: Full=Subtilisin-like serine protease 1 {ECO:0000303|PubMed:12702015};Flags: Precursor; OS=Arabidopsis thaliana (Mouse-ear cress). GN=Name=SBT1.7 {ECO:0000303|Pu…	TrEMBL best hit: B9MVT1
614	Pbr019658.1	Chr15	7776997	7779344	Number of GOs: 4	GO: GO:0004252; serine-type endopeptidase activity; Molecular Function. GO:0006508; proteolysis; Biological Process. GO:0042802; identical protein binding; Molecular Function. GO:0043086; negative regulation of catalytic activity; Biological Process	Number of IPRs: 4	IPR: IPR000209; Peptidase S8/S53, subtilisin/kexin/sedolisin. IPR010259; Proteinase inhibitor I9, subtilisin propeptide. IPR015500; Peptidase S8, subtilisin-related. IPR022398; Peptidase S8/S53, subtilisin, active site	KEGG best hit: ngr:NAEGRDRAFT_64673	KEGG best hit desc: subtilisin-like serine peptidase; K08653 membrane-bound transcription factor site-1 protease [EC:3.4.21.112]	sp|O65351; P80854; Q39007; Q8RWQ7|RecName: Full=Subtilisin-like protease SBT1.7 {ECO:0000303|PubMed:16193095};AltName: Full=Cucumisin-like serine protease;AltName: Full=Subtilase subfamily 1 member 7 {ECO:0000303|PubMed:16193095};AltName: Full=Subtilisin-like serine protease 1 {ECO:0000303|PubMed:12702015};Flags: Precursor; OS=Arabidopsis thaliana (Mouse-ear cress). GN=Name=SBT1.7 {ECO:0000303|Pu…	TrEMBL best hit: B9MVT1
615	Pbr019659.1	Chr15	7771807	7775193	Number of GOs: 4	GO: GO:0004672; protein kinase activity; Molecular Function. GO:0004674; protein serine/threonine kinase activity; Molecular Function. GO:0005524; ATP binding; Molecular Function. GO:0006468; protein phosphorylation; Biological Process	Number of IPRs: 7	IPR: IPR000719; Protein kinase, catalytic domain. IPR002290; Serine/threonine-protein kinase domain. IPR008271; Serine/threonine-protein kinase, active site. IPR011009; Protein kinase-like domain. IPR017441; Protein kinase, ATP binding site. IPR017442; Serine/threonine-protein kinase-like domain. IPR020635; Tyrosine-protein kinase, catalytic domain	KEGG best hit: rcu:RCOM_1078760	KEGG best hit desc: receptor serine-threonine protein kinase, putative (EC:2.7.10.2); K13430 serine/threonine-protein kinase PBS1 [EC:2.7.11.1]	sp|Q3EDL4; O23699; Q94KD9; Q9LMM7|RecName: Full=Probable serine/threonine-protein kinase At1g01540; OS=Arabidopsis thaliana (Mouse-ear cress). GN=OrderedLocusNames=At1g01540; ORFNames=F22L4.8; PE=1: Evidence at protein level;	TrEMBL best hit: F6H1C1
616	Pbr019660.1	Chr15	7767619	7768847	Number of GOs: 3	GO: GO:0005634; nucleus; Cellular Component. GO:0030528; transcription regulator activity; Molecular Function. GO:0045449; regulation of transcription; Biological Process	Number of IPRs: 2	IPR: IPR001092; Helix-loop-helix DNA-binding domain. IPR011598; Helix-loop-helix DNA-binding	KEGG best hit: NA	KEGG best hit desc: NA	sp|Q9FXA3|RecName: Full=Transcription factor bHLH95;AltName: Full=Basic helix-loop-helix protein 95;AltName: Full=Protein RETARDED GROWTH OF EMBRYO 1;AltName: Full=Transcription factor EN 21;AltName: Full=bHLH transcription factor bHLH095; OS=Arabidopsis thaliana (Mouse-ear cress). GN=Name=BHLH95; Synonyms=EN21, RGE1; OrderedLocusNames=At1g49770;ORFNames=F14J22.2; PE=2: Evidence at transcript lev…	TrEMBL best hit: B9R798
617	Pbr019661.2	Chr15	7762918	7765404	Number of GOs: 3	GO: GO:0005634; nucleus; Cellular Component. GO:0030528; transcription regulator activity; Molecular Function. GO:0045449; regulation of transcription; Biological Process	Number of IPRs: 2	IPR: IPR001092; Helix-loop-helix DNA-binding domain. IPR011598; Helix-loop-helix DNA-binding	KEGG best hit: ath:AT1G09530	KEGG best hit desc: PIF3; PIF3 (PHYTOCHROME INTERACTING FACTOR 3); DNA binding / protein binding / transcription factor/ transcription regulator; K12126 phytochrome-interacting factor 3	sp|Q9FUA4; O23192; Q0WP18|RecName: Full=Transcription factor SPATULA;AltName: Full=Basic helix-loop-helix protein 24;AltName: Full=Transcription factor EN 99;AltName: Full=bHLH transcription factor bHLH024; OS=Arabidopsis thaliana (Mouse-ear cress). GN=Name=SPT; Synonyms=BHLH24, EN99; OrderedLocusNames=At4g36930;ORFNames=AP22.25, C7A10.430; PE=1: Evidence at protein level;	TrEMBL best hit: B9R797
618	Pbr019662.3	Chr15	7757239	7760373	Number of GOs: 2	GO: GO:0005515; protein binding; Molecular Function. GO:0008270; zinc ion binding; Molecular Function	Number of IPRs: 2	IPR: IPR001841; Zinc finger, RING-type. IPR018957; Zinc finger, C3HC4 RING-type	KEGG best hit: cbr:CBG04193	KEGG best hit desc: Hypothetical protein CBG04193; K11982 E3 ubiquitin-protein ligase RNF115/126 [EC:6.3.2.19]	sp|Q9LT17; Q8LG55|RecName: Full=E3 ubiquitin ligase BIG BROTHER-related; OS=Arabidopsis thaliana (Mouse-ear cress). GN=Name=BBR; OrderedLocusNames=At3g19910; ORFNames=MPN9.15; PE=2: Evidence at transcript level;	TrEMBL best hit: Q00M83
619	Pbr019663.1	Chr15	7747198	7750035	Number of GOs: 2	GO: GO:0003677; DNA binding; Molecular Function. GO:0045449; regulation of transcription; Biological Process	Number of IPRs: 1	IPR: IPR003441; No apical meristem (NAM) protein	KEGG best hit: NA	KEGG best hit desc: NA	sp|Q93VY3; Q8H141; Q94II4; Q9SZR8|RecName: Full=NAC domain-containing protein 72;AltName: Full=Protein RESPONSIVE TO DESICCATION 26; OS=Arabidopsis thaliana (Mouse-ear cress). GN=Name=NAC072; Synonyms=RD26; OrderedLocusNames=At4g27410;ORFNames=F27G19.10; PE=2: Evidence at transcript level;	TrEMBL best hit: F6H1B7
620	Pbr019664.1	Chr15	7743225	7744732	Number of GOs: 1	GO: GO:0016747; transferase activity, transferring acyl groups other than amino-acyl groups; Molecular Function	Number of IPRs: 1	IPR: IPR003480; Transferase	KEGG best hit: ath:AT5G48930	KEGG best hit desc: HCT; HCT (HYDROXYCINNAMOYL-COA SHIKIMATE/QUINATE HYDROXYCINNAMOYL TRANSFERASE); quinate O-hydroxycinnamoyltransferase/ shikimate O-hydroxycinnamoyltransferase/ transferase (EC:2.3.1.133); K13065 shikimate O-hydroxycinnamoyltransferase [EC:2.3.1.133]	sp|Q9SND9|RecName: Full=Uncharacterized acetyltransferase At3g50280; OS=Arabidopsis thaliana (Mouse-ear cress). GN=OrderedLocusNames=At3g50280; ORFNames=F11C1.120; PE=3: Inferred from homology;	TrEMBL best hit: F6H1B0
621	Pbr019665.1	Chr15	7741237	7742724	Number of GOs: 1	GO: GO:0016747; transferase activity, transferring acyl groups other than amino-acyl groups; Molecular Function	Number of IPRs: 1	IPR: IPR003480; Transferase	KEGG best hit: vvi:100265530	KEGG best hit desc: hypothetical protein LOC100265530; K13065 shikimate O-hydroxycinnamoyltransferase [EC:2.3.1.133]	sp|Q9SND9|RecName: Full=Uncharacterized acetyltransferase At3g50280; OS=Arabidopsis thaliana (Mouse-ear cress). GN=OrderedLocusNames=At3g50280; ORFNames=F11C1.120; PE=3: Inferred from homology;	TrEMBL best hit: F6H1B0
622	Pbr019666.1	Chr15	7739861	7740154	Number of GOs: 0	GO: NA	Number of IPRs: 0	IPR: NA	KEGG best hit: NA	KEGG best hit desc: NA	sp: NA	TrEMBL best hit: NA
623	Pbr019667.1	Chr15	7736016	7739390	Number of GOs: 2	GO: GO:0003676; nucleic acid binding; Molecular Function. GO:0003723; RNA binding; Molecular Function	Number of IPRs: 3	IPR: IPR000504; RNA recognition motif domain. IPR002004; Polyadenylate-binding protein/Hyperplastic disc protein. IPR003954; RNA recognition motif domain, eukaryote	KEGG best hit: rcu:RCOM_1589620	KEGG best hit desc: polyadenylate-binding protein, putative; K13126 polyadenylate-binding protein	sp|P42731; Q8RXR5|RecName: Full=Polyadenylate-binding protein 2; OS=Arabidopsis thaliana (Mouse-ear cress). GN=Name=PAB2; OrderedLocusNames=At4g34110; ORFNames=F28A23.130; PE=1: Evidence at protein level;	TrEMBL best hit: B9R792
624	Pbr019668.1	Chr15	7730703	7733577	Number of GOs: 4	GO: GO:0003700; sequence-specific DNA binding transcription factor activity; Molecular Function. GO:0005515; protein binding; Molecular Function. GO:0006355; regulation of transcription, DNA-dependent; Biological Process. GO:0043565; sequence-specific DNA binding; Molecular Function	Number of IPRs: 2	IPR: IPR001356; Homeobox. IPR009057; Homeodomain-like	KEGG best hit: NA	KEGG best hit desc: NA	sp|Q6X7J9; Q9C632|RecName: Full=WUSCHEL-related homeobox 4; OS=Arabidopsis thaliana (Mouse-ear cress). GN=Name=WOX4; OrderedLocusNames=At1g46480; ORFNames=F2G19.11; PE=2: Evidence at transcript level;	TrEMBL best hit: A5B5M9
625	Pbr019669.1	Chr15	7713571	7714769	Number of GOs: 3	GO: GO:0003677; DNA binding; Molecular Function. GO:0003700; sequence-specific DNA binding transcription factor activity; Molecular Function. GO:0006355; regulation of transcription, DNA-dependent; Biological Process	Number of IPRs: 2	IPR: IPR001471; Pathogenesis-related transcriptional factor/ERF, DNA-binding. IPR016177; DNA-binding, integrase-type	KEGG best hit: rcu:RCOM_1589590	KEGG best hit desc: Dehydration-responsive element-binding protein 1B, putative; K09286 EREBP-like factor	sp|O22174|RecName: Full=Ethylene-responsive transcription factor ERF008; OS=Arabidopsis thaliana (Mouse-ear cress). GN=Name=ERF008; OrderedLocusNames=At2g23340; ORFNames=T20D16.3; PE=2: Evidence at transcript level;	TrEMBL best hit: D5L126
626	Pbr019670.1	Chr15	7707907	7708380	Number of GOs: 0	GO: NA	Number of IPRs: 0	IPR: NA	KEGG best hit: NA	KEGG best hit desc: NA	sp: NA	TrEMBL best hit: B9MVU3
627	Pbr019671.1	Chr15	7707354	7707743	Number of GOs: 0	GO: NA	Number of IPRs: 0	IPR: NA	KEGG best hit: NA	KEGG best hit desc: NA	sp: NA	TrEMBL best hit: B9MVU3
628	Pbr019672.1	Chr15	7698561	7700739	Number of GOs: 1	GO: GO:0005515; protein binding; Molecular Function	Number of IPRs: 2	IPR: IPR003877; SPla/RYanodine receptor SPRY. IPR008985; Concanavalin A-like lectin/glucanase	KEGG best hit: NA	KEGG best hit desc: NA	sp: NA	TrEMBL best hit: F6H1A6
629	Pbr019673.1	Chr15	7696112	7697156	Number of GOs: 2	GO: GO:0016881; acid-amino acid ligase activity; Molecular Function. GO:0043687; post-translational protein modification; Biological Process	Number of IPRs: 3	IPR: IPR000608; Ubiquitin-conjugating enzyme, E2. IPR016135; Ubiquitin-conjugating enzyme/RWD-like. IPR023313; Ubiquitin-conjugating enzyme, active site	KEGG best hit: pop:POPTR_818405	KEGG best hit desc: hypothetical protein; K10577 ubiquitin-conjugating enzyme E2 I [EC:6.3.2.19]	sp|Q42551; Q0WMG8|RecName: Full=SUMO-conjugating enzyme SCE1;AltName: Full=Protein EMBRYO DEFECTIVE 1637;AltName: Full=Protein hus5 homolog;AltName: Full=SUMO-conjugating enzyme 1; OS=Arabidopsis thaliana (Mouse-ear cress). GN=Name=SCE1; Synonyms=AHUS5, EMB1637; OrderedLocusNames=At3g57870;ORFNames=T10K17.80; PE=1: Evidence at protein level;	TrEMBL best hit: Q8L5P9
630	Pbr019674.1	Chr15	7689195	7692159	Number of GOs: 3	GO: GO:0004197; cysteine-type endopeptidase activity; Molecular Function. GO:0006508; proteolysis; Biological Process. GO:0008234; cysteine-type peptidase activity; Molecular Function	Number of IPRs: 5	IPR: IPR000118; Granulin. IPR000169; Peptidase, cysteine peptidase active site. IPR000668; Peptidase C1A, papain C-terminal. IPR013128; Peptidase C1A, papain. IPR013201; Proteinase inhibitor I29, cathepsin propeptide	KEGG best hit: ath:AT1G47128	KEGG best hit desc: RD21; RD21 (responsive to dehydration 21); cysteine-type endopeptidase/ cysteine-type peptidase; K01376 [EC:3.4.22.-]	sp|P43297|RecName: Full=Cysteine proteinase RD21a;Flags: Precursor; OS=Arabidopsis thaliana (Mouse-ear cress). GN=Name=RD21A; OrderedLocusNames=At1g47128; ORFNames=F2G19.31; PE=1: Evidence at protein level;	TrEMBL best hit: F6GZY7
631	Pbr019675.1	Chr15	7681116	7682926	Number of GOs: 3	GO: GO:0003700; sequence-specific DNA binding transcription factor activity; Molecular Function. GO:0043565; sequence-specific DNA binding; Molecular Function. GO:0045449; regulation of transcription; Biological Process	Number of IPRs: 2	IPR: IPR003657; DNA-binding WRKY. IPR018872; Transcription factor, WRKY, Zn-cluster	KEGG best hit: rcu:RCOM_1616660	KEGG best hit desc: WRKY transcription factor, putative; K13425 WRKY transcription factor 22	sp|Q9STX0|RecName: Full=Probable WRKY transcription factor 7;AltName: Full=WRKY DNA-binding protein 7; OS=Arabidopsis thaliana (Mouse-ear cress). GN=Name=WRKY7; OrderedLocusNames=At4g24240; ORFNames=T22A6.70; PE=2: Evidence at transcript level;	TrEMBL best hit: E7CEX6
632	Pbr019676.1	Chr15	7674859	7676470	Number of GOs: 0	GO: NA	Number of IPRs: 0	IPR: NA	KEGG best hit: ath:AT5G46330	KEGG best hit desc: FLS2; FLS2 (FLAGELLIN-SENSITIVE 2); ATP binding / kinase/ protein binding / protein serine/threonine kinase/ transmembrane receptor protein serine/threonine kinase; K13420 LRR receptor-like serine/threonine-protein kinase FLS2 [EC:2.7.11.1]	sp|Q8W3M4|RecName: Full=Uncharacterized protein At4g06744;Flags: Precursor; OS=Arabidopsis thaliana (Mouse-ear cress). GN=OrderedLocusNames=At4g06744; ORFNames=F15N16; PE=2: Evidence at transcript level;	TrEMBL best hit: B9R781
633	Pbr019677.3	Chr15	7668552	7671152	Number of GOs: 5	GO: GO:0004672; protein kinase activity; Molecular Function. GO:0004674; protein serine/threonine kinase activity; Molecular Function. GO:0005515; protein binding; Molecular Function. GO:0005524; ATP binding; Molecular Function. GO:0006468; protein phosphorylation; Biological Process	Number of IPRs: 6	IPR: IPR000719; Protein kinase, catalytic domain. IPR001611; Leucine-rich repeat. IPR002290; Serine/threonine-protein kinase domain. IPR011009; Protein kinase-like domain. IPR017442; Serine/threonine-protein kinase-like domain. IPR020635; Tyrosine-protein kinase, catalytic domain	KEGG best hit: rcu:RCOM_0478150	KEGG best hit desc: serine/threonine-protein kinase bri1, putative (EC:2.7.11.25 3.1.3.16); K13415 protein brassinosteroid insensitive 1 [EC:2.7.10.1 2.7.11.1]	sp|Q93Y06; Q9FH93|RecName: Full=Probable inactive receptor kinase At5g67200;Flags: Precursor; OS=Arabidopsis thaliana (Mouse-ear cress). GN=OrderedLocusNames=At5g67200; ORFNames=K21H1.16; PE=1: Evidence at protein level;	TrEMBL best hit: Q2LJM1
634	Pbr019678.1	Chr15	7665882	7667484	Number of GOs: 0	GO: NA	Number of IPRs: 0	IPR: NA	KEGG best hit: NA	KEGG best hit desc: NA	sp: NA	TrEMBL best hit: B9R783
635	Pbr019679.1	Chr15	7657715	7664904	Number of GOs: 3	GO: GO:0003777; microtubule motor activity; Molecular Function. GO:0005524; ATP binding; Molecular Function. GO:0007018; microtubule-based movement; Biological Process	Number of IPRs: 2	IPR: IPR001752; Kinesin, motor domain. IPR019821; Kinesin, motor region, conserved site	KEGG best hit: rcu:RCOM_1589540	KEGG best hit desc: Kinesin heavy chain, putative; K10395 kinesin family member 4/7/21/27	sp|O95239; B2R7V5; D3DVU4; Q86TN3; Q86XX7; Q9NNY6; Q9NY24; Q9UMW3|RecName: Full=Chromosome-associated kinesin KIF4A;AltName: Full=Chromokinesin-A; OS=Homo sapiens (Human). GN=Name=KIF4A; Synonyms=KIF4; PE=1: Evidence at protein level;	TrEMBL best hit: B9R784
636	Pbr019680.1	Chr15	7646148	7651455	Number of GOs: 3	GO: GO:0009058; biosynthetic process; Biological Process. GO:0016769; transferase activity, transferring nitrogenous groups; Molecular Function. GO:0030170; pyridoxal phosphate binding; Molecular Function	Number of IPRs: 2	IPR: IPR004839; Aminotransferase, class I/classII. IPR015424; Pyridoxal phosphate-dependent transferase, major domain	KEGG best hit: vvi:100254626	KEGG best hit desc: hypothetical protein LOC100254626; K00654 serine palmitoyltransferase [EC:2.3.1.50]	sp|O35704; O54813; Q8BH11|RecName: Full=Serine palmitoyltransferase 1;AltName: Full=Long chain base biosynthesis protein 1;AltName: Full=Serine-palmitoyl-CoA transferase 1; OS=Mus musculus (Mouse). GN=Name=Sptlc1; Synonyms=Lcb1; PE=2: Evidence at transcript level;	TrEMBL best hit: D7TB41
637	Pbr019681.1	Chr15	7642188	7643969	Number of GOs: 0	GO: NA	Number of IPRs: 0	IPR: NA	KEGG best hit: NA	KEGG best hit desc: NA	sp|P0C7P8; Q9LND3|RecName: Full=Transcription factor EMB1444;AltName: Full=Basic helix-loop-helix protein EMB1444;AltName: Full=LONESOME HIGHWAY-like protein 1;AltName: Full=Protein EMBRYO DEFECTIVE 1444;AltName: Full=bHLH transcription factor EMB1444; OS=Arabidopsis thaliana (Mouse-ear cress). GN=Name=EMB1444; OrderedLocusNames=At1g06150; ORFNames=T21E18.20; PE=2: Evidence at transcript level;	TrEMBL best hit: B9R775
638	Pbr019682.3	Chr15	7632433	7634080	Number of GOs: 1	GO: GO:0005515; protein binding; Molecular Function	Number of IPRs: 3	IPR: IPR001810; F-box domain, cyclin-like. IPR006553; Leucine-rich repeat, cysteine-containing subtype. IPR022364; F-box domain, Skp2-like	KEGG best hit: api:100160470	KEGG best hit desc: similar to f-box/leucine rich repeat protein; K10268 F-box and leucine-rich repeat protein 2/20	sp|Q9C626|RecName: Full=F-box protein At1g47056; OS=Arabidopsis thaliana (Mouse-ear cress). GN=OrderedLocusNames=At1g47056; ORFNames=F2G19.16; PE=2: Evidence at transcript level;	TrEMBL best hit: B9R772
639	Pbr019683.1	Chr15	7617544	7619627	Number of GOs: 1	GO: GO:0005634; nucleus; Cellular Component	Number of IPRs: 4	IPR: IPR004367; Cyclin, C-terminal. IPR006670; Cyclin. IPR006671; Cyclin, N-terminal. IPR011028; Cyclin-like	KEGG best hit: vvi:100267897	KEGG best hit desc: hypothetical protein LOC100267897; K14505 cyclin D3, plant	sp|P42753; O49489; Q56XG2|RecName: Full=Cyclin-D3-1;AltName: Full=Cyclin-delta-3;AltName: Full=G1/S-specific cyclin-D3-1; OS=Arabidopsis thaliana (Mouse-ear cress). GN=Name=CYCD3-1; Synonyms=CYCD3; OrderedLocusNames=At4g34160;ORFNames=F28A23.80; PE=1: Evidence at protein level;	TrEMBL best hit: D3XL59
640	Pbr019684.1	Chr15	7598602	7601053	Number of GOs: 1	GO: GO:0016787; hydrolase activity; Molecular Function	Number of IPRs: 1	IPR: IPR000246; Peptidase T2, asparaginase 2	KEGG best hit: vvi:100248834	KEGG best hit desc: hypothetical protein; K13051 beta-aspartyl-peptidase (threonine type) [EC:3.4.19.5]	sp|Q8GXG1; Q9LW72|RecName: Full=Probable isoaspartyl peptidase/L-asparaginase 2;AltName: Full=L-asparagine amidohydrolase 2;Contains: RecName: Full=Isoaspartyl peptidase/L-asparaginase 2 subunit alpha;Contains: RecName: Full=Isoaspartyl peptidase/L-asparaginase 2 subunit beta;Flags: Precursor; OS=Arabidopsis thaliana (Mouse-ear cress). GN=OrderedLocusNames=At3g16150; ORFNames=MSL1.19; PE=2: Evide…	TrEMBL best hit: Q2HTR7
641	Pbr019685.1	Chr15	7592839	7596816	Number of GOs: 0	GO: NA	Number of IPRs: 2	IPR: IPR005181; Domain of unknown function DUF303, acetylesterase putative. IPR013830; Esterase, SGNH hydrolase-type	KEGG best hit: NA	KEGG best hit desc: NA	sp|Q8L9J9; O49483|RecName: Full=Probable carbohydrate esterase At4g34215; OS=Arabidopsis thaliana (Mouse-ear cress). GN=OrderedLocusNames=At4g34215; ORFNames=F10M10.12, F28A23_20; PE=1: Evidence at protein level;	TrEMBL best hit: B9R764
642	Pbr019686.1	Chr15	7588479	7590745	Number of GOs: 0	GO: NA	Number of IPRs: 2	IPR: IPR005181; Domain of unknown function DUF303, acetylesterase putative. IPR013830; Esterase, SGNH hydrolase-type	KEGG best hit: NA	KEGG best hit desc: NA	sp|Q8L9J9; O49483|RecName: Full=Probable carbohydrate esterase At4g34215; OS=Arabidopsis thaliana (Mouse-ear cress). GN=OrderedLocusNames=At4g34215; ORFNames=F10M10.12, F28A23_20; PE=1: Evidence at protein level;	TrEMBL best hit: B9R763
643	Pbr019687.1	Chr15	7576217	7577717	Number of GOs: 2	GO: GO:0003677; DNA binding; Molecular Function. GO:0005515; protein binding; Molecular Function	Number of IPRs: 5	IPR: IPR001005; SANT domain, DNA binding. IPR009057; Homeodomain-like. IPR014778; Myb, DNA-binding. IPR015495; Myb transcription factor. IPR017930; Transcription regulator HTH, Myb-type, DNA-binding	KEGG best hit: vvi:100233128	KEGG best hit desc: SREBP; sucrose responsive element binding protein; K09422 myb proto-oncogene protein, plant	sp|Q9FDW1; Q39154; Q8LBC5; Q941B3; Q9SAM4|RecName: Full=Transcription factor MYB44;AltName: Full=Myb-related protein 44;AltName: Full=Myb-related protein R1; OS=Arabidopsis thaliana (Mouse-ear cress). GN=Name=MYB44; Synonyms=MYBR1; OrderedLocusNames=At5g67300;ORFNames=K8K14.2; PE=2: Evidence at transcript level;	TrEMBL best hit: D9ZJ62
644	Pbr019688.1	Chr15	7572763	7575171	Number of GOs: 7	GO: GO:0004672; protein kinase activity; Molecular Function. GO:0004674; protein serine/threonine kinase activity; Molecular Function. GO:0005515; protein binding; Molecular Function. GO:0005524; ATP binding; Molecular Function. GO:0005529; sugar binding; Molecular Function. GO:0006468; protein phosphorylation; Biological Process. GO:0048544; recognition of pollen; Biological Process	Number of IPRs: 11	IPR: IPR000719; Protein kinase, catalytic domain. IPR000742; Epidermal growth factor-like, type 3. IPR000858; S-locus glycoprotein. IPR001480; Bulb-type lectin domain. IPR002290; Serine/threonine-protein kinase domain. IPR003609; Apple-like. IPR008271; Serine/threonine-protein kinase, active site. IPR011009; Protein kinase-like domain. IPR017441; Protein kinase, ATP binding site. IPR017442; Serin…	KEGG best hit: rcu:RCOM_0478150	KEGG best hit desc: serine/threonine-protein kinase bri1, putative (EC:2.7.11.25 3.1.3.16); K13415 protein brassinosteroid insensitive 1 [EC:2.7.10.1 2.7.11.1]	sp|P17801|RecName: Full=Putative receptor protein kinase ZmPK1;Flags: Precursor; OS=Zea mays (Maize). GN=Name=PK1; PE=2: Evidence at transcript level;	TrEMBL best hit: B9I819
645	Pbr019689.1	Chr15	7568147	7570564	Number of GOs: 7	GO: GO:0004672; protein kinase activity; Molecular Function. GO:0004674; protein serine/threonine kinase activity; Molecular Function. GO:0005515; protein binding; Molecular Function. GO:0005524; ATP binding; Molecular Function. GO:0005529; sugar binding; Molecular Function. GO:0006468; protein phosphorylation; Biological Process. GO:0048544; recognition of pollen; Biological Process	Number of IPRs: 11	IPR: IPR000719; Protein kinase, catalytic domain. IPR000742; Epidermal growth factor-like, type 3. IPR000858; S-locus glycoprotein. IPR001480; Bulb-type lectin domain. IPR002290; Serine/threonine-protein kinase domain. IPR003609; Apple-like. IPR008271; Serine/threonine-protein kinase, active site. IPR011009; Protein kinase-like domain. IPR017441; Protein kinase, ATP binding site. IPR017442; Serin…	KEGG best hit: ath:AT1G75820	KEGG best hit desc: CLV1; CLV1 (CLAVATA 1); ATP binding / kinase/ protein serine/threonine kinase/ receptor signaling protein serine/threonine kinase; K00924 [EC:2.7.1.-]	sp|P17801|RecName: Full=Putative receptor protein kinase ZmPK1;Flags: Precursor; OS=Zea mays (Maize). GN=Name=PK1; PE=2: Evidence at transcript level;	TrEMBL best hit: F6GZX1
646	Pbr019690.1	Chr15	7564753	7567401	Number of GOs: 7	GO: GO:0004672; protein kinase activity; Molecular Function. GO:0004674; protein serine/threonine kinase activity; Molecular Function. GO:0005515; protein binding; Molecular Function. GO:0005524; ATP binding; Molecular Function. GO:0005529; sugar binding; Molecular Function. GO:0006468; protein phosphorylation; Biological Process. GO:0048544; recognition of pollen; Biological Process	Number of IPRs: 11	IPR: IPR000719; Protein kinase, catalytic domain. IPR000742; Epidermal growth factor-like, type 3. IPR000858; S-locus glycoprotein. IPR001480; Bulb-type lectin domain. IPR002290; Serine/threonine-protein kinase domain. IPR003609; Apple-like. IPR008271; Serine/threonine-protein kinase, active site. IPR011009; Protein kinase-like domain. IPR017441; Protein kinase, ATP binding site. IPR017442; Serin…	KEGG best hit: rcu:RCOM_0478150	KEGG best hit desc: serine/threonine-protein kinase bri1, putative (EC:2.7.11.25 3.1.3.16); K13415 protein brassinosteroid insensitive 1 [EC:2.7.10.1 2.7.11.1]	sp|P17801|RecName: Full=Putative receptor protein kinase ZmPK1;Flags: Precursor; OS=Zea mays (Maize). GN=Name=PK1; PE=2: Evidence at transcript level;	TrEMBL best hit: B9I819
647	Pbr019691.1	Chr15	7558545	7561422	Number of GOs: 1	GO: GO:0005634; nucleus; Cellular Component	Number of IPRs: 2	IPR: IPR008676; MRG. IPR016197; Chromo domain-like	KEGG best hit: pop:POPTR_287204	KEGG best hit desc: hypothetical protein; K11339 mortality factor 4-like protein 1	sp|Q54RM0|RecName: Full=NuA4 complex subunit EAF3 homolog; OS=Dictyostelium discoideum (Slime mold). GN=ORFNames=DDB_G0283075; PE=3: Inferred from homology;	TrEMBL best hit: F6GZW8
648	Pbr019692.1	Chr15	7555239	7555472	Number of GOs: 0	GO: NA	Number of IPRs: 0	IPR: NA	KEGG best hit: NA	KEGG best hit desc: NA	sp: NA	TrEMBL best hit: B9HH32
649	Pbr019693.1	Chr15	7551009	7552628	Number of GOs: 1	GO: GO:0005515; protein binding; Molecular Function	Number of IPRs: 2	IPR: IPR001810; F-box domain, cyclin-like. IPR022364; F-box domain, Skp2-like	KEGG best hit: rcu:RCOM_1588720	KEGG best hit desc: F-box protein GID2, putative; K14495 F-box protein GID2	sp|Q9STX3; Q8LAQ7|RecName: Full=F-box protein GID2;AltName: Full=Protein SLEEPY 1; OS=Arabidopsis thaliana (Mouse-ear cress). GN=Name=GID2; Synonyms=SLY1; OrderedLocusNames=At4g24210;ORFNames=T22A6.40; PE=1: Evidence at protein level;	TrEMBL best hit: F6GZW7
650	Pbr019694.1	Chr15	7546402	7546623	Number of GOs: 0	GO: NA	Number of IPRs: 0	IPR: NA	KEGG best hit: NA	KEGG best hit desc: NA	sp: NA	TrEMBL best hit: NA
651	Pbr019695.1	Chr15	7542080	7542394	Number of GOs: 0	GO: NA	Number of IPRs: 0	IPR: NA	KEGG best hit: NA	KEGG best hit desc: NA	sp: NA	TrEMBL best hit: C6T1T0
652	Pbr019696.1	Chr15	7530336	7531203	Number of GOs: 0	GO: NA	Number of IPRs: 0	IPR: NA	KEGG best hit: rcu:RCOM_0913930	KEGG best hit desc: leucine rich repeat-containing protein, putative; K14319 Ran GTPase-activating protein 1	sp|Q9M7N6|RecName: Full=MFP1 attachment factor 1; OS=Solanum lycopersicum (Tomato) (Lycopersicon esculentum). GN=Name=MAF1; PE=1: Evidence at protein level;	TrEMBL best hit: F6GZW5
653	Pbr019697.1	Chr15	7529072	7529635	Number of GOs: 5	GO: GO:0004497; monooxygenase activity; Molecular Function. GO:0005506; iron ion binding; Molecular Function. GO:0009055; electron carrier activity; Molecular Function. GO:0020037; heme binding; Molecular Function. GO:0055114; oxidation-reduction process; Biological Process	Number of IPRs: 3	IPR: IPR001128; Cytochrome P450. IPR002401; Cytochrome P450, E-class, group I. IPR017972; Cytochrome P450, conserved site	KEGG best hit: ath:AT4G37360	KEGG best hit desc: CYP81D2; electron carrier/ heme binding / iron ion binding / monooxygenase/ oxygen binding; K00517 [EC:1.14.-.-]	sp|O65790; Q7FBW2; Q9SZU3|RecName: Full=Cytochrome P450 81F1; OS=Arabidopsis thaliana (Mouse-ear cress). GN=Name=CYP81F1; Synonyms=CYP91A2; OrderedLocusNames=At4g37430;ORFNames=F6G17.80; PE=2: Evidence at transcript level;	TrEMBL best hit: F6HSX6
654	Pbr019698.1	Chr15	7526914	7527787	Number of GOs: 4	GO: GO:0004497; monooxygenase activity; Molecular Function. GO:0005506; iron ion binding; Molecular Function. GO:0009055; electron carrier activity; Molecular Function. GO:0020037; heme binding; Molecular Function	Number of IPRs: 1	IPR: IPR001128; Cytochrome P450	KEGG best hit: ath:AT4G37320	KEGG best hit desc: CYP81D5; electron carrier/ heme binding / iron ion binding / monooxygenase/ oxygen binding; K00517 [EC:1.14.-.-]	sp|P93147|RecName: Full=Isoflavone 2'-hydroxylase;AltName: Full=CYP GE-3;AltName: Full=Cytochrome P450 81E1;AltName: Full=Cytochrome P450 91A4; OS=Glycyrrhiza echinata (Licorice). GN=Name=CYP81E1; Synonyms=CYP91A4; PE=1: Evidence at protein level;	TrEMBL best hit: B9GNS2
655	Pbr019699.1	Chr15	7523593	7525113	Number of GOs: 5	GO: GO:0004497; monooxygenase activity; Molecular Function. GO:0005506; iron ion binding; Molecular Function. GO:0009055; electron carrier activity; Molecular Function. GO:0020037; heme binding; Molecular Function. GO:0055114; oxidation-reduction process; Biological Process	Number of IPRs: 3	IPR: IPR001128; Cytochrome P450. IPR002401; Cytochrome P450, E-class, group I. IPR017972; Cytochrome P450, conserved site	KEGG best hit: ath:AT4G37340	KEGG best hit desc: CYP81D3; electron carrier/ heme binding / iron ion binding / monooxygenase/ oxygen binding; K00517 [EC:1.14.-.-]	sp|Q9FG65; O65789|RecName: Full=Cytochrome P450 81D1; OS=Arabidopsis thaliana (Mouse-ear cress). GN=Name=CYP81D1; Synonyms=CYP91A1; OrderedLocusNames=At5g36220;ORFNames=T30G6.3; PE=2: Evidence at transcript level;	TrEMBL best hit: F6HSX4
656	Pbr019700.1	Chr15	7519161	7521098	Number of GOs: 4	GO: GO:0004497; monooxygenase activity; Molecular Function. GO:0005506; iron ion binding; Molecular Function. GO:0009055; electron carrier activity; Molecular Function. GO:0020037; heme binding; Molecular Function	Number of IPRs: 3	IPR: IPR001128; Cytochrome P450. IPR002403; Cytochrome P450, E-class, group IV. IPR017972; Cytochrome P450, conserved site	KEGG best hit: ath:AT4G37360	KEGG best hit desc: CYP81D2; electron carrier/ heme binding / iron ion binding / monooxygenase/ oxygen binding; K00517 [EC:1.14.-.-]	sp|Q9FG65; O65789|RecName: Full=Cytochrome P450 81D1; OS=Arabidopsis thaliana (Mouse-ear cress). GN=Name=CYP81D1; Synonyms=CYP91A1; OrderedLocusNames=At5g36220;ORFNames=T30G6.3; PE=2: Evidence at transcript level;	TrEMBL best hit: B9R747
657	Pbr019701.1	Chr15	7514603	7515022	Number of GOs: 0	GO: NA	Number of IPRs: 0	IPR: NA	KEGG best hit: NA	KEGG best hit desc: NA	sp: NA	TrEMBL best hit: F6HR35
658	Pbr019702.1	Chr15	7509342	7512971	Number of GOs: 1	GO: GO:0005515; protein binding; Molecular Function	Number of IPRs: 9	IPR: IPR001680; WD40 repeat. IPR006594; LisH dimerisation motif. IPR011046; WD40 repeat-like-containing domain. IPR013720; LisH dimerisation motif, subgroup. IPR017986; WD40-repeat-containing domain. IPR019775; WD40 repeat, conserved site. IPR019781; WD40 repeat, subgroup. IPR019782; WD40 repeat 2. IPR020472; G-protein beta WD-40 repeat	KEGG best hit: rcu:RCOM_1154620	KEGG best hit desc: Polyadenylation factor subunit, putative (EC:2.3.1.48); K04508 transducin (beta)-like 1	sp|Q7SZM9|RecName: Full=F-box-like/WD repeat-containing protein TBL1XR1-A;AltName: Full=Nuclear receptor corepressor/HDAC3 complex subunit TBLR1-A;AltName: Full=TBL1-related protein 1-A;AltName: Full=Transducin beta-like 1X-related protein 1-A; OS=Xenopus laevis (African clawed frog). GN=Name=tbl1xr1-a; Synonyms=tblr1; PE=1: Evidence at protein level;	TrEMBL best hit: B9SG25
659	Pbr019703.1	Chr15	7505540	7507713	Number of GOs: 1	GO: GO:0005634; nucleus; Cellular Component	Number of IPRs: 4	IPR: IPR004367; Cyclin, C-terminal. IPR006670; Cyclin. IPR006671; Cyclin, N-terminal. IPR011028; Cyclin-like	KEGG best hit: pop:POPTR_709971	KEGG best hit desc: hypothetical protein; K06627 cyclin A	sp|Q9FMH5|RecName: Full=Putative cyclin-A3-1;AltName: Full=G2/mitotic-specific cyclin-A3-1; OS=Arabidopsis thaliana (Mouse-ear cress). GN=Name=CYCA3-1; OrderedLocusNames=At5g43080; ORFNames=MMG4.10; PE=3: Inferred from homology;	TrEMBL best hit: B9GNS4
660	Pbr019705.1	Chr15	7494590	7497911	Number of GOs: 5	GO: GO:0004672; protein kinase activity; Molecular Function. GO:0004674; protein serine/threonine kinase activity; Molecular Function. GO:0005515; protein binding; Molecular Function. GO:0005524; ATP binding; Molecular Function. GO:0006468; protein phosphorylation; Biological Process	Number of IPRs: 10	IPR: IPR000719; Protein kinase, catalytic domain. IPR001611; Leucine-rich repeat. IPR002290; Serine/threonine-protein kinase domain. IPR003591; Leucine-rich repeat, typical subtype. IPR008271; Serine/threonine-protein kinase, active site. IPR011009; Protein kinase-like domain. IPR013210; Leucine-rich repeat-containing N-terminal, type 2. IPR017441; Protein kinase, ATP binding site. IPR017442; Ser…	KEGG best hit: ath:AT5G20480	KEGG best hit desc: EFR; EFR (EF-TU RECEPTOR); ATP binding / kinase/ protein serine/threonine kinase; K13428 LRR receptor-like serine/threonine-protein kinase EFR [EC:2.7.11.1]	sp|C0LGP4; Q8VZM3; Q9SN81|RecName: Full=Probable LRR receptor-like serine/threonine-protein kinase At3g47570;Flags: Precursor; OS=Arabidopsis thaliana (Mouse-ear cress). GN=OrderedLocusNames=At3g47570; ORFNames=F1P2.120; PE=2: Evidence at transcript level;	TrEMBL best hit: B9SN92
661	Pbr019706.1	Chr15	7487753	7490968	Number of GOs: 5	GO: GO:0004672; protein kinase activity; Molecular Function. GO:0004674; protein serine/threonine kinase activity; Molecular Function. GO:0005515; protein binding; Molecular Function. GO:0005524; ATP binding; Molecular Function. GO:0006468; protein phosphorylation; Biological Process	Number of IPRs: 10	IPR: IPR000719; Protein kinase, catalytic domain. IPR001611; Leucine-rich repeat. IPR002290; Serine/threonine-protein kinase domain. IPR003591; Leucine-rich repeat, typical subtype. IPR008271; Serine/threonine-protein kinase, active site. IPR011009; Protein kinase-like domain. IPR013210; Leucine-rich repeat-containing N-terminal, type 2. IPR017441; Protein kinase, ATP binding site. IPR017442; Ser…	KEGG best hit: ath:AT5G20480	KEGG best hit desc: EFR; EFR (EF-TU RECEPTOR); ATP binding / kinase/ protein serine/threonine kinase; K13428 LRR receptor-like serine/threonine-protein kinase EFR [EC:2.7.11.1]	sp|C0LGP4; Q8VZM3; Q9SN81|RecName: Full=Probable LRR receptor-like serine/threonine-protein kinase At3g47570;Flags: Precursor; OS=Arabidopsis thaliana (Mouse-ear cress). GN=OrderedLocusNames=At3g47570; ORFNames=F1P2.120; PE=2: Evidence at transcript level;	TrEMBL best hit: B9SN90
662	Pbr019707.1	Chr15	7473865	7476271	Number of GOs: 5	GO: GO:0004497; monooxygenase activity; Molecular Function. GO:0005506; iron ion binding; Molecular Function. GO:0009055; electron carrier activity; Molecular Function. GO:0020037; heme binding; Molecular Function. GO:0055114; oxidation-reduction process; Biological Process	Number of IPRs: 3	IPR: IPR001128; Cytochrome P450. IPR002401; Cytochrome P450, E-class, group I. IPR017972; Cytochrome P450, conserved site	KEGG best hit: ath:AT4G37340	KEGG best hit desc: CYP81D3; electron carrier/ heme binding / iron ion binding / monooxygenase/ oxygen binding; K00517 [EC:1.14.-.-]	sp|P93147|RecName: Full=Isoflavone 2'-hydroxylase;AltName: Full=CYP GE-3;AltName: Full=Cytochrome P450 81E1;AltName: Full=Cytochrome P450 91A4; OS=Glycyrrhiza echinata (Licorice). GN=Name=CYP81E1; Synonyms=CYP91A4; PE=1: Evidence at protein level;	TrEMBL best hit: A5BY20
663	Pbr019708.1	Chr15	7471494	7472909	Number of GOs: 5	GO: GO:0004497; monooxygenase activity; Molecular Function. GO:0005506; iron ion binding; Molecular Function. GO:0009055; electron carrier activity; Molecular Function. GO:0020037; heme binding; Molecular Function. GO:0055114; oxidation-reduction process; Biological Process	Number of IPRs: 3	IPR: IPR001128; Cytochrome P450. IPR002401; Cytochrome P450, E-class, group I. IPR017972; Cytochrome P450, conserved site	KEGG best hit: ath:AT4G37340	KEGG best hit desc: CYP81D3; electron carrier/ heme binding / iron ion binding / monooxygenase/ oxygen binding; K00517 [EC:1.14.-.-]	sp|P93147|RecName: Full=Isoflavone 2'-hydroxylase;AltName: Full=CYP GE-3;AltName: Full=Cytochrome P450 81E1;AltName: Full=Cytochrome P450 91A4; OS=Glycyrrhiza echinata (Licorice). GN=Name=CYP81E1; Synonyms=CYP91A4; PE=1: Evidence at protein level;	TrEMBL best hit: F6GZP7
664	Pbr019709.1	Chr15	7468066	7470136	Number of GOs: 2	GO: GO:0005515; protein binding; Molecular Function. GO:0008270; zinc ion binding; Molecular Function	Number of IPRs: 1	IPR: IPR001841; Zinc finger, RING-type	KEGG best hit: ppp:PHYPADRAFT_82022	KEGG best hit desc: hypothetical protein; K01931 protein neuralized	sp|Q24306; A4V1Z9; A9UN33; Q0E8E4; Q8MRM5; Q9VUX5|RecName: Full=Death-associated inhibitor of apoptosis 1;AltName: Full=Apoptosis 1 inhibitor;AltName: Full=E3 ubiquitin-protein ligase th;AltName: Full=Inhibitor of apoptosis 1;AltName: Full=Protein thread; OS=Drosophila melanogaster (Fruit fly). GN=Name=Diap1; Synonyms=Iap1, th; ORFNames=CG12284; PE=1: Evidence at protein level;	TrEMBL best hit: E0CP63
665	Pbr019710.1	Chr15	7464078	7467606	Number of GOs: 3	GO: GO:0005215; transporter activity; Molecular Function. GO:0006810; transport; Biological Process. GO:0016020; membrane; Cellular Component	Number of IPRs: 1	IPR: IPR001046; Natural resistance-associated macrophage protein	KEGG best hit: rcu:RCOM_1154780	KEGG best hit desc: natural resistance-associated macrophage protein, putative; K12347 natural resistance-associated macrophage protein	sp|Q9C6B2; Q9XH62|RecName: Full=Metal transporter Nramp2; OS=Arabidopsis thaliana (Mouse-ear cress). GN=Name=NRAMP2; OrderedLocusNames=At1g47240; ORFNames=F8G22.4; PE=2: Evidence at transcript level;	TrEMBL best hit: F6GZP4
666	Pbr019711.1	Chr15	7458025	7460922	Number of GOs: 2	GO: GO:0003723; RNA binding; Molecular Function. GO:0005488; binding; Molecular Function	Number of IPRs: 2	IPR: IPR001313; Pumilio RNA-binding repeat. IPR016024; Armadillo-type fold	KEGG best hit: NA	KEGG best hit desc: NA	sp|Q9C9R6|RecName: Full=Putative pumilio homolog 7, chloroplastic;Flags: Precursor; OS=Arabidopsis thaliana (Mouse-ear cress). GN=Name=APUM7; OrderedLocusNames=At1g78160; ORFNames=T11I11.10; PE=3: Inferred from homology;	TrEMBL best hit: B9MVY6
667	Pbr019712.2	Chr15	7448966	7454549	Number of GOs: 2	GO: GO:0004190; aspartic-type endopeptidase activity; Molecular Function. GO:0006508; proteolysis; Biological Process	Number of IPRs: 2	IPR: IPR001461; Peptidase A1. IPR021109; Peptidase aspartic	KEGG best hit: ath:AT5G22850	KEGG best hit desc: aspartyl protease family protein; K00924 [EC:2.7.1.-]	sp|Q9S9K4|RecName: Full=Aspartic proteinase-like protein 2;Flags: Precursor; OS=Arabidopsis thaliana (Mouse-ear cress). GN=OrderedLocusNames=At1g65240; ORFNames=T23K8.15; PE=1: Evidence at protein level;	TrEMBL best hit: E0CP57
668	Pbr019713.1	Chr15	7445882	7446688	Number of GOs: 0	GO: NA	Number of IPRs: 1	IPR: IPR003854; Gibberellin regulated protein	KEGG best hit: NA	KEGG best hit desc: NA	sp|Q948Z4; Q9ZTX6|RecName: Full=Snakin-1;Flags: Precursor; OS=Solanum tuberosum (Potato). GN=Name=SN1; PE=1: Evidence at protein level;	TrEMBL best hit: B9MVY8
669	Pbr019714.1	Chr15	7436317	7439148	Number of GOs: 0	GO: NA	Number of IPRs: 1	IPR: IPR006873; Protein of unknown function DUF620	KEGG best hit: NA	KEGG best hit desc: NA	sp: NA	TrEMBL best hit: B9R732
670	Pbr019715.1	Chr15	7431225	7433421	Number of GOs: 1	GO: GO:0005488; binding; Molecular Function	Number of IPRs: 1	IPR: IPR016024; Armadillo-type fold	KEGG best hit: NA	KEGG best hit desc: NA	sp|Q99614; B2RCT2; D3DQJ8; Q9BVT3|RecName: Full=Tetratricopeptide repeat protein 1; OS=Homo sapiens (Human). GN=Name=TTC1; Synonyms=TPR1; PE=1: Evidence at protein level;	TrEMBL best hit: F6GZP0
671	Pbr019716.1	Chr15	7427919	7429617	Number of GOs: 0	GO: NA	Number of IPRs: 0	IPR: NA	KEGG best hit: NA	KEGG best hit desc: NA	sp|O74913|RecName: Full=Uncharacterized protein C757.02c; OS=Schizosaccharomyces pombe (strain 972 / ATCC 24843) (Fission yeast). GN=ORFNames=SPCC757.02c; PE=4: Predicted;	TrEMBL best hit: B9R730
672	Pbr019717.1	Chr15	7423473	7424161	Number of GOs: 0	GO: NA	Number of IPRs: 0	IPR: NA	KEGG best hit: NA	KEGG best hit desc: NA	sp: NA	TrEMBL best hit: D7T473
673	Pbr019718.1	Chr15	7375189	7381510	Number of GOs: 0	GO: NA	Number of IPRs: 0	IPR: NA	KEGG best hit: NA	KEGG best hit desc: NA	sp: NA	TrEMBL best hit: A5C0J4
674	Pbr019719.1	Chr15	7374315	7374789	Number of GOs: 0	GO: NA	Number of IPRs: 0	IPR: NA	KEGG best hit: NA	KEGG best hit desc: NA	sp: NA	TrEMBL best hit: NA
675	Pbr019720.2	Chr15	7350141	7350953	Number of GOs: 0	GO: NA	Number of IPRs: 0	IPR: NA	KEGG best hit: NA	KEGG best hit desc: NA	sp|O74913|RecName: Full=Uncharacterized protein C757.02c; OS=Schizosaccharomyces pombe (strain 972 / ATCC 24843) (Fission yeast). GN=ORFNames=SPCC757.02c; PE=4: Predicted;	TrEMBL best hit: B9R730
676	Pbr019721.1	Chr15	7347471	7348723	Number of GOs: 0	GO: NA	Number of IPRs: 0	IPR: NA	KEGG best hit: NA	KEGG best hit desc: NA	sp: NA	TrEMBL best hit: C0Z2X0
677	Pbr019722.1	Chr15	7344271	7345526	Number of GOs: 0	GO: NA	Number of IPRs: 0	IPR: NA	KEGG best hit: NA	KEGG best hit desc: NA	sp|O74913|RecName: Full=Uncharacterized protein C757.02c; OS=Schizosaccharomyces pombe (strain 972 / ATCC 24843) (Fission yeast). GN=ORFNames=SPCC757.02c; PE=4: Predicted;	TrEMBL best hit: B9R730
678	Pbr019723.1	Chr15	7340518	7341781	Number of GOs: 0	GO: NA	Number of IPRs: 0	IPR: NA	KEGG best hit: NA	KEGG best hit desc: NA	sp|O74913|RecName: Full=Uncharacterized protein C757.02c; OS=Schizosaccharomyces pombe (strain 972 / ATCC 24843) (Fission yeast). GN=ORFNames=SPCC757.02c; PE=4: Predicted;	TrEMBL best hit: B9R730
679	Pbr019724.1	Chr15	7333589	7335394	Number of GOs: 3	GO: GO:0016020; membrane; Cellular Component. GO:0016192; vesicle-mediated transport; Biological Process. GO:0048193; Golgi vesicle transport; Biological Process	Number of IPRs: 2	IPR: IPR010989; t-SNARE. IPR015260; Syntaxin 6, N-terminal	KEGG best hit: NA	KEGG best hit desc: NA	sp: NA	TrEMBL best hit: E0CP49
680	Pbr019725.1	Chr15	7331462	7331752	Number of GOs: 2	GO: GO:0005515; protein binding; Molecular Function. GO:0006520; cellular amino acid metabolic process; Biological Process	Number of IPRs: 3	IPR: IPR002110; Ankyrin repeat. IPR006034; Asparaginase/glutaminase. IPR020683; Ankyrin repeat-containing domain	KEGG best hit: mdo:100020616	KEGG best hit desc: similar to Eph receptor EphA4b; K13278 60kDa lysophospholipase [EC:3.1.1.5 3.1.1.47 3.5.1.1]	sp|Q505D1|RecName: Full=Serine/threonine-protein phosphatase 6 regulatory ankyrin repeat subunit A;AltName: Full=Ankyrin repeat domain-containing protein 28;AltName: Full=Phosphatase interactor targeting protein hnRNP K; OS=Mus musculus (Mouse). GN=Name=Ankrd28; PE=1: Evidence at protein level;	TrEMBL best hit: A5B9D9
681	Pbr019726.1	Chr15	7330604	7331224	Number of GOs: 0	GO: NA	Number of IPRs: 0	IPR: NA	KEGG best hit: olu:OSTLU_86989	KEGG best hit desc: hypothetical protein; K00599 [EC:2.1.1.-]	sp|Q6CBX2|RecName: Full=Protein arginine N-methyltransferase 2 {ECO:0000250|UniProtKB:Q03305};AltName: Full=Protein-arginine N5-methyltransferase {ECO:0000250|UniProtKB:Q03305};AltName: Full=Type IV protein arginine N-methyltransferase {ECO:0000250|UniProtKB:Q03305}; OS=Yarrowia lipolytica (strain CLIB 122 / E 150) (Yeast) (Candidalipolytica). GN=Name=RMT2 {ECO:0000250|UniProtKB:Q03305};OrderedLo…	TrEMBL best hit: F6GZN8
682	Pbr019727.1	Chr15	7329692	7330277	Number of GOs: 0	GO: NA	Number of IPRs: 1	IPR: IPR015500; Peptidase S8, subtilisin-related	KEGG best hit: NA	KEGG best hit desc: NA	sp|O65351; P80854; Q39007; Q8RWQ7|RecName: Full=Subtilisin-like protease SBT1.7 {ECO:0000303|PubMed:16193095};AltName: Full=Cucumisin-like serine protease;AltName: Full=Subtilase subfamily 1 member 7 {ECO:0000303|PubMed:16193095};AltName: Full=Subtilisin-like serine protease 1 {ECO:0000303|PubMed:12702015};Flags: Precursor; OS=Arabidopsis thaliana (Mouse-ear cress). GN=Name=SBT1.7 {ECO:0000303|Pu…	TrEMBL best hit: D3YBD3
683	Pbr019728.1	Chr15	7326244	7329014	Number of GOs: 4	GO: GO:0004252; serine-type endopeptidase activity; Molecular Function. GO:0006508; proteolysis; Biological Process. GO:0042802; identical protein binding; Molecular Function. GO:0043086; negative regulation of catalytic activity; Biological Process	Number of IPRs: 5	IPR: IPR000209; Peptidase S8/S53, subtilisin/kexin/sedolisin. IPR003137; Protease-associated domain, PA. IPR010259; Proteinase inhibitor I9, subtilisin propeptide. IPR015500; Peptidase S8, subtilisin-related. IPR022398; Peptidase S8/S53, subtilisin, active site	KEGG best hit: bmy:Bm1_08700	KEGG best hit desc: Membrane-bound transcription factor site-1 protease precursor; K08653 membrane-bound transcription factor site-1 protease [EC:3.4.21.112]	sp|O65351; P80854; Q39007; Q8RWQ7|RecName: Full=Subtilisin-like protease SBT1.7 {ECO:0000303|PubMed:16193095};AltName: Full=Cucumisin-like serine protease;AltName: Full=Subtilase subfamily 1 member 7 {ECO:0000303|PubMed:16193095};AltName: Full=Subtilisin-like serine protease 1 {ECO:0000303|PubMed:12702015};Flags: Precursor; OS=Arabidopsis thaliana (Mouse-ear cress). GN=Name=SBT1.7 {ECO:0000303|Pu…	TrEMBL best hit: B9R726
684	Pbr019729.1	Chr15	7319894	7320932	Number of GOs: 0	GO: NA	Number of IPRs: 0	IPR: NA	KEGG best hit: NA	KEGG best hit desc: NA	sp: NA	TrEMBL best hit: NA
685	Pbr019730.1	Chr15	7317743	7319700	Number of GOs: 0	GO: NA	Number of IPRs: 0	IPR: NA	KEGG best hit: NA	KEGG best hit desc: NA	sp: NA	TrEMBL best hit: NA
686	Pbr019731.1	Chr15	7315072	7315594	Number of GOs: 0	GO: NA	Number of IPRs: 1	IPR: IPR007513; Uncharacterised protein family SERF	KEGG best hit: NA	KEGG best hit desc: NA	sp|O64818|RecName: Full=Uncharacterized protein At2g23090; OS=Arabidopsis thaliana (Mouse-ear cress). GN=OrderedLocusNames=At2g23090; ORFNames=F21P24.15; PE=1: Evidence at protein level;	TrEMBL best hit: A5C9I9
687	Pbr019732.1	Chr15	7311461	7314408	Number of GOs: 4	GO: GO:0004672; protein kinase activity; Molecular Function. GO:0004674; protein serine/threonine kinase activity; Molecular Function. GO:0005524; ATP binding; Molecular Function. GO:0006468; protein phosphorylation; Biological Process	Number of IPRs: 7	IPR: IPR000719; Protein kinase, catalytic domain. IPR002290; Serine/threonine-protein kinase domain. IPR008271; Serine/threonine-protein kinase, active site. IPR011009; Protein kinase-like domain. IPR017441; Protein kinase, ATP binding site. IPR017442; Serine/threonine-protein kinase-like domain. IPR020635; Tyrosine-protein kinase, catalytic domain	KEGG best hit: vvi:100266111	KEGG best hit desc: hypothetical protein LOC100266111; K03097 casein kinase 2, alpha polypeptide [EC:2.7.11.1]	sp|Q08467; B9DH00; B9DHA8; F4K3Q1; Q94F17; Q9FN14|RecName: Full=Casein kinase II subunit alpha-1;AltName: Full=Casein kinase alpha 1;Flags: Precursor; OS=Arabidopsis thaliana (Mouse-ear cress). GN=Name=CKA1; OrderedLocusNames=At5g67380; ORFNames=K8K14.10; PE=1: Evidence at protein level;	TrEMBL best hit: Q70Z24
688	Pbr019733.1	Chr15	7310117	7311157	Number of GOs: 0	GO: NA	Number of IPRs: 0	IPR: NA	KEGG best hit: NA	KEGG best hit desc: NA	sp: NA	TrEMBL best hit: C6SVK1
689	Pbr019734.1	Chr15	7308363	7308912	Number of GOs: 4	GO: GO:0003735; structural constituent of ribosome; Molecular Function. GO:0005622; intracellular; Cellular Component. GO:0005840; ribosome; Cellular Component. GO:0006412; translation; Biological Process	Number of IPRs: 1	IPR: IPR001209; Ribosomal protein S14	KEGG best hit: vvi:100262886	KEGG best hit desc: hypothetical protein LOC100262886; K02980 small subunit ribosomal protein S29e	sp|Q5I7K3|RecName: Full=40S ribosomal protein S29; OS=Triticum aestivum (Wheat). GN=Name=RPS29; PE=1: Evidence at protein level;	TrEMBL best hit: B8AKJ9
690	Pbr019735.1	Chr15	7303557	7304711	Number of GOs: 0	GO: NA	Number of IPRs: 0	IPR: NA	KEGG best hit: NA	KEGG best hit desc: NA	sp: NA	TrEMBL best hit: E0CP39
[truncated: 664 more rows]
