# Supplementary material for: An identical-by-descent segment harbors a 12-bp insertion determining fruit softening during domestication and speciation in Pyrus
Source: BMC Biol. 2022 Oct 1;20:215. doi: 10.1186/s12915-022-01409-w (PMC9526952; doi:10.1186/s12915-022-01409-w)
Supplement: Supplementary file 8 — Additional file 8: Table S8. The collection sites of 164 pear accessions used in the GWAS in this study. [file 12915_2022_1409_MOESM8_ESM.xlsx]

## Sheet: Sheet1
Table S8: The collection sites of 164 pear accessions used in the GWAS in this study
No.	Accession name	Collection site	Cultivated/wild
1	Huangpixiao	Wuhan, China	cultivated
2	Jincunqiu	Wuhan, China	cultivated
3	Ludingwangpili	Wuhan, China	cultivated
4	Guiguan	Wuhan, China	cultivated
5	Qingkuiyihao	Wuhan, China	cultivated
6	403	Wuhan, China	cultivated
7	Xingshanqingpili	Wuhan, China	cultivated
8	0702shanli	Nanjing, Chian	cultivated
9	1340shanli	Heilongjiang, China	cultivated
10	1636xinanjishanli	Nanjing, China	cultivated
11	5li	Nanjing, China	cultivated
12	CaNa1p	European	cultivated
13	Dekora	Nanjing, China	cultivated
14	K10	Nanjing, China	cultivated
15	S14	Nanjing, China	cultivated
16	Aixiang	Nanjing, China	cultivated
17	Anguliemu	Nanjing, China	cultivated
18	Anli	Nanjing, China	cultivated
19	Annong2hao	Nanjing, China	cultivated
20	Aoga 20 century	Nanjing, China	cultivated
21	Bahong	Nanjing, China	cultivated
22	Bayue	Nanjing, China	cultivated
23	Bayuehong	Nanjing, China	cultivated
24	Bannannu	Fujian, China	cultivated
25	Beixin	Nanjing, China	cultivated
26	Cangwudashali	Nanjing, China	cultivated
27	Chaoxianyangli	Nanjing, China	cultivated
28	Chonghuadali	Nanjing, China	cultivated
29	Chuxialu	Nanjing, China	cultivated
30	Cuiguan	Nanjing, China	cultivated
31	Cuiyu	Nanjing, China	cultivated
32	Dadaxiangshui	Nanjing, China	cultivated
33	Daxiangsuli	Nanjing, China	cultivated
34	Dananguo	Gongzhuling, China	cultivated
35	Dayangtuli	Fujian, China	cultivated
36	Dayexue	Nanjing, China	cultivated
37	Deshengxiang	Nanjing, China	cultivated
38	Dongmili	Heilongjiang, China	cultivated
39	Dongxiangshui	Nanjing, China	cultivated
40	Eliyihao	Nanjing, China	cultivated
41	Falanxi	Nanjing, China	cultivated
42	Fanshan	Nanjing, China	cultivated
43	Fengshui	Nanjing, China	cultivated
44	Fengxiang	Nanjing, China	cultivated
45	Fulaiyin	\	cultivated
46	Fuxiang	\	cultivated
47	Fu	Dalian, China	cultivated
48	Ganchuan	Nanjing, China	cultivated
49	Ganlizaoliu	Nanjing, China	cultivated
50	Ganlizaoba	Nanjing, China	cultivated
51	Gufoenboer	European	cultivated
52	Guanxianwuzili	Nanjing, China	cultivated
53	Guanxianyali	Taian, China	cultivated
54	Hardy	\	cultivated
55	Hayilande	Nanjing, China	cultivated
56	Haiyangtangli	Nanjing, China	cultivated
57	Alexand Douillard	Nanjing, China	cultivated
58	Heli	Nanjing, China	cultivated
59	Hesejujuli	Nanjing, China	cultivated
60	Red Bartlett	Nanjing, China	cultivated
61	Red Bastlett	Nanjing, China	cultivated
62	Red Hardy	Nanjing, China	cultivated
63	Starkrimson	Nanjing, China	cultivated
64	Hongtaiyang	Nanjing, China	cultivated
65	Hongxiangmi	Nanjing, China	cultivated
66	Humengxiuxiangshui	Heilongjiang, China	cultivated
67	Hupingxiangli	Nanjing, China	cultivated
68	Huagai	\	cultivated
69	Huachangba	Nanjing, China	cultivated
70	Huasu	Nanjing, China	cultivated
71	Huanghua	Nanjing, China	cultivated
72	Huangxiang	Nanjing, China	cultivated
73	Huianguanxili	Fujian, China	cultivated
74	Huochengdonghuangli	Nanjing, China	cultivated
75	Jimi	Nanjing, China	cultivated
76	Jinshui-2	Nanjing, China	cultivated
77	Jinxing	Nanjing, China	cultivated
78	Jinfeng	Nanjing, China	cultivated
79	Jumi	Nanjing, China	cultivated
80	Junzhongzaosheng	Nanjing, China	cultivated
81	Kaisikaide	Nanjing, China	cultivated
82	Condo	European	cultivated
83	Kufengamute	Nanjing, China	cultivated
84	Lianchengbayuebai	Fujian, China	cultivated
85	Linxiahuangma	Nanjing, China	cultivated
86	Longguoxiangli	Heilongjiang, China	cultivated
87	Longkoutianxiangshui	Nanjing, China	cultivated
88	Longquna19	Nanjing, China	cultivated
89	Longtanhuangpili	Fujian, China	cultivated
90	Longyuanyangli	Nanjing, China	cultivated
91	Luntaijujuli	Nanjing, China	cultivated
92	luyun	Nanjing, China	cultivated
93	Maogongli	Nanjing, China	cultivated
94	Mili	Nanjing, China	cultivated
95	Mianbaoli	Nanjing, China	cultivated
96	Mingzhu	Nanjing, China	cultivated
97	Muguali	Nanjing, China	cultivated
98	Naixipute	Nanjing, China	cultivated
99	Nanshui	Nanjing, China	cultivated
100	Ningmenghuang	Nanjing, China	cultivated
101	Pingxiang	Nanjing, China	cultivated
102	Pingnansuli	Fujian, China	cultivated
103	Pingnanwanshuli	Fujian, China	cultivated
104	Pingboxiang	Nanjing, China	cultivated
105	Qihenaizi	Nanjing, China	cultivated
106	Qipanli	Nanjing, China	cultivated
107	Qiandiaoli	Fujian, China	cultivated
108	Qingkuierhao	Nanjing, China	cultivated
109	Qingsong	Nanjing, China	cultivated
110	Qiuhuangli	Heilongjiang, China	cultivated
111	Qiushui	Nanjing, China	cultivated
112	Qiuxiangshui	Gongzhuling, China	cultivated
113	Qiuyangli	Nanjing, China	cultivated
114	Ruoguang	Nanjing, China	cultivated
115	Sanji	Nanjing, China	cultivated
116	Sha-01	Nanjing, China	cultivated
117	Shijingzaosheng	Nanjing, China	cultivated
118	Shuidonggua	Nanjing, China	cultivated
119	Shuijing	Nanjing, China	cultivated
120	Suancui	Nanjing, China	cultivated
121	Taiwanmili	Nanjing, China	cultivated
122	Taibai	Nanjing, China	cultivated
123	Taianchangba	Nanjing, China	cultivated
124	Tengzhoueli	Taian, China	cultivated
125	Tianxiangli	Heilongjiang, China	cultivated
126	Tienongyihao	Nanjing, China	cultivated
127	Tienong25	Nanjing, China	cultivated
128	Wansanji	Gongzhuling, China	cultivated
129	Wanxiang	Gongzhuling, China	cultivated
130	Xizilu	Nanjing, China	cultivated
131	Xiangma	Nanjing, China	cultivated
132	Cangxixueli	Nanjing, China	cultivated
133	Xiaoxiaodatou	Nanjing, China	cultivated
134	Xiehuatian	Nanjing, China	cultivated
135	Xinchengyihao	Nanjing, China	cultivated
136	Xinliyihao	Nanjing, China	cultivated
137	Xinping	\	cultivated
138	Xinshiji	Nanjing, China	cultivated
139	Xinxing	Nanjing, China	cultivated
140	Xingchengyihao	Nanjing, China	cultivated
141	Xingshui	Nanjing, China	cultivated
142	Xuefang	Nanjing, China	cultivated
143	Xuefeng	Nanjing, China	cultivated
144	Xueqing	Nanjing, China	cultivated
145	Yaqing	Nanjing, China	cultivated
146	Yanbiandaxiangshui	Nanjing, China	cultivated
147	Yanbianjianba	Nanjing, China	cultivated
148	Yanzhuangyali	Nanjing, China	cultivated
149	Yousu	Nanjing, China	cultivated
150	Youyiyihao	Nanjing, China	cultivated
151	Yushui	Nanjing, China	cultivated
152	Yuanhuang	Nanjing, China	cultivated
153	Yunxiaoliuyuesanhao	Fujian, China	cultivated
154	Yunxiaoliuyuesihao	Fujian, China	cultivated
155	Zaoguan	Nanjing, China	cultivated
156	Zaohuangjin	Nanjing, China	cultivated
157	Zaohuangli	Gongzhuling, China	cultivated
158	Zaomeisu	Nanjing, China	cultivated
159	Zhenmu	Nanjing, China	cultivated
160	ZhongyiA2	Nanjing, China	cultivated
161	ZhongyiA3	Nanjing, China	cultivated
162	Zhongaierhao	Nanjing, China	cultivated
163	Zhongaiyihao	Nanjing, China	cultivated
164	Chongyanghong	Nanjing, China	cultivated
