# Supplementary material for: An identical-by-descent segment harbors a 12-bp insertion determining fruit softening during domestication and speciation in Pyrus
Source: BMC Biol. 2022 Oct 1;20:215. doi: 10.1186/s12915-022-01409-w (PMC9526952; doi:10.1186/s12915-022-01409-w)
Supplement: Supplementary file 9 — Additional file 9: Table S9. Quality control of 200,481 SNPs from the SNP array. [file 12915_2022_1409_MOESM9_ESM.xlsx]

## Sheet: Sheet1
Table S9: Quality control of 200,481 SNPs from the SNP array
No.	SNP Probeset_ID	Probe sequence	Chromosome	Physical Position	CR (call rate )	FLD (Fisher’s linear discriminan)	HetSO (heterozygous strength offset)	HomRO (homozygote ratio offset)	ConversionType	Remove/Keep
1	AX-105174420	AGTGGTATTCCCTCGTAATCCTGTGTCGTGTCGTG[A/G]CATATTCCCGTATCGCATCGTAGCTCACATTTTAC	Chr12	2032291	100	NA	NA	0.3974	Other	Remove
2	AX-105175185	AGTGGTATTCCCTCGTAATCCTGTGTCGTGTCGTG[A/G]CATATTCCCGTATCGCATCGTAGCTCACATTTTAC	scaffold233.0	568222	100	7.4401	-0.592	1.7355	OTV	Keep
3	AX-105175886	GAACAGAAAGCCTAGAATGTACCATTTCCAAGATA[A/G]TGCTATTTCCAAGTAGCATGCTGTATATAGCTTTC	Chr11	626235	100	NA	NA	0.7237	MonoHighResolution	Keep
4	AX-105176780	GAACAGAAAGCCTAGAATGTACCATTTCCAAGATA[A/G]TGCTATTTCCAAGTAGCATGCTGTATATAGCTTTC	Chr5	27061683	99.4792	NA	NA	2.2573	MonoHighResolution	Keep
5	AX-105177158	CCCTAAAATTTAAAATTGATACAAGTGTTCTCTGA[G/T]ATTATCAACCGTCAATTATTATGATCATTACGTGA	Chr12	16721417	99.4792	NA	NA	0.3685	Other	Remove
6	AX-105177931	AAAATCCGTTTGACGGCCATCCAGTGAGTTGTTTT[G/T]GGAGCATGCATAAACTGGCATACTTGGTTGACAGC	Chr15	41222530	100	5.5876	0.1398	2.2194	NoMinorHom	Keep
7	AX-105180561	AAACAAAATCCTGTTTTGTGAAGTAGAAGCATACC[G/A]TTGCTCGAGTGCTTCCCAAGTGGCTCGAGCAGTCC	Chr13	9192579	86.4583	NA	NA	-0.0247	Other	Remove
8	AX-105181262	TGTTTCTACCATGGAAGAAAGCGCTTTGAGAGGCA[T/C]TCCTGCCCTGTGGATTATGATAATGATGGTTGTTT	Chr15	40468477	98.9583	5.451	0.3966	1.495	NoMinorHom	Keep
9	AX-105181871	ATTCTGGATTTGAATGGAAATCAAATTGTTGCACA[T/C]ATCGAACTTCTGAATTATTGTTTTCTGAATATATG	Chr7	3937801	99.4792	NA	NA	0.5103	Other	Remove
10	AX-105181949	GCCAAATCTGCCAGCAAACTAGTAAAACTTTACTA[A/C]GATCACACAAACTTGCATCATTCTTAACAGTTAAT	Chr4	2298840	100	NA	NA	0.7439	MonoHighResolution	Keep
11	AX-105182460	CAATTATGAGAAGCTAACTAAAAATTTTAACTTTA[T/C]GAGGAAGTTCAAGCTTCCACATTTTCTTAAGAAGC	Chr15	16754513	99.4792	NA	NA	1.7856	MonoHighResolution	Keep
12	AX-105182492	CTCTTACATTCTTATTGTTATTATCACTATTTTGT[A/G]TCTAAGTTGCCGACTTAACTAAGAATTTACCATTT	Chr6	5654511	98.9583	3.4601	-0.0939	1.9539	Other	Remove
13	AX-105182571	AGTTGATCTCTATCCCATTGTCCATTATTAATGAA[T/C]TGACTCACCTTCACATTTAGATCGATGTCATTAAC	Chr13	2064505	100	5.5328	-0.2133	-0.4213	Other	Remove
14	AX-105183196	AGTCGAATTCACAAGTACCCTCGAGTTCAGATGGT[G/T]CAGTGGTTGTTTCAGAAACTAGAGAGATCAAAGAT	scaffold471.0.1	229372	98.4375	2.4863	-0.1441	0.5807	Other	Remove
15	AX-105183212	TCTATTCCAGTTGAGTTTATTTTTTTGTTTTCATA[C/T]ATGCAAATTCTGAAACAATTTTTATTGTTTTCAAC	Chr13	8374289	100	NA	NA	1.6854	MonoHighResolution	Keep
16	AX-105183228	AGTTAAAATCTTGTAATTCAGTTGATTAAGAGCCT[A/G]CTCAAGGACCCAAAGTCCTTTGATTGACTCCCTCC	Chr8	15409550	98.9583	NA	NA	-0.4249	Other	Remove
17	AX-105183687	CTCCCTCCAGAATATCGCTTTGACATTTCTTTTGG[G/A]ATTATTGACTTTTCTTAACTTATTTCTATGGACAA	Chr17	5691329	99.4792	5.9972	-0.0759	2.6563	NoMinorHom	Keep
18	AX-105184827	TCTTTTGGGATTATTGACTTTTCTTAACTTATTTC[T/G]ATGGACAACATGAGACTCGATGTAGGTGCGGTTAG	Chr3	449785	100	NA	NA	0.238	Other	Remove
19	AX-105185405	TGAGACTCGATGTAGGTGCGGTTAGTGGTGGACTC[G/C]CTGTGAACAACCCATACGGCACACCTCACAACGGA	Chr5	1652497	98.4375	NA	NA	0.1358	Other	Remove
20	AX-105185522	ACACCTCACAACGGATGGGATCGTGGGTGGACCTG[A/G]ATGATGCAAGACACAACGGAGTTTGAGTCCAGAGT	Chr2	15349251	99.4792	4.4622	0.4404	1.3426	NoMinorHom	Keep
21	AX-105185601	TGATGCAAGACACAACGGAGTTTGAGTCCAGAGTT[T/C]GGCTGCACAGACACGTGATCCGATTACTTCGACCT	Chr10	13631788	94.2708	3.6862	0.0202	0.3591	CallRateBelowThreshold	Keep
22	AX-105185929	ATTTGCACTGGTGCACAACTCAGAAATAAACGACA[A/T]CCAATTTATGCAACTTGGATGGAACTTAAAGTTTA	Chr15	7647310	99.4792	NA	NA	2.4673	MonoHighResolution	Keep
23	AX-105186358	AAGATATTATAATCTAATCTAAAATACATGGAGAA[A/C]GATTTGAGCTCGGGAACTTGGATGAGGATGGACAG	Chr1	4989930	100	NA	NA	1.4674	MonoHighResolution	Keep
24	AX-105186593	GAGGATGGACAGCTCTAGCCAACTTAGATACGCCC[G/A]GACCTACAAAAGGAAAGAAACGTTCTTAGAATAAC	Chr3	9498482	100	NA	NA	2.2092	MonoHighResolution	Keep
25	AX-105186662	ATTGTCTGAATAACGTACCTGTTGGCATAATTCCA[A/G]TGTTGCGTTGTGCTGTCCACTTGAACGAACTGAGA	Chr15	36035330	99.4792	4.2787	-0.0204	-0.9389	Other	Remove
26	AX-105188179	GAATAACGTACCTGTTGGCATAATTCCAGTGTTGC[G/A]TTGTGCTGTCCACTTGAACGAACTGAGAGCCCCAC	Chr12	4000387	100	4.8667	-0.3699	0.2769	Other	Remove
27	AX-105188290	TTCCAGTGTTGCGTTGTGCTGTCCACTTGAACGAA[C/A]TGAGAGCCCCACTAAATAAATTTATGAAGAAGTAG	Chr17	21587604	100	6.5215	0.4981	1.6786	PolyHighResolution	Keep
28	AX-105188853	CTGAATCCTGCCATGGCCCCATGAACAGCACTATG[A/C]GCAAGAAGAGTGCAGTATATATTGTCCAATGCATT	Chr14	11724004	100	NA	NA	2.397	MonoHighResolution	Keep
29	AX-105191442	GCACTATGAGCAAGAAGAGTGCAGTATATATTGTC[C/A]AATGCATTACTTGGGATAGCTCGAATCATATATGT	scaffold1104.0	1141	100	NA	NA	2.9468	MonoHighResolution	Keep
30	AX-105191738	GGAATATGGATGCAAGTAACATACATGAAATAACA[A/G]CCATCACAATCTTCTATCATTCGTTTAAGCAATGG	Chr5	27571063	99.4792	5.2428	-0.453	1.6662	OTV	Keep
31	AX-105192006	GGGGCACCAATTTAATCACACTGTTGGATGTTCCA[A/G]CTGGAACAAATGGAACATCCCAATGCTACATTAAC	Chr5	7641231	100	NA	NA	1.9942	MonoHighResolution	Keep
32	AX-105192136	GTTTGTTCTTCCTTCTCTGCCTCTATCTCCTTTTT[T/C]CTTTTTCTTTTTCGGGTTAATTTTGTGCTATTTGG	Chr5	17070415	100	NA	NA	0.361	Other	Remove
33	AX-105192345	TATTTCGAGCCAATAACGCACTGTCGTGTAAAACA[A/G]TTGAACTCATGGAAGTGCTTGGTTGACGTTGACTT	Chr15	4249781	97.3958	3.5883	-0.3032	-0.475	Other	Remove
34	AX-105195061	TTTTATATTACACATAGTTGGTTGATTTATTAGCA[G/A]CTGGTGCATAGAACGTGACTGGTTATTTCCTGGAA	Chr2	9652903	100	8.6579	0.1469	2.6691	NoMinorHom	Keep
35	AX-105197346	ATTCCAATGTCGTAGCCGAAAATAACACCTCCTGT[G/C]GCTGCCATCATGCAAGAGAGGATGACGAACGGCGT	Chr11	27145775	99.4792	NA	NA	0.105	Other	Remove
36	AX-105198304	AACACCTCCTGTGGCTGCCATCATGCAAGAGAGGA[T/C]GACGAACGGCGTCATCCTCCCGTTGTATTGACCAG	Chr4	8069962	100	NA	NA	1.3919	MonoHighResolution	Keep
37	AX-105200194	AGCCCATGGTTTTCACAGCGAGAATGCCGTGTGTC[A/T]GCCTAGTTATATTCACACACATGCATGCTTCCCAC	Chr14	17354124	100	9.2193	0.6034	2.9288	NoMinorHom	Keep
38	AX-105201341	ATCAAAATCCAGAGCAAAATGTCCGAAGCAGAATA[A/G]CCAGATTGTAGCAGTTCCTGATGGCAGCAGCAGAA	Chr8	6560243	95.8333	NA	NA	0.9076	CallRateBelowThreshold	Keep
39	AX-105201344	AATAGTCCAATTGTGATTGTGTATGCAGATATTTT[A/G]CAATTGCACCAATTTTAACCAGTTTCTAACAGTTT	Chr2	21420421	97.3958	3.408	-0.1206	-0.1208	Other	Remove
40	AX-105203118	CATTTTTGTTGGTTATATATATGTTAAATCATTTC[G/A]TTATCAAGTTCAATGACGTTCGGTTTACTTACCAC	Chr14	18136990	98.9583	NA	NA	-0.5128	Other	Remove
41	AX-105203657	GATGTCACCAAAATCATGTGCATATTGAGGTGGAA[A/G]TGGGGGAATTATGCACATGAGAAAGCTGAAATGGT	Chr12	15010061	100	NA	NA	2.3325	MonoHighResolution	Keep
42	AX-105204552	TTTTTGTTTCCTGTTGTGTACAACCATATATGAGC[A/G]TTACTTCTTTGAGAGCATGCTAGTTTGTTCTTTCT	Chr1	5938751	98.9583	NA	NA	0.1902	Other	Remove
43	AX-105204577	GTGGCAAGTTTGGAAACTGATTATTGTCTCTCAAT[C/A]TTCTACCACATTCATCTGCTTCAGACGCAGTTTGG	Chr15	1708500	100	5.0526	0.2363	0.8015	PolyHighResolution	Keep
44	AX-105204590	GAAAGACAGGTGTGGAATGTCGCGAGGACAGGCGG[A/C]ATTGGCATTGATAAGGCAGATAGCACATTACTCAG	Chr15	34608527	100	NA	NA	0.5044	Other	Remove
45	AX-105205137	ATACTGATATTCCTGAATCTGCTCAGATGATGTAC[G/A]AGAAATTAAATATGTGAGAAAATAAATACATGTAA	Chr11	29314613	95.3125	1.7482	0.0919	1.1762	Other	Remove
46	AX-105205241	GCTTTAATTTTGTTATCAGAGAGAGAGGGAAGAGT[C/A]GAGCTTCTGCAAGGGAGGGTACAACGAGGGGTTTG	Chr5	26125201	96.875	3.8092	-0.0208	0.7333	CallRateBelowThreshold	Keep
47	AX-105205388	TCGGGAGACAATTTCATTGGTTGATTGAAGAAAAT[G/A]GACTAAGTTTGACCATTCCTCTTGCTAATGTGCTT	Chr7	2315248	99.4792	6.4309	0.5588	2.1008	PolyHighResolution	Keep
48	AX-105205502	TGGACAAATGCCATGTTTTCTTGGCAAAGAACTGC[A/G]TTCCATTTCCAGCCAGAAAAAAATTGGATAAATGG	Chr8	5991943	99.4792	NA	NA	1.61	MonoHighResolution	Keep
49	AX-105205672	GTGTAGGTTGATCATTCGATCGTGGAAAGCTACGC[G/A]CAAGGAGGCAGGACGGTAATTTCATCGCGGGTTTA	Chr12	16819141	100	NA	NA	2.2828	MonoHighResolution	Keep
50	AX-105207715	TTCGATCGTGGAAAGCTACGCGCAAGGAGGCAGGA[C/T]GGTAATTTCATCGCGGGTTTACCCAACAGAAGCAA	Chr9	3988891	100	7.7282	0.627	2.8395	NoMinorHom	Keep
51	AX-105208443	CGGTAATTTCATCGCGGGTTTACCCAACAGAAGCA[A/G]TCTATGGAGCAGCAAGGCTGTTCTTGTTCAACAAT	Chr10	6217530	100	NA	NA	0.8465	MonoHighResolution	Keep
52	AX-105209968	TTCGAATACCTAAAGAAGGCATGCATTTGAAACAA[T/A]TTTGGTTCTGCATATTGATAAAGCACCAAATTCAA	Chr10	17988197	100	5.9812	0.4258	1.842	PolyHighResolution	Keep
53	AX-105210577	AGGTAAAGAACCGAAGGCTTAACTAACACCAATAT[A/T]TTCGTTATTAAAAGGAAGAATAGAAGTGACTGAAG	Chr2	17167337	99.4792	5.5484	0.19	1.1307	NoMinorHom	Keep
54	AX-105211273	TTGGAGGAGCTTGAGAAGGTAACATATGAAATGAT[T/A]TGTTGAAGTGTTTACTGTATTCGTGATCGTTTTGA	Chr8	10989911	100	NA	NA	0.4429	Other	Remove
55	AX-105212389	GTTTCCTTCTATCTGAAACTTGTATAACAAGAAAT[G/A]TTTTGTTTTACATGATTTCTTACTTTGTATGCTGA	Chr2	20437283	100	5.8618	0.8008	2.7541	NoMinorHom	Keep
56	AX-105213483	CGTGAAAGTACTTTATATGTTGGAGCGAACAAACG[T/G]TGCTTTTCTTAAAATTTGGAACATTTTCTCCTAGA	Chr16	1436992	100	NA	NA	2.4497	MonoHighResolution	Keep
57	AX-105213878	CTCGAGGTCATCTTAGAAGCTGAACTTATTTATCA[T/C]ATATTCCTGGTTATCTCGAAATGTTGAATTTCGCA	Chr2	22023057	98.4375	4.2658	-0.1712	0.2287	Other	Remove
58	AX-105214361	CCTGGTTATCTCGAAATGTTGAATTTCGCACACTG[A/G]TCAGTAGTTTGCAGTCTTTATATATGTTTATGGCT	Chr10	24369395	100	NA	NA	1.9973	MonoHighResolution	Keep
59	AX-105214409	AACTCATCGAAAAACACTACAGTTTTTATACCCCA[C/T]GGTCCGGGACACGTTAGGGACATCGGTGATCAAAT	Chr11	15520677	99.4792	4.7345	-0.0278	0.3008	NoMinorHom	Keep
60	AX-105215069	CATTCGATTCGATGATCAAATAACATTTTTTTTAT[T/C]TGATGTTGTTAAATTCAAATTTGTGGTTAGATTTT	Chr5	25597902	99.4792	NA	NA	2.7703	MonoHighResolution	Keep
61	AX-105215478	AAAACATACAAAGGAGGGCCACAAACAAGAAATAC[C/A]TACCAAAATTAATTTTATATCATGTCAATTCATGT	Chr3	8772635	99.4792	4.9524	-0.4832	1.3534	OTV	Keep
62	AX-105215523	TTTGCTCAAGACTTTTTAGCAATCATGGAAGGCCT[A/C]TCTGATAACTGTGCGGACTGCAAATTTTCATCCTC	Chr15	5419386	100	NA	NA	0.5783	Other	Remove
63	AX-105215698	AACTGATATACCAGCAGATATGCCTAGTTCAATCA[G/A]TGAGAAGTGTGTCTTTGGCTACAAAGATTCGCTCT	Chr3	21231326	100	NA	NA	3.0464	MonoHighResolution	Keep
64	AX-105216963	AATTCCATGTATTAAGTGCATGCGTACATGTCTAT[C/T]CGAGATCTTAGGGCACCAGAAACGGAAGTGCTGCG	Chr1	5328031	100	9.6579	0.5702	2.5537	NoMinorHom	Keep
65	AX-105216983	AAAAATAGCATAAACAAAAATTATAAGTTGAACAA[T/G]AGGGGAACAGAAAAGGCCAGTTGTAATGAGCCATC	scaffold615.0.1	225648	100	NA	NA	0.0756	Other	Remove
66	AX-105217526	TTGAACAATAGGGGAACAGAAAAGGCCAGTTGTAA[T/C]GAGCCATCAAGTGGCCAATTGGTTTGGTATTCATC	Chr10	6217278	99.4792	5.407	0.2617	2.1595	NoMinorHom	Keep
67	AX-105217677	TAGGAGGACTTATCCAAATCAAATATCTCATACTC[A/G]AGAAGAAAACAACAGTCAATAACTGATATCAACAA	Chr12	2184437	100	4.3104	0.0794	0.0478	Other	Remove
68	AX-105218302	GAAAAATGTTACAATTTTATATTCAATCCCTGGAC[C/G]ACTTTTATGATTATAAAGATCAAAGGGCTTCTTGT	Chr15	3998808	100	8.4441	0.4187	1.7765	NoMinorHom	Keep
69	AX-105218314	AAGTATATCGGGTCAAGGATAAATGCAGCCGACCA[T/C]GCTGGGTGGTAGTTCTTTCTGAATCGTTTTTCAAC	Chr5	26321636	100	10.5837	0.6593	3.6442	NoMinorHom	Keep
70	AX-105218996	TCCTTTACTTTTGTTCTCAATTCTTCCCAAAGGGG[T/C]AGACATTGCCCAATTAATGGCCTCTCAGCCTCAAT	Chr6	6555996	100	NA	NA	0.404	Other	Remove
71	AX-105219381	AAAATCCTTCAGTTTGAATCATCCCTGCAACTTCC[C/T]TAGCAATTGGATCCTCTAGACATATCGCTTTATAA	Chr10	9199345	100	4.3319	-0.0623	1.0911	NoMinorHom	Keep
72	AX-105220982	ATGACAACCCTAAACAGTGGAAGCTCTTTGTTAAA[A/G]TCCTTAATCAAAGACAAGAACCCCTGAAGCTGACA	Chr17	20885848	100	NA	NA	1.6556	MonoHighResolution	Keep
73	AX-105221777	GCAGAATCAATCTGATCCTTACTAAGAGTGGCACC[A/G]GGCGAAGCTTTGGGACTCTTAAGTTTCTTCACACT	Chr11	26164367	100	NA	NA	2.5184	MonoHighResolution	Keep
74	AX-105222729	TGGGCTTTAATGGTGGAAGGTTTGTAAAATTCTCA[A/G]AGAGTCAGCTGCAAAACTGCTCAACTGCACCTTCA	Chr5	27000081	97.9167	4.4249	-0.1161	0.6704	Other	Remove
75	AX-108848987	CCTGTTCCCAATAGTGGAGGTAAATTGGCATATCG[G/C]AAACCTATTAAACGTATTTTTTATAATTACTTGGA	Chr5	27593387	93.2292	2.7397	0.2237	1.034	Other	Remove
76	AX-115186088	GCTTAATTCTTAGTTGTAATTGAGGAGATAGAGGA[C/T]GATGAGAAACCTGCTAATGGAAACAGTCAGTCCAA	Chr11	519751	100	NA	NA	-0.5412	Other	Remove
77	AX-115186702	AGTTGTAATTGAGGAGATAGAGGACGATGAGAAAC[C/A]TGCTAATGGAAACAGTCAGTCCAAACGACAAGTGA	Chr12	7194718	99.4792	5.6985	0.438	2.1668	PolyHighResolution	Keep
78	AX-115187550	AGTCAGTCCAAACGACAAGTGAAAAAGAATCAATC[G/A]AATGACTCTGAAAAGAACACAAATTCTCAGCATCA	Chr13	6608561	99.4792	NA	NA	2.1715	MonoHighResolution	Keep
79	AX-115188300	AAAAGAAGACTCACTATTCCACCAGAAATGGGGTA[T/C]GCCATGATCATAACCGTATCTTCCCATGAAACAGG	Chr13	4171400	100	NA	NA	0.0364	Other	Remove
80	AX-115198527	TCTCATCATCCTCTTTCGATTTAGCTGTATTATTA[T/A]CTGGGTTATGAGTTCTGAGTTCTTATTTTTCCCAT	Chr15	4882533	97.9167	5.8499	0.2517	2.1893	NoMinorHom	Keep
81	AX-115201819	AATATGTTGTTCATAGGTTGTCGTGCGATAATATG[A/G]TTTTTGAGGTTTGATTGAGTTTAGCTGGAAATAAT	Chr10	18689195	98.9583	4.0664	0.5492	2.4808	NoMinorHom	Keep
82	AX-115204196	AAATCCAACTTCCACTGTACAGATCACAGCCTGCA[T/A]AATATGAACAGAAGTAAGTCAAATTCAAAGAAACA	Chr10	4705754	99.4792	NA	NA	2.7228	MonoHighResolution	Keep
83	AX-115205905	ACAAGGGCAAACCCTCGGAAGATGCAGATTATTAT[C/T]CGAAACCCCGAATGCAAGCCCAGTTTTGATTTGAA	Chr2	6441866	99.4792	NA	NA	3.3081	MonoHighResolution	Keep
84	AX-115209669	GACCCCGTTGGTGCCGACCCAGATCCAGATGGAGT[A/T]GGTTCCGAAGGTCCAGAACTTGAAGGTGCAGATCC	Chr8	15409083	97.9167	4.0348	-0.0746	1.412	NoMinorHom	Keep
85	AX-115209918	GCATAAAACTGATCCCTTAAATCCTGCTCAGAAAT[T/C]CTCGCATCAAGCCCACCCACATATAAGGTTCTTAT	Chr12	1099454	100	NA	NA	3.0498	MonoHighResolution	Keep
86	AX-115210466	TTTTGAAAGCAATAATGTTGGTTGAAATGCTTGCA[A/G]GAAGCTGAAGTTATTACACAAAATAACCAAAACAG	Chr17	18400426	100	NA	NA	0.9601	MonoHighResolution	Keep
87	AX-115212272	ACTGGTGCCATAACCCAGACTGATTCTTCGAGGAA[A/T]TGACAGAAAAGTTACCTTACGGTCGTGCTCCTCAG	Chr8	14319763	99.4792	NA	NA	0.2942	Other	Remove
88	AX-115214966	GACAGAAAAGTTACCTTACGGTCGTGCTCCTCAGC[G/A]AAAAACTCCCTATTTACATCACTCTTTGGAATGGC	Chr5	11888508	100	6.2711	0.5186	2.9065	NoMinorHom	Keep
89	AX-115221507	CTCAAATCAAATGCCTCCCAATTGCCTAAAGTTTC[A/G]AATTTTCAATTATTGTCGAGTCTAAAGTTGAAAAA	Chr2	15321339	100	6.785	0.6212	2.9298	NoMinorHom	Keep
90	AX-115223461	CAATCAAAAATTCGATTTCATTTTTCCAGATGGAA[G/A]GAAGAGCTGCAATGCGTTCGACACTCGTGTTTGCT	Chr3	22456188	92.7083	2.8216	0.1101	-0.1886	Other	Remove
91	AX-115223552	TCTTCATCACTTTAACATTGGTTTTTCCATAACAA[G/A]AAATATAAAAAGAAACATCACAATTTAACATTAGA	Chr15	17158754	100	5.5327	0.5572	1.9645	NoMinorHom	Keep
92	AX-115224713	TTTCTATCCAAGAGGAATATCATTATATCAATCTA[G/A]TTAGTTTTCTTTATCTATTTAATACACTTCACAAC	Chr17	15106771	98.9583	3.4129	-0.2338	1.5062	Other	Remove
93	AX-115226600	GAAATTGACTGGTTTAATGATTCTATAAAATTCAA[G/A]CGATTAACTAACTAATTTAAATATGATGAGTCTAT	Chr12	160996	100	NA	NA	2.8638	MonoHighResolution	Keep
94	AX-115226884	TTCAAGCGATTAACTAACTAATTTAAATATGATGA[G/T]TCTATGTGAGAAAACTGGTGTGTCTACACAGGTAA	Chr14	3576055	100	8.2888	0.3996	2.4474	NoMinorHom	Keep
95	AX-115233050	AACATGACCAGAACTTCGGATTCATTGAAGATGGT[T/C]ACATGGAATTTTAATTTTTACAGTGGGTGTAAAAT	Chr3	26972521	100	7.3321	0.0753	0.3193	PolyHighResolution	Keep
96	AX-115234064	CTTACTACAGCAAGCATTGCCCATCTGCAGTGAAT[G/A]AGCTCAGACTCCTTGAACCTCTCCAAGTTCTCGGG	scaffold830.0	1464	100	7.9044	0.4467	1.9262	PolyHighResolution	Keep
97	AX-115236117	ATATTTAGTTACCCGGGTGCAGAGCCATCAAGGTA[A/T]GGAGGCCGGGGCTCGCCGGGCATCCAGTCGGCGGA	Chr5	21918828	100	NA	NA	1.4867	MonoHighResolution	Keep
98	AX-115236292	CTGCCTATCCAGGTGAAGTACCTTCTTCCTATGTG[T/C]ATGTAAATTTTGAGAATTTTTTATTGGAAGTTAGG	Chr12	6296159	99.4792	6.2092	0.5355	1.7448	PolyHighResolution	Keep
99	AX-115238649	TATGCTCCACTTTTACATATAAAAAAGCTTAATAT[G/T]CATCCATACTGTGTTCATGTGAAAAGTGATCCATC	scaffold579.0.1	228975	99.4792	NA	NA	0.6763	PolyHighResolution	Keep
100	AX-115239856	TCTTGATGTTTAACACATTTTAGGTCTACCGTGGG[C/T]GTACCCTTGATGGATTTGATGTTGCTATCAAAGTT	Chr7	12917361	100	NA	NA	2.7606	MonoHighResolution	Keep
101	AX-115253616	TCCTTTCCGTTCATGCTAGTGCCAAAAGTTTATCA[A/G]CATTTAAGTCGAAAGAGAGTTCTAACTATGGAGTG	Chr5	26124700	100	7.7031	0.51	2.4508	NoMinorHom	Keep
102	AX-115254679	TCTTTAGTCGCCATTATGCAGAACTAAGTTTTATT[T/A]TCTATATCAGAAGATCTAGGTATATATCTATAGCT	Chr3	20651496	100	NA	NA	1.5624	MonoHighResolution	Keep
103	AX-115256270	ATAGTAAATGGAGATTGGGAATCCCTTGTTAATTC[T/C]TTGACTGAAATGGACGTTTCAAGGCCAGGGACTAA	scaffold1615.0	5259	97.9167	6.4041	0.5862	2.4635	PolyHighResolution	Keep
104	AX-115256300	CACTGTTACTTTTTGTGGTTTACTACATGTCCTAT[G/A]GCATTCCCATCCATATCTATATGCACATAGTAATG	scaffold1537.0	23169	100	NA	NA	0.4964	Other	Remove
105	AX-115257183	GATTAATGAAAAGATAACCTGTTTGATGATCAAAG[G/C]CATTGGGGTACTTTTTGAAGGACAAAACTGTACGT	Chr6	23085397	100	NA	NA	2.3947	MonoHighResolution	Keep
106	AX-115259838	GTATTTATGATATCATAACGATCGATACTCTCTTT[G/T]TCAAAATTAAATATAAAGACGAAATTTTAATGCAG	Chr2	976924	93.75	2.775	-0.1665	1.3045	Other	Remove
107	AX-115260420	CGGCTCAGAGTGATTGTCTCGAATGTGCTAAACTC[T/C]GCAAGGAAAAATCCAATTCTAATGTTGAGGCTCTA	Chr8	424019	100	7.9221	0.6207	1.4684	PolyHighResolution	Keep
108	AX-115260573	GCTTTATTATCCTTCGCCGAAGACCACTTAGGCCC[G/A]ATATCTTTTGCTCCAAAGCAATATGCCATCCAGTG	Chr9	731806	95.3125	2.6891	-0.0401	0.3306	Other	Remove
109	AX-115264382	ATTACACCGGTCCGTTAGATCTTCGCCTTCTCGGC[G/C]ATCGTTGTATTTACAAAAACGAAGCCAGAAATGAG	Chr3	10220288	100	NA	NA	2.188	MonoHighResolution	Keep
110	AX-115268388	GTCTGTCAAGTGGTACGACGTTGGAACGTGTTTTA[G/A]GGTTGAATGCATCAGATGGGATGTAATGTAAGAGA	Chr2	1787774	93.75	3.5662	-0.1136	1.3228	Other	Remove
111	AX-115268871	AGTGGTACGACGTTGGAACGTGTTTTAGGGTTGAA[T/G]GCATCAGATGGGATGTAATGTAAGAGATCTCGGCA	Chr17	7887271	96.3542	3.9218	0.1105	0.8003	CallRateBelowThreshold	Keep
112	AX-115270168	AACTTCCTAACTTCCATATGCACTTTCGTCACTGC[T/C]ATCGCTATGTATTACATTACAATGACGGAATTTTA	Chr3	19508588	99.4792	7.2761	0.3333	1.5385	PolyHighResolution	Keep
113	AX-115272278	GGCAGAGTAAACCAGAAACAAAACTCAAGGGTGAT[C/T]CAAGTGAAGATTTTGCATTTTCTACATTCTTCCCT	Chr2	16651382	99.4792	NA	NA	-0.4583	Other	Remove
114	AX-115274477	TTTTTGAGGTACATAATTACCATTATTTTCAAACC[C/T]TTCAATTCAATATAGAATATCCGTAGTTTCCATTG	scaffold197.0	166883	99.4792	8.966	0.9989	2.7753	NoMinorHom	Keep
115	AX-115277572	TCTTAAGTGTTTCTTGTTAATTCTTGCAGGCCAGT[C/T]ATCGATCCTGTTGCATCTATATTCCATCGGATGCT	Chr6	2368338	97.9167	NA	NA	2.7643	MonoHighResolution	Keep
116	AX-115278588	CATGGTGAATTCGTAAGCTACAAAGTCTTGAAACA[A/G]GGATGGACTGGAAGGTGGTTGAAATAAAGGACATC	Chr5	26759624	99.4792	4.7024	0.2678	3.2762	NoMinorHom	Keep
117	AX-115278731	TGAAGACCACTTGTCCTGTGCCACATATAGCAAAG[G/C]AACAATATAAGCTTTTTGAAAATACATGAAACTGA	Chr16	5336352	100	6.5977	0.7703	1.7466	NoMinorHom	Keep
118	AX-115283826	TATAGCAAAGGAACAATATAAGCTTTTTGAAAATA[C/A]ATGAAACTGAAAGAAAGGAAACTCAATCAGCAATA	Chr15	12644541	93.75	2.4967	-0.2581	-0.9639	Other	Remove
119	AX-115286867	CTAAGCAGCACTCCTGAATCAGGGCATTTACATGT[G/A]GGCAACACCCTGAATGGAAAAAGCATCACAATTCG	Chr10	16513425	100	NA	NA	2.3764	MonoHighResolution	Keep
120	AX-115287152	TACAAAAAACACTGTGACCATCATATGATCAATTT[T/C]AACTTCTCCATATTACAGTCATAGACAGTTAGCAG	Chr12	5023012	98.9583	6.0241	0.2719	1.4095	PolyHighResolution	Keep
121	AX-115292430	AGTATCTCAAAGCTTGATACCAGTTTCTTTATTGT[A/G]AATGTAATGATAGATACCTGCAGGATATCAAGACA	Chr3	13366758	100	4.9443	0.3745	2.6361	NoMinorHom	Keep
122	AX-115292779	GTAGATTTTGAACAAACAAACATCAGTAATACAAT[A/C]GTTACTAGTCTCATAACAAGAAATACGGTCATGCA	Chr13	3178709	100	NA	NA	1.6931	MonoHighResolution	Keep
123	AX-115293519	AAAATTTTACTAACACAACAATATATCCTTCCAAT[G/A]AGCAACTGCCTACAAGTGAAAAGTGTGATAATGGC	Chr11	507467	100	NA	NA	1.8807	MonoHighResolution	Keep
124	AX-115294178	CGAACTGGAAGCGGAGATCGAGGCAATTCCGTTGA[G/A]CCAGGCTCTTGATCCAGATCCCTAACGTTGGTCAT	Chr5	16761489	96.875	4.3242	-0.2257	0.4554	Other	Remove
125	AX-115299593	ACCCTGTGGAGATCACCAATTTAGTATTGTGTGCA[C/A]TAGTAAAATATTTGTACTCATTGACTAAGTTTGTC	Chr2	16021912	100	NA	NA	2.6454	MonoHighResolution	Keep
126	AX-115300401	ACCCCGAACACACGTGATAGTGTCACGTACATCCG[G/T]ATCACCAAGCTACGTGCTGCAGTCACATGTTCGGG	Chr1	5151290	97.9167	4.4069	0.4	1.1603	PolyHighResolution	Keep
127	AX-115301705	CTCGTGAAGTGTTTTTGTATAAAACTTTTAGTCGT[C/G]GGAGTGTTTTTTTAATTTGCTAAATGAAACTGGAT	Chr2	19503009	99.4792	NA	NA	0.2883	Other	Remove
128	AX-115302475	TCCAGATTAATTCCGAAGAATATCTCACTTACCAT[A/G]AGTGTTGGACAGCAAGAACAGCACTGCAGAGAACC	Chr5	2973694	99.4792	5.3807	0.2767	2.0393	PolyHighResolution	Keep
129	AX-115303284	CCTAATGAGTTTAGATGCTTCAATTAAGAACACCA[A/G]CCTAATCCCCACAATAACTTTGAAATCCTCTTCAA	Chr7	13693746	92.7083	NA	NA	0.6891	CallRateBelowThreshold	Keep
130	AX-115305067	AATATGGAGTTGGTGAATCCCATATGAAGACACAA[A/G]GGCTACTTTTCCCTGCAGAAAATGTTCAGTCAATT	Chr7	4239413	100	NA	NA	-0.2786	Other	Remove
131	AX-115305369	TTGAATTTCTCCAGAGATAATCTTAAATAATTTAT[G/T]AATTGAGAATATTAATTACCTTTCCTATGAGGTGG	Chr16	5687920	99.4792	9.4297	0.5407	2.3556	NoMinorHom	Keep
132	AX-115306461	GACGAAAATGTATGAATATCCTTTCCCGGAACTTC[C/G]AATGTCCTTGAATTTAATCGCTGGGGATGGTGGTT	Chr7	4809201	100	NA	NA	3.1575	MonoHighResolution	Keep
133	AX-115308440	TGCCCAACTAAAGATCACTAAAATTTCAAGGTTGA[C/T]GTGCATTGGCATGCTAATTTACGGATCCCTGTGTA	Chr13	829981	98.4375	3.9446	-0.1895	0.0606	Other	Remove
134	AX-115311548	AAACATTATAGAAGATAGATGTTGGTGACTATTTA[C/T]GGTGATTACCACACCAACTTCTTTTTTATACCAAT	Chr17	21796314	98.4375	5.1098	0.7166	2.0659	PolyHighResolution	Keep
135	AX-115320335	CCACACCAACTTCTTTTTTATACCAATGCTATATA[G/A]TATGGATTATACAATATACTGCAGAATTACCAAGT	Chr10	2682778	100	NA	NA	1.8198	MonoHighResolution	Keep
136	AX-115325432	ATGCACATCCAATATCGGCCACCATTACCGCTACT[G/A]TGTGCTAGTATTTTAGCATCAAGTTTCCAAACATT	Chr3	19559573	98.4375	5.0868	0.188	0.4055	PolyHighResolution	Keep
137	AX-115326052	ATCACTGTGGAAAGCAGTTATGTAAGATTGCTATT[A/G]CAGAAAGTGCAAGAAAACCGGTGAATATTGAGAAG	Chr12	1549616	98.9583	5.2054	-0.1482	1.7528	Other	Remove
138	AX-115327513	TACAGAAAGTGCAAGAAAACCGGTGAATATTGAGA[A/G]GAAAATACATACCTGCATGTTTGCCATGGATAAGA	Chr3	23826847	94.2708	NA	NA	-0.3423	Other	Remove
139	AX-115330156	ACGTCTGGACGGTTGAAATAAACTTCAGAATACCT[C/T]TCAGTGCAGGGATCATATGCTCTGGACATCCATGG	Chr9	12127684	100	5.0708	0.4544	2.1854	PolyHighResolution	Keep
140	AX-115333669	CTAATGTGGTAATGAAACGCAAGCAACGAAATTTT[A/G]ACTACTTGTGCCACCACTGACGAAATTTAGAATCA	Chr7	10851833	100	7.6404	0.6181	2.9149	NoMinorHom	Keep
141	AX-115333723	TTTCATCTTTATAGAATCTAGAGATGTTGCAAACA[G/A]TTACCAAATTAACAAATAATTAGAGAATGATGACT	Chr8	15314289	100	7.2046	0.7058	2.8464	NoMinorHom	Keep
142	AX-115337364	ACCAAATTAACAAATAATTAGAGAATGATGACTGT[C/T]GGGATAAATCGCCAGTAAGGGAGGGAAAGTTTAAA	Chr6	1327369	97.9167	NA	NA	-1.2489	Other	Remove
143	AX-115337912	TGAGAGGATCCAGAGTCACAGGTTACACGTAGCAA[T/G]CGATAGGTAGAATCAGAAATTAAACCATGGTTCCA	Chr12	6144808	99.4792	NA	NA	1.8401	MonoHighResolution	Keep
144	AX-115338637	GCATACGCATCTTCAGCTACACAGGACAACCAGAT[A/G]CCAAAGAATATACAGCAGTGTCAAACTAAACTAAT	Chr3	2315375	100	NA	NA	1.7178	MonoHighResolution	Keep
145	AX-115339729	TTTGTAAATCAATTAGAACTAACAGACAAAGAAAT[G/C]ACAACTGTGTAGCTAAAGTAGATAATATGCATTTG	Chr5	7047224	99.4792	9.3086	0.5483	2.3299	PolyHighResolution	Keep
146	AX-115341787	CGTTGAAGCACCTGGAGTGAAGCAATTAGTTTATT[A/C]ACTGAGTTAGGAGTGAATGTGAGTGAATCGGAATC	Chr14	2232643	100	NA	NA	2.639	MonoHighResolution	Keep
147	AX-115345111	TATAGGCAGTCCCTTAAGGATTCAATCACACTCTC[C/T]AAACAATCTCTATTCACCGCTCGCCATTGTTCATG	Chr5	26563747	99.4792	4.5323	0.121	0.738	PolyHighResolution	Keep
148	AX-115346804	CAGCGAAGGAAAGGCCAAAATAAATTCGATAGCTA[G/A]CTATTAATTTAAGTTAATCATAACGGTGTGGCTCC	Chr5	10455008	99.4792	NA	NA	3.1419	MonoHighResolution	Keep
149	AX-115351047	CCTTATGCCAACAAGGGACCCACCAAATAACTCAT[G/A]AAGTCATAACTACCTGCAACATCATCGCTCAACCA	Chr5	11126910	99.4792	5.5025	-0.5673	2.7066	OTV	Keep
150	AX-115351619	TGCCCGTAGAAATCCACTTTTACCAAATTAACTGA[T/C]GAGAAGTGTGTGTCAGTCAAACATCATGGGTTTGG	Chr10	13569298	98.9583	4.265	0.7185	2.6552	NoMinorHom	Keep
151	AX-115352611	TTTACGTCGAGGTCCTTAACAAGTTAATTTCATTA[C/T]AATTTGATCTGCATCTTAATTGCTTTAAACGGCCT	scaffold526.0	20097	100	9.0111	0.617	2.7716	NoMinorHom	Keep
152	AX-115353885	AATTTCATTACAATTTGATCTGCATCTTAATTGCT[T/G]TAAACGGCCTTGATTCCTTCAAGAAATCAAACAAA	Chr5	13248493	99.4792	NA	NA	2.8003	MonoHighResolution	Keep
153	AX-115353990	AATCAAACAAAAATAGCCATCATTATGACAACTTT[A/G]GTGTTGGGGATTAATTTGTTCGGCCACCAAATTAA	Chr3	22543211	100	NA	NA	1.2992	MonoHighResolution	Keep
154	AX-115354202	CATGGGATCAGATTCAATTGAAAGACCAGCTTGAT[A/C]AAATGGGTGGTTCCACTGGTTTAGGCGCTGGCCAG	Chr11	21632276	99.4792	4.3502	-0.4042	-0.2154	Other	Remove
155	AX-115354492	CGGGGTTCGGGTTTCAGCCATTCAAGTAGCTCGAA[G/A]AGCATGGGGCCCATTGATTCCAATGAAGCAAAGGT	Chr11	5878638	100	NA	NA	-0.1591	Other	Remove
156	AX-115355482	AGGCACTGAAATCTGATTCTGGGGGCTGCTGCCCC[C/T]GTCCAGCAACTTCTAGTTCGTTGCCTGTGGAGGAG	Chr5	1622027	97.9167	3.0042	-0.1014	-0.7114	Other	Remove
157	AX-115357368	GATCGGGATCCAATCCAAACGACCAAAGGAGAAGA[A/G]ACATGCTTAGTGCCCAGCAGATATGCAGAAAAGAC	Chr5	16700056	98.4375	4.7469	0.4605	1.7155	PolyHighResolution	Keep
158	AX-115357825	TTTGCCAAGAGGAAGCGACGTTTAAGGTTTATGGA[G/A]CGAGTTATAACCTTAAAATTTAAAGCCTTTCAACA	Chr11	26172473	92.1875	NA	NA	0.4639	CallRateBelowThreshold	Keep
159	AX-115361288	GCGAGTCTTATCTGGAATGGAAGTACCAGAAAGGG[G/A]ATTCGGTAGTAAGGCGACCTTTGACACCTGATGTT	Chr15	11062074	100	5.4845	0.4818	1.6718	PolyHighResolution	Keep
160	AX-115361791	AACGAGGATGTGCCGCTGTCTGTCACAAACATGAA[T/C]GAAGATGAAGCTGATCCTGCGGAGACCATGAAATT	Chr12	18608743	100	9.0453	0.436	1.8907	NoMinorHom	Keep
161	AX-115362326	TCACAAACATGAATGAAGATGAAGCTGATCCTGCG[G/A]AGACCATGAAATTGCAAACAAGCCCACCCAGACCG	Chr3	2377225	98.9583	5.8391	0.199	1.6236	PolyHighResolution	Keep
162	AX-115363030	AGACCGGAGGAAAACAATGTGATGGGAGAAGTAGA[T/C]CATGGTGATGGTAAGCCTCTCAAATCTCTGGCTTC	Chr14	8963992	98.9583	NA	NA	-0.1151	Other	Remove
163	AX-115365230	CATAATTCATGCGGCAATACTTCTGATGTGGCCAC[T/C]GATGGTTCTTGTTCAGCTCCCGGCCTTAACCCTGA	Chr4	506421	98.4375	3.5545	0.176	0.7316	Other	Remove
164	AX-115367950	AAAAGCCTTCTGTCATCTCGTTGCCACATGGGAAT[G/A]CTCCTGCTACTGCAGTTTCTGTGCCACAAGATTCT	Chr17	18587656	97.9167	1.8981	0.0567	0.8308	Other	Remove
165	AX-115379803	AAATCCCTTAGCCAAGATAGGATGTCATCAACCCT[G/A]GATCTGCGGGAGGGATCTGTTGGTAGAGATGAGAG	scaffold1254.0	22427	100	9.8644	0.4137	2.6403	NoMinorHom	Keep
166	AX-115381525	GCAAGCACTTGTCAGGTCTTCCAGTACATGCAAAC[G/A]TCGAAGCTTCGCAAGTTCTCAGAGGCTATCCATTG	Chr5	13320910	99.4792	NA	NA	3.1431	MonoHighResolution	Keep
167	AX-115382454	AATATCAATGGGCATTATATGACACAAGATGGCTT[C/T]CTTCAATTTGGGAATTCCAAGCCCCAATGTTCTCG	Chr5	51034	96.875	NA	NA	-0.7793	Other	Remove
168	AX-115384721	CTTAAATCTCACAGGGCATCACAGTGCTCACGGGA[A/G]TTCTCCCCTCCTGAAGTTTGATTGTAGTAGTTATC	Chr3	2008444	100	NA	NA	-0.4432	Other	Remove
169	AX-115385052	ATCAGTTTTTCGTGGCGAGGAGATCAATGTTAGCA[A/G]TGGAGTTGCTGATTATCCTGTGTTTAGTAGGGGCC	Chr5	23429979	99.4792	7.6835	0.654	3.1703	NoMinorHom	Keep
170	AX-115386470	AAAATACAAAAATAAACTGCAAAAGTTGGGAAGCT[C/T]TGGATCCCTGATCTGATCTGACGTCGTTTTGTCTC	Chr5	14176732	99.4792	4.6309	-1.1366	3.0249	OTV	Keep
171	AX-115388300	TATCATTTGCTTTGGCATTGATCAATGTAAAAGTA[A/C]ACCTCTAGGGAAATACATTTGGAATTGGAAGTAAC	Chr6	13517997	99.4792	NA	NA	-1.1565	Other	Remove
172	AX-115390015	AATACATTTGGAATTGGAAGTAACTTCTTAGTTCT[T/G]AGTCCTTTGATCGACCGATATTAGTAGTGCAAATG	Chr10	7895778	100	6.9492	0.3567	2.9596	NoMinorHom	Keep
173	AX-115397347	GCTATAACTTTGATTACCTGCCAAAAACCATGACA[A/G]CCCCATTGATTCGAGACGGAATAGCCGAATAGGTC	Chr10	18019201	99.4792	5.6133	0.3267	2.3077	NoMinorHom	Keep
174	AX-115398219	CCTATGTAGGAAAGATGGATGCGAATTTGGTGTGG[C/T]CTTCCTGACTGAATCTCAACCTGTTAAAGTATCAG	Chr15	10598230	99.4792	NA	NA	2.3021	MonoHighResolution	Keep
175	AX-115398507	TAAGGTATGGAAACAGTTTGAGTTGAGATAAGGTA[C/T]GGAAACAGTGGATGTTGATGTTTTGTTTGAGATAT	Chr5	5671463	97.9167	4.0908	0.2545	1.8066	NoMinorHom	Keep
176	AX-115398884	ATAGGCCATTTCTCTAACCTGCCATCTCCAATATT[A/C]GATGTCCCGTCAGCGAAGTATGCTGCAAGCTGAGT	Chr12	18775463	100	NA	NA	2.9645	MonoHighResolution	Keep
177	AX-115400155	TGAGACCAGTCAACCAGAAGAATATTAAGAAGTCT[A/G]AGCATTCTTGTGGTAACTGTGACAATGAACAGATT	Chr11	26605130	100	NA	NA	2.1622	MonoHighResolution	Keep
178	AX-115404541	ATGGACAGGAACAGGATGTGGTTGTTGGCACGATA[A/G]GTGAGAAATCTTCTGTGTTGCCCGCCATAGGAGCT	Chr4	13222622	98.9583	NA	NA	1.1489	PolyHighResolution	Keep
179	AX-115406524	AATGGAGAAAACAAACAACTGTTAACAGATTCTTC[G/A]CAGAGAAACCATAGATAATTTCCAAGGCGTCATTT	Chr8	15992798	99.4792	5.7889	-0.5928	2.6587	OTV	Keep
180	AX-115408445	CAACTTCACCCCAATTCTTAGGTGGGAAGTATTTC[G/A]TAATATTGTACTTATGTTTCTCATAAAATCTCTAA	Chr4	2601361	97.9167	6.5684	0.4389	2.0036	PolyHighResolution	Keep
181	AX-115410895	CGAACCTGTCCGCTCCGAATTCTCTGCAACCAACT[G/A]CTCAATTATCAGTACAAAGTTTTCATCTGTTCTTC	Chr11	12530027	100	NA	NA	2.9624	MonoHighResolution	Keep
182	AX-115411827	TATTGCTTCAAATGCAAAAATAAATCCAGTAAATA[A/C]ATCAAATTCATTTAAATTGTTGGAATACAATTTGG	scaffold872.0	159016	95.8333	3.2368	-0.9822	0.6038	Other	Remove
183	AX-115417945	CGGATCGATCAGCGCCCATCGAAATACAAACAAAT[C/T]ATTAGAACACATCTGTGGATGACGAAGGACGCGCC	Chr10	3935499	99.4792	4.4642	-0.1534	0.9998	Other	Remove
184	AX-115418557	GAGCACCTGCAGCTCGCTTGTCTGCGTTGTCGCAC[C/T]ACCAGCAGAGGTTTCAGTTTTCGCTTGGAGCACCT	Chr8	7051563	99.4792	3.4085	-0.4257	0.4733	Other	Remove
185	AX-115421152	ATGACCTGTCCAAGTACTGATGCGGCAATGGTGAA[C/T]GCCATGGCTGATTTAGGCATCAGCACAGACTTCCG	Chr4	12623640	95.3125	3.3923	0.2436	0.1474	Other	Remove
186	AX-115427254	AAGGCTATGAATGGGACAGCTGCATGCACAGCGGC[G/A]AACCAAGATAGTGAGAATTTCTTGGTGTGCTCTCT	Chr10	7929545	100	NA	NA	1.6385	MonoHighResolution	Keep
187	AX-115427307	AAAACCACAAGCAGTTTCAATTATTTAAGACGCTG[G/A]GAAATTAGTAGTCCGAAGCAACAATCAATTTACCT	Chr10	2733549	100	NA	NA	2.2624	MonoHighResolution	Keep
188	AX-115428076	ATGAAAAGAAGCAAGTAGTGTCAGGAAAATGCCGC[A/G]ATTTCAATCAAGTCTAGTACAAGGCAACAATAGTA	Chr13	653051	93.75	NA	NA	0.5359	CallRateBelowThreshold	Keep
189	AX-115430386	GCGAAGGAAAAGTTGGTGGGCTCATTGATGTTTCT[C/T]AAAAATGGGCATTTGAGAATGTCTAGCTCAGACGG	Chr9	20649188	98.9583	3.6401	0.4514	1.5384	PolyHighResolution	Keep
190	AX-115432733	CCTCAAGAACTTTCGTACTCCAGGGTAAAAAATAT[A/G]AAAGTAGCATTCAGATTGCCTACATTTTGTGCTAC	Chr5	20068609	99.4792	NA	NA	1.7118	MonoHighResolution	Keep
191	AX-115433955	ACTTAGCAGAGCAGATGTCTTCAAATTCATCTGTT[A/G]TGGAAAGTTTTCAGAAAACTTTCCTTAACAATGCC	Chr10	931029	100	NA	NA	1.7666	MonoHighResolution	Keep
192	AX-115434740	AGAAAGTAAAACAAGGTGCAACCAAACTATACCTC[G/A]TCTACGAGTTCTATAAGAGTGACATCTGTTTTCTC	Chr5	3430623	100	7.0144	0.3715	3.0044	NoMinorHom	Keep
193	AX-115439505	TTGAGTTCCTTGATGGACTTTGCCATCTATGTTTT[T/G]GTACATGTAACAAACAGAAAGGTAGCTTAGTTTAA	Chr3	18811575	68.75	NA	NA	0.6716	CallRateBelowThreshold	Keep
194	AX-115440677	CATGTAACAAACAGAAAGGTAGCTTAGTTTAAGGG[G/A]AAAATATAAAGCGAGTTACGCTGCACTGGAGAAAG	Chr11	5883658	100	NA	NA	2.2695	MonoHighResolution	Keep
195	AX-115442802	AGGTAGCTTAGTTTAAGGGAAAAATATAAAGCGAG[T/C]TACGCTGCACTGGAGAAAGCAGTGAAAGTGTGTCA	Chr13	7531880	100	9.2343	0.5334	1.9968	NoMinorHom	Keep
196	AX-115442922	TTTCAACAATGCGTCCTGCACGATAAATATAGATC[A/G]AATAAAACCAGGTAGATTTGTATGCTGATAACACA	Chr13	9716364	98.4375	6.7542	-0.0769	2.6044	PolyHighResolution	Keep
197	AX-115444495	GCACACAAGAGCGGGTTGCCTTTCTTGAAAAGTGT[C/A]TAATGAACGCATATATTGGAAGGAAAACCCAAAGT	Chr3	18204863	100	6.1942	0.394	1.9552	PolyHighResolution	Keep
198	AX-115446446	TGGGTGGTGAGATCAATTCTGACAAGCAACTTGAA[C/A]GTTGCCAAGTTGTTTGCCTAAATCTCACCTGTTAA	Chr7	831573	98.9583	3.3178	0.2766	0.5398	Other	Remove
199	AX-115446501	CAAACCTTAATGATTTTGCATAACATAGAAAGTGT[G/A]CAACAACCATACGTCTAAAGTGTATTCATGTGAGA	Chr10	10477409	100	4.7731	0.4255	1.2492	NoMinorHom	Keep
200	AX-115446742	TACGTCTAAAGTGTATTCATGTGAGACTCAACCTA[C/T]TAGCATGCCCCGTAACTGACACCATACAGCCTAGA	Chr12	1322054	98.4375	NA	NA	-0.5953	Other	Remove
201	AX-115452928	GTTGCTAGTAACTGTGACACCTGTTCTGCATATAA[T/C]TTCATCTGGGACTGTTCCTGGAGTGATTTCTCTTC	Chr13	4628715	100	14.6426	0.83	3.2809	NoMinorHom	Keep
202	AX-115456686	TGCTGTTCAGAAAGAGCGTGCTGATAGTTGAGCTT[C/T]TGTAGCTTAGTTCTTAACCTGAAAATGAATGAATG	Chr15	15546205	100	5.3226	0.5529	2.4075	PolyHighResolution	Keep
203	AX-115457651	GTTTTGTAGTGCATAATACAGGAAATGTTTGGATT[A/T]ATAAGTCAACGGTAATAACAATTCAATTCCCTAAA	Chr1	9261989	99.4792	7.8981	0.6118	2.6162	NoMinorHom	Keep
204	AX-115461272	CCAGTAGTCTGAACTTGTCATTTCAAAATGTTGAT[A/C]CGATGTGGTAGACAGCAAAGGTGACGATAATAGGG	scaffold923.0	26079	100	14.0389	0.3135	2.9383	NoMinorHom	Keep
205	AX-115461290	GAACCTATACAAATTAAACTTTAAAAGAATTTATG[A/C]TACGCAACATCTCAGACAAATATGAAGTTTGCAAA	scaffold923.0	13288	99.4792	10.0266	0.2004	2.1293	NoMinorHom	Keep
206	AX-115462589	AACAAAGATATGATTCCTTCTGAAATAACCCCATA[T/C]TGTACACACTACACATCAGTATATGTTCAAAAGTT	Chr15	39932742	98.9583	NA	NA	2.0164	MonoHighResolution	Keep
207	AX-115464424	GCACAGCTATCTCAACATACCCGAATCTCTTTCGG[A/C]AAGAGCTTGTTGATACTTCAAAGTGAACTCTATGA	scaffold1042.0	67112	96.3542	3.041	-0.7486	1.5362	Other	Remove
208	AX-115467233	AGGAAAAATTAGTCCAAGTTAGTAACTGTATAGAT[G/A]ATTCACATATATAACATTTTGAATGAAGATGGCAT	Chr1	7846561	100	11.5887	0.7241	2.5797	NoMinorHom	Keep
209	AX-115468147	GAGATAATCACAAGGTCAAAATACTTACGTCTCTC[T/G]GAACTTTGACATCTTGTTTCAACTTGTTTCTTTAC	scaffold333.0	174791	100	4.4134	0.5364	2.0651	PolyHighResolution	Keep
210	AX-115474389	TCTTGTTTCAACTTGTTTCTTTACCTCACTGCCTT[C/T]GGATACCCCACCCAAAGCCTCAGGAACAGAAACAG	Chr11	4364566	99.4792	NA	NA	2.5791	MonoHighResolution	Keep
211	AX-115477104	TCACTGCCTTCGGATACCCCACCCAAAGCCTCAGG[A/G]ACAGAAACAGCTGAATCGGGCATGACTAATGAACC	Chr3	27388686	95.3125	NA	NA	0.5624	CallRateBelowThreshold	Keep
212	AX-115479633	GAACCCAAATAAAACTAAAAGCTTCAATCTTTAAG[G/T]TGCTGAAGATATCCTAAGATGAAATTGAACAAGTA	Chr13	11799736	100	NA	NA	3.2671	MonoHighResolution	Keep
213	AX-115480741	ATCACACAATCAATTTATCTATGTCTTAGACTCGA[G/T]GGCCACACACGTACTCTCACATCACCTAATACATA	Chr6	2168741	97.3958	3.2656	-0.5594	1.0754	Other	Remove
214	AX-115481643	AAGAGTGGGTGTTATTGCATTCCCATCGGAATTTT[G/T]CCTATTGGGCTGTGCGCAGGAATTTGTTGTAGCAA	Chr10	23031646	100	14.6036	0.7084	3.7301	NoMinorHom	Keep
215	AX-115487004	GACAAATTGTGCCTTCAGACCCTCCCAAGGATTCG[A/T]ACATTATTTTCTTCTTCTTCATTGTTTATTTTTTC	Chr8	1806121	100	NA	NA	1.8256	MonoHighResolution	Keep
216	AX-115488011	TGCCAAATGTGATGCCAGTGTTGACGACAACAGAT[C/T]AGCGCCAAATTAATGTGACGCCAACGTCTACGACA	Chr2	13913621	100	7.1656	0.6159	1.7093	PolyHighResolution	Keep
217	AX-115490547	AAATAATGTTAATCGTGAATATATACATACATGTA[T/C]ACGTTCCTGTTGGCTGTATTATGTTCTGTTGTTGT	scaffold793.0	2696	97.9167	3.9043	0.4315	2.0537	NoMinorHom	Keep
218	AX-115497992	GGGAAAAGGTTGGGCAAACATTTAAACCGAAATTT[C/T]GCAATTTTACTGAAGTCCAACTACCATCGTCGCTA	Chr9	21582333	100	8.4018	0.607	2.1278	PolyHighResolution	Keep
219	AX-115502647	TCGCAATTTTACTGAAGTCCAACTACCATCGTCGC[T/C]AATGCAACGGTTCCTCACTGCTACTCTCATGAGGA	Chr5	16697655	92.1875	NA	NA	-0.1213	Other	Remove
220	AX-115502823	ACAACTAAAGGTTTTAATCCTTGTTGGTCTAGTCC[G/A]CTGACACTAAAAGAGCACCGTTGCATATGTTACTA	Chr1	4224496	100	9.6538	0.3945	2.3596	NoMinorHom	Keep
221	AX-115506397	TCCGCTGACACTAAAAGAGCACCGTTGCATATGTT[A/C]CTACGGTGAAACTTCCGCTATGTCCAATTGTCAAA	Chr5	20729176	99.4792	NA	NA	0.9495	PolyHighResolution	Keep
222	AX-115508301	AGCACAAAACAAACTGGTTTAAAAACAACTTTGCA[G/T]TGTAAAGGCATGGCTGAAACCTTGAATTTACAAAC	Chr9	17869954	98.9583	NA	NA	2.7246	MonoHighResolution	Keep
223	AX-115509627	CAAAACAAACTGGTTTAAAAACAACTTTGCAGTGT[A/C]AAGGCATGGCTGAAACCTTGAATTTACAAACATGA	Chr3	21190997	100	NA	NA	2.8249	MonoHighResolution	Keep
224	AX-115510470	AAACCTTGAATTTACAAACATGAAGGGGTTTACTT[A/G]TCCTATATAAATAAATGAAAAACAAATACGAGAAC	Chr7	4338266	100	7.1009	-0.6688	3.5111	OTV	Keep
225	AX-115511789	TGATGTCAGTATTCCTAGCTTCAGCAGAATCACCA[T/A]TCATATTTGAAAACGTTGGATCAGAATTATATGGT	scaffold425.0	66546	99.4792	NA	NA	1.5892	MonoHighResolution	Keep
226	AX-115512868	TCATTTACAGAGAAATCCATGTGCCCGCTGCAGTC[A/G]CTGCTGCTCATTGTTATTACATTGTGACTGCAGCC	Chr13	7703759	100	NA	NA	2.5052	MonoHighResolution	Keep
227	AX-115513340	CTGCTCATTGTTATTACATTGTGACTGCAGCCCTC[A/G]TATACTTTCGCTAATGGGCCATGCTGATGCCCACG	Chr3	26749926	100	NA	NA	1.8907	MonoHighResolution	Keep
228	AX-115519474	TGCTGATGCCCACGAACTTCAGTAACCACATTATA[C/A]ATAACTCTATGATCTTCGTTTAAACCAGATTCCAG	Chr15	9186258	97.3958	4.2063	0.1434	0.2805	PolyHighResolution	Keep
229	AX-115519512	CAGGACATCCCTAGGACTTAACGGTTTCAGCGGAC[C/T]GCACTCCTAAGATAGACACAAGGAAACCCAACCTA	Chr8	16719233	100	NA	NA	0.8515	MonoHighResolution	Keep
230	AX-115525081	AAATAACATTAACATGGGCATGCAGTTAAAGGGTG[T/C]GAAAATATCAAAAGAAAACAACCATCACTTACAGG	scaffold836.0	80889	97.3958	4.702	-0.9534	2.5044	OTV	Keep
231	AX-115543592	AATTTAATACAGTGAACTAGAATGATATTCTCAAA[A/T]TTTTCAGATTTATTTCATGGATCAACAATGTTTCC	Chr16	3352014	100	11.55	0.7131	2.392	NoMinorHom	Keep
232	AX-115544476	TGGCAAAACCAAATATCATTTTGCCAATTGTAACT[A/C]TAGTTCATTTCAGATTGAAGACTCAATTAAGTTAA	scaffold836.0	40838	100	NA	NA	2.0894	MonoHighResolution	Keep
233	AX-115556610	TGTTGCTCTGGAGTTATAAATTATCAAGAAATTAA[C/T]CAAGATGCTAAGATATTGTCAGTACCAAACCAACA	Chr8	13841141	95.8333	2.8633	0.4642	0.2685	Other	Remove
234	AX-115568756	TAACCTTTATCCTACGGATCACTTATGATGGCCCA[G/A]ATTGCTGGGCCAAAAACACGATCGGTAGAAATATA	scaffold341.0	153115	97.9167	4.2159	0.1724	2.1582	NoMinorHom	Keep
235	AX-115589985	GTGCTTGTTGTGGTTGATGACATAGATGATGCAGA[C/T]CAATTAGATGAATTGGCTATAAAACATGAATCATT	Chr15	8570330	98.9583	NA	NA	1.0625	MonoHighResolution	Keep
236	AX-115590404	AAATCCCACATCTAATGCATTTTATTTCCTACATA[G/A]TTATGTTATATGAACAATCCTTTTCTTACTTAACT	Chr2	19631179	100	NA	NA	1.3721	PolyHighResolution	Keep
237	AX-115599261	AATCCCACATCTAATGCATTTTATTTCCTACATAG[T/C]TATGTTATATGAACAATCCTTTTCTTACTTAACTT	Chr2	14863099	98.4375	4.0284	-0.712	2.2291	OTV	Keep
238	AX-115604226	ATAATTATCAATCCCTTCCACAACTTCATTTTGTA[G/A]AAATCAACATCAATCATGCATTCTCTCTTTTATTT	scaffold1546.0	4358	100	NA	NA	2.602	MonoHighResolution	Keep
239	AX-115606188	TGGAACCATGCCCACAAGAATGACGACACTGATCA[T/A]GAGGCAGGGTTAAGCCATCACTCACCTGATGAGGA	Chr7	13043492	100	NA	NA	1.7299	MonoHighResolution	Keep
240	AX-115606861	GGTAATGCTAACATATGGCAGGGTATTTGGACATA[A/C]GTGACTTTTCAGTTTTGTTATTTTGCTGTTTTATT	Chr9	9694536	98.4375	NA	NA	2.3913	PolyHighResolution	Keep
241	AX-115621095	TGTTATTTTGCTGTTTTATTGGCAACGCACATTTT[C/A]TTGAATACACCCTGCTTATGGTCTGATATGAAATG	Chr14	530783	97.9167	4.9318	-1.118	2.4513	OTV	Keep
242	AX-115627480	TGATTCAATGCCTCACCGAATCGCTTGAGCTTAAA[C/T]TCTGCATATGGTAGCAATTCAGTCAAGCTTTTTGT	Chr5	23647784	98.4375	3.9143	0.0508	3.6872	NoMinorHom	Keep
243	AX-115631189	CTGCAAATCATTTCTGCTGCGTTGTTCAGTGGACT[T/C]TAATTGTTATTTGATTAGTACAGTGTTGTTCAGCA	Chr13	3389664	100	NA	NA	2.314	MonoHighResolution	Keep
244	AX-115633550	GAAGCTTTAAGATCCTTTCTCCACTGCTTGACTTC[A/C]TTTCGATCTTCATCCCTTTCATGCTTCCGAAAAAC	Chr10	766638	93.75	2.5469	0.6253	0.6209	Other	Remove
245	AX-115644369	CTCCAAGATGGTAATGGTGGGGCACGTTAATCATG[T/C]CCGAGTGACGCTTGTTGGTGTTGTTTCAGCTTGTG	Chr14	15473694	98.9583	NA	NA	-0.1478	Other	Remove
246	AX-115649938	ATGGCAGAGTGGCTCTGATACCATTCTGTCACATC[C/T]CATACTCAACTTCGCCGTAGCACGATATTGTCCGC	Chr3	14556088	98.4375	3.4131	0.24	1.3588	Other	Remove
247	AX-115655340	TTCTAACCCTTTCAATTTCGATTAGAATTGTGCGA[T/C]AAACTAAAATCTTTTATCCCCCTCTTTTTATTTTA	Chr4	9839157	97.3958	5.1792	0.5663	1.8386	PolyHighResolution	Keep
248	AX-115656446	TTAATTACTATGCTGGAGTGTATTACTGCTAGGTT[C/A]TAACACGGTTTTGGATATGGTGACTGTAGATGCTG	Chr15	13302904	100	4.6827	0.2784	1.4862	NoMinorHom	Keep
249	AX-119548498	TATTAAGACCTGATTGTTGTAAACTTGTATTACCG[C/T]GTGATGCCAAAAGACTCCCGTAGATTCTTGTAGCT	Chr5	21774372	100	NA	NA	1.3802	MonoHighResolution	Keep
250	AX-123565096	CTTTGAGTTAGTGATGTAGTAGTGTCGAAGCCCTA[T/C]GTTCTATTAATTCATCCTTAGCCGTTTGCATAGCG	Chr9	18838296	100	8.035	0.8455	2.2269	NoMinorHom	Keep
251	AX-15608725	AGCGAAGTTGTATTTGATATGCTAAAAAAGTGTAA[T/C]ATCTGTGATCCTTGGAAGCTAGATGAAGTTCAACC	Chr12	11191191	100	NA	NA	1.0172	MonoHighResolution	Keep
252	AX-156993044	CCCATGAGATTCTGATGTCATTGTTTTAGTAATTT[G/T]CATTGTCTTTAATGCGTGCTCACCTGAAAATCCCA	Chr3	16572164	100	NA	NA	2.1052	MonoHighResolution	Keep
253	AX-158867177	CCACTCACCCTCTCCCGCACTTTTAATTCTTTTGC[A/G]TGTTCATCACATTTTCTGTTCTTTTGCTATCCAAA	Chr5	13525957	100	8.0068	0.6148	2.7686	NoMinorHom	Keep
254	AX-158989600	GTCTGAACACTAAACTGAGTTTCCAGTCTGGCTTC[G/A]AGATCAATGCTTCACAGAAAAGATGGGCATCTCAT	Chr4	119638	98.9583	NA	NA	-0.2263	Other	Remove
255	AX-159070742	AGAAAAGATGGGCATCTCATGCCACAACAAGAGAA[G/T]ATGATGGCAAAATCAGCATTGGACCACGTAGGGGT	Chr17	7887445	100	9.8187	0.5725	2.6102	NoMinorHom	Keep
256	AX-159072834	GACATCTCCTGATATGAATGTGATCTTGAAGGGTG[C/A]GGTGGCATCTTCAGTGATATTCTTGAGTGCTTCTA	scaffold558.0	27488	89.5833	2.5412	0.3182	0.8067	Other	Remove
257	AX-159079454	ATCCACAAGCTTAGGTGGAAGCCTGGTTCAGACAG[T/G]TTTGAGGTGGAAATGATGTCATGGCTTGCTACATT	Chr6	21265240	100	NA	NA	3.2281	MonoHighResolution	Keep
258	AX-159296882	TATTAAGTTTTCTGATATCCGGCCAGCAGAAACTA[A/G]TCGTCCTTTTGTGACTTTTAAGGCCAATGGAAACT	Chr9	14211428	100	NA	NA	0.7283	PolyHighResolution	Keep
259	AX-159828352	AAAGCCATGGCTGAGATGTTGTCACAATGTAACAA[T/A]GGAGGAAAAGAAGTGACAATATGTAGCTCTTTCAG	scaffold621.0	28570	100	NA	NA	2.1388	MonoHighResolution	Keep
260	AX-160818511	TGATGAACCAATGCATCCATTTCTTCATGCATAGC[T/A]ATTTTCCACTGTGGAGACTTAAAAGCTACAATATA	Chr6	17066516	98.9583	NA	NA	0.8649	PolyHighResolution	Keep
261	AX-166503523	TAGAATGAACTGTAGCATGAAATACATGCTTCTTC[T/G]TAGATATCCCAGAATTAGATCTTGTCTGCATTGGA	Chr9	3696284	100	7.4713	0.7031	2.6836	NoMinorHom	Keep
262	AX-171772004	TGAGATCTCATGTGTAATGTGGAGGTTGGCATCTT[A/C]TTTATGAGATACGTGGCAATTGCACATGCATGATA	Chr5	10163171	93.2292	2.4132	0.1961	-0.3245	Other	Remove
263	AX-171772083	GAAAAATGGAATGAATGAAGTACACCACTTGAATT[C/T]TGATAAGACATGCCAAATGGTTGACTATTTGAACT	scaffold235.0	156618	98.9583	6.0668	0.5773	2.3143	NoMinorHom	Keep
264	AX-171772085	CACAAAGTATAGCATAATCGAGCAATTCGCAACAC[A/G]AATTATGCTACAATCTTGCAATTAACAGCAATTTT	Chr3	17101121	100	NA	NA	0.0207	Other	Remove
265	AX-171772200	TTCACCATTCCTCCTTATTTATCACAACCACCTCT[G/A]GTTTCTCAAGTCATAGCCACACTATGGCTGGTGAT	Chr2	21532392	100	5.7953	0.2136	0.0312	PolyHighResolution	Keep
266	AX-171772208	AGATGATGAACTGCCAGAATAACCAGAACCAACAC[C/G]CGGAGAAAATGGTACATTAGAAGCACTACCGGATG	Chr2	9507633	98.4375	4.4664	0.1907	1.4651	NoMinorHom	Keep
267	AX-171772328	CAAACACGGCCAAGACTTCGAAGCCGAAAAATCCC[A/G]CATCGGCAAGTTACAGAAAGTGTGAGGTGAATAAA	Chr6	14721000	100	7.221	0.4002	2.1596	NoMinorHom	Keep
268	AX-171772394	TACTAACTTGGCCTTTGCCAAAGGCAAATGGGCGC[C/T]GAATGCCGGCCCTCTTACCCTTTGTACTTTGCCTT	Chr5	26300462	100	8.557	0.6439	2.6173	NoMinorHom	Keep
269	AX-171772424	GTATAAGAACACAAAAAATAAGGTTATGTATGCTG[C/T]ACCTTTTCAAATAGAGCCAAATTTCTAGAAGCAGC	Chr15	35756861	100	NA	NA	0.1131	Other	Remove
270	AX-171774727	ACAAATTCAATGTTTTGCTCCACCTGCAGTGCAAG[C/A]AACAGAACCTTTTTGTCACATGACCAATATTCCTA	scaffold1366.0	5825	99.4792	NA	NA	2.6975	MonoHighResolution	Keep
271	AX-171774886	GATTGCCAGCCATGGAGGCCAAGGAAGCAGTTTAT[T/G]AACAATGTTGGGGAGTTTGCAAAAGCCAACAAAGG	Chr15	8631956	88.5417	3.2007	0.1638	0.9901	Other	Remove
272	AX-171774907	GCATAACCCAATTCCAAACACACTTTTCTATCGGT[A/G]AAGTTACAAATTCCCAACCTTTACAGAACACATAA	Chr16	3436896	95.8333	3.0602	0.1759	0.8082	Other	Remove
273	AX-171774991	ACACGCACATAAACATATAACTTGAAAGAGGAAAA[A/G]GCTCAAGTTTCAGAATTTAATTAAACAAGCACCAA	Chr2	6508432	95.8333	4.6444	0.8022	1.8711	CallRateBelowThreshold	Keep
274	AX-171775013	AGCACCAATAGGATTGAGTTAGTGGCAACACCTTC[T/G]TCTTTGTCAGCAGACCCTGCTTCAGTATTTTAGAA	Chr11	26178915	100	6.694	0.5654	2.0762	PolyHighResolution	Keep
275	AX-171775117	TCATTTAGATATACCTTGATAAGTCTGCGGAGTAA[C/T]GAAGGGAAAGCAACAAAAATTATCATAGAAGCTCT	Chr8	3303173	100	7.5204	0.4924	2.1646	PolyHighResolution	Keep
276	AX-171775153	GCAAAAGGCTTCACTGTTCTGAATTCCACGACAAG[A/G]ATCAGCATTAAAGACACTGGTTGTTTCAGCTCCAT	Chr6	6420888	100	6.8779	0.4291	1.7868	PolyHighResolution	Keep
277	AX-171775332	CAATGGCAGAGCTGGTCAACAACTTGCTTCCATGA[G/A]TGTTAACACCATCAACATTCTCTGGCTGCATATCA	Chr15	9938629	100	9.8297	0.7696	3.3117	NoMinorHom	Keep
278	AX-171775336	ATAATCGGGAGAAAGAAGGGACATCAAACAGCCGA[C/T]CCAGATTACAGACGGAAATTAGGTTTGCAATATAA	Chr12	383057	100	NA	NA	0.3433	PolyHighResolution	Keep
279	AX-171775581	AGCAAACATGATCATTAAAAAGAAAAAGAAATAAT[T/C]GGATGGGAGGTGGAGGAAGATAGTCGGTAGGATGA	Chr13	2517392	100	6.0698	0.4725	2.1833	NoMinorHom	Keep
280	AX-171775693	TATCATACATATGTAAGTTTGAGAAAGTGACCTTC[C/A]TTTGTTATAAAAAGAAGTCATTAATGTTAATTACT	scaffold870.0	14012	100	NA	NA	2.1444	MonoHighResolution	Keep
281	AX-171775797	CAAGAGAATAAACTTGAAAATATTAAGTTTAATGT[A/G]TTTGGAATAAGTAGAAGTAGTAATTTGAATTGGAT	Chr11	5713828	100	4.0171	0.1812	1.3165	PolyHighResolution	Keep
282	AX-171775903	TACTTTCAATCATTTTAAAAACACTTCCAAACGAG[C/T]TTTCATATTTTCCATAATCTAAGAAAATTTTAAAC	Chr15	26177198	98.9583	7.4312	0.0986	1.9996	PolyHighResolution	Keep
283	AX-171776512	CCGTTGTTTACCCTTTGTAATTAGGTTTAGGAAGT[T/A]ATCAATTGTGTTGAGTGGGTGTTTAATTAGATCTC	Chr15	10776170	98.4375	4.875	0.5585	1.4276	PolyHighResolution	Keep
284	AX-171776590	CATGCAGACTCTTGCTCGTGTGCAGTCTGAGATTC[G/A]TGCAAGGAGGATTAGAATGTCCGAGGAGAATCAGG	Chr10	2191816	89.0625	NA	NA	0.0208	Other	Remove
285	AX-171776804	CCGGTCCTCCTAGGGTTGATTCTAGCTCCATTAAA[A/G]GCCCTCCAGTGCACGAGAGGAAAGGCAGCAGGTAG	Chr2	9614671	100	7.6642	0.3732	1.987	PolyHighResolution	Keep
286	AX-171776806	AATAAAAGATTGGCCAGGGCTTTGTTAGAGGGTGG[A/T]GGAGGAAGAGAAGAGAGGAAAAATCAACCGGTTTG	Chr2	12274598	100	8.3195	0.5762	2.3875	PolyHighResolution	Keep
287	AX-171776920	CATTTTTTTCTTCTTCTCAAAAACCTTTGTGTTGT[T/A]GTGTTTCGGGATTGTCATTTATAATGTTGTAGCAT	Chr12	1331578	95.8333	2.9155	0.1542	1.5789	Other	Remove
288	AX-171776947	AGATAGTGTTGTTTTTGCCCTTTTCTTTTTGTTAC[C/G]CCTCTAAGATTCATCAACACAACCATGAATCTCGT	Chr10	13603027	97.3958	NA	NA	0.0046	Other	Remove
289	AX-171777780	CTCCATGTGTGACTGTTAGATGACGGTGTCTTTCT[G/A]CATTGAACTATGTAAATGTTAAATGTTATTCCGAA	Chr14	2121462	100	8.6874	0.548	2.2498	PolyHighResolution	Keep
290	AX-171777892	GTCTTTCTGCATTGAACTATGTAAATGTTAAATGT[T/G]ATTCCGAAAACTAGTGGGAGTGGTGTGTGACTGTT	Chr14	1640719	99.4792	7.1306	0.5398	2.4869	PolyHighResolution	Keep
291	AX-171778127	CTTTGTTATGACATGGGGCAAATGGCCATTGGAAT[A/G]ATTGGAGGGGAACGAAGTCGGAAGGAGTTTTATCA	Chr13	2921390	96.3542	6.7288	0.2848	1.8231	CallRateBelowThreshold	Keep
292	AX-171778343	AAATGGCCATTGGAATAATTGGAGGGGAACGAAGT[C/T]GGAAGGAGTTTTATCAGACTAAAAATGCCATTTAC	Chr2	16382790	99.4792	7.619	0.45	1.979	PolyHighResolution	Keep
293	AX-171778627	GGTATCAGGTAAGCAGGATTTTGTAATGTAGAATG[T/C]AGGATCTTTTCCTAGCTTATCCATTGCTGTTTATT	Chr2	18652121	100	8.2493	0.4491	1.858	NoMinorHom	Keep
294	AX-171778635	ACAAAGGGCAGCGGATCAGCATTTAGACGCCATTT[C/T]GACGCCTTTGAAAATGCCTCGACTTCAAGTAGTGT	Chr2	18664331	100	NA	NA	0.9543	PolyHighResolution	Keep
295	AX-171778638	ACTTTGAGTGTTGCTGGGCAGGCCATAAGAATAAG[T/G]TAAATGCTGCTGAATTTGTTACCCAATTCAGTGGT	Chr2	18666986	100	8.2071	0.7351	2.9154	NoMinorHom	Keep
296	AX-171778690	TTTGAGTGTTGCTGGGCAGGCCATAAGAATAAGTT[A/G]AATGCTGCTGAATTTGTTACCCAATTCAGTGGTGG	Chr4	2309265	100	NA	NA	1.4933	MonoHighResolution	Keep
297	AX-171778695	TTAGTTAATAGTTTTGTTCAGGCATTTCCTGGTCC[A/C]TTCAAATTGGGTAAGAAGCGGGTCCAGAAAATGAG	Chr4	2299530	100	9.5466	0.5971	2.1027	PolyHighResolution	Keep
298	AX-171778833	TAAAAAGCCAAAGGTTTTAGGTAACTTGAAACAGA[G/T]GGAGTCTAAGGGACAAAATGTTAAAATGATTCAGA	Chr16	9582010	100	9.1105	0.451	2.1599	PolyHighResolution	Keep
299	AX-171778906	CAAAGGTTTTAGGTAACTTGAAACAGAGGGAGTCT[A/G]AGGGACAAAATGTTAAAATGATTCAGAATGAAGCC	Chr12	4123013	96.3542	3.1936	0.2478	1.9518	Other	Remove
300	AX-171779090	CTGTCCTTATTGTCGAAGGAGCCTTTATTTTGTCC[A/T]CTGCCTTTATGTACCTGATGCTTCTGTGATGACTG	Chr2	8976979	100	3.7659	0.4421	1.6852	PolyHighResolution	Keep
301	AX-171779166	ATAAGAAAGAGAAAATTGCCACGGAGATATGCTCA[T/A]GAGTTTATGCGCCGTACTAGACGTCACATATTTTC	Chr3	21223951	98.4375	9.8886	-1.1214	2.8665	OTV	Keep
302	AX-171779192	CTGAGCAAGTCTGGAACACTGCAGAAAAGCGAGGT[A/G]TTGGCCTCACTTAAAAATGCAGGACTTCCAGCTAA	Chr3	21189966	98.9583	5.6903	0.5303	1.8529	PolyHighResolution	Keep
303	AX-171779204	CTGGATATAGTGTTGTTATAGCATGGAGTTTGATT[C/T]AAGCATTGATTATTTGTTTTCTTTCATTCTGGGTC	Chr3	21102381	99.4792	NA	NA	1.0447	PolyHighResolution	Keep
304	AX-171779353	TTTTCTTTCATTCTGGGTCTGAAATGGTAACTGTT[C/A]TATTCTTGGTAATTGATACATTTATGCGGAGAATG	Chr3	20651116	98.9583	4.4931	0.2375	2.4247	NoMinorHom	Keep
305	AX-171779393	ACTAGGAACTTGTACTCATGTACTCGGAGTTAAAA[A/G]TTTCTGTAATCGGTGATGCTTCTCTTTAGTCTTCT	Chr3	20571900	95.3125	3.8663	-0.2429	1.7349	Other	Remove
306	AX-171779459	CATACTTCCATTATGCCTCTGAAAATCAAAATACA[T/G]TGATATCTATTTAAGCGAATGCAGGCTCATTTTGT	Chr15	12663568	100	8.527	0.6113	2.7168	PolyHighResolution	Keep
307	AX-171779598	TCCTTTCTAGGCACAAAATTTATCTTCCTCTCTTA[T/G]TTACCTTTTGAAGGTGCAACTCTAAGATCAGGGTT	Chr15	13185555	100	NA	NA	-0.2017	Other	Remove
308	AX-171779725	TGCCATGCGTTCTGGGATTTGGCTTTCGTCTTCTA[A/T]AGTGTTGTTCCACTGCTAAATCCTGTTCTTCATAT	Chr8	14346916	98.9583	5.9632	0.4922	1.6303	PolyHighResolution	Keep
309	AX-171779729	TTTTTTTGGATTGCTCCGTTGGGTGCCATGAACTT[T/C]GCAGGCTATGAGCTTGCTAGGAAGGCCATGGACAA	Chr8	14337182	98.9583	NA	NA	0.0003	Other	Remove
310	AX-171779805	CCAGAATGTCTAAATGTACATGCCATTTTCCATAA[A/G]TGATGGTTTTCTTTTATCGCTCTATCTGTTTCCTT	Chr8	13954747	98.4375	4.683	0.2251	1.5083	PolyHighResolution	Keep
311	AX-171779849	TCAGGCTTTACAAGAGCCTCCCCTCACAAATCCAA[T/A]GGAATACAAAGAAATCGATACGAAAACTACATTCG	Chr1	2409959	100	NA	NA	2.2493	MonoHighResolution	Keep
312	AX-171780088	CCATCGATTCAAATCAAATTTAACAGCTTAAAAGG[C/A]TTACACCAAAAATTCAAATCAGTATTCAGCATAGA	Chr14	2121428	100	6.385	0.3966	1.5549	PolyHighResolution	Keep
313	AX-171780103	TAAAAGGCTTACACCAAAAATTCAAATCAGTATTC[A/G]GCATAGAAGTAATGAAATCTGACAAATTCGAACCC	Chr14	1965360	100	7.6689	0.3415	2.0656	PolyHighResolution	Keep
314	AX-171780216	ACCAAAAATTCAAATCAGTATTCAGCATAGAAGTA[A/G]TGAAATCTGACAAATTCGAACCCGCCCATTTTACA	Chr3	18205105	98.4375	NA	NA	-0.1268	Other	Remove
315	AX-171780353	ATGGGGAAGAAGGTAGGTAAAGCGTTTGTAAATGG[G/A]TTTTCTAGTCTGAACTCAAGGCTCGTAAACTTATA	Chr13	3071301	100	NA	NA	0.1277	Other	Remove
316	AX-171780383	CTGTGAGACTCTGGAAGTTCCTGCAAAATTTTCGT[A/T]CAAATAACTGTTAAATGTGCATGACCAAATACACA	Chr13	2923496	100	5.4799	0.4712	1.5043	PolyHighResolution	Keep
317	AX-171780450	TTTGGTGTACTGCTTTTTGAAAATTTTGATTAAAC[T/A]GGTACTGCAGGCCCTCTTAATTTCCAAATAGGACA	Chr13	2677873	100	10.5496	0.5528	3.0656	NoMinorHom	Keep
318	AX-171780541	GTCACTGTTTATACGTGAAGAGGATGAGACATAAC[G/A]ATAATACGTAGGACAAGTTTATCCTCATCATCCTT	Chr2	16471735	99.4792	7.7969	0.6618	2.7293	PolyHighResolution	Keep
319	AX-171780785	GTAGAATGATTGACCATTTTCACATAACCACAGTT[C/T]ACTCACTTCATCGACGAGGTGATGTGAAAAACAAT	Chr2	18664353	100	8.003	0.8037	2.3163	PolyHighResolution	Keep
320	AX-171780842	TCTTTCGTAAGAGGAATGGTTTTGGAAGTCTGGAG[G/A]TCAGGGAGAATTAGTCTTTGATGATGGTATTAGAC	Chr4	2298319	100	7.148	0.2362	1.5828	PolyHighResolution	Keep
321	AX-171780899	TATATTCTTACATCGTGCAGATTATTGCTAACCTC[A/G]TGAACCAGTTCCTCCTCACTTCAGCCATAAGAAAC	Chr16	9409550	100	NA	NA	1.3741	MonoHighResolution	Keep
322	AX-171781191	TTATTGCTAACCTCATGAACCAGTTCCTCCTCACT[T/C]CAGCCATAAGAAACGCCCTTCACGAAAACTAGGCC	Chr2	8976930	100	NA	NA	3.1652	MonoHighResolution	Keep
323	AX-171781283	TTTAATGGCATGGACAAAGAAACATCATTCATTTC[A/G]TGTGAACCTGTGACATTCAACAAATGTCAAACTTA	Chr3	21212217	89.5833	2.7989	0.0014	-0.4344	Other	Remove
324	AX-171781668	GCATATCCAAAGAGAACATAAAGATTAGCAAAAAA[A/G]TATTGTTGCGATCTCCCTTGGCTTCGTCATTACTG	Chr15	13200727	100	7.5662	0.4994	1.6725	PolyHighResolution	Keep
325	AX-171781672	CTTAAGGTCATGCCTTTCTGCATTGATTCTTCCAA[A/C]ATGTGCATTGCATCCTTGTATTTACCTTGAAAGCA	Chr15	13202165	91.6667	2.0284	0.338	1.5727	Other	Remove
326	AX-171781789	ATATCAATCATTTTCAAAATAAACTCTTCTGCTTC[C/A]TTGATCCTACCAGCATCAGTAAGTGCACCTAAAAT	Chr8	14337147	100	5.5375	0.6366	2.4424	PolyHighResolution	Keep
327	AX-171781892	TGTTGTGGAACTGAAATGCTTTCTCAACATTCCCC[T/C]CACGGCAGTAACCATGAATTATCGTGTTGTATGTA	Chr1	2423520	100	NA	NA	2.6251	MonoHighResolution	Keep
328	AX-171781920	AAACCCTTGTTGGCCTTTTCGTTCTTAAAGCATCC[C/T]GTGATCAAGGTTCCATAGCTTACCTCATCAAGAAT	Chr17	19821394	100	6.9048	0.7211	2.5685	NoMinorHom	Keep
329	AX-171782367	GTCCAAATATCCGGCAGCAAACTGTTCTGTGTCAT[T/C]GATTCAATCACCTGCATTGCCTCCTTCAACCACCC	Chr15	5774462	100	8.631	0.6132	2.1638	PolyHighResolution	Keep
330	AX-171782368	CTCACATTATCGGGCACGCATCTGAATTCACTCAT[C/T]CTACTCAACAACTCTACAGCATCCCTAAACTTATT	Chr15	5774394	100	5.3662	0.48	2.1758	PolyHighResolution	Keep
331	AX-171782371	ACGTGGCATGCGGGGCCCTTGTTCAGGGCGGGGAC[T/C]ATGGACTTCTACAATCTGGAGCTGAGCGATACCAA	Chr15	5773662	99.4792	NA	NA	0.4365	PolyHighResolution	Keep
332	AX-171782912	TGATGGGTGCTATAGGAACATGGGGAGATATCTCA[G/A]TGACAGCTGAGACTTTCCTGTTGGTTTGGGCAAAA	Chr5	26636403	99.4792	5.7653	0.4089	2.0813	PolyHighResolution	Keep
333	AX-171782945	GTGACTGTAATTTTTCTGTTTGTGATCTCCACTTC[C/T]GAACTTGTTTCAGAGATGCGTATCTTAAATAAACG	Chr5	26751524	95.3125	3.1747	0.0927	0.214	Other	Remove
334	AX-171783148	GATGCGTATCTTAAATAAACGGATTTCTGTACTCA[A/G]ATTTCAGAATCCGGAAGAATTACAATTTGGAATAT	Chr15	42475618	100	7.5745	0.4797	1.8978	PolyHighResolution	Keep
335	AX-171783207	AAGGATTGAGATTGCAATAAGAATGCCGCCCGATT[A/G]TTTCAAGACTCCATTTTTGGAACAGTTTCTGTCAC	Chr2	13946638	99.4792	6.973	0.833	2.1082	PolyHighResolution	Keep
336	AX-171783275	TTGAAAATCTCGCCAAACATTCCCATCCCTTGCAG[C/T]GGATTTCTGCGCCGTACTCCATAAAACTTCTCCGC	Chr2	13463795	100	11.6554	0.6247	2.8376	NoMinorHom	Keep
337	AX-171783385	AGAGACATTTTGACACAAATTTGTAAAAGGTGGTC[G/A]CGCAGAAAAACTGCATACCTCATGAAATGTTGGTT	Chr15	2068728	92.1875	3.9046	0.0661	0.6235	CallRateBelowThreshold	Keep
338	AX-171783566	TTGATGAACTGGATCAAATTGGATTTGGGAAAGTC[G/A]AGCTGCTTAGACTCCACTTGCTTCTTTATCTCATC	Chr15	2481376	99.4792	9.6752	0.6481	2.1074	PolyHighResolution	Keep
339	AX-171783613	ATTTTCAGTGCTTGATGACACTATAGGATCTGATA[T/A]AAAGTAAAGTGCATATGTAATACATATTGTGTGCA	Chr10	7793037	100	6.1581	0.2427	2.4124	NoMinorHom	Keep
340	AX-171783667	AAGTTGTTGCATGTCATCTAAATCCCCTAACTGCT[G/T]TGGCACAGGTATCCGAGGAAATGCTTTATAAATTT	Chr10	8163537	98.9583	6.6106	-0.4376	2.1546	OTV	Keep
341	AX-171783865	TCATAAGGGAATCTTCCTTTGACAAGTGTTTCCAC[A/G]AACAAAGCAGCCAACTCAGCACCACAAGTAACCTG	Chr13	8627856	99.4792	4.3148	0.1868	0.9587	PolyHighResolution	Keep
342	AX-171783957	CAAAGCAGCCAACTCAGCACCACAAGTAACCTGAA[T/C]TTGTTTTCCATATATACAGTGTCAGTAATACGGAT	Chr13	9731925	99.4792	7.2544	0.7002	2.8104	PolyHighResolution	Keep
343	AX-171783959	CTCAGCACCACAAGTAACCTGAACTTGTTTTCCAT[A/G]TATACAGTGTCAGTAATACGGATTTGACTATGAAA	Chr13	9730032	100	4.5372	0.3059	0.8076	PolyHighResolution	Keep
344	AX-171784098	ACCTCTGAGCAGCTACATATCTGCAATAAAGCATC[C/T]GTATTTGATCAACGTGCATGCCTTTAAGAAAGACA	Chr6	20860527	99.4792	NA	NA	0.587	PolyHighResolution	Keep
345	AX-171784124	CCTCTGAGCAGCTACATATCTGCAATAAAGCATCC[G/A]TATTTGATCAACGTGCATGCCTTTAAGAAAGACAA	Chr6	20918853	99.4792	5.0738	0.4055	1.9472	PolyHighResolution	Keep
346	AX-171784152	AAATTATAAAGAGCATATGACTCGTACCTTGCACT[A/T]ATAGATTTGTACATTTGTTGAGCTCCATAGTAATT	Chr6	21038535	100	8.8935	0.5555	2.1335	PolyHighResolution	Keep
347	AX-171784186	TCTAAAGCAACAACCTTTTGTGGAAGAAATTAAAA[G/T]TTTTTAGATCAAAAGTCAAAAGCCAAAAGCAATAA	Chr6	21260212	100	NA	NA	2.3145	MonoHighResolution	Keep
348	AX-171784312	TTAAGGCTTTTGGATGTTTCATTATACTAGGTTGC[T/G]TTCATGATTGCTCTATTGAATATATGCATTGCATT	Chr3	21698125	100	3.9485	-0.0725	-0.3521	PolyHighResolution	Keep
349	AX-171784451	GTTAAGAGTCATTACTCGTGCCCACACACAACTGA[C/A]CCTATCTTTGCGCGTGCGGTGTGACTGACTCTTGG	Chr13	4355743	97.9167	3.8368	-0.5084	0.5432	OTV	Keep
350	AX-171784541	AACTTCCTGAGGTGTATCAACCTTGACATTTGCTT[G/A]GGTCCATATGCTCCATCCTATATCCTCAGGAATTT	scaffold1210.0	43725	99.4792	NA	NA	0.5592	Other	Remove
351	AX-171784546	TAGGTTCGTTTGAAAATGCTTTTACAATAGCTGAA[A/G]GCATTTTTTGTGAGTATGTTTTTAGAACCAAAATG	scaffold1210.0	48380	97.9167	4.1212	-0.6321	0.3431	OTV	Keep
352	AX-171784965	CAGCCAGCAACCAGTGTATGCTACAATTATATCCC[A/T]AATCTCCCTAGTGAGTGTGAAGGCAGAAATGTTAC	Chr1	4085703	99.4792	8.776	0.5071	2.2713	NoMinorHom	Keep
353	AX-171785012	TGAATAACAGAAACTGATTCTCACCAAAAGTAACT[G/A]ATAAGTTGTTACAACTATTATCTAAATGGGAAACA	Chr1	3868475	100	NA	NA	3.1406	MonoHighResolution	Keep
354	AX-171785209	TTCACAACCTTGAACCTGACTCCGGGAATATCTCC[C/A]ACTGCATGCCCCTTCCGTCCGAATCCAGCAATCAA	Chr5	25396914	100	7.6328	0.5439	1.8305	PolyHighResolution	Keep
355	AX-171785262	GGAGAGAGATAGAGATCGTACATCTTTTCTAGGAC[A/T]ATGCCTTTGGCATGAGATGAACCAGAAAATGGCTT	Chr5	25579507	100	9.7313	0.8089	2.502	PolyHighResolution	Keep
356	AX-171785264	GCAGCTCCCATTCCACGTGTTTTCCTGCAAAACGC[A/T]CACAATCTCTTAATTTCAAAATAATTTCACTTAAA	Chr5	25590313	100	NA	NA	2.4821	MonoHighResolution	Keep
357	AX-171785267	AGCCAGTTTTCCGCAATGCAAGCTTCGCATTCCTT[G/A]TCTTGTCAGATGTTCTAGGAGATTGAAGGTTGCCA	Chr5	25596179	98.4375	4.0869	0.5972	2.4363	NoMinorHom	Keep
358	AX-171785345	ACTTCCACTTGATCTCACCAATGAACTCTCCTGTC[G/A]ATTGAAGAGATGTTGTACAATTTAATGAGTTTTTG	Chr5	25872993	100	7.7873	0.6129	2.8958	NoMinorHom	Keep
359	AX-171785348	CCTGTCGATTGAAGAGATGTTGTACAATTTAATGA[G/A]TTTTTGCTCAACAGCATATAGCGAATTTGAGACAC	Chr5	25873500	100	9.6137	0.238	2.3162	NoMinorHom	Keep
360	AX-171785471	ATTGAAGAGATGTTGTACAATTTAATGAGTTTTTG[C/T]TCAACAGCATATAGCGAATTTGAGACACTGAAATC	Chr12	21918644	100	7.5339	0.5881	3.2012	NoMinorHom	Keep
361	AX-171785681	GAAATCATTTGTTTAGTACAAGAATCCATATGAAC[T/C]AACCTCGTCGAAGAAGCCAATCTTTGGTGATGGTG	Chr3	27091967	100	11.1534	0.558	2.0087	PolyHighResolution	Keep
362	AX-171785682	TCCACGCGCATTTAGACTTTGCCTTTCGGATGTTG[A/G]CATAATAGCTCTCATCTGAATTCCAAAACAGACAT	Chr3	27092368	100	8.9952	0.4471	1.9488	PolyHighResolution	Keep
363	AX-171785689	AATGTATAAGCAAAACGAGGATACGTTTACACAAA[C/G]CACATGATAGAAGGCAAAGGTGGGGTTGATTTGTT	Chr3	27156279	100	4.5071	0.249	0.0578	Other	Remove
364	AX-171785887	TTCGAACTCAAGGCTTGCTATCAAAGAGGAGCATC[C/G]ACTATTAATTGTAGACATTGACTCAGCAGGCCTGA	Chr11	26137815	100	NA	NA	1.0315	PolyHighResolution	Keep
365	AX-171785904	TTCTTGAATCCTCTGTTAACTATAGACAATTCCTC[A/T]GGATCCAAAACCCCTGATCACAAGAAACCAAACCC	Chr11	26048947	99.4792	NA	NA	1.3955	MonoHighResolution	Keep
366	AX-171785943	ACCTGATTCCCATACACTGGTCCAAGTGCCAGGGA[A/G]CATAAAAGTAAGATCAAATTCAGTCTGATATCGAA	Chr13	12467737	100	NA	NA	2.2421	MonoHighResolution	Keep
367	AX-171786002	GTAGTTTTTTTATTTTATTTTTAAAGAAATAAATC[C/A]TTTAAATACTACAACCTCAGATCACATCGGAATCA	Chr13	12235146	100	9.4634	0.5436	2.4415	PolyHighResolution	Keep
368	AX-171786046	GGAGGGGAGAACAAGTTGCATCTCCTGATCATGCG[C/T]TGTGGCACTGGCAGAAATGCTAAACTGGATAGACG	Chr15	11839400	100	6.3937	0.521	1.3879	NoMinorHom	Keep
369	AX-171786175	TTGAGGGGATTTTTCCGGTTGGGCAAGAACAATGG[G/A]TTGATAATTAGCCTTCCTGCCCCTTCGAGGTGTTT	Chr15	11418172	99.4792	5.8634	0.4007	1.8182	PolyHighResolution	Keep
370	AX-171786508	GCCTTCCTGCCCCTTCGAGGTGTTTGCTCTTCAAC[G/A]CCATTTTGGATTACCCTGTCTGTCCAATAAGTATC	Chr15	2751455	99.4792	3.9129	0.1461	0.036	PolyHighResolution	Keep
371	AX-171786512	GGATCTTCTGCTGCCGACTGAAGTTGTGACAGCAA[T/C]TCATCTAACGACGAGTACTCTGATCTATCAACTGC	Chr15	2758433	100	6.2745	0.5095	1.686	PolyHighResolution	Keep
372	AX-171786796	CCAAACCACCAGTATCTTTCCCATCCAACCAATCA[C/T]CGCCATCTAGAGAATCTAAGCCGCCATCCATTAAT	Chr1	5756025	99.4792	4.9946	-1.6911	0.0099	OTV	Keep
373	AX-171786817	CCTTCCATGTATTGCCCTCCATGTAAACCATCTAG[C/G]ACAGCATCATTAAATTGTTCTTTAACTCCTACCTC	scaffold467.0	285266	97.3958	2.4448	0.2238	1.6776	Other	Remove
374	AX-171786973	CTGCTGCTGCAATCTCAGTGGATCCACCCATTATG[T/G]CCTGGCCTTCATCTTCTTTCTGTTCCCCTCCATTT	Chr4	1683201	100	8.801	0.5942	2.5434	PolyHighResolution	Keep
375	AX-171787193	TCCTCCGCTTCGATATCAGGATGAACTCGATCAAC[A/G]TAAGCTGTCGCAGTCTTTTCTAAACACTTTCCAGA	scaffold774.0	116095	100	NA	NA	0.4649	PolyHighResolution	Keep
376	AX-171787327	ACTATCCTGTTCAGCACCATTAATGTGTCTGTCCA[C/T]TTCCATCTCTTGCCCTGTATTTGATTCAACCAGTG	Chr17	19202228	98.4375	3.712	0.3297	0.8825	PolyHighResolution	Keep
377	AX-171787347	GAAACCAACGCAATATCATGAACCATGTCCTCTAT[G/A]CTCTCTTCAGGTTTCAAGAACTGATAATTTTCAGA	Chr9	21109406	100	NA	NA	2.4306	MonoHighResolution	Keep
378	AX-171787366	TCAGGTTCATTGCTGCCACTATGGGTGCAGCCACC[C/A]ACTGGCTCAATCTTAACCAGCTGTTCTTCTACTGG	Chr9	21068430	97.3958	5.2608	0.4227	2.0453	PolyHighResolution	Keep
379	AX-171787395	CAACAGAAACTTTGGTTTGTTCACTTGAGGGTTCG[G/C]GATTCAAACCTTCTTCACTAACAGCCACTGCAGCT	Chr9	21016847	100	4.0222	0.6128	0.3609	PolyHighResolution	Keep
380	AX-171787430	CCTTTCTTGTTCCACAACCTCCACCAATCCTCCCA[C/T]GGAAACTTCTACACTTTCCTTCACAACTACTTCAC	Chr9	20905611	100	6.6733	0.1668	1.0672	PolyHighResolution	Keep
381	AX-171787519	GCAGGTAAGCCCATTGTATGTGATTGATGGTGATT[G/C]TGGTAGTAGAGAGGATACATTGGCATCAAAGTGTT	Chr3	21428488	100	7.7661	0.5256	2.0964	PolyHighResolution	Keep
382	AX-171787520	ATAATAGTTTGTTCAATTTACACTCGAGTTTGATT[A/G]TCTTCGTAAATTAGAGTGATTTAAAACATTTCATT	Chr3	21428528	100	NA	NA	2.2835	MonoHighResolution	Keep
383	AX-171787523	CGAGTTTGATTATCTTCGTAAATTAGAGTGATTTA[A/C]AACATTTCATTTTTTGAAACGTAGTTTTAAACATA	Chr3	21435487	99.4792	7.0556	0.3799	1.8931	PolyHighResolution	Keep
384	AX-171787618	CAAATTTCACACCCAATTTGTTCTCAGACACAAAT[A/G]TAAAAAGAGAGCATTTCATTATGATTATGAATTTA	Chr3	21697345	100	5.5145	0.3705	1.5496	PolyHighResolution	Keep
385	AX-171787835	GGAGGTTGTTGGTTGTTTTTGTGTGCGAGTCACTG[G/C]TGGTGTTCTGCATGTCCTACTCATCCATCAATTTT	Chr6	10784347	99.4792	4.4942	0.3505	0.6347	PolyHighResolution	Keep
386	AX-171787902	TTACCACCTTCGAGTTCTTAAAAATGATATATGAC[A/G]AAATTAAAAACTTCTACTCATTGCTTCGCATGGAA	Chr6	10485156	100	8.5779	0.4919	2.1514	PolyHighResolution	Keep
387	AX-171788192	AAAAGTACACAGAATACAATTTTAATCGGCTTTAT[A/G]AAATCAGACCTGTGAACTTGGGCCAGGCATTGCTG	Chr5	24157476	97.9167	3.8387	-0.2104	0.6914	Other	Remove
388	AX-171788206	GAAGGCTTAGTTACCTCAGTCTGACAATGCAATCA[T/C]GCCAGCCAATCAAACCAGGGGGGAAACACAAAGAA	Chr5	24200870	100	NA	NA	1.8007	MonoHighResolution	Keep
389	AX-171788219	TCTATCTTGGGCCTGTGCTTCAACTAACCCAAAGT[C/T]AAGAAGCCTTTGCAAGCCTGGGCTTTTAATGCATT	Chr5	24210912	98.4375	3.5575	0.7497	1.5476	Other	Remove
390	AX-171788489	ATTACTCCCGCTTACAACCGCTCCGATGATAGAGC[G/T]TTTTTTGCTATGAATATTGTCAAAACTTTGAACTC	Chr13	8025858	100	4.4	-0.0932	1.5801	PolyHighResolution	Keep
391	AX-171788630	AGATCAAACATATGCGTACGTATGGAATCAATGAT[A/C]GAGGGTTACATTCAATACAAAGTAGATCCGTTACG	scaffold1520.0	13366	99.4792	7.0243	0.6227	2.4464	PolyHighResolution	Keep
392	AX-171788662	GAGGGTTACATTCAATACAAAGTAGATCCGTTACG[T/C]TATAATCCTTGGTTCGTTTGAACTGGACCAACAAA	Chr8	12293007	98.4375	NA	NA	-0.9155	Other	Remove
393	AX-171788663	CATCGAAAGCTTACTGGACAAATGACGTAAATTCC[A/G]GCTTGTTTACCACCCGTCCCAGTATTGAAAGAAGC	Chr8	12292909	100	6.7338	0.6264	2.0015	PolyHighResolution	Keep
394	AX-171789061	TTTGTGCAAGAGAAGAAGAATACCTAGATTTACGT[C/T]GATTGTTGTAGTGATCATCCCAGGGCCGTCCTAGT	Chr8	3385883	100	12.3601	0.6494	2.4773	PolyHighResolution	Keep
395	AX-171789591	CCCTTGGAACAGTTCGCTTTCACAGAGCATTTGAT[A/G]TTCAGAATGGGAATACATGATGTATCAAAACAGCG	Chr17	8699332	99.4792	4.1566	-0.2418	-0.5152	Other	Remove
396	AX-171789646	TCAAAACAGCGAAAAACCTATCGACGCCTAAATTC[C/T]AATCTAATAAACTAACAAAGCTAGTTATTTCATGT	Chr10	20538013	100	6.5339	0.5636	1.6924	PolyHighResolution	Keep
397	AX-171789695	CCAAAATAAAGAAATCAAATGGCATACAACTTTCT[A/T]TGTAACAGTACGACAATTATGCCTGATGGTTTCGT	scaffold556.0	1170	95.3125	NA	NA	1.2602	CallRateBelowThreshold	Keep
398	AX-171789754	TCAAATGGCATACAACTTTCTATGTAACAGTACGA[C/T]AATTATGCCTGATGGTTTCGTCTGACCTTGGCATT	Chr4	128830	100	NA	NA	1.6953	MonoHighResolution	Keep
399	AX-171789755	TATCAAATTGGAAATCAATTAATCAAAAGTAGTCC[A/C]GAATTACCAATTCAAAACTCGTAAGTGTTCACTTA	Chr4	128857	100	10.352	0.6703	1.9022	NoMinorHom	Keep
400	AX-171789761	GTTCAACTTTTAAAACCATCCACAAGAGTTATGAT[A/T]GATTTGATTCCTAAGGGAACCATTTCAAACATACA	Chr4	142934	99.4792	NA	NA	1.9799	MonoHighResolution	Keep
401	AX-171789840	TACCTGACACCCTTCTAAGTGCCGTAGCGGAGGAG[T/A]CTGTGGTGGCTCTAAACTGCATACAAAATGACGAC	Chr4	335596	100	8.4822	0.5715	2.2317	PolyHighResolution	Keep
402	AX-171789901	AACAATTTGAGTTTGAATGGTGGCGGTTATCGGGT[G/A]GAAGCGGAAGAAGTGTCTGCTGATGAAAGGACTAT	Chr10	19139750	96.3542	2.6819	0.3373	0.4299	Other	Remove
403	AX-171789908	GAACTGTTGCACCAACTCATCAAGTTTAATTGGTT[T/G]CGGCTTCGGAAGAGGATTTTTATTTATTTTTGGTT	Chr10	19104968	98.4375	NA	NA	-0.0483	Other	Remove
404	AX-171789976	ATTTTAATTTTTGAGTCCAACCATTTGGTTTTGAT[A/G]CATAAAAAACTTGGCACAAATCAAATAGTACACAA	Chr17	19559585	99.4792	6.1819	0.5461	2.0811	PolyHighResolution	Keep
405	AX-171790032	TCTAGTCTCTTTTCATCAGCAACATCCTTATACTG[C/T]AACATGTAGTTCATTGAAGGAGTCTCAAATTGGCT	Chr17	24557978	100	7.0324	0.4293	1.8048	NoMinorHom	Keep
406	AX-171790071	TTTCAAGGGCGTGGTGCAACATTTACGTTCTTGGG[C/A]TTTCTTGTTGTATGTGTGAAATCTTGTTCCCGCAT	Chr17	24477273	100	4.4199	0.5189	1.8752	PolyHighResolution	Keep
407	AX-171790127	GACAAAAGATTGTTTTGATTTATTTCCTAGTATTA[T/C]CTTATAAATACCTCATTTTGGAGAAGAATAAAGTA	Chr15	25893549	100	NA	NA	2.586	MonoHighResolution	Keep
408	AX-171790178	AAACATGTACACATTGTCAAAACGTTTCTTAACAG[C/G]CTGGACATTTTGGGAACGAGACTGGAGAATTTGGA	Chr15	25717163	100	6.2096	0.2906	1.9318	NoMinorHom	Keep
409	AX-171790304	ATGCATGCATGCTTTCTTGTTTTACGTGCAGTTCA[T/C]TGATATAGATGGTAGTGAATTCATCTCTTATCTTC	Chr10	9404623	98.9583	4.0526	-0.115	1.2765	Other	Remove
410	AX-171790467	GATAAAAATCGAAATGTCGACGATACACTTTAGTT[T/C]TGAATTATTTTGTTTTTGCATGACTTAAGGTTTTG	Chr17	4661907	99.4792	9.0179	0.6803	2.8004	PolyHighResolution	Keep
411	AX-171790484	CATTCCAAGAAATCTGACTTCCTGTTTTGGAGAAT[T/C]TCCTGAAGAAAACGAATATTGTGCTGCAACGAAGA	Chr17	4682446	100	7.9684	0.5527	2.2582	PolyHighResolution	Keep
412	AX-171790944	CTTATGGAGGATCACTGTTATCCAAAAACAAATTT[C/T]AGCTTAATAACTGCAATATGGATTTAAAACTATTA	Chr5	27353069	98.4375	NA	NA	-0.6065	Other	Remove
413	AX-171791010	CGATTAATATCCGTAAATTCTGCAACCATTCCATC[A/C]ACCTAAATGAGAAGAAACAGCATTCTGAGATGAAT	Chr5	27570818	100	5.4531	0.2784	1.4443	PolyHighResolution	Keep
414	AX-171791098	TCTTAGCTAAAGGGCAACATGAAATCTTAACTCCA[G/A]TGAAATGTGTGTACATAACAGAAAGATTAACTAAA	Chr1	4202842	92.1875	2.0469	0.2393	0.675	Other	Remove
415	AX-171791129	GTACATAACAGAAAGATTAACTAAATGAATCAGAT[G/A]GTGCAGAATCCAAAATGCATAAACTTGTTATCTCA	Chr1	4300624	100	9.3313	0.4878	2.1857	PolyHighResolution	Keep
416	AX-171791146	CGAAGAAATTGGTTGCAATCTGTTATGATCCGAAG[T/C]TATTTCCTGCAAGAAAAGGATTAGGTTAATTAGCA	Chr1	4425136	100	8.429	0.686	2.3413	PolyHighResolution	Keep
417	AX-171791338	ATGAAACACAATAATGATGATTAACGATGATGATG[A/T]TCACCATATATGCGACTCCCACCGCCCTGTCCTCC	Chr17	23867348	100	6.1818	0.6067	1.7625	PolyHighResolution	Keep
418	AX-171791608	CAGGATATCAAACATGAAAGAGGAAGTGGTATTGT[T/A]GGTGGAGTCTTCGTCTCCCGCATTGCCTGGAGTCG	Chr12	3309811	100	NA	NA	0.1405	Other	Remove
419	AX-171791937	TGGCTACTTATCACAAATGGGAACTAAGGCAACTG[G/A]ATATAAAGAATGCCTTTCTACATGGAGAGGTTCAA	Chr13	14965914	100	9.4241	0.1645	2.0906	NoMinorHom	Keep
420	AX-171792239	CTTGTTTGTCAACCAATCAAAGTATGCAAGGGAGC[T/A]GCTCAGTAAGGCAGGGATGAATTCATGTAAACCTA	Chr6	1783939	96.3542	3.9389	0.3796	1.563	CallRateBelowThreshold	Keep
421	AX-171792254	ATCCACAGACATCAATATCTCAGCATTCTCTAATG[C/T]TAATTGGGCTGTAGATGTAAACACAAGGAGATCGA	Chr6	1822793	96.875	3.9557	0.769	2.1501	CallRateBelowThreshold	Keep
422	AX-171792272	TCAATATCTCAGCATTCTCTAATGCTAATTGGGCT[G/A]TAGATGTAAACACAAGGAGATCGAATTCAGGATAT	Chr6	4675044	100	6.3858	0.523	2.3527	PolyHighResolution	Keep
423	AX-171792381	CTCATTATAGAAGTCCTCATAATTGGCTCTAGTAG[T/G]GCAACAGGTTGCTTGTGAAATGGGCTAATGATCCA	Chr16	3510552	95.8333	2.9596	0.091	0.3648	Other	Remove
424	AX-171792452	TTGCTCTCGTTCCTGCACAAAATGGCAGTCTATCT[C/T]TATGTGTTTAGCTTTAGAATGTAGAATGGGATTAG	Chr16	3361257	99.4792	8.6001	0.6664	2.4925	PolyHighResolution	Keep
425	AX-171792940	CTATCTCTATGTGTTTAGCTTTAGAATGTAGAATG[G/A]GATTAGTTGTTAAAGCCATTGCTGATATATTGTCA	Chr3	18811565	100	6.7536	0.393	1.1051	PolyHighResolution	Keep
426	AX-171793233	GCTAAACCATTTTGCTCAGGGGTGTATAGACAAGA[T/C]TTTTGATGAACAATGCCTTTAGTTGTAAGAAAGTT	Chr6	4048626	100	6.3228	0.4326	2.6805	NoMinorHom	Keep
427	AX-171793338	CTTTGCAAAACTTTGACAGTTGTAGAAAAATAATT[T/G]TGAACATAGGCATGAAACTGGACAAATATCTTAAA	Chr3	2054369	96.875	NA	NA	0.3209	CallRateBelowThreshold	Keep
428	AX-171793514	CAACGATACACCTACAATTGTTGTCTTTGCATAAT[T/C]GATACATAGACAGTAAGTGTTGTGACAGTTGTGGA	Chr4	3235397	98.9583	5.7627	0.2528	0.5493	PolyHighResolution	Keep
429	AX-171793629	CAGTAAGTGTTGTGACAGTTGTGGAACATGTAACA[C/T]AGATTTTAACTCAAGTGTATGAGAAGGAATAGATA	Chr14	18056054	100	NA	NA	1.622	MonoHighResolution	Keep
430	AX-171794070	TTCGTGCAGTAAGATTAACAGGTGAATTATTATGA[G/A]GAGACATCACTCCATTAGGATACTGTGATGAAGAC	Chr5	12987296	100	8.7964	0.6042	2.2074	PolyHighResolution	Keep
431	AX-171794112	ACTTAATGGTATTGTATTCTGTAAGTAATCATCTT[A/T]AAGCCACAATGACAATATCTTCATCAGAAATCACA	Chr17	11972699	100	7.2019	0.271	1.0857	PolyHighResolution	Keep
432	AX-171795000	TATGAGCAAATCTTTCTTTCAAATTATTCCACATA[T/G]CACTGGAGCTTTGACATCCAATGACACAAGATAAT	Chr15	6709187	100	7.1697	0.6469	2.1631	NoMinorHom	Keep
433	AX-171795069	TTGTCTTCAACCATCATCCACTCGCATCTAGCCAC[T/G]GGGAGTTGCTCTGAGAAGAATCCGACTGCAAAGCT	Chr15	6882267	97.9167	8.6162	0.5502	2.2778	PolyHighResolution	Keep
434	AX-171795197	GCGTTCCTGTGCAGCATTTCTCCTTTCCTGTATGT[T/A]AATGTTGTTTGTTTTCGAACATTTCAAATTTCAAT	Chr11	27369030	98.9583	4.1764	0.3298	1.4906	PolyHighResolution	Keep
435	AX-171795456	CCAACTCCAGCACCTCTGTGTGACCAAAAACTTTA[C/G]CACATGAGCACTGAAGCAGGCCGCTATACATCTAC	Chr10	6725482	90.1042	2.7815	-0.0622	-0.211	Other	Remove
436	AX-171795636	AGAGTCTATACTAAGTAAACCTAATGTTATCTAAC[G/A]CACACCTCCGCATCAAATCGAAGCAGGACATCTAT	Chr13	4685851	98.9583	NA	NA	-0.2734	Other	Remove
437	AX-171795670	GAAAACAGGCTATTTGATTTCCGAACCATACCATC[A/G]TTGCAATAAGAAACATCTTGAAGTAACTTGAAATA	Chr15	12551193	100	5.2853	0.0628	-1.0785	Other	Remove
438	AX-171795778	TCTTCCTTGCTTCTTTCCAGGAAGAGACTCCTATC[T/C]ATACACATTGCCAAGGCACCCAATGCATATAAAAA	Chr15	11136221	100	8.6658	0.4556	1.7474	PolyHighResolution	Keep
439	AX-171795860	AGTGAAGATCGAAAAGTCGTCCTTCAACAGCAAAC[A/G]ATCAAAAACTCTCTAGGGATTCAAATAAAACGACA	Chr15	26363059	100	NA	NA	-0.0857	Other	Remove
440	AX-171795931	AAGTGATGGTCTGGTGGAGTACTACTACTACTTGT[A/T]TTGGGCAGCCTCATGAATTGAAGCGGAGCAGAAGC	Chr16	832098	100	4.491	0.0905	-0.1674	PolyHighResolution	Keep
441	AX-171796049	GGATGATGAACGTTGTTGTTCGAATGAAGAAAATG[T/G]TCGTGGTGTCTAAGAGGCATAGACGATATCACAGA	Chr9	2853115	95.8333	3.2637	0.1418	0.2014	Other	Remove
442	AX-171796177	CATATCAATTATATCGTCTACCTGTATTATAACAC[G/A]TGAAGTTTAATACACATGTCTGTTACATTAAAAGG	Chr1	10275964	97.9167	3.4466	0.1415	1.6568	Other	Remove
443	AX-171796203	ATATCTTTTGGACTTTTCTTATTATATGATAAGTA[G/A]GGCAAAGTAGTACTGTGTATATGCATACAACTTTT	Chr1	10322886	99.4792	8.1138	0.548	1.9987	PolyHighResolution	Keep
444	AX-171796221	AAGATTCAACTTTCTTTTACAAGGTGCTTTCAATG[C/T]TTTTCTTAATGATATTTTACTTTTTAATTATGATT	Chr1	10391549	99.4792	6.4077	0.5195	2.3663	NoMinorHom	Keep
445	AX-171796597	TGTTTTCTTTTAGTTTCTTTAATCTTGTTGATTTC[C/T]TTATTACTTTTTAATTAAATTCATTTTTATTATTT	Chr5	21485013	100	8.9677	0.6054	2.786	NoMinorHom	Keep
446	AX-171796853	GGTTGTTTTTGAGACAGTTTGATGGTGTTTAGACG[C/T]AGAAACAACTCGGGAAAGATTATCCCCAATTTTCT	Chr7	11609985	100	4.8031	0.4999	1.8913	PolyHighResolution	Keep
447	AX-171797219	TCATCGTTGTTGCACCGGTGTTAGTACTTGCCCAG[G/A]CCAGGACCAGTTTTTCACGTGTATGTTCACATCGC	Chr6	19380473	100	5.995	0.5976	2.1884	PolyHighResolution	Keep
448	AX-171797594	CATCGTTGTTGCACCGGTGTTAGTACTTGCCCAGG[C/T]CAGGACCAGTTTTTCACGTGTATGTTCACATCGCA	Chr11	759746	93.75	3.2818	0.0301	-0.4563	Other	Remove
449	AX-171797639	CTGTCAAGTGTTCGATGTGGACTATTTATGTTCTT[C/T]AACATATAAGGAACTAGGGTAAGAAGTTAATTTAA	Chr9	19678806	98.4375	4.8292	0.389	2.5364	NoMinorHom	Keep
450	AX-171797750	AAAACACAAACACCTTAAAGGTTGATTTTTGAGTA[C/G]TCGAATTGCAGATGGAAAGGGAAACTCAATTTGTA	Chr12	16546476	96.3542	3.7932	-0.1493	-0.4343	Other	Remove
451	AX-171797754	ATTTATAAAGATATAGTCTGAAATATATACTGGAG[T/A]TTAGCAATGGAGGAGGCTAGGGTTTCAGGGGACAC	Chr12	16607545	81.7708	2.6087	-0.6077	0.0163	Other	Remove
452	AX-171798144	GTTATCACAGGTATGAGAAGAGGAAGGGCAATGGG[G/A]TTGTGAGGAAGAGAGATATGGATGGTGAGGAGAGG	Chr16	56479	100	8.3499	0.4138	3.3128	NoMinorHom	Keep
453	AX-171798419	ATCACAGGTATGAGAAGAGGAAGGGCAATGGGGTT[G/A]TGAGGAAGAGAGATATGGATGGTGAGGAGAGGTTC	Chr11	28376291	100	14.9285	0.6816	2.8058	NoMinorHom	Keep
454	AX-171798668	TGAGGAAGAGAGATATGGATGGTGAGGAGAGGTTC[T/C]TTAAGAGGGTTGCTTTGGATAATGGTAGGAATGAG	Chr9	21504060	99.4792	10.1302	0.6968	2.4566	PolyHighResolution	Keep
455	AX-171799181	GAAGTACTTTATGTGGCGTCCATCCATTGCAATTT[G/A]CACCTTTTGAGTTTATGATACGTTTGTCTTGTTCA	Chr3	2397729	95.8333	2.6918	0.2057	0.5242	Other	Remove
456	AX-171799376	AAACAGGTAGGTCTTACCATTTTAGTTATTAGAAC[A/T]TATCCTGTATATTTTGTTACTCGTCTTATGTTCTG	Chr4	2678556	100	8.5934	0.7267	2.3631	NoMinorHom	Keep
457	AX-171799411	TGTTCTGAGCACTTTTACTTTCAAATGACATTTTT[C/T]TGTAAAACATTGTGGTATCATTTCACTCACTATTA	Chr4	2520248	100	9.6293	0.7129	2.9432	PolyHighResolution	Keep
458	AX-171799883	AAACTGAATGCTCTGTTCCCTTGAAGAATCCTATG[G/T]GTTTTTAGCTAAAACTTTTGGCATCCAATGGCAAT	Chr16	7760530	100	7.4266	0.4326	1.8972	PolyHighResolution	Keep
459	AX-171799908	AGGTACTTTTGTTTTGTCGAGTTACGACATAAAAA[A/T]TTCAACTCTTGTTTATTCATTGCAATGTTTTAAAT	Chr16	1505847	100	4.3834	0.54	1.8439	PolyHighResolution	Keep
460	AX-171799963	GCAATGTTTTAAATCACTGTATATTGATGCTTCTT[A/G]TAACTATGTCCCATTCAGGTGTTTCCAGCCAAATA	Chr4	11310658	99.4792	7.2205	0.5014	1.4503	PolyHighResolution	Keep
461	AX-171800022	GGTTTCTTTCCTAGGTTGCACAATCTTTCTTGACA[G/A]CTTTACAGAATGACGAGAGGGTGAGCTACCAGCTT	Chr6	4241345	99.4792	8.2982	0.4814	1.5058	PolyHighResolution	Keep
462	AX-171800052	CACAACAACTATACTAGGTCCATATTACTGATTTT[G/T]CCTTAAATCTGTTGTTCAGGTACTCAATTCTTCGT	Chr6	4141605	98.4375	3.7116	-0.3213	1.7563	OTV	Keep
463	AX-171800545	TTAGATTTATCTTTGCTGATATTTGTTTGAAGGTT[C/T]GTGCTTCTTACGTAGATTTGTAACAGAATTCATAG	Chr3	16538962	100	9.2083	0.5168	2.2764	PolyHighResolution	Keep
464	AX-171800563	TAGATTTATCTTTGCTGATATTTGTTTGAAGGTTC[G/A]TGCTTCTTACGTAGATTTGTAACAGAATTCATAGT	Chr3	16491648	100	NA	NA	0.3854	PolyHighResolution	Keep
465	AX-171800564	ATTGAAAAAAGGACTCCAGTCATATATTCAATCAG[A/C]TCGCTTTTCTCCATCTCAGTGGGCTGCTCCTGGGG	Chr3	16490615	99.4792	3.9039	0.2833	1.9534	NoMinorHom	Keep
466	AX-171800577	AAACATAATCTCCATGTGCACCTTCGGCATGGGTC[G/A]AGTGCCCTTGAAAAACAGGTACTCAAGTCCCTCTC	Chr3	16410501	100	9.3021	0.631	2.2508	PolyHighResolution	Keep
467	AX-171801010	GAATTATCAAAGCCAGGGTTCAACTCCTTTGGTTT[G/A]GGGGATTGCAAAGCTCCAAAGGTTCTTGGTGACAT	Chr3	19289386	100	NA	NA	-1.3029	Other	Remove
468	AX-171801052	TTTGGTTTGGGGGATTGCAAAGCTCCAAAGGTTCT[T/C]GGTGACATTTTTGAATCTATAGCGGGTGCCATTTT	Chr3	19107432	99.4792	8.6898	0.6625	2.3973	PolyHighResolution	Keep
469	AX-171801087	TGTCAAACATTTACCCGACAAACCTTGAATGACAT[A/G]TGCTTGCGTAAAAATTGGCCCATGCCATCCTACCG	Chr14	15509037	98.9583	4.2121	0.0953	2.3558	NoMinorHom	Keep
470	AX-171801118	AGTTCACATTTGCCGTACGTGTGAATACCTCAGAC[G/A]GGGGATGGACAGACGAATGTGTTGGGGAGCCTATG	Chr14	15483377	99.4792	8.3948	0.5482	1.6628	PolyHighResolution	Keep
471	AX-171801612	GGTTTTACCTATTCGAAATCACGAATATATGCACA[T/G]GATCATTTGGTTTAGTGGCATTCAATCTCTGCTTT	Chr14	16028868	98.4375	2.8112	0.3096	-0.0408	Other	Remove
472	AX-171801631	ATTTGGTTTAGTGGCATTCAATCTCTGCTTTATCG[G/A]ATTAAGTCACAAGTTCTAGTCTTGTGAACCAAAAG	Chr14	16070976	99.4792	6.3315	0.6305	2.0578	NoMinorHom	Keep
473	AX-171802011	ATCAACAAAGTGATAATTCGTTGTTCAACCAAGCA[C/G]TAGATACGTCTATTTATATGGTACTAGTTGGATGA	Chr15	9897854	97.9167	6.6459	0.2307	2.6297	NoMinorHom	Keep
474	AX-171802149	ATACAGTATGTTAAGAAAAATGGTGCAACATCTAA[A/G]GTGATGCATTAAGTTTTAAAGTATGATTGTGAACT	Chr1	6933371	100	9.3126	0.6966	2.4386	PolyHighResolution	Keep
475	AX-171802962	ATTGTGAACTGAAGGATACAGTCTTCAAAGAAGCA[A/G]CGAATCTCTGAAAGGCGATGAGGGGGTAGGTCATT	Chr11	26603514	100	NA	NA	2.4486	MonoHighResolution	Keep
476	AX-171803189	ATTTATGATTTCCTCTAGTCGCTTGCTTTGGCTCA[G/A]GTTATTTGATACGGAGCAGATACATACAACGTTGA	Chr1	9506171	98.9583	6.4249	0.3895	1.533	PolyHighResolution	Keep
477	AX-171803194	TCTATCACACCTTTCACTTCACTCACTTTGAAATT[G/A]GACCAACAGAAAGAAAAGAAGCAACTAAGCTTTGA	Chr1	9497161	100	10.5114	0.5708	2.9105	NoMinorHom	Keep
478	AX-171803203	CCAACAATTTCAACTATTGGCATTTATTCCAATTC[C/T]TATTGGCATTGATTTTGCTTTCAACTTCCAACACA	Chr1	9490859	100	10.3484	0.6868	2.5461	NoMinorHom	Keep
479	AX-171803287	AATTATCGAACTTTGAAAGTTTAAAGAGTCAGAAA[G/A]TGACTCAACATTGTATATCAAGCTAACACCCTTTC	Chr8	1786182	99.4792	6.5528	0.3485	1.319	PolyHighResolution	Keep
480	AX-171803296	ATGCAAGTTTTGATCTCTTTGAATTCCCTTTTGAT[C/A]AGCTGGTGTACAACACATAGAAGCAGCAAAGAAAT	Chr8	1805024	100	4.7967	0.6109	2.0285	NoMinorHom	Keep
481	AX-171803481	AGGGCTACTGCCGGTAAGTCCAAGCAATTTGAGCC[T/C]GCAATCATCTCAAATAGCATGACACCAAAAGCGTA	Chr14	3845845	91.1458	3.4733	0.182	0.3037	Other	Remove
482	AX-171803504	AGGCAGATTTGAGATCACAGTGGAAAATGGGAGGA[G/A]AAATTTCGTATTGCAAAAAGGCAAGAACACTTGCT	Chr14	3972552	96.3542	NA	NA	0.564	CallRateBelowThreshold	Keep
483	AX-171803575	TTGAGATCACAGTGGAAAATGGGAGGAGAAATTTC[G/A]TATTGCAAAAAGGCAAGAACACTTGCTGTTTCAGC	Chr5	27893210	90.625	3.1223	0.2776	1.4322	Other	Remove
484	AX-171803624	CTCGAGGGTACCATTCGCTGGATGTTCATATACCA[G/A]CAGTGGAGTATAGGCCAAGTCAATGCAGCACCCAA	Chr5	28051024	98.9583	9.0036	0.5435	2.1582	PolyHighResolution	Keep
485	AX-171803632	TCCATACAAAGTGAAGTTCATGAAATGCCATGTCA[A/C]ATAGGAGAAATGTTTGTGTGAGGATACTATTTTAT	Chr5	28095418	100	8.6928	0.5993	2.4734	PolyHighResolution	Keep
486	AX-171803644	CTTGAAAGCTTGTGAATTGTGTTCTTATTCTGTTT[G/A]TGTAGGACGATTTGCTGTTCTTGGTGAAGGTTCTT	Chr5	28111793	100	8.1314	0.5632	2.022	PolyHighResolution	Keep
487	AX-171803682	TATTGGAAACCTTATCGCAAAGAAAACAGTAGCTA[C/T]AAAATATAGATTTAAGTTCTGAATACTTGTCAGTT	Chr5	146764	98.9583	5.074	0.514	1.8269	PolyHighResolution	Keep
488	AX-171803899	AAGTTCTGAATACTTGTCAGTTTGAGGAAGGTGCA[T/G]ATCATGCAGTTGAATGTGATTTGACTGTTACAGAA	Chr5	24387606	99.4792	3.5826	0.608	1.5547	Other	Remove
489	AX-171804535	ATGGTCCTGCAAGTGACAGCTAAATGCATTTTCAA[G/T]CTCAGGATCAATCTGCAGTGCGTCCATTTGTCCAT	Chr2	1879301	97.3958	4.0413	0.1137	0.7869	NoMinorHom	Keep
490	AX-171804665	AAAAGCTTCATTCATTTCGTTCTCACATTTCTCTT[C/T]TCTCTGTGAACCTTCATTTCTTGATTTGATAATTG	Chr12	1139559	85.4167	2.3323	0.2664	-0.1372	Other	Remove
491	AX-171804700	TTTGATAGTTTAGCTGTTTTCTTCCTTTTTTGCTA[C/G]TGGGAATTTTGACATGTTTGATTTTGATTCTCCTG	Chr12	1237874	98.4375	5.7154	0.1802	1.4048	PolyHighResolution	Keep
492	AX-171805283	AAGTCTTATCTTGTGTATTTAATGGTTAATACAAT[A/G]TGCAGCTTTTCGAAAATATCCTGACATCGACTGAA	Chr8	15293288	100	NA	NA	0.0415	Other	Remove
493	AX-171805319	CCAGTAAGTAAGAATACTACCTATACCTACCTATA[C/T]GTATGCAGTCATTACAATTGTTTCTTATTTATAAT	Chr8	15409873	100	5.3891	0.2697	1.0608	PolyHighResolution	Keep
494	AX-171805726	AAGAAATTATGGCAGTACATCCCGCACTAGGAGTG[T/C]TCAAAGGCAGGTGCAAGATATTGCATCTCATAGGA	Chr1	8442214	98.4375	5.8885	0.2999	1.5167	PolyHighResolution	Keep
495	AX-171805907	ATTTTGGTTTGCCTTGCCTTTCCAGTTTCTGATTC[A/G]ATGGAGTCCATCGAGAAAGACTATGTTATGGTCAA	Chr15	40300992	98.4375	4.2372	0.2882	0.6451	PolyHighResolution	Keep
496	AX-171806011	GAGTCCATCGAGAAAGACTATGTTATGGTCAATTC[T/C]TTCTCGTATTACCTTGAATCTTCCCTGCAACATCA	Chr13	880506	100	5.9989	0.4314	1.1579	PolyHighResolution	Keep
497	AX-171806099	GCAACATCATTCCACAACGAGAGCTTCTATCAGTG[C/A]GTCAAAGCAGCACCATCATGATAAAACAGTTCTAA	Chr7	14380411	99.4792	4.4703	0.6646	1.7737	PolyHighResolution	Keep
498	AX-171806108	TCAGTTACAGTTCTACATCGTGGAATGTGCTCATC[T/A]AATTTTTATTGCACTAGACTTAGTTCAGTATCATA	Chr7	14345340	100	5.4611	0.2796	1.1019	PolyHighResolution	Keep
499	AX-171806142	TATTAAGGTAATTGTTACTTTTGGTTGCAGTACAA[C/T]GCAGGACTAGTTCTAGACTCATTTTCGGTTCAACT	Chr7	14281078	99.4792	NA	NA	3.2084	MonoHighResolution	Keep
500	AX-171806155	AGACTCATTTTCGGTTCAACTTGTCGTTTTGGCCA[T/C]ATGGAAGAAATCTCTTCAAATTTGCAGCACTTGGC	scaffold1104.0	953	99.4792	5.4524	0.8881	1.9411	PolyHighResolution	Keep
501	AX-171806281	AACTTACTTGCACAAGTGCCGCCATCTTACTTTTT[C/T]GAATTACATTTCTAATCCTGCTTTCAGATTGCACA	Chr9	7984190	100	9.9768	0.718	2.5565	PolyHighResolution	Keep
502	AX-171806363	TTCCAGGTAGACGAGTACATGGAGAACAAGGCTAG[T/C]GCCGAAGCATTGTACTCCAAGGCTATGCTTCTCCT	scaffold384.0	309858	100	7.3372	0.5618	1.4323	PolyHighResolution	Keep
503	AX-171806365	ATTACTGGTATGCGGGTAAATCGTGGTCAGATCGG[C/T]AGGAAGTTTTGAACTCTGGGGATGATAGCAAGAAA	scaffold384.0	311306	100	NA	NA	1.5996	MonoHighResolution	Keep
504	AX-171806477	AGACTTGAAAGTGTTATAGTTACTATTGGCTCCAT[A/G]GTCCATCGAACAAAAGGAAAATGCTTATGCTATGA	Chr7	9930425	98.9583	6.3636	0.378	2.4901	PolyHighResolution	Keep
505	AX-171806478	ATCAATCGATGCGCATATATGTTCAACTCCCTCTT[C/T]AGAAACCTCTTTCCACGGATCATTGATGTTGCCGA	Chr7	9933816	100	7.7575	0.4552	2.0241	PolyHighResolution	Keep
506	AX-171806564	ATCATGGCAAAGACAATTCTGAACTTGAAGTTACA[G/A]TTTGTGCAGTTTATGGGACTCCTGTACCTCTATCA	Chr8	6083427	99.4792	5.92	0.4975	2.1482	PolyHighResolution	Keep
507	AX-171806584	TAGTTTCACAAGATTCTTCCTTATCTTTATCGCAA[T/C]ATATTGAATCGAAAGAAATGTTGAAATTTTTTTGG	Chr8	6007853	100	6.8607	0.5511	2.1723	PolyHighResolution	Keep
508	AX-171806654	CTCAAGAGCAACCTCAATGGGGTGGCTTTGTTGTT[G/A]GTCACTCTTACAAACCACGAAAAAGATAGATCACA	Chr7	12989354	100	6.1701	0.4649	1.8059	PolyHighResolution	Keep
509	AX-171806766	GTTCAAGACGAGGTCTTCTTAAAAAGCTGGTATGT[T/C]TTTTTGGTCAAGACTTGTTGGTTAAATTGGCAGTA	Chr12	9804687	100	6.7051	0.6498	2.9661	NoMinorHom	Keep
510	AX-171807003	TCAACGGAATTGTTGTTTCGTGTTTGATGCGAATG[T/C]TGATTAAGTTGTTTGATTTCCGTGTTTAAAGACAG	scaffold803.0	113644	100	NA	NA	1.7962	MonoHighResolution	Keep
511	AX-171807080	ATTGTTCTAAGGGATTTTTAGTAGCTAATTTCAGT[A/T]GTTATATATACATTAGTTTTGCGTTGTGACCTATT	Chr2	19502069	99.4792	8.2671	0.6657	2.2995	PolyHighResolution	Keep
512	AX-171807101	GGGTTCAGTGTGTATTTTTCTTTTGGGAAAATTTG[T/C]AACAGTTCTTTTCATCTTGTGGTTTGTATTTACAG	Chr2	19420334	100	7.343	0.2823	1.4195	NoMinorHom	Keep
513	AX-171807135	ATAGAGGGTGAACATGTATAAAAATCAAATGAAAA[T/G]AGTTCTTATTTCAATAAAAATTTGGGTGGTGGTCG	Chr2	19310447	99.4792	4.6258	0.4845	2.2281	NoMinorHom	Keep
514	AX-171807229	TCTAGGACTTAATTAACCTGTAGGGGATCCAGTAG[T/C]CATGGCTTCCACCTCCTCCACACTTTCCATCTCCT	Chr3	17698673	100	NA	NA	3.0789	MonoHighResolution	Keep
515	AX-171807763	TGATTAAACCTGGGGTCCAACCTTGGATACTCGAA[C/T]TGTTCATGCCATGGACTTATTAATGTAATTCCTTC	Chr16	11572038	99.4792	8.6099	0.4307	2.7379	NoMinorHom	Keep
516	AX-171807773	GTTCATGCCATGGACTTATTAATGTAATTCCTTCT[T/C]CAACCATTGCACCTTTCAATAGACTTGTCATAATG	Chr16	11584287	99.4792	7.1831	0.5528	1.9923	NoMinorHom	Keep
517	AX-171807816	GTCATTTTAATTTTTTACGACCAAAAATTATGGAC[C/T]GTTGATCAAAAAAACTAATAGACCAGAAAGTGCCG	Chr3	15977106	98.9583	10.1479	0.5425	2.0142	PolyHighResolution	Keep
518	AX-171807861	TCTTGTGGTGCCTTTTTACGCTACGGTTAAAAGGT[A/G]AAAACTAAAAACCCTAGTTGATAAAAGTTAAAATA	Chr1	6179860	99.4792	7.3137	0.3425	1.9831	PolyHighResolution	Keep
519	AX-171807864	TGAATTGAGGGTTATTTTTGTTATTTCAAATTCTA[C/A]TATACCTTTTTGGTCAACTCTTGAGTTGGTTAGGT	Chr1	6196962	100	9.2518	0.6365	2.0418	NoMinorHom	Keep
520	AX-171808189	GCTTGGTTAATCCACATTGGAGGTCATTTCCTATT[C/T]AGTTGCTTATTGTAGGCTTTAGTTGAACTGTGTCT	Chr10	11709200	98.9583	6.0327	0.553	1.4368	PolyHighResolution	Keep
521	AX-171808419	ATTATCGTCACTCACACGACCTTTGAAGCTTATCC[G/A]GATTTTGCTTCGTCTAGTAAGTCATTCTCACGGTG	Chr15	3850202	100	5.1637	0.4626	1.7683	NoMinorHom	Keep
522	AX-171808515	TTCCATTTTCAATGCCTAATTACCGTCACCAGCTC[G/A]GACCATTCATGCTATATCATGTGCGTCTGCTTCTT	Chr15	430265	100	6.1688	0.3991	1.0567	PolyHighResolution	Keep
523	AX-171808540	ACCGCTATGTGGGTCATCCGCTGGCTCTCCACTTC[T/C]TCCTTGTTCTTAGTTGGCCTTGTTCTCTTCCGCTT	Chr10	3035717	88.0208	2.7853	0.0364	0.6879	Other	Remove
524	AX-171808731	GCAGCTGCAACCAAATACTTTAAGCCTAGTATAGT[C/A]TGGAGATGAATGGAACAACAATTCCTAAAGAAACT	Chr8	592613	88.5417	2.8163	0.0273	-0.0979	Other	Remove
525	AX-171808929	GTAGAATACACCTCTGATTTAGCTTTTAAGGGAAA[G/T]AACCAGCTATACTTAGTATGATCATTTACTAACTA	Chr2	20812427	100	9.0336	0.9757	3.6129	NoMinorHom	Keep
526	AX-171809008	AATATAGATGAGGAGGGATGACCCAAGCGACTATG[C/T]CATAGCTTGACTGAAGCTTTAATACTAGTAAAAGC	Chr11	21879250	98.9583	4.892	0.4566	3.2429	NoMinorHom	Keep
527	AX-171809051	GGCCTGGAGATTGAGCACTATTCGGATAGAATCCT[A/T]GTACATCAATCGAACTACACCCAGAAGGTATTGCG	Chr7	15035234	100	7.1958	0.8397	2.8539	NoMinorHom	Keep
528	AX-171809112	CTAAGTGCAATTGATGCTTTATTGTACTTGCCTCA[G/A]TGCACTAGACCAGATATTTCCCTTCGTTGTGAATC	Chr7	15189303	99.4792	11.8724	0.6614	2.3802	NoMinorHom	Keep
529	AX-171809132	CTACCAACTAAAGAAATGATACATCAAGAGAGACA[A/G]GATCAAGCACATTGAGTTGAAGTTCTTTTATTCTC	Chr7	15196590	82.2917	3.1525	0.0742	-0.3198	Other	Remove
530	AX-171809359	CTAAAGAAATGATACATCAAGAGAGACAAGATCAA[G/T]CACATTGAGTTGAAGTTCTTTTATTCTCATCAACA	Chr9	20846080	100	5.5904	-0.15	0.5352	Other	Remove
531	AX-171809384	CAGTTAAATGAGCCTATAATACAGCTTATACTACT[G/A]GTTTCAACTCCTAATTGTACCAAGACTTATGTAAT	Chr17	22852384	99.4792	NA	NA	0.7541	PolyHighResolution	Keep
532	AX-171809403	TTGAACTTGATCAAGATATTAGGTATTTGAGTGTG[C/G]AAGATCGATTATCAAACTTCAACGTCATTTGTATT	Chr17	22768983	100	NA	NA	-0.7344	Other	Remove
533	AX-171809537	CAAATTCATTCCACAAAGCCCCTATTTTCGTAAGA[T/A]AAATTATATCTTATCCAACCCACACTGCCTCTATT	scaffold591.0	197266	100	7.8802	0.509	2.3702	PolyHighResolution	Keep
534	AX-171809540	CACCAAACATTCATCTTTCTAAATAAAAGGGAGGA[A/G]CTGAAAGCAATGTCCTGCCTAAATACCACAATCTT	scaffold591.0	186998	100	6.1715	0.4401	1.4156	NoMinorHom	Keep
535	AX-171809559	CGATACTTTGAATGGAGTCTCCAAGCACATGGAGA[T/C]AAGCTCCCTGTAGATTTATGTTCCGTTGCTTCTTC	Chr16	3867902	99.4792	6.8069	0.3815	1.765	PolyHighResolution	Keep
536	AX-171809689	AGGGCACCGAGAATTTCAATCCTAAAAAACCCATA[A/C]GACTGGCGGGGAGTGGCTTCCCAGCTAGCCGCCCA	Chr2	4303952	99.4792	4.6958	0.4232	2.4773	NoMinorHom	Keep
537	AX-171809915	GCTTCAATGCCACCAACTACCTCAACAGCCATGAA[C/T]AGAACACACAGTACCACTGCTATTAAGAGTTTGCG	Chr12	8056565	100	NA	NA	0.0934	Other	Remove
538	AX-171810225	GCCATGAACAGAACACACAGTACCACTGCTATTAA[G/A]AGTTTGCGCATGGAAGCTGATCGTTCTTTGGCATC	Chr2	17784642	100	NA	NA	0.5775	PolyHighResolution	Keep
539	AX-171810246	CACTTGCCTGTGACCTCCAATCTCTTTCGAACACA[G/C]TATTGGGATAAAGTTTTCTAACAAGAATAACACAA	Chr2	17901183	99.4792	8.6656	0.6557	2.3449	PolyHighResolution	Keep
540	AX-171810795	CATCAACAAATGCTATCATTTCAGATTTTCACATA[C/A]AACACAGCAGATAAGGAAATAGAAGAACCCCATTA	scaffold748.0	34305	100	10.9527	0.7022	2.3083	PolyHighResolution	Keep
541	AX-171810961	ATAAATTATCGATGCCATTGTTGGTATTGCCTTAA[G/C]CTAGATCCCCCTTATTCTGTATACAATATGCTGAC	Chr15	8298801	99.4792	6.5648	0.2963	0.8312	PolyHighResolution	Keep
542	AX-171811010	CATTCCTTATAGTAGACACACTTTTCATGATCATT[A/G]ATTTCAAAATCATATTCTAAAATGACTTTATCAAA	scaffold579.0.1	95379	97.9167	3.8629	0.5104	1.5849	PolyHighResolution	Keep
543	AX-171811086	TTCCAATAAATACATTATTCTTGGTTATTACAACC[T/C]TATTTGATTCCATTACAACTTTATAGCATTGTTTT	scaffold466.0	159655	100	6.927	0.6717	1.709	PolyHighResolution	Keep
544	AX-171811440	ACCTTATTTGATTCCATTACAACTTTATAGCATTG[T/C]TTTACTAAACATGATCCACTAATTAAATTTCTTCT	Chr12	18634621	100	9.6312	0.2886	2.2809	NoMinorHom	Keep
545	AX-171811598	ATAAGTAAATTTGACAAAGGAATCATACTTACAAT[G/C]TGTTTGAGAAGATTGTTGCTCCATCAACATATTCA	Chr15	13699502	96.3542	10.6145	0.2303	2.8325	CallRateBelowThreshold	Keep
546	AX-171812184	AACATCATGATTATGTGAGCGTTTACGATCATTAC[G/A]AGTACTAGAAATTTTCATTTCAAGGCTGTGACGAA	Chr14	4221585	100	6.7311	0.5215	0.1722	Other	Remove
547	AX-171812297	TGCAACCACTTAAACTCAATTCAGTTCTATATGTT[C/A]CCAAGTTATCTCATAATCTATTATCTGTACATAGA	Chr14	3381111	92.1875	NA	NA	-0.2256	Other	Remove
548	AX-171812360	TCAGTTCTATATGTTCCCAAGTTATCTCATAATCT[A/G]TTATCTGTACATAGAATCTGTTTAGATAACAATTA	Chr16	11965498	100	6.2819	0.6323	2.4421	PolyHighResolution	Keep
549	AX-171812688	TGGGGACCAGCACCTTGTGTTTCTTTAGATGGTTT[T/G]AATTACTATGTCACTTTCATTGATGAGTGTACCAG	Chr15	13886280	99.4792	6.2195	0.3211	1.1325	PolyHighResolution	Keep
550	AX-171812770	TGATAAAACTTAGATTTCAATTAGGTCTGCCAACT[T/C]TTTTCCTTCTGTATTTTGTGCAGTTTTTCTTTGGT	Chr2	8074454	100	7.9453	0.3475	1.6798	PolyHighResolution	Keep
551	AX-171813013	GACCTTTTGATCACAAAATAACACAATTTTTGTTG[C/T]GTTAAAGCTTTCCCTCAAGGGTGTTTGGGACCGGG	Chr17	17967323	100	5.6474	0.3409	0.4986	PolyHighResolution	Keep
552	AX-171813054	AGACGTGATTGATGTGAGTAGATGCAGTAGTTTGA[A/C]GGGGTTTTATGGAGAAATATGAGGTAATCAAAAGA	Chr17	17842179	100	4.8102	0.077	0.4843	PolyHighResolution	Keep
553	AX-171813179	CTTACCATTTACTTACTTACAGGCATCCAAACACT[C/T]TCATTGGAGACATGCTATGCAAGAGGAATATAATG	Chr3	9274394	99.4792	9.4237	0.6844	2.5007	PolyHighResolution	Keep
554	AX-171813277	AGAATGATCATTCATTGTTTGCGAAAAAGGCTCCA[G/A]TTTTGGTATTCGTTCTGGTCTATGTAGATGACATC	Chr5	26277517	96.3542	4.0345	-0.089	-0.3638	Other	Remove
555	AX-171813698	AAGATCTTGGTCCATTACATTTCTTTCTTGGCATA[G/A]AAGTTAAAAGATCATCTACTGGAATTCTTATGTCT	Chr17	7884197	99.4792	6.2381	0.682	1.6935	NoMinorHom	Keep
556	AX-171813855	CCTGATTAGCCATTTTAATTATTTCCGTCTTAATA[T/A]ATTTTCCATGTTCGAGTTAGGCAAACCTTCTATAA	Chr4	13214039	98.4375	8.0656	0.5264	2.2787	PolyHighResolution	Keep
557	AX-171814157	ACGTTTTGCCTTTAACACATGCTTTGCTTTTGCTG[G/A]ATCCCTGCCTCGTCACATCCCACGTGTTACACACA	Chr12	1584280	99.4792	NA	NA	0.1772	Other	Remove
558	AX-171814203	TGCCTCGTCACATCCCACGTGTTACACACAATGTT[A/C]CAAATTGCAAGGGTCCCACCCCCAACATTTCATGC	Chr3	26537289	100	7.4031	0.4091	2.0437	PolyHighResolution	Keep
559	AX-171814294	CATTTTGCACTCCAATGGAATTCCTAGCCTTATTA[A/T]TAAATCCAAATGAGTCGGTTTTATTAATAAAATGC	Chr4	413743	99.4792	5.8078	0.4658	1.741	PolyHighResolution	Keep
560	AX-171814484	ACATTTGAAGGTGTTGAGATAATAACGCATAAAAC[T/C]AAATTATCAAGTGACTCATCCGGATGTATATGCTA	Chr5	28401692	100	NA	NA	2.0789	MonoHighResolution	Keep
561	AX-171814655	TTCTGTGTTTCACGAAATCCAGTCACAAATGTAAC[A/T]AGTGCTCTTCCAAAGGATGCATCTTGCTCCAAGCA	scaffold786.0	92775	99.4792	9.7733	0.4461	2.3554	NoMinorHom	Keep
562	AX-171814689	GTGGTCCCAGTGTCTAGTGCAGCAAAGAAATTGAT[T/C]TTCTGGTAGAAATAACATAATTTCTCTGCATGTAT	Chr10	5766893	100	NA	NA	1.5725	MonoHighResolution	Keep
563	AX-171814705	AAGAAATTGATTTTCTGGTAGAAATAACATAATTT[C/T]TCTGCATGTATATGCAAAAGTTAACAAGTATTCTT	Chr10	5859805	97.3958	NA	NA	-0.9242	Other	Remove
564	AX-171814944	TTCTCTTGCTTTCTAAATACACGATACACAAATCT[A/T]TGAAACAACTCACCGCTGTCCGCCAATGTTTGTAT	scaffold1254.0	72236	100	7.002	0.4944	1.5569	PolyHighResolution	Keep
565	AX-171815033	TTGCGATGCAAATGTAAAAGTTTTATAATCCGGCA[G/A]GCATTCGGATGGATGACCGCTTGCGCTGCGTATCA	scaffold839.0	167715	99.4792	6.2654	0.3861	1.4975	PolyHighResolution	Keep
566	AX-171815137	TGACCGCTTGCGCTGCGTATCAGATTTGCCAAGAA[T/C]GATGCTTAGCAGCCTTTACCAAAGCATATATGTGA	Chr13	14759390	96.875	2.867	0.0565	-1.0023	Other	Remove
567	AX-171815144	TCCTCTAACCACTATTCTCCGACCGCAGAACTCCT[G/A]CCAGTGCAATTGATTAAGTCACAAGGAGAACAGAT	Chr10	10887170	99.4792	NA	NA	2.4158	MonoHighResolution	Keep
568	AX-171815266	ACCATGTTTTTCACCGGTGATGAATTCAATGCCTC[G/C]GTGTTCTTCCTCTTCGGATTCATATGAACCGAAAA	Chr1	8099764	100	6.5259	0.7778	2.5367	NoMinorHom	Keep
569	AX-171815370	CCTCCAACATCCTTCAAAAACAAATTTAACATTCA[G/A]TTATATTATGAGCGATATTCTACTTTAAACTAATC	Chr1	5551426	100	10.6312	0.4561	2.4424	NoMinorHom	Keep
570	AX-171815499	GGGTGGATAAGTTTTGTACTAACAGATCGATCCAA[T/C]GCAGCAATGGCGGTTTTCGCAGCGTCCATGGATCC	Chr3	5306877	100	4.3587	0.6436	2.2253	PolyHighResolution	Keep
571	AX-171815525	CGGCCCAGATTTATTTAAAGCCCAAACTAGGTTTC[G/A]GAGAAGCAGGACATTGTCGCTTTGTGCATGTTAGA	Chr3	6448588	100	NA	NA	2.5709	MonoHighResolution	Keep
572	AX-171815547	GATGAAATTCTGAGAGGGCTTTGTGGTGAAGACGG[A/G]GTTGTTTACGCCATTTGTGAGCTTCAAGAGGAGTG	Chr3	8799043	99.4792	5.6435	0.3404	1.486	PolyHighResolution	Keep
573	AX-171815550	GTGTCTAAGATCAAGGGCTTGACGAATGTTGACCC[G/A]GATTTAGGTCCACGAGCCACTAAGGCTTTTAGGAG	Chr3	8799932	100	NA	NA	0.7593	MonoHighResolution	Keep
574	AX-171816075	AATGTTGACCCGGATTTAGGTCCACGAGCCACTAA[G/A]GCTTTTAGGAGTGGAAGTTTTAGCAAGGTGGGTCA	Chr2	19640356	100	10.7694	0.8351	2.2399	NoMinorHom	Keep
575	AX-171816280	AGCAAGGTGGGTCAGGACATTACCGGGTTTTACGT[C/T]ATATTAGAAGGTTTCTTTATGGTGGAGAATGTGAG	Chr4	4460156	100	NA	NA	2.1348	MonoHighResolution	Keep
576	AX-171816332	GATGTCAGTAGCGAGTACGTCCTCAAACTAAAGCA[C/T]GAGATTGAGGAGCAATGCTTAGAGGTAATTGAAAT	scaffold608.0	67203	100	11.7723	0.6038	2.3242	PolyHighResolution	Keep
577	AX-171816347	TTGAAATGATTTGCTTTACTCTGTGCTTTAATTAT[C/T]AGGATTTGTGACATGAATAATAACTACATTGTTTG	Chr9	3990731	100	6.6687	0.5358	2.0648	PolyHighResolution	Keep
578	AX-171816359	GGGCAAGTCTTTGGCTTGCATTTCGCTTTGTATTG[G/A]GTTAGAAGCCCCAAATCACTATAATTATGCATACT	Chr9	3939748	100	4.5094	-0.3658	0.8074	OTV	Keep
579	AX-171816452	CAATTTCCTGTAGTTGGAGTTTCCAATGGCCTTGA[T/A]AATGTTTGCAAACATAATAGAATGCTACATACTCG	Chr4	3529406	95.8333	4.6204	0.3604	1.7316	CallRateBelowThreshold	Keep
580	AX-171816486	TAATGTTTGCAAACATAATAGAATGCTACATACTC[G/A]AGCACTTCACAGAATTTCCTGCTAATACAAATGGG	Chr9	2303239	96.875	6.217	0.1089	1.6841	CallRateBelowThreshold	Keep
581	AX-171816718	TGTGAAAGAGTGATGTGTGGTTGCCCACTGATTGT[G/A]CATGATTGATCACTGCTGCTATCGTAGACTTGGTT	Chr2	20052552	100	9.377	0.7346	2.3994	NoMinorHom	Keep
582	AX-171816732	ATGATTGATCACTGCTGCTATCGTAGACTTGGTTA[C/T]ACGGAGTCTTCATTGTTAAGATTTCTTATTTGTTG	Chr2	20083524	100	7.9821	0.4816	1.7139	PolyHighResolution	Keep
583	AX-171816735	ATTGATCACTGCTGCTATCGTAGACTTGGTTACAC[G/A]GAGTCTTCATTGTTAAGATTTCTTATTTGTTGTCT	Chr2	20084341	98.9583	9.3162	0.4475	2.5418	PolyHighResolution	Keep
584	AX-171816889	ACGGGCTTGTGTGCTGTTGTTTTATAAATGGCGTA[C/T]GGTTTGTTCATGTAGCGGTTGCCTTTATCTCCTTA	Chr5	16834483	98.9583	5.0187	0.3777	2.1911	PolyHighResolution	Keep
585	AX-171817116	GTTTGTTCATGTAGCGGTTGCCTTTATCTCCTTAA[G/T]CCTTTGGATGTTTCCGTTTTATGGTTAATTTTTTC	scaffold797.0	141161	100	5.8924	0.6103	2.0946	PolyHighResolution	Keep
586	AX-171817540	TCATGTTTGATGTTATCATCTGATGTGATCATTCG[T/C]TTGGTTGGATTTAAATGTTTGTGTTACATATTATT	Chr8	3837340	100	5.757	0.4334	1.5788	NoMinorHom	Keep
587	AX-171817590	CATGCTGTTGAGACGAATGTAGCATGGCTCCAGCC[G/A]CTAATGACTGCCAACAACTACGACTCATTTGTGCA	Chr11	26170063	98.4375	2.6243	0.2011	0.4518	Other	Remove
588	AX-171817626	TCTCACACAAATGGCGACAATCCTGAACTTGGAAA[A/G]GGTCTCGGAGATTCTTGATTTCTGGGGCGAGAACT	Chr6	13539616	98.9583	6.1551	0.2532	1.8955	PolyHighResolution	Keep
589	AX-171817872	GCGTCCTCAACCAACTCATCAATCTTCTTATGGAT[G/A]GCCTTCAAGTCTTGTTCAGTCGCCAAATTGTTCTC	Chr11	15895239	100	6.8422	0.3089	1.2672	PolyHighResolution	Keep
590	AX-171817961	TCTGGCAGCGTAGTGTGCCTTCTCAGCTGCCAAAC[G/T]GACCACAACATAGCGGTTAATACACAGCTATAAAC	Chr14	19590905	96.875	3.7452	0.3528	2.9667	CallRateBelowThreshold	Keep
591	AX-171819024	TAAACTCCGTCAATAACTAATTTTATAAGCTCGTT[A/C]GATATGCTAAGATATTCAAAACTCCATATATGCCT	Chr15	10650383	100	8.9981	0.423	2.7751	NoMinorHom	Keep
592	AX-171819028	CAACAATGACAGACACAGAACCATCTAGTTCTTAC[T/A]AGTGGTGTAAGTCCATAATCCAACAAGTAAACTAT	Chr15	10658514	99.4792	9.6748	0.5592	2.0151	PolyHighResolution	Keep
593	AX-171819417	ATAATCCAACAAGTAAACTATATCAGGATATTAGA[T/C]ATGAAAAGGCAAAATACTAATTGCAGGAGAAACCA	Chr12	1892283	91.6667	3.0467	0.2471	0.2168	Other	Remove
594	AX-171819429	GCAGGAGAAACCATCCACTTCCTAGTGCATATAGC[G/A]GTTCAAGTCCATGATCGAACAAAACATATACAAAT	Chr12	1802051	100	NA	NA	1.6603	MonoHighResolution	Keep
595	AX-171819443	ATATAATGGGAGCAATGGAACCAAAAGGAGTAGGT[G/A]AATTAAGCATGGACATAGTTTAGCTCCTAAAATGT	Chr5	2039590	100	6.6635	0.3522	1.7674	PolyHighResolution	Keep
596	AX-171819703	TATAATGGGAGCAATGGAACCAAAAGGAGTAGGTG[A/C]ATTAAGCATGGACATAGTTTAGCTCCTAAAATGTG	Chr6	2705273	97.9167	3.6296	0.0055	-0.8411	PolyHighResolution	Keep
597	AX-171819804	TGTGTAGACCAAACCAACATGTTGAATACAAGTAC[G/A]CATCTAAAAGAGGAAAGACATAATTCAAACACTCA	Chr15	13293165	100	10.2978	0.6752	2.2383	PolyHighResolution	Keep
598	AX-171819899	GGGTCACGAAGCTCATCGGGATCTGCCAATGAGTG[T/C]CCTCTGAACCTGTATGTTTCACATTCAACCAATGT	Chr7	347746	99.4792	10.474	0.7747	2.2062	PolyHighResolution	Keep
599	AX-171819909	TTTGCCACCTCCCTCACCTTCAACACATCCATACC[A/G]TCCACATGAACACCTGGCATACCAAACGCAGGCCC	Chr7	314272	100	6.5456	0.4492	1.7626	PolyHighResolution	Keep
600	AX-171820013	TTCCACAATGCTGCCATGTTCAAACACTCAAAGAA[C/T]TGGCCGTTATTAGCAGTTCCATCTCCAAAAAATGC	Chr7	10881774	99.4792	7.0901	0.4785	1.9945	PolyHighResolution	Keep
601	AX-171820149	TTATTAGCAGTTCCATCTCCAAAAAATGCCAAAGT[C/T]ACATGATCACAGTCTGCCTGTTTCATCACTTCCCT	Chr15	4242139	100	8.0921	0.7614	2.791	NoMinorHom	Keep
602	AX-171820446	CAAAAAATGCCAAAGTCACATGATCACAGTCTGCC[T/C]GTTTCATCACTTCCCTCCTGTACTTAGAAGAGAAT	scaffold1034.0	9465	98.9583	6.7983	0.6373	2.1561	PolyHighResolution	Keep
603	AX-171820522	ACTGGTATACCTTCACCAATAAATGCAAACCCACC[G/A]AGCACATTGTACTCTTTCGAAAACATGTGCATAGA	Chr8	16805102	97.9167	5.8435	0.4959	1.6578	PolyHighResolution	Keep
604	AX-171820747	GCAGGGACACCCTTACTCAACGAGTGCACGTGATC[A/C]CGGTATGTGCTCACCACAGAATCCTCCTTCTTTGT	Chr8	5517820	98.9583	10.3749	0.4515	2.801	NoMinorHom	Keep
605	AX-171821054	GTGCTCACCACAGAATCCTCCTTCTTTGTAAGCTT[G/A]ATAAACCCAGTTGACACGGCTTCTTGGCCATTGTA	scaffold828.0	135640	100	7.6507	0.604	1.7316	NoMinorHom	Keep
606	AX-171821221	ACGGCTTCTTGGCCATTGTAAAGGTGAACGAATCC[G/A]AACATTTTGCCTCTGTAATACATCTGAGCACACAT	Chr2	7268001	100	8.3629	0.3399	2.4377	PolyHighResolution	Keep
607	AX-171821228	AAAGAGCGACCCAATACCATGTCTTCATACAGTTC[C/T]AATCCCTCCTCTTTTGTTATTAGCTAAATGCACAA	Chr2	7232329	99.4792	6.3867	0.5984	2.8009	NoMinorHom	Keep
608	AX-171821232	GATACGATGAAGTTGCATGAACTTGAAACATACTA[G/T]ACAAATCAAATTGGATTCAATCCATCCAGAAACAA	Chr2	7223214	97.9167	5.3435	0.302	2.4023	NoMinorHom	Keep
609	AX-171821248	TCAGTTTTTCATTAGCTTGCAATGTAAGAACGGTG[A/C]TCATAACAACAATGATAAAACAATCACTCCAAGGA	Chr2	7197706	100	8.4014	0.2893	1.0923	PolyHighResolution	Keep
610	AX-171821271	TGATAAAACAATCACTCCAAGGACAACAATAATAA[G/A]ATATTGCCATACCCTTGATATTTGCTGAAGCCCGT	Chr7	1732190	100	6.1741	0.336	1.335	PolyHighResolution	Keep
611	AX-171821288	TTCTCTGATGCACTGCTTTCGTGTGTGTGGGAAGT[T/C]GTTCCGTATGTTTGTTGGGTTCTTGACAAAAACTC	Chr7	1778094	100	7.2505	0.1631	1.1892	PolyHighResolution	Keep
612	AX-171821576	GTGTGTGTGGGAAGTTGTTCCGTATGTTTGTTGGG[T/G]TCTTGACAAAAACTCCTTCACCAAACTCTTCTCTG	Chr2	6870303	100	NA	NA	-0.0712	Other	Remove
613	AX-171821823	TTGAAAATGCGAATGTAGCTAGAAGAGTTCTTGTC[A/G]AGAAGACAATCACATAAACAACATATTTGACTGCG	Chr1	2542268	100	6.1898	0.5689	1.1832	PolyHighResolution	Keep
614	AX-171822062	TTCTTGAGTATGCTCATAGTGTAGAATGTATCATC[T/C]TCTATCAGGGACTTGGCAGTATCCTACACACCAGA	Chr6	3639988	99.4792	7.4733	0.4148	1.6748	PolyHighResolution	Keep
615	AX-171822112	AGTAAACAATTTGAACGGAATTGCAGATAACATAG[A/G]GGAAGAAGTATATTGGACGTTTTAACAACACGATT	Chr5	1106443	97.9167	5.4853	0.4847	1.5274	PolyHighResolution	Keep
616	AX-171822132	TTATCAGAGAGGAGTTTGGACATGATAGTTGGAAG[G/A]CGAACATATCCTATCATGCCCTCAACAATCTCCTT	Chr1	7436771	100	5.4095	0.5414	2.8515	NoMinorHom	Keep
617	AX-171822209	TAATGTCGTTCACCTGTAAGAGATAAATTACATAT[A/C]ATAAATAACAGTGCAGTGAATCTGTAGTAACATAC	Chr5	17948988	98.9583	6.7591	0.8278	2.5698	PolyHighResolution	Keep
618	AX-171822268	AATTACATATAATAAATAACAGTGCAGTGAATCTG[T/G]AGTAACATACAAACAAAAACCTACCCAAATGCTAT	Chr13	11220032	98.4375	6.3541	0.8594	1.6558	PolyHighResolution	Keep
619	AX-171822612	CACAGGCGTAAACAGTGTTCCACACGATAGCTATC[A/G]AATGTCTCTAAGAACTTGAGAACTGAATTGCGCTC	Chr11	1485625	100	9.9827	0.5905	2.1894	PolyHighResolution	Keep
620	AX-171822654	CTCCGGAAACACATGGTGGAAAGTTATTATCTGAG[G/C]TCAAATACTCCAAAATCTGAGACAATACACTTTTC	Chr13	11577490	99.4792	5.5131	0.7441	2.8268	NoMinorHom	Keep
621	AX-171822715	AGAAGAAAAGTCAGATTTTGAGATTTCATCTTCTA[C/T]GAAAGCACATCTCAGAACGTCCAAAGTAGCTTCAG	Chr5	17226316	97.3958	11.0818	0.2138	2.6757	NoMinorHom	Keep
622	AX-171822750	AAGATAACCATACCCAAGGACAGTAGCACCTTCTC[T/C]TTGACTATTTCGCAAGACCACCAACAGCTCCTCTA	Chr7	3393524	98.9583	4.4328	0.3872	1.6463	PolyHighResolution	Keep
623	AX-171822833	AAAGTTGATGAAGTTTACAAAAAATCATAAACGCG[A/G]AAATAAACTGAAATGAGAATACCTCTCTGTTGAAC	Chr9	17235	100	4.0283	0.1599	-0.03	PolyHighResolution	Keep
624	AX-171822876	TTCTTAAGTAATGTAAACTTGAACCATGTACAGAA[C/T]TCTTCATAGGCAGAAAAACATATATTTCTTTGGTT	scaffold1090.0	7062	99.4792	6.0324	0.1764	0.5421	PolyHighResolution	Keep
625	AX-171822953	TATTTTGGCAGCCGATGCCCTCTGCACATCCCAAA[C/G]TGTAATGTGACCATCAGCATAACCAGCTAAGAGCA	Chr8	10994026	97.3958	4.9413	0.0914	1.3295	PolyHighResolution	Keep
626	AX-171823122	TAACCTTTGCATCCATGCTGTCAGCGGTATGAGCA[G/A]AGTACTTGCTAGGAATAACAAGAATAGACCCTCTT	Chr17	3775168	98.9583	10.7862	0.7739	2.6294	PolyHighResolution	Keep
627	AX-171823187	ACTCGAAAAGTCTGCTCTAACTTGCTTTCGCTCTC[C/A]AAAACCCCGCCTTCTCTCAACAATTCACCCCCAAA	Chr16	832003	97.3958	3.7888	0.3187	1.421	PolyHighResolution	Keep
628	AX-171823607	TTTGATTTTGTCCTAAGCACTTCCGGACCAATTGC[A/C]GTCGTATCACCAGTAGAATTGGAACTCACCTCAGA	Chr15	20923561	100	NA	NA	-0.209	Other	Remove
629	AX-171823693	AATTGCAGTCGTATCACCAGTAGAATTGGAACTCA[C/A]CTCAGATTTTTCATCCAGTTCCGAACTTTCAAGTA	Chr8	15240822	98.4375	5.4153	0.1876	0.5034	PolyHighResolution	Keep
630	AX-171823730	ACAAGTTCCCATGTCAGCTATGGCGCTGTGTCGTC[C/T]GGATCAGATCCGAAAACCGGATTTAAGAAAATGTG	Chr9	780720	100	6.973	0.2757	1.9321	PolyHighResolution	Keep
631	AX-171823803	GGTGATGTTCTTGGGGGCCTCCCACCGGCTATGGC[T/A]GTAAGCTTTGCTTCCTCTCTTTATTTGTAGTTAAT	Chr7	4624484	99.4792	7.2994	0.3841	1.7717	NoMinorHom	Keep
632	AX-171823868	AGGTGTGTGCAACATATAACCTTGATCATCATTGA[A/C]ATAGGACAATGAATGAGTTTTTGGTTGTTCAAATG	Chr6	20140565	100	NA	NA	0.3588	PolyHighResolution	Keep
633	AX-171823870	GTATGGGGGAAAACTGCATCCAAAATTTATGGTCC[G/A]ACTGCTGGAGTCGATTTCAACGACAACCAACTTAG	Chr6	20139110	98.4375	4.4619	0.2118	1.3216	NoMinorHom	Keep
634	AX-171823872	CCATATGGTAGGCCAAACTCATCTGCAATTCTTTT[A/G]ACCAACACCACTTTTACTAAATCTTTTACGCGTTA	Chr6	20139041	100	3.8119	-0.0258	-0.0612	PolyHighResolution	Keep
635	AX-171824168	AAGAAGTTGTTTTCGTTGCCAACGATTGGCATACC[G/A]CCCTGCTTCCGTGCTACCTGAAAGCCATATACAAA	Chr14	13235105	99.4792	5.4971	0.7195	2.2341	PolyHighResolution	Keep
636	AX-171824510	GATTGGCATACCGCCCTGCTTCCGTGCTACCTGAA[A/G]GCCATATACAAACCTAAAGGCATATACAAGACCGC	Chr15	8857106	99.4792	8.8079	0.8284	2.6199	PolyHighResolution	Keep
637	AX-171824550	CACAACATTGCTTACCAAGGCAGATTTGCTTTCGC[G/A]GACTTTGCACTCCTCAATCTGCCCAATGAATTCAA	Chr9	8422400	99.4792	3.8384	0.196	0.9672	PolyHighResolution	Keep
638	AX-171824942	GAACAGCTGGAAACAGAATACCCAGACAAAGCCAG[A/G]GGGATAGCGAAATTCAATGTCCCTCTGGCCCATAT	Chr1	9260901	99.4792	5.443	0.4162	0.8126	NoMinorHom	Keep
639	AX-171825138	AGTTGCACGCCATGCGTTATGGAACTGTAAGATCC[C/T]TTCCCCAAGCAAGTTCTACATCCGAAGTTACTTCT	scaffold751.0	183720	100	NA	NA	2.9333	MonoHighResolution	Keep
640	AX-171825436	CGTGAGCTCAAGTTTCGGAAATTGATGTTTCAGTG[C/T]GAAGTTGTTGATCCAGCGGATGTACAAGCAATCGC	Chr15	15440045	97.9167	3.1085	0.1909	0.5055	Other	Remove
641	AX-171825453	CATTTACAATTAGTCGCATTCTTGCATTCCTAAAT[C/A]CTTTGAATCGCAACTGCGCAGGGACCTGCTAAGAA	Chr15	15375149	98.9583	6.8989	0.5621	2.0458	PolyHighResolution	Keep
642	AX-171825593	CCAATTGCAGATTTGTATTCGATTGTCTTTTCTTC[G/T]ATGTATATTTTCACATGCTTTTATCATAGCATTGC	Chr7	1419614	99.4792	8.8275	0.5303	2.0594	PolyHighResolution	Keep
643	AX-171825594	ACAAACTCAGGTCGACGAAAAATGATGGAAATGAC[C/A]CAATACCTTCTTCTCCTCTACTGCAGGAGCAGCGG	Chr7	1419362	99.4792	6.7836	0.3532	3.0018	NoMinorHom	Keep
644	AX-171826781	ATGCCTCTCTACTTTGACATTGTGAGCAGTTTCTT[G/A]CTAGATTTGGCGATGAGGAAAGAGAAATTCGCAAG	Chr4	12430938	100	8.5278	0.6062	2.0675	PolyHighResolution	Keep
645	AX-171826784	CCCAGTTGCTGCTGTTGTTGCACCTGTAACATTTT[G/A]CATGTAAACTGTAAATTCTCCAGATACTTTATCTT	Chr4	12444239	95.8333	3.3925	0.0811	0.8268	Other	Remove
646	AX-171826808	CCTTATGGTTGTTTATGCAAGTACAGATGAACAAA[G/A]ACGAGTTCAACAATTGAGTGTCTTAAGTGATCGGA	Chr4	12511847	99.4792	5.4719	0.5669	1.8211	PolyHighResolution	Keep
647	AX-171826894	GTGTGTACAATCTGTGTCATATAGTGTGGTAGTTA[A/G]TGTTGAGGCCACATGTTATATCACCCCTAAGGGTT	Chr10	2513656	98.4375	4.7322	0.2681	1.2743	PolyHighResolution	Keep
648	AX-171827014	CGAGACTATATCCCATGTGTTTTTTGCAGATGATT[C/T]GATTCTATTTTGTAGAGCGACGAAGGTAGAGGCAT	Chr16	147704	98.4375	3.4691	0.1919	0.8948	Other	Remove
649	AX-171827019	ATGCAAGTGTCGAAATAGCATGGTGTTTGACAAAG[C/T]CGAGGTTGATCCTAGTGTTGCGGTGCAGCTACTCC	Chr16	185106	100	4.3638	0.4357	2.269	NoMinorHom	Keep
650	AX-171827755	TTGCAACCGGAGGCTGTCTTGGATGGTTTTTTATG[G/A]GATATTAATCACACTAAGCAACAATTTTATTTTGT	Chr6	19889903	100	9.1731	0.373	1.9903	NoMinorHom	Keep
651	AX-171827760	GGCTGGCTTGAAGACAAAGCATGCAAGCCGAGCTC[G/A]AGCTGTGGAGAGAGGAAGAAAATCCATGAAATGAA	Chr6	19897873	100	6.8312	0.4798	1.9591	PolyHighResolution	Keep
652	AX-171827775	AGCCGGCCAAATTAGTCAATCCTTACGCTCCACCA[C/T]ACCGATTGGCATATCCAAGATCGCCTGCCGATCCC	Chr6	19979373	99.4792	NA	NA	-0.1289	Other	Remove
653	AX-171827776	AATCAGGAAAATATCTCTGATTGATAACCTGGGCC[C/T]AAAGAGACTCGGGGTAATGAATGAGGCGCCAACAT	Chr6	19981016	95.8333	3.1859	-0.0375	0.0767	Other	Remove
654	AX-171827791	ATGAATGAGGCGCCAACATTGCTTGGCCAATAACG[C/T]TAGATTGAACTCTTTAAGGTTACGGAAGCCCATAC	Chr10	5081286	96.3542	2.9884	-0.3198	0.0892	Other	Remove
655	AX-171827954	ATTGTGTCTACCAAAACCTTTACCCGCAGGAAACC[C/T]CTTGCATGGTCCAGGTTCTTCATCTCCAGAAACTC	Chr5	6502763	100	NA	NA	1.3556	PolyHighResolution	Keep
656	AX-171828336	GGCATTAAGACTTTAATTTTTCGCAATAAATTCAG[G/C]ACAATGGGTTGTTGCTTCTTTTAACCTTCTAGCTA	scaffold960.0	123041	99.4792	6.91	-0.1741	2.0699	Other	Remove
657	AX-171828399	CTCACATGCATGAGTGTAATATATAGGTCCCCTAC[T/C]GGCTACTACATTTGAAAGAACCGAAAAGTTGGTCT	scaffold235.0	329392	100	10.0346	0.7256	2.2491	PolyHighResolution	Keep
658	AX-171828614	TTTTACACTTGGAAGCACAGTTATTAATTTACTGA[T/C]ATAGCTTGATCGGATATTTATGGAAATGATGACCA	Chr11	23566476	97.3958	4.183	0.3072	2.0627	PolyHighResolution	Keep
659	AX-171828786	AAGCACAGTTATTAATTTACTGATATAGCTTGATC[G/A]GATATTTATGGAAATGATGACCATCTACACTTCGG	Chr3	78180	96.3542	5.5905	-0.5388	1.8854	OTV	Keep
660	AX-171828796	CTTTGTGACATTTTGGACTAATTCTTTATTGTTTA[C/T]GTAATTTTACTTTCCTATATGATAGTGCATGATTG	Chr3	159927	95.3125	4.4809	-0.6364	0.6561	OTV	Keep
661	AX-171828932	ACCAAGTTGGCTTATGTCTAAAGAGCAAAGACCAC[A/T]AGTGCTCTACATCACCTAATTTGTGTTGCCTATAT	Chr5	27040692	100	9.4194	0.6048	2.3874	PolyHighResolution	Keep
662	AX-171828990	ATAACCTATACCAAAATGAGCAGGAAAACAACGAA[T/C]GACCTTTTATCTCATTAGGAAGCTCATATTACAAA	Chr5	25082828	100	8.5431	0.7521	2.795	NoMinorHom	Keep
663	AX-171829471	TATTACAAAATGTTACGAAAATTTCACTTAGAAAG[G/A]AACATACATGCCTAAAATGAAACACCATCAACTCT	scaffold717.0	20165	96.875	3.7742	0.6218	1.7297	CallRateBelowThreshold	Keep
664	AX-171829517	AAATCCAAATTAGATATACAGAAGCACACAGATAA[C/A]CACAAACTCAGCCCTGTAATTTATAAATTATAAAT	Chr9	20671191	100	5.862	0.2457	1.1377	PolyHighResolution	Keep
665	AX-171829924	AAGTCCATCAAACCTAGAGTACAAGATAACTGCAT[T/G]GAATGCATAATATCTCGCAACAACTGTAGCTTCCT	Chr15	38411794	100	6.4454	0.4085	1.6699	PolyHighResolution	Keep
666	AX-171829957	GAAAACCCAGATTCACAAATGAACATACAAAAGCA[A/G]ATTTTTACTGGCATATTTCAACAAACATCTAATAT	Chr16	19515272	98.4375	5.6987	0.3529	1.6408	PolyHighResolution	Keep
667	AX-171829986	ATCTTCCGCAGCCCTGACCTCTTCGCACAACCTCT[T/A]CTCCACAACGACGAGCTCCATCCCAAAGAGCTTTA	Chr8	11925427	100	NA	NA	0.2756	Other	Remove
668	AX-171830081	TACAAGATTCAAAGCCTTGTCCTACACCTTGTCTA[C/T]CATATCATAGACTTATCAAGGATAATGGTACTCCA	Chr2	14663045	100	NA	NA	-0.2499	Other	Remove
669	AX-171830117	CATCTCTTGGGCCTTTAAGAAGCAACACACAGTGT[C/T]AAGATCTTCAAATGAGGCAGAATATAGAGCCTTAG	Chr2	14617234	99.4792	NA	NA	-0.5414	Other	Remove
670	AX-171830134	ATTGCACTAATGATTAATAAACAAAAGCAAATTGT[C/T]GGGTCACAATGTTTTATTATTTGCAAACGAAAAAA	Chr2	14583004	95.8333	4.6264	-0.6822	0.6045	OTV	Keep
671	AX-171830266	AGGTGGGGAAGTCGTCAATCTTTATGATAGACAAG[A/G]AATCAAGACAAGCCAACATCAAGAAGATAAAGATC	scaffold202.0.1	417806	100	7.9793	0.6109	2.44	NoMinorHom	Keep
672	AX-171830370	AAAAGGAATACATGTCTCAATCACCCAGTTTCGTT[G/T]ATCCACATTATTCGAACTATGTCTGTAAGTTGAAC	Chr3	22205844	99.4792	9.7383	0.491	2.5731	NoMinorHom	Keep
673	AX-171830613	TAGTCAACATAAGCAACCTTCTAGGTGAAGCGTTC[G/A]TTTATGGCTAGGCCCACAAGGAGTATCATCTACCT	Chr15	20414501	97.3958	7.7848	-0.038	1.5063	PolyHighResolution	Keep
674	AX-171830684	AGGCCCACAAGGAGTATCATCTACCTCACATCGGA[G/T]TAGGCAGCACGAAGGACGGAGAGAAGTAGGCACTC	Chr16	5270461	93.2292	NA	NA	-0.1649	Other	Remove
675	AX-171830694	GACGAACTCCCTGGATGTCTATTGGCATATCGCAC[G/A]ACCAAATGACAAGCCACCAGTGAGACTCCATTCTC	Chr16	5308705	100	8.1635	0.7321	2.6821	NoMinorHom	Keep
676	AX-171830983	AACTGATCACTCCTGCACTTCAAAAGAAGACTGCG[C/T]ACTTCTTAGGGACTCATCGCAGGAATTACGCCCCC	Chr7	794665	100	4.7247	0.3237	0.3667	PolyHighResolution	Keep
677	AX-171831497	GCAAAGAAAGAAGAACAGGAGATTCATGTTATTTC[C/T]AACCAGACCATAAGAACAACTACTCCTAGTATTCA	Chr17	17564905	99.4792	7.4976	0.4183	1.6735	PolyHighResolution	Keep
678	AX-171831978	GAGAAACGTTTAATACTTGTTAATCAAAATGGCGC[C/A]TGAAAACATGAGTATATCGGTAAATGGGCAATCTC	Chr3	24422479	100	6.8196	0.2424	1.6009	PolyHighResolution	Keep
679	AX-171832057	TTAATCAAAATGGCGCCTGAAAACATGAGTATATC[T/G]GTAAATGGGCAATCTCAAGTCCCTCCTGGATTCAG	Chr4	11990619	100	6.9923	0.3224	1.723	PolyHighResolution	Keep
680	AX-171832522	GTAAATGGGCAATCTCAAGTCCCTCCTGGATTCAG[A/G]TTTCATCCAACCGAAGAGGAACTCTTGCAGTACTA	Chr12	18207242	98.9583	5.6318	0.5744	2.2815	PolyHighResolution	Keep
681	AX-171832564	TTTCATCCAACCGAAGAGGAACTCTTGCAGTACTA[C/T]TTGAAGAAGAAGGTTTCAAATCAGACGATTGATCT	Chr8	15554304	99.4792	2.8476	0.3867	1.2067	Other	Remove
682	AX-171832573	TCAAATCAGACGATTGATCTCGATGTCATTCGTGA[T/A]GTCGATCTCAATAAGCTTGAGCCATGGGATATACA	Chr8	15582916	100	6.1992	0.3391	1.9318	PolyHighResolution	Keep
683	AX-171832775	TTTTTTGCAGAGAAATGTAAGATAGGAACTACACC[A/G]CAGAATGATTGGTATTTCTTCAGCCATAAGGACAA	Chr14	3570940	98.4375	2.2508	-0.6979	0.9337	Other	Remove
684	AX-171833013	CTGGTGTTCTACAAAGGCCGCGCTCCCCATGGCCA[A/G]AAGTCTGATTGGATCATGCATGAATATAGACTCGA	Chr12	2013711	99.4792	NA	NA	-0.2498	Other	Remove
685	AX-171833026	CATGGCCAAAAGTCTGATTGGATCATGCATGAATA[T/C]AGACTCGACGACAATAATACTAGCAATTGCAATAT	Chr12	2038558	98.9583	NA	NA	-0.2254	Other	Remove
686	AX-171833084	TCTGATTGGATCATGCATGAATATAGACTCGACGA[C/T]AATAATACTAGCAATTGCAATATCACTAATGTAAG	Chr13	11727696	100	5.6115	0.2663	0.3463	PolyHighResolution	Keep
687	AX-171833381	CGACGACAATAATACTAGCAATTGCAATATCACTA[A/C]TGTAAGCCATTTTGAGTACCCTATAATATAACATC	Chr2	12117090	100	4.1446	0.2076	1.0202	PolyHighResolution	Keep
688	AX-171833395	GCTTATGTATATATGTTTAATTCATATCAGGTGTC[T/G]ACAGTCATGGGAGAGGCAGCACAAGATGAGGGATG	Chr9	18205643	100	NA	NA	1.8497	MonoHighResolution	Keep
689	AX-171833716	TTGCCGAATCTTCAAGAAGAAAAACCTCCACAAAA[G/T]TTTGAGCAGCCCAATCTTGAGTAGTACTACTTCAT	scaffold1136.0	50315	99.4792	8.0774	0.4154	1.8848	PolyHighResolution	Keep
690	AX-171833754	TCCACAAAAGTTTGAGCAGCCCAATCTTGAGTAGT[A/G]CTACTTCATCCATCATAACAGATACAAGAAGTGGC	Chr1	10690003	100	12.6528	0.7185	2.9644	NoMinorHom	Keep
691	AX-171833755	GAGCTTTGGAGCAAATACTTCAATACATGGAAAGG[A/G]CATGCAAGGAAGAAGAGAATGAAGCCTACATTAAC	Chr1	10689863	99.4792	5.8255	0.306	1.2911	PolyHighResolution	Keep
692	AX-171833776	ACATGGAAAGGACATGCAAGGAAGAAGAGAATGAA[G/A]CCTACATTAACAATATTAGCACAAGATTTAACCTC	Chr2	815366	100	9.9656	0.6148	2.0946	PolyHighResolution	Keep
693	AX-171833794	AGGTTCTCGAAACGTCCAACCCTAGACAGCCCAAA[C/T]TCCACAAGCAGCCAGGATTGTTACCAACCAAACAT	scaffold924.0	29181	99.4792	6.8638	0.421	1.8587	PolyHighResolution	Keep
694	AX-171833803	CAGCCCAAACTCCACAAGCAGCCAGGATTGTTACC[A/G]ACCAAACATTCATGAGGAGATGATGGTCACAGAGA	scaffold924.0	12795	99.4792	5.7075	0.366	1.9388	PolyHighResolution	Keep
695	AX-171833989	GTCACAGAGAAGAATAATAACCAGGTGAGTCCCTT[C/T]ACTGATAATCATCAAAACATGGATTATGATGCACA	Chr2	9583051	100	7.6499	0.4934	1.8017	PolyHighResolution	Keep
696	AX-171833990	CAGGTGAGTCCCTTCACTGATAATCATCAAAACAT[G/A]GATTATGATGCACACCACATGGACTCAGGACTCAC	Chr2	9583132	99.4792	NA	NA	0.0724	Other	Remove
697	AX-171834352	TGGGCAGCGCTAGACCACCTTGTAGCTTCACAGCT[C/G]AATGGACAAACCGAAGCCTCTAGTCAATTAGCTTG	Chr10	22868457	96.875	4.5161	0.2446	0.8952	CallRateBelowThreshold	Keep
698	AX-171834593	GTAGCTTCACAGCTCAATGGACAAACCGAAGCCTC[T/C]AGTCAATTAGCTTGTTTCAGCACTGACCCCCACAA	Chr13	13072706	98.4375	7.8936	0.5555	2.3045	PolyHighResolution	Keep
699	AX-171834835	CATGAACTCCAATTACCAAGTACCCTACGAGGATC[A/G]TTGTCTTCATCCAACAAATCCTACCATGCCACTCA	Chr7	2242221	100	13.8607	0.3915	2.5101	NoMinorHom	Keep
700	AX-171834984	TACGAGGATCATTGTCTTCATCCAACAAATCCTAC[C/T]ATGCCACTCACCATTACAACAACAGCGAAATCGAC	Chr12	9454443	96.3542	NA	NA	-0.2317	Other	Remove
701	AX-171835036	ATGCCACTCACCATTACAACAACAGCGAAATCGAC[C/T]TGTGGAATTTCGATCGACAATCAGCATCGTTGTCA	Chr5	16335055	96.875	NA	NA	0.4311	CallRateBelowThreshold	Keep
702	AX-171835176	TCCTCCGACACGCTGTGCCTCGTGTCGAACGGTCC[T/C]ATATAACGGACCAACCCAATATCATGTAATTTCAT	Chr6	9624520	88.0208	NA	NA	-0.1038	Other	Remove
703	AX-171835291	AGTTTACCCTCTCGCACTAGAGAGCATACCCAGAT[G/A]GGTGTCGGGGAATTAGTTTACCCTCTTGCACTGGA	Chr14	7980192	100	4.3692	0.6487	0.8731	PolyHighResolution	Keep
704	AX-171835391	CTTATTGATGTTCTAGATGAACATTTCGGCGACCA[C/T]CTCTAGACTTTAAACAAAGAATCTCACTACCAAGG	Chr16	3945966	98.4375	4.7303	0.4395	1.5867	PolyHighResolution	Keep
705	AX-171835866	CGAAGAATATCTCATCCATTCCACTATTATCTAAT[C/A]ATCGTTACCAACCCTTTCGAGATAGGAAACCAGAA	Chr5	21942692	99.4792	6.1589	0.3926	0.8894	PolyHighResolution	Keep
706	AX-171836333	TGTGAATTATGCGTTACCCTTAGCCTTGTCGATTT[T/G]ATCGACAGTTTGTTAGCGACTTTTCAGCTATAGTG	Chr15	39611949	95.8333	3.7816	0.5607	1.4255	CallRateBelowThreshold	Keep
707	AX-171836553	ACTCGGGCCACAGCCGAGGAAACTAATGGTACATT[T/C]CAAATCCTTGTTCCCCAGTCTTCGATTTGGTATAT	scaffold1182.0	26500	100	4.9603	0.2659	1.4074	PolyHighResolution	Keep
708	AX-171836909	GCTAGGGCCGCAAGGAGCATCTTTCATATCACATC[G/A]GAGTATGCAACATGACGGGTGAAGAGAAGCAGTCA	Chr3	5030337	100	6.5735	0.6258	2.0675	PolyHighResolution	Keep
709	AX-171836913	ATGCAAAGTTTCTTGACGAACACAATAACTCGGCC[C/T]AAAAGACACGCCAAGGGCAAATGAACACTAGAAGG	Chr3	5044068	99.4792	4.8989	0.7179	1.5934	PolyHighResolution	Keep
710	AX-171836991	TTACAGCATTTAATATGACTAGATCTAAACTTCTG[T/C]TTGGTTGCTGGGAAAGTTAAACGAGAAAATGGGAA	scaffold955.0	121210	100	6.2756	0.5668	1.9455	NoMinorHom	Keep
711	AX-171837075	TTCGTGCGCTTAAAGGGCTTGTGAAGTTGCAGGCC[T/C]TGGTGAGAGGCCACAATGTGAGGAAGCAAGCAAAG	scaffold279.0	1480	100	7.4076	0.3318	0.9499	PolyHighResolution	Keep
712	AX-171837445	CACAATGTGAGGAAGCAAGCAAAGATGACGCTTAA[G/A]TGCATGCAGGCTCTGGTTCGGGTGCAGGCTCGGGT	Chr17	19339322	100	8.479	0.5774	2.5421	NoMinorHom	Keep
713	AX-171837856	TAACTATTTTGTTTTAGTTTTAAGTTTTCGTGTGA[A/G]TGTGTTAGATATGAAAATTGAAAACCAAAAATAAA	Chr15	16348634	100	NA	NA	3.0038	MonoHighResolution	Keep
714	AX-171837915	CACCAACAACATAGCAGCAGGGCGGGTAGTACAAG[T/C]AATAGTAGCATTGCCAATTCTGGTGCTGCGTTGCC	Chr10	12032079	99.4792	6.7186	0.7214	2.4599	NoMinorHom	Keep
715	AX-171837916	AAAGACCATGACATTGGAGAGTGGTGTGACTCTGA[A/G]GCAGCTCATCAGTGAGGCTGCAAAGGCAGGGCTGG	Chr10	12031980	100	2.8431	0.3097	1.3819	Other	Remove
716	AX-171837966	TATAAATTGATAACCAATAAAAGGAGTTTCAAATT[G/T]TATCATCATTATGATGCATCGCAACAAAGAGAAGG	Chr3	22324183	100	6.8501	0.5134	1.7271	PolyHighResolution	Keep
717	AX-171838032	AAGGTGGCTTATATAATCCTATACTTTAAAAATGT[G/A]GTCTTCCTAGAATTTATCTTGAAAGTTTGAAATGT	Chr3	24781828	97.9167	NA	NA	1.3179	PolyHighResolution	Keep
718	AX-171838214	ACCAAGTTCTTGGACTTAAGGATGGGGTGACAATT[G/C]TAAAGGAAGGGTGTGCACTAGAAGGGTTGTGCATC	Chr15	7569329	100	5.1157	-0.1386	0.2788	Other	Remove
719	AX-171838629	AGGAGTCCAAACACCCTCTCCAAGCAAAAATTTTC[A/T]CCTTTCCAGGTACACAAGCATTCCAATGTTTCTTC	Chr1	8322728	98.9583	7.0639	0.4605	1.8152	PolyHighResolution	Keep
720	AX-171838726	TCGCGTACACTACGCGGGATAGACAATATCACGTC[T/C]ACCTCTTCAGGACTGAACAATTGCTCCAACAATTC	Chr11	22647727	59.375	1.2549	0.3348	1.5345	Other	Remove
721	AX-171838772	TCTTCTTTTTACTTGGCTCTCCACTCCACCAAAAC[T/C]TGGTAATCATCCTATTAAGCTCTTCACAAAACGTC	Chr15	15755425	100	5.0681	0.3448	1.0966	PolyHighResolution	Keep
722	AX-171839112	TGATTGCAAGTAACACCTATTACAAATACATTATT[A/G]CAGAAAGTGAGGATAGGCTAATAAGAAAGAGAAAC	Chr11	13629163	99.4792	5.7625	0.7016	2.3795	PolyHighResolution	Keep
723	AX-171839336	CATCAGTAGTTGACAAAACTCTATGCTCAGCTTCT[G/A]TAGAAGACCTAGAAACAGTTTGTTGCTTTTTAGAA	Chr5	16533220	99.4792	9.3155	0.5463	2.3376	PolyHighResolution	Keep
724	AX-171839377	TATGCTCAGCTTCTGTAGAAGACCTAGAAACAGTT[T/C]GTTGCTTTTTAGAAGACCAAGAGATAGGATTGGAA	Chr8	3092624	99.4792	5.9977	0.3863	1.461	PolyHighResolution	Keep
725	AX-171839438	AAGGTTCTTCTGTTATTTCTAAGAAACCGTGAGGT[G/C]CGGAGGAAAGTTGGCTAGTTTTAACGCTCTTGTTG	Chr6	3883520	100	NA	NA	0.0291	Other	Remove
726	AX-171839605	ATATGTATGCCCTTCATTCAAGTTAACATGGCATC[G/A]GTGTAATTTGCATAATAATTCTGTGAGCCTGCATC	Chr3	436320	100	NA	NA	3.2319	MonoHighResolution	Keep
727	AX-171839607	CATCTTATTCGGCTGACAATTGGGTTAGTTATTGG[A/G]TGACAAATGTTGGTGCGTGAACCAGACATGGCAGA	Chr3	435672	97.3958	3.8121	0.2173	1.8811	PolyHighResolution	Keep
728	AX-171839992	TCTGCTCCTGTCAATGAAGAGGAGAAAGAGAAATA[T/C]ACACAACTTCTTGCCCTTCCTCCCTATGGGTCTGA	Chr7	565724	100	8.5406	0.5284	1.809	PolyHighResolution	Keep
729	AX-171840143	GTTCCAAAAATCTGGACCGAGGATGAGTTTCGAAA[A/G]GTCATTGATGAGGTTGGTCCTGGGGTTGAGCACAT	Chr2	15705675	100	5.1589	0.6107	2.4783	NoMinorHom	Keep
730	AX-171840162	AATTCAAATTTTAAGCTGGATGGAAATACCCCAAC[T/C]GTTACCTGGGCTGATCCAAAAAGTACTTCTGATCA	Chr2	15790620	98.9583	6.2116	0.3682	1.3281	PolyHighResolution	Keep
731	AX-171840246	AAAGGTGGTCAAGGAAAACGAGATTTTGGCTTCAT[C/T]CATTTCGCTGAAAGGGCAAGTGCACTGAAAGCTGT	Chr11	29683877	100	NA	NA	2.7066	MonoHighResolution	Keep
732	AX-171840362	TGGAATTTCTTAACTAAAGAAATTAATAAATCGAG[C/T]TAAAATTAATGTGGAATATCTATCGGTTGGCATTG	Chr8	268488	100	9.2908	-0.4601	2.4586	OTV	Keep
733	AX-171840392	CAATGTGAATATTAATCAATAATCAATAGAGAGCC[G/A]GTCTTAGTTGAAATGTTTCTTTCTGTTACATATAT	scaffold888.0	81471	98.4375	7.2903	0.6943	2.1772	PolyHighResolution	Keep
734	AX-171840490	CATCCACTGGAAGTTGTCCTTGCGAAGCCTCAGAC[T/C]GAGAAGAAACCTGATGGGGCTTATCCGTACAATGC	Chr3	9176289	100	6.7236	0.4021	1.9761	PolyHighResolution	Keep
735	AX-171840494	ATTGGTCCTCTCGTGTCTTGGCATTGATCATCTAT[C/A]AGTGTATCTAACGGGTTTTATGCATGAACAGCCAA	Chr3	9180650	100	NA	NA	0.1322	Other	Remove
736	AX-171840560	AGGGGGCAGAGGATTGAGGCTGGTTGGGATAAGAC[A/G]AGGAACATGTGATCGGTTGAAAGATGAATTACTTC	Chr15	3952080	95.8333	3.5127	-0.15	-0.3713	Other	Remove
737	AX-171840596	GTTGGTGTCTCGGTGCTGTTAATCTATGCCTACAG[A/G]GAATGCTCAGGATTATTGACGGTCTAGGAATTCTC	Chr16	1706732	100	NA	NA	-0.0198	Other	Remove
738	AX-171840619	TATGCACTCTAGTACAAGTGTTTACGTATGACATG[C/T]ATGAAACTTCAATAAAACTGTTACACTGCAATTTA	Chr10	2168339	98.9583	5.007	-0.6736	1.1867	OTV	Keep
739	AX-171840777	ACAGACTAAGCCATCTGGACTTTGACCGGGTACTT[A/G]TCAATCGAGTCCATCCACGGGTTACCCAACCCGTC	Chr17	19196591	100	11.0467	0.532	2.5087	PolyHighResolution	Keep
740	AX-171840805	ACCGGGTACTTATCAATCGAGTCCATCCACGGGTT[A/C]CCCAACCCGTCCCCGACAGAAATCGGCCGGAGGGC	Chr5	19506081	98.9583	10.4471	0.6446	2.6003	PolyHighResolution	Keep
741	AX-171840806	GTTACCCAACCCGTCCCCGACAGAAATCGGCCGGA[G/T]GGCCCGCCATACCGCGCTGTTACACTTAAAACCCG	Chr5	19506222	100	14.3621	0.6961	2.9616	NoMinorHom	Keep
742	AX-171840887	AGCGAACTGCTGGACGTGTTGCCGAACCGGTGCAA[C/T]GTCATCCGAGACGGCTCCATGTGCCACTCAGTGAG	Chr3	1627685	98.9583	5.8074	-0.5654	1.7121	OTV	Keep
743	AX-171840965	CGGTGCAACGTCATCCGAGACGGCTCCATGTGCCA[C/T]TCAGTGAGTTGAAGATTCTTCTCCAGCTCGTCCAG	Chr11	13481405	100	5.8965	0.1792	1.0023	PolyHighResolution	Keep
744	AX-171840999	GCTTGAAGTCCGGAATGTACGGTTTGACCTTCGCC[T/C]TGAAAACCTTCTTCCTAATCAGCGTTATGAAAAAC	Chr13	5315640	100	6.0322	0.2376	1.1675	PolyHighResolution	Keep
745	AX-171841130	TCACGCGCCAGCGAAACGCCGACGGTCCCTTTGTC[G/A]TCTTCTCGCTGGTAGACACACTTGTAGTTCCTGTC	Chr10	10581541	96.3542	4.002	0.3018	0.6755	CallRateBelowThreshold	Keep
746	AX-171841144	GGGCGGTCGCGGTTCCTGTTCGATAGAAGAACCGC[G/T]GCGCCGCCCATTCGGAAAATACAGTTGCAGAGGAG	Chr10	10477442	99.4792	6.2107	0.2985	1.7636	PolyHighResolution	Keep
747	AX-171841162	GATAGAAGAACCGCGGCGCCGCCCATTCGGAAAAT[A/G]CAGTTGCAGAGGAGCATTGATTTGTCGTTTCCGAA	Chr5	24599685	95.3125	2.9751	0.1522	0.1373	Other	Remove
748	AX-171841387	ACCGCGGCGCCGCCCATTCGGAAAATACAGTTGCA[G/C]AGGAGCATTGATTTGTCGTTTCCGAAGTACCAGTT	scaffold1208.0	49399	99.4792	6.0371	0.4436	1.3062	PolyHighResolution	Keep
749	AX-171841422	GAGCATTGATTTGTCGTTTCCGAAGTACCAGTTCA[A/G]GGTTATGTTTTCGGTGCTGACGACGACTGCGTAGG	Chr8	3303356	100	13.9899	0.6464	2.6574	NoMinorHom	Keep
750	AX-171841452	AGGTTATGTTTTCGGTGCTGACGACGACTGCGTAG[G/T]AGTTGGGATTTGCTTTGAGGAGGTCCTTAGCGAGG	Chr12	1736068	100	8.0264	0.5767	2.0164	PolyHighResolution	Keep
751	AX-171841547	ATGGACAGCTGTGGCGGGTTGGAGGTGATTCCACG[C/A]GGCAAGTACGTCTCGTCGCCTAGACCGGACCGGTT	scaffold929.0.8	6513	100	7.0092	0.5269	1.48	NoMinorHom	Keep
752	AX-171841793	ATTCCACGCGGCAAGTACGTCTCGTCGCCTAGACC[G/T]GACCGGTTCGAAATGCGGGTCTGGAAGTTAACCGT	scaffold1029.0	115600	90.625	NA	NA	-0.6779	Other	Remove
753	AX-171841804	CCGGACCGGTTCGAAATGCGGGTCTGGAAGTTAAC[C/T]GTGTCCGGAGCAAATGCGCCGCTGTCTTCAGTCAT	Chr16	17100972	100	NA	NA	1.9016	MonoHighResolution	Keep
754	AX-171842000	ACTCTAGCAAGACCACAAAGAAAACTAATTTCATG[C/T]TTTTGTAAACGTAAAAAATAAAACCCATGCTTTAA	Chr3	1058697	100	10.1253	0.601	2.3633	PolyHighResolution	Keep
755	AX-171842001	AATGTAAGTATTAAACAATTGTATATGATAATATA[T/C]GTGTAGGTTGGTAGTTGTGTTAAGAAAATGAAGCA	Chr3	1058499	99.4792	10.3763	0.402	1.5969	PolyHighResolution	Keep
756	AX-171842929	TGTTTTGTGGCTTAGTCTTTTTACAATGGAGAAGA[A/T]ATCTCCATATATAAAACCAACGGCAAGCATTGAAA	Chr13	13426687	100	8.5257	0.4382	2.3378	PolyHighResolution	Keep
757	AX-171842968	TCATTGCCGATTGTGGAAGATGGCAGAAATAGCGT[G/A]CATACATGGTATTCCATTGAGCTCCTATCTCTTGC	Chr9	11500769	100	NA	NA	1.7255	MonoHighResolution	Keep
758	AX-171843730	GGGTTAAATCCTCAATAACTTGAGGAAAATCTGCA[C/T]ACATAAAATGAAATATGCATTATTATTAAAGAAAG	scaffold252.0	121238	100	NA	NA	0.4205	PolyHighResolution	Keep
759	AX-171843736	ACTTGAGGAAAATCTGCACACATAAAATGAAATAT[G/A]CATTATTATTAAAGAAAGGCATATGCCGATTACAC	Chr3	5454672	100	8.7601	0.5827	2.4232	NoMinorHom	Keep
760	AX-171843957	AGAGGACAATATCAGTCAACAGTAAGTTGGCCCTT[G/T]AAAAAGAGTATGGAAAATGTTCGAACTAAAATGTT	Chr17	18099565	99.4792	NA	NA	0.2446	Other	Remove
761	AX-171843983	TTAAGAAGAGAGTTAATTACACCATGTTCTACAAT[C/T]TGGTAGTACTTAATCGAAAGTAACATCTTCTTTAG	Chr3	17029135	100	5.9968	0.1511	0.9165	PolyHighResolution	Keep
762	AX-171844379	ATCGAAAGTAACATCTTCTTTAGATTTTGTAAAGC[C/T]GTGACTTGTTTTTCCAAATATCTGTATTGAACACT	Chr11	24140553	98.9583	3.9567	0.4308	1.2146	PolyHighResolution	Keep
763	AX-171844445	AATTGTTTCAATACGAAGACTTGTATATTATGTCA[A/G]GTCATATAAGGCGTAGCATGAGAATTGAGAATGAG	Chr12	5021819	97.9167	3.9338	0.5747	1.6269	PolyHighResolution	Keep
764	AX-171844592	TCATATAAGGCGTAGCATGAGAATTGAGAATGAGT[G/A]TTGTAAAACTCATTACCTTGTAGTCTCTCTTGTGA	scaffold1181.0	40512	98.4375	5.7765	0.5386	1.9459	PolyHighResolution	Keep
765	AX-171844674	TAGGATCCTTAGTTTCTGCCTGACTAACAATTGGA[A/G]CAAAACATGTAATTTGCAACTCCAAATAAAATCAT	scaffold351.0.1	414282	100	9.41	0.4051	1.7863	PolyHighResolution	Keep
766	AX-171844758	TTATCCGCTGCCATAGAAAAAAAGGGCGAGAACAA[G/C]AAAAGAACACCTAGTCAGGCTATATAACAAAAGAT	Chr9	14364960	99.4792	8.0613	0.56	2.2927	PolyHighResolution	Keep
767	AX-171844802	ATACCAATGGTCTCAAATACTAATTTTCATGAGCG[T/C]ATGGAAGAATGTACTTATTGAATTTTGGCACAGGA	Chr2	21901089	100	NA	NA	2.6783	MonoHighResolution	Keep
768	AX-171844945	AATTTCATTGCCCCGGATGAAAACCATGCTGGACA[T/G]GAAAATTCAGCTTTGCAGATCTGAAATTAACAATA	Chr2	10718882	99.4792	4.4144	0.1768	-0.0981	PolyHighResolution	Keep
769	AX-171845054	ACCTGATACAAAAATACCAAATGTGAGAAACAAAA[G/C]AACATAATCAAACAGCAAGGCAATAACCTGTTTTC	Chr6	14627793	98.9583	NA	NA	0.7685	PolyHighResolution	Keep
770	AX-171845302	ATATAACATAAGTTATAACATATCGGCAACAAGAT[T/C]GAATTGAACATTCCGACTTCCCACCAACGACAAGG	Chr14	15985884	100	7.6385	0.3184	1.8854	PolyHighResolution	Keep
771	AX-171845400	AAGGTCCAAAGACACTCCTCATAGCAAGAGGATTC[A/G]CTTCTGGTAACAGTACATCACTTAAACTATAACCA	Chr2	11206326	99.4792	7.6431	0.5344	2.3092	PolyHighResolution	Keep
772	AX-171846045	GAATCTAGAAGAAGATTTTCGGGCTGCAAAAATAT[G/A]AGCCTGATGCTGTTAGTCATGAATAGTCTAAGAAA	Chr3	18905039	98.4375	3.8976	0.0346	1.65	PolyHighResolution	Keep
773	AX-171846069	TAGAAGAAGATTTTCGGGCTGCAAAAATATGAGCC[T/C]GATGCTGTTAGTCATGAATAGTCTAAGAAACCCAA	Chr3	18956015	99.4792	NA	NA	1.9878	MonoHighResolution	Keep
774	AX-171846127	AGTATAACCAATGAAATCAGAACAAAGTTATAAAG[T/C]CTGTTAAACCTTCAAATCGCGATGGTAGACGCCTC	Chr3	9043983	99.4792	10.1863	0.7244	2.1026	PolyHighResolution	Keep
775	AX-171846193	ACAGCATTAATGAGCTGCTGGAAATATCTCCTGGC[T/C]TCATCCTCTTTCAGTCTCCCATTTTTGGCCTAAGG	Chr2	22023733	99.4792	10.6621	0.5452	2.02	PolyHighResolution	Keep
776	AX-171846577	CACTATGTTTTGCTTGATCGATGCCTATGAAAACA[C/T]ACCAGATCCTAGTGTAAATGCATACCATGAAGTGC	Chr10	13569624	89.5833	NA	NA	1.7939	CallRateBelowThreshold	Keep
777	AX-171846747	GCAAATAAGGTTCTTATGGTGTCCAACCTTGCCAC[A/G]GGGGCAAAGGTCTCATTATAGTCAATTCCAAGCTT	scaffold634.0	49097	99.4792	6.9501	0.7782	1.5708	PolyHighResolution	Keep
778	AX-171847000	ACCTCTCATCACCTGTCATGTGATTACTACAACCA[C/A]TGTCAATATACCAAGAGTTGTTCACTTTCACATCA	Chr11	18471680	98.9583	3.8161	0.5332	0.9086	PolyHighResolution	Keep
779	AX-171847416	ATCCAAGAGATTGGGTACGCTGTACACATGGTTTG[G/A]ACGAGGGACAAAAAATGGAGCAGAAAAACTATCTG	Chr2	271934	98.9583	8.0383	0.7175	2.5869	PolyHighResolution	Keep
780	AX-171847510	GTTGTCTAAATCCTCTTTTGAGAACAGTGGTAACA[G/A]CCACAGTGCCTTCTTCGTGCCAAAAACCTACAGGA	Chr12	6489823	100	7.1168	0.6048	2.5359	NoMinorHom	Keep
781	AX-171847553	ATCTGATTGCTCCTCTCTTTTCATGAACCTGAAAC[A/G]TTGTTTCAAATAGTTGCATATGATTAAGACATGAT	Chr12	20585762	98.4375	3.4877	-0.0874	0.1096	Other	Remove
782	AX-171847579	AAAACTAAGGTATCCATCGTCGTTTCCAGAAATGT[A/T]TAAAGCTTTCAAGGCACAAACAGAAACTGGAAAGA	scaffold1333.0	8055	98.9583	9.7634	0.6887	2.3486	PolyHighResolution	Keep
783	AX-171847870	TGATCCATCTTAAGTACACATCTTTGACCTACAGA[G/A]CATATAAGAAAACAAAATTAATTTCTTTATCACTT	Chr15	9119608	99.4792	11.2191	0.6006	2.4131	PolyHighResolution	Keep
784	AX-171847945	ATATTTCTACTCAATTCTGCTTTCTCAGAAGTCAT[A/G]AACAAATAACATTATTTAACAATGTATTTTCTCTT	Chr4	7574369	100	10.541	0.5703	2.4527	NoMinorHom	Keep
785	AX-171848190	AATAGGGGAACGTTCTTCTTGTTATATGAAAAAAA[A/G]GCCCACGGGACATAGTCTTCAGTTGGTGCTTGTCG	Chr17	17753444	100	7.0655	0.6939	2.2735	NoMinorHom	Keep
786	AX-171848238	CTTATGGATGATTGCATATGGAAACATGTGTCTGT[T/G]GATAGTAGGTGTTTTCCTAAAGTAGCTGCTGTGCT	Chr2	18831546	96.3542	3.3301	0.2997	0.7759	Other	Remove
787	AX-171848366	ATAGGACAAGTCTGGCCGAGTAATAGTTTTGTATT[G/A]TAGGGCTCTAACAACACTTCGATACAATTCTAGTT	Chr11	25404928	99.4792	6.05	0.4421	1.8736	PolyHighResolution	Keep
788	AX-171848742	GCATACTTAGGATTTGGTTTTTGAATCCTAGATTT[G/A]GAACGTGTCATCATACAATGTTCAGGCGCATTAAG	Chr5	23475907	100	6.6132	0.403	1.4778	PolyHighResolution	Keep
789	AX-171848802	CCTTATGATTCAAAGAATACCGTAGGTAAACACAA[G/T]ATTTGACTTTGGTTGAAGCTTATTTTATGTGTATG	Chr5	18921513	100	5.0775	0.2697	1.6788	PolyHighResolution	Keep
790	AX-171848990	CTAGTTAATGTTGTTACGAGGGTTACAACCTCATT[G/A]GTTGAAGGTTGCACCACGATTTGGTGGAAATCCAT	scaffold919.0	25421	100	NA	NA	2.3346	MonoHighResolution	Keep
791	AX-171849076	ACGATTTGGTGGAAATCCATGTCTTCCAGAGCCAT[A/G]AGTTCGTCCACCACCACAGCCTCTTGTAGCAACAA	scaffold459.0	366333	99.4792	NA	NA	0.0855	Other	Remove
792	AX-171849242	AGGGTGGGATAAGTAATGGGTATGTCACGAGCTTG[A/C]GCGACACTAATAGTCATCTCAAACGCCTACCCTAG	scaffold637.0	157299	99.4792	NA	NA	0.3925	PolyHighResolution	Keep
793	AX-171849260	CTACTGCTGTGCAGATTTTGTTTCACTGGTTACCA[G/T]TCTCCCCTGAATTGGAGATCAAGGCAGACATGATA	Chr9	8249626	100	NA	NA	2.5445	MonoHighResolution	Keep
794	AX-171849346	AGTTCTTAATGTAGTCCTTGCTCCATCATACATTT[C/A]ATACTTATTCTTTATTACTTGGATATGTGCTACTC	Chr6	6424672	100	8.4924	0.4016	2.9046	PolyHighResolution	Keep
795	AX-171849348	GATATGTGCTACTCATACTCCTTTCTCTCTTGAAT[C/T]GTCCAAAGAATTTTTCTTGGGACCTTATTATACGC	Chr6	6421522	100	6.5957	0.525	1.9981	NoMinorHom	Keep
796	AX-171849588	ATTGATTGTCTGAGACCGTGTCTCTTGCTTCAATC[T/C]ATGCTCAGTTACTCTCTCCCAAAGCTTCATTGTCT	Chr9	13873012	98.4375	4.556	0.2296	1.6223	PolyHighResolution	Keep
797	AX-171849732	TTTTTTTGCATCATGTACAATGTTGCTCTCTTCAT[G/A]TATGGTTTTAATTGCTTTAATTACTCTCCCCTGAA	scaffold333.0	240622	92.1875	NA	NA	0.9063	CallRateBelowThreshold	Keep
798	AX-171849773	TACAATGTTGCTCTCTTCATGTATGGTTTTAATTG[C/A]TTTAATTACTCTCCCCTGAATTTATAATAGGCTGA	Chr7	1998255	99.4792	NA	NA	0.0322	Other	Remove
799	AX-171849868	AGCTGTATAATGTAAGGGGAGGCAACGTCTAAATC[C/G]CAAAGAAAATTAAAATTGACTGACGTTGAAGTGTT	Chr17	18671324	100	7.4723	0.4697	1.9415	PolyHighResolution	Keep
800	AX-171849962	GCCAGGATAATTCAGCTACGGCATAAGCTAATTGC[C/A]TATACTCAGCTTCAGCACTTAATTGTGAAACTGTT	Chr15	16799792	99.4792	6.2153	0.3726	1.6804	PolyHighResolution	Keep
801	AX-171850336	GAGTTGAGATGGGTTTGGCTTCTGTAAATTTAGTA[C/T]GTGTAAGTAAATCAAAGGCATGCTTGGATTGACTT	Chr6	9906528	98.9583	4.8064	0.4993	1.9944	PolyHighResolution	Keep
802	AX-171850506	TTCTGTAAATTTAGTATGTGTAAGTAAATCAAAGG[C/T]ATGCTTGGATTGACTTAGATGCATAGAGTTACCAT	Chr2	18931116	97.3958	NA	NA	-0.1838	Other	Remove
803	AX-171850933	AACATGTAGGTTCAACAAGAAAATGATCAACATTT[A/G]CATGCATAGCATACTTAGGATTTGATTTTTGAATC	scaffold1362.0	15698	99.4792	7.6709	0.4366	2.3284	NoMinorHom	Keep
804	AX-171850951	CGAGACAAATATATACGTCTCGTGGTCAAGTCCAT[G/C]CATTGGTAGCCTTGATGGTTCAAAGAATACCCTAG	Chr13	6101714	96.3542	4.469	0.2987	2.2927	CallRateBelowThreshold	Keep
805	AX-171850952	GTCCAGCAACCATGTTCCATTTGGCTGCTTGTTGA[G/A]AGTGATAGGATATGATGACGCCATTGTTAAGAAAC	Chr13	6101859	98.9583	4.8712	0.5011	2.7384	NoMinorHom	Keep
806	AX-171851217	TCTTTCAAAGCCACGAGTTCGTCCACCACTACGGC[C/A]TCTTGTAGCAACGAAGGCATTAACAGGAACATTCT	scaffold665.0	175620	97.9167	6.0164	0.4403	1.7213	PolyHighResolution	Keep
807	AX-171851256	AACCAAATAAGGATTTTGCTCCGCTATTATGCATT[C/T]CGTAGTCAACAGTGATGCCTCAAGGGTGGGATAAG	Chr11	8099838	96.875	4.2639	0.2315	1.4997	CallRateBelowThreshold	Keep
808	AX-171851305	GCTCCGCTATTATGCATTCCGTAGTCAACAGTGAT[G/T]CCTCAAGGGTGGGATAAGTAATGGGTATGTCACGA	Chr6	202938	100	8.538	0.6763	2.8034	NoMinorHom	Keep
809	AX-171851540	AACAGTGATGCCTCAAGGGTGGGATAAGTAATGGG[T/C]ATGTCACGATCTTAAGCAACACCAACAGTCATCTC	Chr9	12196400	99.4792	6.9032	0.6927	2.773	PolyHighResolution	Keep
810	AX-171851589	TCTGCTTCCCATTTCTCTATGCCCATGCTTCTCCG[C/T]CTTCTCCCCTAGCATTTACAATCTCAAGATTCGCA	Chr5	15199329	98.9583	NA	NA	2.6141	MonoHighResolution	Keep
811	AX-171851590	ACACATTTAGTAGATGCGCTGCTGTGTGAAGTGGA[C/T]TCGAGTTCATCTTCCCCATCAGTCATTACCGGAGA	Chr5	15199194	100	7.7496	0.3365	2.3521	NoMinorHom	Keep
812	AX-171851601	CATGATGAGTGCAATGTAGCCTCCACAGCCGATTC[C/T]TCTCTCTCGCGTAGGATCTTTAAGATCAGCGTCTT	Chr6	18630963	99.4792	12.0031	0.7368	2.6385	PolyHighResolution	Keep
813	AX-171851697	TCTCTCTCGCGTAGGATCTTTAAGATCAGCGTCTT[G/A]AGGAAATTCATAACTTGCACGGCGTGTATTAATGC	Chr5	21159717	100	11.9859	0.6318	3.069	NoMinorHom	Keep
814	AX-171851699	CCCCAGGCCCACGCTTGACATAGGCATCAGGTAAC[T/C]AACAACGGAGTTATTGTGGGAATTCAACTAGGGCC	Chr5	21168087	94.7917	3.0861	0.3518	1.3184	Other	Remove
815	AX-171852109	CTCGACCCACCTTGAGGGCCAAGGAGATTGACGCT[G/A]GTCGATATCATTAGCAGTAGTTCTACTTTGAAGCT	Chr11	23855727	99.4792	3.4141	0.3215	1.1799	Other	Remove
816	AX-171852169	GACGCTAGTCGATATCATTAGCAGTAGTTCTACTT[T/C]GAAGCTAAAATTATCATCAAGGTTGACCATTATTC	Chr10	13403263	96.3542	3.4965	0.0044	-0.3068	Other	Remove
817	AX-171852254	ATATCACAACCACAGACATTTCACATGTAGAACAA[T/A]AAACAAACGTATGAAACCAAAGGCTACAAACCTCG	Chr16	5668739	100	7.4827	0.4571	2.1771	PolyHighResolution	Keep
818	AX-171852255	ACAGACATTTCACATGTAGAACAATAAACAAACGT[G/A]TGAAACCAAAGGCTACAAACCTCGGTCATGTTAGG	Chr16	5670704	95.8333	NA	NA	-0.482	Other	Remove
819	AX-171852270	TGAAAAAGAAGTTGAGAACGAAAAGCGAGAAAAAA[G/A]AGCACAAACCAAGAACTATAGAACATAAAGTTTAG	Chr16	5689854	100	6.1832	0.7049	1.7594	PolyHighResolution	Keep
820	AX-171852594	GGTTTAGTTAAAAAAGGGTCATTAAATATCTAGAA[A/G]CTAAACGATTTTGAAAGCTTGAAGAGACAACTGAA	Chr8	14559297	99.4792	6.9286	0.376	1.7875	PolyHighResolution	Keep
821	AX-171852813	ACGATTTTGAAAGCTTGAAGAGACAACTGAAAGTC[C/T]AGAAACATCTTTAACATTACTAAACATCCTGAAGG	Chr11	11872620	100	5.1445	0.0186	-0.2087	PolyHighResolution	Keep
822	AX-171853169	CATACAAATGCATATGTAGGAGTTTCACTTGGAAA[T/C]GTCAAATATGCTTTACCTTTATCAAGCCTGCTAAA	Chr5	24915247	100	10.5317	0.7539	2.6067	PolyHighResolution	Keep
823	AX-171853261	AATTCCATGCGGCACGATGCCTTTGTTCAACTGGT[C/T]ACGAAGACGCTCTTCTTGATCATTTTCAGCAGTTA	Chr11	21372541	99.4792	7.2829	0.4892	1.8841	PolyHighResolution	Keep
824	AX-171853269	TGCGGCACGATGCCTTTGTTCAACTGGTTACGAAG[A/G]CGCTCTTCTTGATCATTTTCAGCAGTTATTCTGAA	Chr11	21383755	94.2708	4.5192	-0.8958	0.976	OTV	Keep
825	AX-171853566	GCAGTTATTCTGAATATTCCTTCCGCCTTTAAGAC[G/A]GAAAATAATGAAATACAACCTTCAGTTCTGTTACA	Chr9	8308895	99.4792	10.9334	0.6756	2.0432	NoMinorHom	Keep
826	AX-171853745	GCATTAATCAAATAGAATGGTACACAAACACATAT[G/A]TTAGGACAAAATGGTTTGATGCCGAACGCGTATTA	Chr6	5445525	100	9.8594	0.6643	2.3086	PolyHighResolution	Keep
827	AX-171853747	AATTTGCAAGATAAGGTCATTTTCAAACATTGCCA[C/T]TACAAATTGAAGGGACCAAATGGTTTGCATTGACG	Chr6	5457131	97.9167	3.6866	0.1203	-0.1024	PolyHighResolution	Keep
828	AX-171853867	CAACATTTATAAACCTAAAGCTAAAACAATAAATC[C/T]TCCATGTTACTTTCCCTTATCCGCCTAAGTCCCTA	Chr17	17507799	100	3.8358	0.1473	0.2931	PolyHighResolution	Keep
829	AX-171854195	TGGTGCTGCTCCTGCTGCTGTTGACCGTTATGCCC[C/T]TGAATGTCTCGATCTTCATTCTTCCCACTGGTTCT	Chr16	5515151	98.9583	5.2226	0.6965	2.6106	NoMinorHom	Keep
830	AX-171854355	CTCGTCCACAAGGGAGGGATAGAATCTAACTCAAC[A/G]AACAGCTACGTAGCTCAATCAACTTTCCAAATAAT	scaffold900.0	18830	99.4792	5.9072	0.1923	0.7091	PolyHighResolution	Keep
831	AX-171854431	AGGGTGTCGACTAGTTGTTTCTGTATTTTGCATGA[C/T]AGTCCCCACGATAGTCACATGCCCACATGTGATGT	Chr11	13254900	100	NA	NA	3.0329	MonoHighResolution	Keep
832	AX-171854738	AAATCAAATAGTTATATGAGTGATAGAAAACAACT[T/C]ATATATGAATTCGTAGTAAAAAAGATTGAGTTTCA	Chr7	14744751	99.4792	6.9051	0.614	2.4171	PolyHighResolution	Keep
833	AX-171854803	ACCATTCCCACCAACGAAAATGACCCCAACGGCAC[C/G]AACGTAACTACAATCACTACCTCCGTCCACCAATC	Chr10	18403771	100	7.9742	0.4714	1.9573	PolyHighResolution	Keep
834	AX-171854934	TTAATTGCTTGTTTAGTGATTGTTTTCGGAAATTC[G/A]ATTGTGTTTATATAGAAAATGTAGTGTAGAGGGTA	scaffold208.0.1	112666	100	3.0889	-0.0706	-0.0888	Other	Remove
835	AX-171854935	GGCCAGTAAATTTTGAATAGGGAAGAAAAAGAAGG[G/A]ATGGGTGTGGATAGAGAAACCACATTGAGGGAAAT	scaffold208.0.1	112734	98.9583	NA	NA	0.4777	PolyHighResolution	Keep
836	AX-171854993	ATTAATTACTTAAGTAGAAAAGATTACGGTGGTTT[A/G]GTTCGCAGTATCCTACAATGACGAGGGATGTGTAG	Chr13	10612860	97.3958	5.2415	0.7586	2.2366	PolyHighResolution	Keep
837	AX-171854998	TCCTACAATGACGAGGGATGTGTAGAATGAAAATG[A/G]TGTGTTCAACTCAGGGATCGTTAAATCTTACGTTG	scaffold544.0	156297	100	5.637	0.8202	2.5786	NoMinorHom	Keep
838	AX-171855110	ATAATTGTGTTTCTGTAATGATTGTGTGATCATCT[G/C]AGTTCACAAAGGGGGTACACGACAAGTTTGTTGCA	Chr14	8588099	99.4792	8.0239	0.6858	2.1445	PolyHighResolution	Keep
839	AX-171855228	GTAGGTCTGACATTTGTTATGAGTGTAAATTGTGT[T/C]ACTTTTCAAATTGAATATTTGTGTCCAGAGCTAGA	scaffold1182.0	10653	100	7.5025	0.5651	2.1067	PolyHighResolution	Keep
840	AX-171855269	CATTGTCATGGAGTATGTATACCTTGTTTTCTATT[C/T]ATCCTTTTTATTTGGAGGATCAGTTGCATGCATGA	Chr4	6710275	99.4792	NA	NA	0.3669	PolyHighResolution	Keep
841	AX-171855329	GATCAGTTGCATGCATGATTGTTGAATGAAGACGT[A/G]TATAAACTTTTCTGGTTGAGGCATCATATGCCATG	Chr10	1978318	96.3542	NA	NA	-0.3339	Other	Remove
842	AX-171855437	ACACAGTGCTAAATATATTCTGTCTTTCTCTCATT[C/T]TTGCGTAACAGAATTTCCTTTTCGCTACTAGAAGT	Chr5	13620971	98.9583	6.533	0.3736	2.0268	PolyHighResolution	Keep
843	AX-171855531	AGACCAGGTATCTAATGATGATCATCCCTACTCTC[T/C]CATTAGTTGAAGTTGATTTCTCTCCTTGACTCAAT	Chr5	8307485	100	9.3504	0.3557	1.6958	PolyHighResolution	Keep
844	AX-171855672	AAAGATGTGAATGAGTGATTGTGAAATGTATGGAA[G/C]TATATATAGGCATGCATATAGAAGAGTTCAAATTT	Chr14	14091839	99.4792	9.8937	0.378	2.0506	PolyHighResolution	Keep
845	AX-171855780	AATGTCATCTACATATAAGGAGACAATAATGATAC[C/T]AGAGTCCTTCCTTGTCTTAACATACAAGGTTGCCT	Chr17	15236273	98.4375	4.0064	0.3098	1.0067	PolyHighResolution	Keep
846	AX-171855830	ACCAGAGTCCTTCCTTGTCTTAACATACAAGGTTG[C/T]CTCACTTGAACTTTTCTCAAATCCTGCACTATTGA	Chr15	22972167	100	5.3931	0.7238	1.5835	PolyHighResolution	Keep
847	AX-171856136	TCCTTCCTTGTCTTAACATACAAGGTTGCCTCACT[T/G]GAACTTTTCTCAAATCCTGCACTATTGAAATATGC	Chr6	14720789	99.4792	6.1154	0.7294	2.3622	NoMinorHom	Keep
848	AX-171856175	GCAAAGTGATCCAAATATCTTCAAATGAGCTATTT[T/C]AGGTTTTCTTCCACTATATGCCTCAAATGGTGTTG	Chr16	766977	100	9.8464	0.7357	2.5683	PolyHighResolution	Keep
849	AX-171856340	CCCTTTCCCTCATATGAAATGTATACTTCCAACAA[T/C]TTGGAGGGGTCGAATCAAATCGGTTACACAATGAC	Chr17	11191894	100	5.4058	0.2757	0.516	PolyHighResolution	Keep
850	AX-171856473	TATACTTCCAAAGCTCAAAAGTTCTTATGGCTACA[C/T]TTTCTTGATAAGCTCCTAACTAATGTGTAAAAGCT	Chr5	15852408	99.4792	9.7738	0.5095	2.5356	PolyHighResolution	Keep
851	AX-171856764	TTAAGAGAATTAATGTGTGTTTTGTTGAAGAAAAA[T/A]TGAGTTTTTGATATTTTGTATCGATATTTTCCATT	Chr7	1867707	96.3542	4.1378	0.3118	-0.0432	CallRateBelowThreshold	Keep
852	AX-171856788	TTTTTTGAGCAGGGCTTTTTATGAATGGTGGTTTT[A/G]TACTAGAAACTTGAACTATTTTCTTAAATATTATT	Chr12	14836588	99.4792	NA	NA	1.6494	PolyHighResolution	Keep
853	AX-171857017	AATATTATTGGCCATATTGCATTCCTCTCGACTAG[T/G]TCAAAATGTTATTTGCAAAGCCCAAACTTAACATG	scaffold1410.0	40171	100	NA	NA	0.9477	MonoHighResolution	Keep
854	AX-171857029	TCTATGCCCCAAAAAGCGTTCAGAACTAATTTACT[G/A]GCCTCTGACATTCAAAACTCGTCCCGATAAGAGTT	Chr10	12049531	96.3542	2.8625	0.0535	0.0712	Other	Remove
855	AX-171857150	ATCTTATGATTCAAGAGAAGTTGGAGTGTTCTATA[A/G]CTTTCACATCACAATACATGTGAGAATACACATGT	Chr3	17915812	100	7.4174	0.4439	1.9056	PolyHighResolution	Keep
856	AX-171857300	ACACAGGTGGTCTCCAATTATTACCCTATTACGAA[T/C]ACATGACTCAATGAGGATTTAATAAGTTCGAACAA	Chr2	21396242	98.9583	3.4428	0.1525	-0.1174	Other	Remove
857	AX-171857394	ACAGTATGATTCTTATATATGTATGGAAACGGTCT[C/A]TTGTGCAGACATATTTTGTATCGATAATGCGCCAA	scaffold1044.0	21596	99.4792	NA	NA	0.046	Other	Remove
858	AX-171857723	TATGTATGGAAACGGTCTCTTGTGCAGACATATTT[T/G]GTATCGATAATGCGCCAAAATATATTCTTTGCTAT	Chr6	1438674	95.3125	3.4808	0.3186	1.0988	Other	Remove
859	AX-171857988	AAGACTAGAAAACCAGACAGAATTTCATCACTTTC[G/A]ACGAGACTGAAGGGGTGGAACCACCGCTCCTGGGC	Chr17	15752888	98.4375	2.6354	0.2433	0.4059	Other	Remove
860	AX-171858226	TATAACCTTAATTCCTAAACGTGATAGGCACTATG[A/G]CTGACTACAATTTGATCCCTTCCTGTGTTCCTAAC	scaffold160.2	126329	98.9583	8.8261	0.2301	2.7913	NoMinorHom	Keep
861	AX-171858443	CAAGCCTTGGTTGTTCAGGTAAATATTCATTCATT[C/T]TGGTTCTTTAAATATGCCTAATTGAAGAACACTGC	scaffold1385.0	57434	98.9583	NA	NA	0.819	PolyHighResolution	Keep
862	AX-171858604	ATATGCCTAATTGAAGAACACTGCTTGTCCTTACC[T/C]GTAAGAAGTCATTCTTTGTTAACCATAAGTTCAGA	Chr11	23529555	98.9583	8.0999	0.4849	1.8723	PolyHighResolution	Keep
863	AX-171859267	TTGGAGATTGTTTGTTCTTCACCATGTCACTTGCA[G/A]ACATTGTGTTACACTCAATCACTTTGATGTCCTGT	Chr5	21139977	99.4792	NA	NA	1.0072	PolyHighResolution	Keep
864	AX-171859269	TGCTAACCATGACTATCATAAATTGTGACTGTACA[A/G]CTTCTCATTGATTATGGTCGCATTCTTGTGGTATA	Chr5	21140426	94.2708	3.3205	-0.0834	-0.1787	Other	Remove
865	AX-171859452	CTGCAATTCCTCATTGCAGTCTTCACATACAGGTT[C/T]AACTTCAAAAGGGCTTTGAGATTCTTGAAAAAGTT	Chr5	20712221	100	5.6784	-0.8757	1.758	OTV	Keep
866	AX-171859552	ATGGATTTATAGCATGACGTATTATGGGCGGCCTG[G/A]AGAGCCCATGGGCCATTAGTTAAATGTATATTAAT	scaffold836.0	102298	97.3958	7.8639	0.1679	2.2194	PolyHighResolution	Keep
867	AX-171859776	CTATAAGCTCGCACATTTTTGTTCGATCTGAGCAT[A/G]CTCACCGAACAAAAAACGAGCTAAAAGCAAATTGC	Chr17	16938153	93.2292	3.7403	0.3817	1.7855	CallRateBelowThreshold	Keep
868	AX-171859989	GGGTTTTTGGAATGATTTGGTTTTGGGAAATTTAG[G/A]TTGGGAATATGTAGTTGGAGTGCAATGTAGAAGTA	Chr5	17755856	98.9583	6.5483	0.56	2.6973	PolyHighResolution	Keep
869	AX-171860084	ATTTGTACTTGTTTCCATGTCCTTTTGTGCTTCGT[G/A]TCAATTTATGCGTTTAGTTAACTATCACGATTGGA	Chr15	6444973	100	7.8539	0.3294	1.5363	NoMinorHom	Keep
870	AX-171860186	AATTTATTGCTGCCCATTTAGCTCCTTATTTTCTC[A/G]TGGCTAAAAATTTTGGTGTATGTTGCTCATTGTTC	Chr10	7474430	97.9167	7.942	0.1422	1.8759	PolyHighResolution	Keep
871	AX-171860454	ACAATTGTTCAACCGCCAGAAGTAATCTCAGCCGG[G/A]TGTCTCTGGCGAAAACTGCTTCTCCCAGTTGACGT	scaffold132.0.1	567571	100	NA	NA	2.5794	MonoHighResolution	Keep
872	AX-171860544	ATGTGTACACCTTCAACTAATCACTAATCAGCATG[T/C]AGACCTTCTACAACTGTACTAAGCTTGTAACATTA	Chr3	19047460	99.4792	4.0954	0.2131	1.0345	PolyHighResolution	Keep
873	AX-171860563	TACAAAATCCCCTCATTACTGTGATACTTGAGGCT[G/A]CAAGTGCGACACACCAAGAAAAGGAAGTTTATCTC	Chr13	14987087	98.9583	4.1911	0.1923	0.5001	PolyHighResolution	Keep
874	AX-171860680	AGCCAAACAAATGTAAACGCAACCCATTTTCTCAT[C/G]AACCAAACAAAACCCAAAACAACTCAAATTCATTC	Chr3	10381462	100	NA	NA	2.9842	MonoHighResolution	Keep
875	AX-171861193	CAAAACCCAAAACAACTCAAATTCATTCAAGAGTT[A/C]AAGAGTCGGGGTTTTCTCACATCCTGGGTTGAGAT	Chr3	22211782	100	4.4476	0.0441	0.8634	PolyHighResolution	Keep
876	AX-171861252	TGAACAAATATGGATCTTGTACTGCCATATGGTTG[A/C]GCCAAGGATGAAGATAGTTGGAGAAAAAGAGTGAT	Chr8	14575729	98.9583	2.5051	0.0624	-0.1621	Other	Remove
877	AX-171861409	ACTTTTACTATGTTTATCTCTACTTTTGCAGTTGT[A/G]GATGAGCTTTCATTTCATATCATACATTACAAATA	scaffold581.0.1	11487	100	6.5511	0.5532	1.3985	PolyHighResolution	Keep
878	AX-171862490	CCAAACCAGAAGAGAGTATAACTTTAAGAGAAAAA[T/C]CATTCCATAACAGGCAACTTGTTTTAACCTAATTT	Chr8	1806025	100	NA	NA	1.1796	PolyHighResolution	Keep
879	AX-171863383	AATATCAGCTAAGACATCTTTAGCCAAAGACTTTC[A/G]TGCTGTGCTTCCCTATGCTTTTTATTGTTCCTTGG	Chr17	19836858	99.4792	4.6722	0.2385	1.7549	PolyHighResolution	Keep
880	AX-171863391	TGTACCCAGTGGTACAAAAACTTGAGCTTTTATCA[C/G]TAGCGATTTCAAAACAGCGCAATGTGCTGATTGTT	Chr17	19868751	98.9583	4.5623	0.2943	1.4883	PolyHighResolution	Keep
881	AX-171863571	CCTATCCCAAAGGAACTTGTAAATCACATCAAGAG[T/C]GATACAAGTGTTTTACCCCGCATAGGTGCACTGAG	Chr15	19313529	100	4.9194	0.3065	1.5359	PolyHighResolution	Keep
882	AX-171863612	AGCTCCCATATGTGCGTTATCATGCTGCCCAGTCA[G/T]ATGACTCAACAGAAGCATCACCTCGTGACTTAATT	Chr15	6314135	98.4375	3.2267	-0.2797	1.3643	Other	Remove
883	AX-171863726	TTACCATTTGATGTAGAGAGGTTTTATCTTATTGG[T/C]GCTGTTTCAGATTAAAAAGATTTTCTAGAACTACA	Chr15	6046407	99.4792	8.1033	0.2428	1.0964	NoMinorHom	Keep
884	AX-171863778	ATTTGTAAAGCAGTATGCTTGGAAGTACTATAGTA[T/A]AGGAGAATCAATAATAGATTTTAATTGATATCGAA	Chr15	5973822	100	7.4768	0.4111	1.6992	NoMinorHom	Keep
885	AX-171863966	ACGCGGGACTTGCAGAAGATGGTTCAAGCTTTGCC[A/G]CAATACACTGAACAAGTTGAAAAGATTTCTCTCCA	Chr2	17207057	98.4375	4.0604	0.2997	0.0334	PolyHighResolution	Keep
886	AX-171864106	AGATTTCTCTCCATGTTGAGGTTAGCTTTGAACAT[T/C]TTCAGGCATTGTGTGTCTTTAGATGAAATATATGT	Chr2	17602208	100	4.7119	0.5532	1.4723	PolyHighResolution	Keep
887	AX-171864287	GCTGATTTCTTTTGCTTCATTGTTTCAACTCAGAT[T/A]GCAGGGAAAATTAACAAAATTATCAGGGAAACAGG	Chr5	26124463	96.3542	NA	NA	-0.3374	Other	Remove
888	AX-171864324	ATGCAGGATACAACGCCTGAAAATAAGTTGCGTCT[T/G]TTAATGATTTATGCATCTGTATATCCTGAGAAGTT	Chr5	26299009	99.4792	NA	NA	-0.5706	Other	Remove
889	AX-171864326	TGCAGTGTAGTGCTTTTACATATTCTCTCACGGTT[T/A]TATCTTGATGCTGTTCTCAGTTACGAGTTTGTCAC	Chr5	26299523	100	NA	NA	2.3038	MonoHighResolution	Keep
890	AX-171864328	GTATATTACAGTATGTATACCTTTACTATCATCAT[T/G]TCTTATGTGGAATCGTACGAAAAGAAGTCCTATCT	Chr5	26300301	100	9.7376	0.686	2.4719	PolyHighResolution	Keep
891	AX-171864379	TATACCTTTACTATCATCATTTCTTATGTGGAATC[G/A]TACGAAAAGAAGTCCTATCTAAACTGTTGTTCAAG	Chr5	26405279	100	10.9636	0.9186	3.3796	NoMinorHom	Keep
892	AX-171864428	GAGAGTCAGAGATGCATGAGCATTACAAACGGCAA[C/T]GGAGAATATGATGTAGTGGTACTAGGCGTTTGAGG	Chr5	26542635	100	NA	NA	1.558	MonoHighResolution	Keep
893	AX-171864433	CAAACTGATTTTTTGCCTAATGGCAGATAATGAAC[A/C]ACAAAAGACTGGAGCTCGCAGGCATCCTGGATAAT	Chr5	26552514	100	NA	NA	0.4699	PolyHighResolution	Keep
894	AX-171864434	GAAAGGTAGGAACACCACTTTCCATACAACCCCCT[T/A]CATGTTATCGATACATTTTCGACAATATTGATAGT	Chr5	26562185	99.4792	9.0134	0.4563	2.2237	PolyHighResolution	Keep
895	AX-171864620	TTCGACAATATTGATAGTTTGGTAGCGGAAAATTT[T/G]CCAATCTCTACAAAAATGTTCATTAGATTTGCTTG	scaffold1478.0	17119	96.875	4.0352	0.3913	1.6737	CallRateBelowThreshold	Keep
896	AX-171864900	CATATTCAAATTTTTATTTTCCTCACCGTTAATTA[G/A]AGTAGTTTAAAATATCGTCTTAATTACAAGATTTA	Chr2	13463929	100	5.3029	0.3352	1.0152	PolyHighResolution	Keep
897	AX-171864901	AAGTAATTTTATACTTGTGAATTTCTCTTCTGGCT[A/G]AACAGGGTATAAACTGCACACCATGTCTAGAGAGA	Chr2	13463755	100	9.813	0.8361	2.7974	NoMinorHom	Keep
898	AX-171864905	AAGAATGGGATGATAGTTACCAAGAGAAAAGGGAA[A/G]TTGGGTCCGAAATTGGAGACGCCATTTTAGAAGAG	Chr2	13463506	98.9583	6.202	0.3501	1.4787	PolyHighResolution	Keep
899	AX-171864906	GCCATTTTAGAAGAGATCATCAAAGGCATTGTCTC[T/C]GAAGAGTGAAAAATAATTGTATCTGATGCCAAAGT	Chr2	13463256	98.9583	7.5357	0.7617	2.8387	PolyHighResolution	Keep
900	AX-171864908	CTCTGAAGAGTGAAAAATAATTGTATCTGATGCCA[A/G]AGTTACTTGAGAGCAACCTCATCTCATGGAGACGA	Chr2	13462784	100	10.5224	0.9018	3.7307	NoMinorHom	Keep
901	AX-171864990	TACTATTTGATGGATCTTGCAGCCACTCATGTCTG[T/G]CCACATTATATTTGTTGTTTCCCAACACCAGTAAT	Chr15	1971326	100	6.5102	0.5576	1.0058	PolyHighResolution	Keep
902	AX-171865091	TTCCCAACACCAGTAATATTTCTGGTTACCACAAC[T/G]CATATAGATTACTGCTTGGCTCCTTACAGTTAAGG	Chr15	2214003	100	8.2031	0.7167	2.0623	PolyHighResolution	Keep
903	AX-171865258	GGTTTATGTTAATCTTACCAGATCTGATAAATTTT[A/G]CCACTCGCCCTCCAGCCACCGCTGAACAATACACA	Chr10	7848809	99.4792	NA	NA	1.353	MonoHighResolution	Keep
904	AX-171865458	GACTTTCACTGTCAGATTCAGGTGTATGCTACCAT[A/G]CAACAGGAAAATAATCATACATTTTCCATTCATGA	Chr13	8304660	100	5.0073	0.4353	1.1768	NoMinorHom	Keep
905	AX-171865463	AAATAATCATACATTTTCCATTCATGAATAGCTTA[A/G]AAGTTATTGACCAAATATATTACGAGATAAGTTCA	Chr13	8306002	100	8.3911	0.3297	1.535	PolyHighResolution	Keep
906	AX-171865513	CGGTCACTACTATGTCTGTGTTTCTTAGACTCCTC[T/C]TTCTCCTCCTTATCGGAACCTACATCATCAATGGA	Chr13	8431132	100	10.1747	0.6939	1.6522	NoMinorHom	Keep
907	AX-171865725	TCACTATCTGTTTCATCCTTCTTAGATCGGTCCTT[T/C]CCCTTTTCTTTTTCACGTTCTCTTTCCTTCTCCTT	Chr8	9674257	99.4792	4.5158	0.5216	1.93	NoMinorHom	Keep
908	AX-171865855	AGAATCAGTACAAAAATTCCCAACTCAAGATATCA[G/A]TTGATAACAATGCATTACATGCCACTCCTATAAAA	Chr15	394042	100	8.3491	0.6746	2.5808	PolyHighResolution	Keep
909	AX-171865963	TGTCGTTGACGCTTCTTTGTCTCTTTCTCCTCCTT[C/T]TCCTTGGCTCTCTCTAATAATTCCTCATACACAAG	Chr6	20993245	100	6.4488	0.5025	2.6929	NoMinorHom	Keep
910	AX-171866017	TGTGCATACGTGAATTGAGTGTTACAGATGATGGC[G/A]TAACCATGTAATCCAAATCAAATGAAGATAGTGGT	Chr6	21260315	100	8.1744	0.7463	2.6816	PolyHighResolution	Keep
911	AX-171866018	TGATATTTGAAATGTTTCCCAAAATGCCACAAGTT[T/C]ATAAAATTATACGGTTAAAAACAGCATACCTTCCC	Chr6	21260351	100	NA	NA	0.6884	PolyHighResolution	Keep
912	AX-171866189	AGTCAGCTGCATTCCAGGTTCAAAGTTTTGTAATG[C/T]AATCAAACTCTAAAACTAATATTGTATTTTATCTG	Chr13	4113626	100	NA	NA	3.1729	MonoHighResolution	Keep
913	AX-171866348	TATGGAGGCAAGTCCTTAACCTACTATCCAAAGAC[A/G]GTACATATCAAACGAATTTCTGATGCAGAACAAAA	scaffold1210.0	10050	84.375	3.2487	0.3897	2.1456	Other	Remove
914	AX-171866425	TTATATGGGATTATACCTTCTGTAACTTTTTTTGC[T/C]CCTCTTCCACCTTCTCAAGGTCACGAATATAGTCC	Chr17	15854920	98.9583	4.4875	0.4518	0.5639	PolyHighResolution	Keep
915	AX-171866460	CTCAAGGTCACGAATATAGTCCTGCACCAAAAATA[C/T]CGTCTTATAATTCTACTAAATTAACATGATCAATC	Chr17	12891633	100	NA	NA	0.3753	PolyHighResolution	Keep
916	AX-171866463	TTCTACTAAATTAACATGATCAATCATTTCACACA[C/T]ACAACATGCTTGATTGACTTACCTGGAAAATGAGC	Chr17	12908387	100	10.5641	-0.8327	3.3111	OTV	Keep
917	AX-171866499	ATCGGTTACAAAAAAAATCTTTTGTTACGAATAAA[A/T]AATCTGGAGTCAAATATGAAGCCCTAATGTACAAC	Chr17	13060547	98.4375	4.5594	0.1524	1.1157	PolyHighResolution	Keep
918	AX-171866517	AATTCAAAACATATAATTAGTTTTAGGTTAAAACA[A/T]GAGTCGAAATATTCTTGATGAACATCTTGAATACT	Chr17	14971072	98.9583	5.2193	0.5932	2.0398	PolyHighResolution	Keep
919	AX-171866845	AGCCTGTTCGCGAGCCAACTGGAAGCACGTACTTC[A/G]TAGTGTAAGGAAATTACAAATAAAAGGGAGAAAAA	Chr1	3868501	95.8333	2.5994	0.2123	-0.3569	Other	Remove
920	AX-171866852	CCATTTGTGAAAGAATACTAAAAGTTGAGCATAAT[C/G]AGTCAAAAAGAATAGGTTCACTAGAAAATGAAATA	Chr1	3867172	100	5.8041	0.2409	0.8611	NoMinorHom	Keep
921	AX-171866917	AACAAAGCAGCAGGGGATAGACTATTATATACTCT[G/T]GTTTCTTAACTTCTATGAAAAAGCAGCAGGAGAGA	Chr1	3738195	100	7.2048	0.4029	2.3416	PolyHighResolution	Keep
922	AX-171866997	CGGTACTGCATTGTTGGGATTTGTACATACACCTC[G/A]TATTAATAGTCCGCCGGGAAGTAGAGAATACAGAA	Chr5	25316701	98.9583	5.4876	0.3096	1.9733	PolyHighResolution	Keep
923	AX-171867028	TTGAAATTAACCACTCAAATGCAACCTAAACACAT[C/A]TATTCACTGTTCTATTTAGAGTTCTAATATCTAAG	Chr5	25395783	100	8.2592	0.6818	2.3684	PolyHighResolution	Keep
924	AX-171867029	CACTGTTCTATTTAGAGTTCTAATATCTAAGTCCG[C/T]ATGTGCTAATACGAATTCGACCATAACCGCATACC	Chr5	25396724	99.4792	NA	NA	-0.1505	Other	Remove
925	AX-171867084	GAAGAAGAAAGGGATGACCAATCGTTTCGAATTTT[G/T]GGAGGGAGGAGAGGAAGAAATACTTACAGGGGGAG	Chr5	25562303	99.4792	6.7029	0.3526	1.3791	PolyHighResolution	Keep
926	AX-171867159	CCATACTTACGTGACAAGAACGACGTCTTGCCCTT[G/A]TCCTTGGGTCCGGGCTTGGTGCACTCTTGGAAGGC	Chr5	25870153	100	NA	NA	2.8055	MonoHighResolution	Keep
927	AX-171867162	AAGCGGCTGCTGAAACGTGCAGGGAGGAAGAGGGA[G/T]CTGAAAGTCATGGAAAGAAAGCTTGGAAGAAGGCT	Chr5	25872821	100	6.0653	0.3559	1.4688	PolyHighResolution	Keep
928	AX-171867163	GTATTTTCTGTCTGTGTGCGTTTGTTTGCGTGAGA[G/T]CTTGGAGACGCCGGGCTTGTGTTCCCATGAGAAGG	Chr5	25873061	97.9167	5.3028	0.4231	2.1714	PolyHighResolution	Keep
929	AX-171867470	CCGGGCTTGTGTTCCCATGAGAAGGGCACGTTGGC[T/C]GGGAAGTATTCGGCCTTGTCGTTGCTCATACTTTT	Chr13	14458119	100	8.3326	0.4778	1.7281	PolyHighResolution	Keep
930	AX-171867506	AGAAACGGATCTTCCTCCTTCCTAACACCACCACC[G/A]CCTAATCGGAATGAGTTTAACCTAAACGAAGGCTG	Chr3	26972041	100	NA	NA	0.2576	Other	Remove
931	AX-171867507	GCTTCAACGTTAACTGCTCCACGTTCAAATGTTCC[G/A]ACAGTACTCTATGATCGCGGTGATCGCCATGATGT	Chr3	26972556	99.4792	NA	NA	-0.3501	Other	Remove
932	AX-171867508	CCCGGGCTCCATTTCCCATGCGAAGGGTATGTTAG[C/A]CTGGGAATGCAGCGACAATACGGCCTCAGTGTCAC	Chr3	26972670	97.9167	NA	NA	0.9341	PolyHighResolution	Keep
933	AX-171867517	TAAAATACTTAAACCCTAGATGAAGTAATGAGAAC[T/C]CATGTCAAAAAATAATGAGTTATGATTATAATAGG	Chr3	26992761	100	9.3844	0.6764	2.3832	PolyHighResolution	Keep
934	AX-171867519	TCGAGAAGATGTGCCTTGCCTTAGTTTTTGTTGTC[C/T]AAAAGCTAAGGCACTACATTTATGCTTACACCATC	Chr3	27002287	99.4792	5.2575	0.4026	1.6012	PolyHighResolution	Keep
935	AX-171867617	TATTGTTTCTCAATCAATACGCGATCATCTACGTC[C/T]TAACCAAAGCCGTCAAGGGACAAGCCCTAGCAAAC	Chr3	26455391	99.4792	7.8416	0.4658	2.5957	PolyHighResolution	Keep
936	AX-171867659	TATAGTAGCAAAGAAAACCAAAATGCTACGCAATC[G/A]CACTATGCAACCCAGTAGCAATTACGCAAGCATTT	Chr5	20132432	100	6.9595	0.5436	2.1565	PolyHighResolution	Keep
937	AX-171867680	TGTTCAAATTCCAAGTAATTAATAATAAGAAGGAT[A/G]CCATGAATTTTATTACCGAAATCTGGTAATTAAAA	Chr5	20171524	100	NA	NA	-0.3983	Other	Remove
938	AX-171867708	AATTTGAACTTGACATCCATTCCTCCATCATACTT[A/G]GGAGCAACTACATCCTAAAAGTAAGTCCCCAGACG	Chr5	20245162	98.4375	6.1878	0.5995	2.3729	PolyHighResolution	Keep
939	AX-171867733	GCTCTTGCTACTCTTTCCTGCTCGTAATTGCAACA[T/C]TTTGTTGTTATAGTCCTGCAATGCAAACAGTCAAA	Chr5	20296023	100	NA	NA	2.701	MonoHighResolution	Keep
940	AX-171867833	ATAGTCCTGCAATGCAAACAGTCAAAAGCTTCGCA[T/G]AAGCAACTCTCGAAGGGTAAAATTCAAATCCAACA	Chr11	26107549	97.3958	4.5048	0.4673	1.4301	PolyHighResolution	Keep
941	AX-171867868	CAGTAGCACAATAGATAATCTTGTTATAGCCCTGT[A/G]CTGAGGCGTACAGGGTAGCAGGATCACCCGCATCC	Chr13	12578103	77.0833	2.4465	-0.1896	-0.4603	Other	Remove
942	AX-171867948	AATAGAAAGGAAACTTGAAATTAGAGGGTCATATA[G/C]ATTTGGGCTGGGGATTGGACTCGTCGTCGGAATTC	Chr13	12461668	100	9.5827	0.6054	2.0545	PolyHighResolution	Keep
943	AX-171867984	TACTGACTTTAAATAGTTCATTTGATTAGATCATA[G/A]AAAATATCACCATAGTATCCTGCAAATTTCAAGAA	Chr13	12282053	100	NA	NA	2.2931	MonoHighResolution	Keep
944	AX-171868061	TTGGGCCGTGGATTAGACTCATGCTCGGAATCGCT[C/T]TATTCCTCTTCCTCTTCAGATTGATCACCGAATAG	Chr15	11823627	92.7083	NA	NA	-0.9261	Other	Remove
945	AX-171868107	GGTTTATATGAGCAAGAACACAAACAAACTTGGAA[A/G]TGTCATACAATCCAAACCCACTTCCAATATTTAGC	Chr15	11647606	99.4792	12.1648	0.7937	2.9644	PolyHighResolution	Keep
946	AX-171868148	GGTGGAGGGCGCACACTCATAACTGTGCTTTTTCT[T/C]CATCAACCGAAAATCTGCCGTTCCCGTTGCCTTCA	Chr15	11603008	99.4792	6.1284	0.3319	1.04	PolyHighResolution	Keep
947	AX-171868178	ATTCCCTTGTTTAAATACATTGCAAATTTGGGATT[G/A]CCTGAAAGATGCTAGAAAGAAACAGGTGAGAACTG	Chr15	11508910	100	5.6288	0.3621	1.8449	PolyHighResolution	Keep
948	AX-171868273	TCCATATTTTCTTGTGACACGTTCTTGAATTTTTC[A/G]ACCCAAGAGAGATATGAAGATTCATCAAAGCCCGA	Chr15	11330927	99.4792	4.7001	-0.0837	0.521	NoMinorHom	Keep
949	AX-171868278	CAGGATCGAAGAGATGTAACCCAAAGATGATGGAT[C/T]GTAAGTCACTAGGTTCAACTCCACTTGTTTCTTTA	Chr15	11321877	98.4375	12.5588	0.1969	2.7029	NoMinorHom	Keep
950	AX-171868804	CTTGCTTGTCAACCTGGGGATTCCAATCTTGCTCA[T/A]AGAATATAACCTACCGTATGCAAATTGAGCAAAAG	scaffold197.0	497195	95.8333	4.9826	0.4192	1.2635	CallRateBelowThreshold	Keep
951	AX-171868978	TATGTTAATCAGAAATGCTTCTATAGAAGTTAAGA[A/G]TTTGGAAATTACATGACTTGGCTACACTCTCATAG	scaffold346.0.1	65670	99.4792	5.0475	0.2707	2.0841	PolyHighResolution	Keep
952	AX-171868992	TTTGGAAATTACATGACTTGGCTACACTCTCATAG[G/T]TCATTATCATTTACCAAGTGTTGATATAAATACCT	scaffold346.0.1	105720	100	5.5183	0.1135	0.2493	PolyHighResolution	Keep
953	AX-171868994	GTCATAAGACCAAGAACTCATCTCCACACAGAGAG[G/A]ATACAGGATCTTACCTGCAGCTGAATTTTAAGTAA	scaffold346.0.1	108415	100	NA	NA	-0.558	Other	Remove
954	AX-171869026	CAAAACCTATTAACGTCGAAACATATATATGTTTG[T/A]AATGACAGTTATTATCAGGGGAAAAAAATTGTATT	Chr1	5740512	99.4792	7.9339	0.291	2.3728	PolyHighResolution	Keep
955	AX-171869769	CATACCAAACTGATCAGCAGTATGCTGTTATTTTT[A/G]TTTCTGAAAGCCAGTGGTTCAAACTGTCATATAAT	Chr9	21052391	100	3.9906	0.1098	0.6329	PolyHighResolution	Keep
956	AX-171869893	ATGAACACAGCCAAAAATATTTCTGTTTCCAGTTA[C/T]TTCTCCTCAACATGTGCAACTAGTTGTATCCTCAA	Chr9	21905565	99.4792	NA	NA	0.1116	Other	Remove
957	AX-171869951	GTACATCTCATACTTCCTAAACCCCACTGAAGGTG[C/G]GATTCAGTCCTGTCCTTGGATACAATACGAACATT	Chr3	21363739	98.9583	4.1078	0.1033	-0.105	PolyHighResolution	Keep
958	AX-171869998	TATAATGCAACCATATATGTTCAATAAAATCATGA[T/A]TGCTATTTGCAACTACGATTCATACTTTGTGCAAA	Chr3	21568672	100	7.6632	0.4046	2.167	PolyHighResolution	Keep
959	AX-171870000	GAATATTGCCTAGATAAACTGAGCTTAAATTGTTA[C/G]CGGAAAAAAGAAAAAGAAAAAAGAGACCAAAAGTG	Chr3	21569749	100	4.6891	0.2068	0.8565	PolyHighResolution	Keep
960	AX-171870001	AAAAAGAAAAAAGAGACCAAAAGTGAGCTTAATTT[G/A]TCTTAATTAACAATAAACTTCGACATTTCGACATG	Chr3	21569869	100	9.276	0.4503	1.7181	PolyHighResolution	Keep
961	AX-171870017	GCTCCCTTACCACCGTCTGATCTTGATTCTTGACA[C/G]TGACAGCGATGATCGTCATTGTAGCCGTCTCATGA	Chr3	21610067	100	6.4905	0.3695	1.2582	PolyHighResolution	Keep
962	AX-171870065	TCACATGTTTATGTCTTTTTGAATCCCCTTGATGA[T/C]GGATCCACTAATCACCTTTTTGAGCTTAACTGGTG	Chr3	21698243	100	NA	NA	2.3388	MonoHighResolution	Keep
963	AX-171870066	CTTTTTGAGCTTAACTGGTGTGATTCTCTATTAGG[T/C]TAACAATTCTTTTTTATACTGTAATTGTTTTTTAG	Chr3	21698489	100	6.9614	0.4373	2.1854	PolyHighResolution	Keep
964	AX-171870107	ACCATGTTACTCATACATGAAGATACAATGGGTCT[C/A]TATACATTTGTGAAGTTGCAGAAAACTAGTAATCA	Chr15	8056489	100	NA	NA	0.1485	Other	Remove
965	AX-171870126	TTAAATGGACGATACGGCAAGCATCATCAACAAAT[C/T]CAGCTCGATCGCAAATAGATAGAACCACCTGGAAA	Chr15	8343827	100	8.8919	0.6447	2.0891	PolyHighResolution	Keep
966	AX-171870292	CATCTGATCGAACAGATTGATAGCTTCTTGATACA[T/G]GTCATTGTATGCATAAGCCTCTATGATTGCAGTCC	Chr6	10915646	97.9167	5.4176	0.4864	2.0309	PolyHighResolution	Keep
967	AX-171870316	ATGCATAAGCCTCTATGATTGCAGTCCAAGTCATT[G/A]AACCCTTGACAGGGATTGCATTGAAAACAGACTTT	Chr6	10800956	98.4375	NA	NA	0.4873	PolyHighResolution	Keep
968	AX-171870344	CCATACATTTTCACAATTTCAGCAGTAACAAAAGG[A/G]ATGGATTCAAAGTTCTTCTTCAAAACTTGTCCATG	Chr6	10704215	100	4.9842	0.3755	1.7225	PolyHighResolution	Keep
969	AX-171870354	TGTTCAAAATTCTTGCCATTGCAACGGAATCTGGC[C/A]TGTGCTTCGATAAGACCATTGACCTTACCAGACCA	Chr6	10647757	59.375	NA	NA	0.4871	CallRateBelowThreshold	Keep
970	AX-171870561	GACCTTACCAGACCAAGTGCCTCGTAGAGGCATCC[G/A]TTGTCAATATAGGAATCAATCATGGCCGTCCAAAG	Chr14	17301946	100	5.7927	0.2374	-0.1419	PolyHighResolution	Keep
971	AX-171870594	ATATTTCTGTTCTCCATCCCATCGAATAATCTTAC[G/A]GAGTACTCAAAGATGCCACACTTCGAGTACATCAC	Chr5	23816108	99.4792	5.4538	0.0334	1.3582	PolyHighResolution	Keep
972	AX-171870597	CCATCGAATAATCTTACAGAGTACTCAAAGATGCC[A/G]CACTTCGAGTACATCACCATCAAAGAAGAAATTAT	Chr5	23829484	100	8.03	0.6444	2.5871	PolyHighResolution	Keep
973	AX-171870609	TCTACCATCATCCTAACATACTCCAAAGCCTCCCC[T/C]TGCCTCCTATTATGCGCAAAACCTGCAATCATGGC	Chr5	23846187	99.4792	4.9387	0.277	0.8487	PolyHighResolution	Keep
974	AX-171870632	ACCCGCATTTCCGAATAAGTATCAAGAACATCACC[G/A]TACCGCTTCCCACCAGCAATGACAGTGCCTCTAAG	Chr5	23906252	97.9167	3.8276	0.1651	2.0459	PolyHighResolution	Keep
975	AX-171870643	TATTGAATTACAGTGATTTGTGGTAATTTGTAATG[G/T]TGGAAAATGTTGGAAATGTAAAAATTTTCAGTATA	Chr5	23954669	99.4792	5.3152	0.2813	1.6469	PolyHighResolution	Keep
976	AX-171870672	AAAATTTGAAGTTCAAATTTGGTCTGCTCACTGAT[A/G]ACATGATGGGGGAGATGATTTTTTTATCTGGGAAA	Chr5	24009519	98.4375	NA	NA	2.6255	MonoHighResolution	Keep
977	AX-171870789	TTCTAATTTTGTTGTTTGTTGTTTCTTGTTCTTAC[T/A]TGTTATCAGGCAATGCATGACATTCTGTATTATCG	Chr6	3256981	100	4.6692	0.1326	1.214	PolyHighResolution	Keep
978	AX-171870790	ACTTTCCTCGGTAAGCTTGTAAAATATGCGCTGTC[A/G]ATGTTACTAAGTTTGTGATTTAAAGTCTAAATGAG	Chr6	3256915	100	NA	NA	2.7409	MonoHighResolution	Keep
979	AX-171870791	CTTTCCTCGGTAAGCTTGTAAAATATGCGCTGTCA[A/G]TGTTACTAAGTTTGTGATTTAAAGTCTAAATGAGT	Chr6	3256840	100	NA	NA	0.4101	PolyHighResolution	Keep
980	AX-171870794	AGAAAAAGAAATATAAGTAAGCCTTTTATTTGTTT[C/T]CATTTTCAGGTTAGACATAAGTTTGGACGTCAAGT	Chr6	3256347	99.4792	7.1534	0.7586	2.4918	PolyHighResolution	Keep
981	AX-171871013	GGTAATTCTTCTCATGTGCATTCTTTTTCCCTTGT[G/A]GATGTATATTTTGAAGATTGTACAGATGTAGAACT	Chr13	8124080	99.4792	9.7579	0.3227	1.4915	PolyHighResolution	Keep
982	AX-171871039	TTTTTTTTGTAGACTCTGCTGATGATTCTTATGAA[G/C]TAAGTTTGCTTTATTCCTCACAGTTAAGATACACT	Chr13	8022061	100	NA	NA	-0.9208	Other	Remove
983	AX-171871057	TTAAGTACTTGGCATAAGTATGAACTGCACTTGAC[A/T]TAGTAATTTTCTCAAGAGTAATTGTATGTCGAATG	Chr13	7939762	98.9583	5.7035	0.1257	0.8825	PolyHighResolution	Keep
984	AX-171871094	ACTTGATACACAATCTTCTTGCAGCTTGGGGTCTT[A/T]CTTGAGAGGAGGGTTTTGTTATTCGTTCTTCCAGC	Chr13	7874110	97.3958	NA	NA	1.2511	PolyHighResolution	Keep
985	AX-171871167	TGGGTTTAAATCATTCTTATTTTTGCTTGCTTGTT[T/C]ATTTCCCGTCTTTTTGGGTTTCAGTTACTAACCTA	scaffold1114.0	99866	99.4792	8.6547	0.691	2.759	PolyHighResolution	Keep
986	AX-171871291	GTTCATTCCCACATAACACAGGATTAAATAGTATA[G/A]AAAATTGTTTTGCAATAATTCTAATGCTTATACCC	Chr15	18204121	100	7.5254	0.4628	1.9101	PolyHighResolution	Keep
987	AX-171871359	TAGATACATGTTTATTTTAAAATCAGATGCTAACT[A/G]CTTCATCCTTGCTCCAGGTTAAAGAGCCCAAGGTT	Chr15	17887041	99.4792	NA	NA	0.0989	Other	Remove
988	AX-171871384	AACAGGTAAGCGTATGATACTTACCGATACTGTGG[T/C]AACAGATACCTTGCATTTCTTATACGATATTTGAC	scaffold731.0	64613	98.4375	2.7958	0.1949	0.1946	Other	Remove
989	AX-171871445	CACGAGTGCAGCCGTACACTTGCTTGTGACTCTAG[C/G]TTGAGTGGTTCCTGTTATTTTGGTACATGCAGTTT	Chr3	2681749	100	13.3555	0.7796	3.4909	NoMinorHom	Keep
990	AX-171871631	CAAAACATCAGCGAGTACCTTTCTAATCCCTCCAA[G/C]TCAAATTAAACACCATATTTGTTTGGTCAGAAAAT	Chr15	19941865	98.4375	4.6825	0.5383	1.9724	PolyHighResolution	Keep
991	AX-171871696	GAGGGTAGTGCCTGATTCTCTGCTACTGCACAAGA[C/T]CGTCGAAGGGCGGTTGGTGCTGGTTCTGTTGGCCA	Chr8	3354955	100	8.0385	0.3513	1.6275	NoMinorHom	Keep
992	AX-171871698	TTCATTAATGGAACGTGGTTCAATGTCATCGCTAA[A/G]CATGATGCCGGAAGCAACGGTATACTTGAATGCAT	Chr8	3355129	100	7.1268	0.7362	2.6597	PolyHighResolution	Keep
993	AX-171872147	ACATTAAAGGACAGGAGAATATATGGGGCTCTACT[C/T]AATGCCTATGTTTGGGCTAGAATGAAAGAGAAGGC	Chr12	20362913	100	NA	NA	0.882	MonoHighResolution	Keep
994	AX-171872404	CTATATGAATCTCAAAGACTATGATAAAGTTGATT[C/T]GATTATTTCTGAAATGATAGAGAAAAACATCCAGC	Chr17	8684134	100	11.5836	0.4699	2.2773	NoMinorHom	Keep
995	AX-171872410	TGTGGAATGTATACAAAGCAATTTTTCCCAGCATT[C/G]CGAATTTGGGTTACCATGCTATAATGTCTTCTCTG	Chr10	20212912	100	NA	NA	2.1765	MonoHighResolution	Keep
996	AX-171872456	GAAGGGGCTGAGAAGCTTTATGAGGAATGGCTGAC[G/T]GTTAAGTCAACATACGACCCTAGAATTGCAAATCT	Chr10	20573706	94.7917	3.0831	-0.1982	-0.0668	Other	Remove
997	AX-171872589	GTTTTGATGGGACTTTTGAGGCAGTCAGGACAGCT[A/G]AAAAATAAGTTGTATGCATCATTTCTTGGCTTAAC	Chr4	128021	99.4792	7.8468	0.6057	2.298	PolyHighResolution	Keep
998	AX-171872590	AGGCAGTCAGGACAGCTAAAAAATAAGTTGTATGC[A/G]TCATTTCTTGGCTTAACTGATGATGTTAATGATAA	Chr4	128882	100	6.6418	0.4298	2.0347	PolyHighResolution	Keep
999	AX-171872665	GTTAATGAGGATGATGATGAGAAAGCAGATGACGG[G/T]TCAGAATTTCTTTTGAACCAATTGCAGGACACTAC	Chr4	307355	99.4792	6.7065	0.5029	1.7592	PolyHighResolution	Keep
1000	AX-171872823	GGATGATGATGAGAAAGCAGATGACGGGTCAGAAT[T/A]TCTTTTGAACCAATTGCAGGACACTACCCCGTGAT	Chr17	19559140	100	7.7183	0.9832	3.1471	NoMinorHom	Keep
1001	AX-171872824	CAACATTAGTTGTTGAAGGGTTAAAACAAGAAGTA[A/C]GGGCGAAAGCAGCCTAAGTTGTTTGCTGTAAGTTT	Chr17	19559266	99.4792	7.0728	0.4079	1.8075	NoMinorHom	Keep
1002	AX-171872825	TGTCTCCGAGCCATAGCCTTCTTGGAAAAGATCAC[T/G]GTATATCCATATGCGCCTTCTGTTTAAAGTACAAG	Chr17	19559548	100	5.272	0.3987	1.5182	PolyHighResolution	Keep
1003	AX-171873055	GGTGTTAACTGAAAACTGACCCGAGAAACAAGTAT[G/A]TTGATGCCAGAATGTTTTGAATCCCATCCAAATTC	Chr15	25818922	99.4792	4.4877	0.1957	0.1533	PolyHighResolution	Keep
1004	AX-171873093	GTTTATTTAACACGACACCGTATCAAAATTTTTGA[C/T]ATGTAATTAAATTTGGAAAGCAAATTATAAGGTCC	Chr15	25709529	100	10.0488	0.845	2.7729	NoMinorHom	Keep
1005	AX-171873097	CATGTAGCCACTGAAGTCGCAGTAAAATGGGCATG[C/T]TCCTTCACCAATACTGTCATTGTAAGACCCCCTAT	Chr15	25707398	100	14.1307	0.5996	2.6968	PolyHighResolution	Keep
1006	AX-171873195	TACATTTACAAGTCTAGAAAGAAAATACTGTATAC[C/T]TGAATAGACCGGTTAAGAAGCAAAGCCGAGTAGAA	Chr10	9163707	99.4792	NA	NA	-1.1105	Other	Remove
1007	AX-171873961	TCCATGTCTTCAGGTCTTTCCCAACAAGTGTGGTC[G/T]CTATTGGGGTCACCAACAACGCCAACAACAGAATC	Chr5	27353111	100	9.1539	0.517	2.0274	PolyHighResolution	Keep
1008	AX-171874021	CCCTCGTGTGGACGAGTATGTGGAGCCCCTTGAAC[C/T]TATTTATGATCCCGACCTTGATAATTGTTGTGAGG	Chr5	27529525	100	8.2327	0.5213	1.9349	NoMinorHom	Keep
1009	AX-171874065	CACCATTATCAGGATGCTCTTCAGGATCTTGATTT[G/A]GCAGCATCCCGTCCTCCTATCATCCATACTTACAA	Chr5	27673600	100	8.8623	0.4879	1.8787	PolyHighResolution	Keep
1010	AX-171874100	TTAAGAGCCATTCCATATGTGCTTGAATGATTTTC[T/C]TATTATCTGGGATGGGTACGTAGTATACAGGTAGT	Chr5	27749331	100	12.097	0.4586	2.6875	NoMinorHom	Keep
1011	AX-171874565	TCGTTGTCCTTTATCAAAGCAAATTTGCACATGTT[T/A]GGCTTGTCAATTTGGTATTTCCTTGCCCATTTCTG	Chr11	646193	100	NA	NA	1.9373	MonoHighResolution	Keep
1012	AX-171874568	CACATAAAAATGTAAAAACCTCAAACTTAGGGATT[C/T]GACTATAAGGACTCTCTCATTAGAGACAATATACA	Chr11	634430	100	6.3169	0.5342	2.39	PolyHighResolution	Keep
1013	AX-171874869	GCCATGAAAGTAATAAACAAGTAAATTAGAGATGA[T/C]CTGGGTCTGCTTAATTTTCCTAATGCCTATCGGAT	Chr13	473372	99.4792	5.7417	0.4192	2.0044	PolyHighResolution	Keep
1014	AX-171874892	ATAAAGTCAATAACATTTATAAGGAAATATGGGTA[A/G]TATGGGGAAAATTTTTGGATGTCACTGGCGGATGT	Chr13	417262	98.9583	2.9723	0.0246	-0.4532	Other	Remove
1015	AX-171875371	AAGTAGTTGTTGAGGTAGTGATTTCTGTAAATTTT[A/G]TTGTTTTTTGGCCTGGCAAAATGAACATTAGACTT	scaffold579.0.1	212448	100	11.7828	0.6385	2.4883	PolyHighResolution	Keep
1016	AX-171875376	TTTTACACGATGTCGTGATAATATTTACCGTACAA[A/G]CATCATAAGTCGAATTACTCATTCTCTTATCATCT	scaffold579.0.1	192563	97.3958	6.0401	0.0884	2.0486	NoMinorHom	Keep
1017	AX-171875499	ATACATTGACAACACAAAACATTGCGACATGGACA[T/A]CACATAGGTTTAGACCGCCATCCACCTAAAAAATC	Chr2	12409842	100	10.9544	0.6516	2.7452	PolyHighResolution	Keep
1018	AX-171875500	CCAATCACCACCCGCCCACCGTCACACCAACCCCA[C/T]TAGTTTCCCAATTACAAAATTCAAATGATGACGAT	Chr2	12409759	100	10.5875	0.6812	2.4386	PolyHighResolution	Keep
1019	AX-171875536	GTGGGATTGCATTGGAATATAGCAGCCGGTGGTGC[T/A]TTTGGATCATAGAGGGACTAAGTAATGTGAGTTTA	Chr8	2049824	100	12.536	0.6645	2.6814	NoMinorHom	Keep
1020	AX-171875651	TGGTATGCGTTTTATTTTTCCAGTTGGCATACTCC[T/C]CGTCGCTACATCTTCATGCTTTCTGGCCATAACTA	Chr6	4673818	99.4792	7.6629	0.5059	2.0285	PolyHighResolution	Keep
1021	AX-171875652	GCCGGAATCTCCTTAAATACGAACCCGTGAGCTGC[A/G]AGCGTTCCTTGTATTAGCGCGAAAGGCGGGCCAAA	Chr6	4674099	100	4.8519	0.1107	0.3238	PolyHighResolution	Keep
1022	AX-171875654	AGCTGCATAAATTTAAGACCGAACGAAAGTTTAGA[T/A]GCGGTAATCATGCAGTTTGGTTTAAGAAGATTACA	Chr6	4674714	97.3958	3.2352	0.1824	-0.3436	Other	Remove
1023	AX-171875668	ATAATCATGTTAAAGCTTATAACGAGCAGCATCCA[T/C]AGCCGCTAGAGTTTCAAATTCATGAAGCTAAACCG	Chr6	4749488	99.4792	5.1589	0.5997	2.336	PolyHighResolution	Keep
1024	AX-171875806	CTTAGTTACTCTGATCTGAAAATGCTTGTGAATCG[T/C]TTTGTCCCAAAGAAGAAATGTTCATATATCAGCAA	Chr16	3468589	96.3542	NA	NA	1.192	CallRateBelowThreshold	Keep
1025	AX-171875854	GCCAGAATTGCCATGAATTTTTAAGAATAAATAAG[A/C]AGATTATGGTAGAATAGACTGAATAGTAGCCCTAA	Chr16	3383669	100	11.4723	0.7649	2.541	NoMinorHom	Keep
1026	AX-171875878	TCGTCACACCGAAACTCCTATCTTATACGAGTTCA[A/G]TAAATTCTTGTACATTATATGAAAACTACACAACC	Chr16	3353547	98.9583	3.8863	0.1125	0.577	PolyHighResolution	Keep
1027	AX-171876014	AGCATCACCCCAGAGCTCCAAATTCTCAATCCCTC[T/G]GCAGCATTCTCCATCTTCTTCTCCACTCCTCCATC	Chr13	5966981	100	9.2549	0.6733	2.5649	PolyHighResolution	Keep
1028	AX-171876016	GTCTCCGAATTCCGAAACCGAATCAGCTGATGTTA[T/C]GCCGCTCGGTTTTGAGGCCACAGCGAGGAACAGGT	Chr13	5967625	99.4792	NA	NA	-0.8931	Other	Remove
1029	AX-171876109	CAAAGAACAAGGACACTTTCAATCAGATTCCAGGG[G/A]AGGACAAGGAATGGTCTTTGTGGCAGATTTTAGAA	scaffold384.0	144364	99.4792	5.5317	0.37	1.5132	PolyHighResolution	Keep
1030	AX-171876184	TGATCAGACTCAAATATGGCCATTTCTTTTTCATC[C/A]AGGGTCACCCAAGCTTCGATACCATCTTGCTCTTT	Chr12	14791773	100	8.4029	0.419	1.545	PolyHighResolution	Keep
1031	AX-171876186	CTCCCATCCAAAATCCATTTCATACAGAGGAAGCT[G/T]GCATAAACTTGTGGTTTTATAAACATTTACGATGT	Chr12	14791833	98.9583	5.6318	0.3666	1.7368	PolyHighResolution	Keep
1032	AX-171876216	GGCATAAACTTGTGGTTTTATAAACATTTACGATG[T/C]TATTGCTATTAAAAATATCAGCCATCTCTCTTAGA	Chr15	15242487	100	6.1034	0.6407	1.765	NoMinorHom	Keep
1033	AX-171876505	AAATCCGCTGGCCTTCTCATTGCGAAATTCTGTCA[C/T]TCCTTGCGTCATTTTGCTCACCAAATCGTGTAATT	Chr3	18499140	96.3542	3.8133	0.4014	1.514	CallRateBelowThreshold	Keep
1034	AX-171876574	CTCACCAAATCGTGTAATTCAGTCTCATTTTCTTT[T/G]AACAACACTGGAATTGTCCAAAACCAATTCCCCAT	scaffold512.0	240060	98.9583	7.6982	0.2003	1.6519	PolyHighResolution	Keep
1035	AX-171876647	CTCAGGCTTGCACTGACGAGAAGCAGCAATAGAAC[A/C]TCTCAAAATCATAGCCAAAACAAGTTGTATGGTTG	Chr14	14920057	98.9583	NA	NA	-0.135	Other	Remove
1036	AX-171876804	ACAAGTTGTATGGTTGATGGGATGAAGGTTTGGAC[A/C]ACACTTCCAATTTTTGTCTTGAGACTGACTACCTT	Chr3	3015104	98.4375	4.2825	0.4528	1.7905	PolyHighResolution	Keep
1037	AX-171876868	CAACACTTCCAATTTTTGTCTTGAGACTGACTACC[T/G]TCGAGACATCGAATACAAACCTTCTTGCAACTAAA	Chr3	2007627	93.75	2.2352	-0.0122	-0.1534	Other	Remove
1038	AX-171877011	CACTTCCAATTTTTGTCTTGAGACTGACTACCTTC[G/A]AGACATCGAATACAAACCTTCTTGCAACTAAACTT	Chr4	3220951	100	NA	NA	-0.3006	Other	Remove
1039	AX-171877080	TGGATTTCCAAGGATCCCTTGATGGACGGCAAGGA[T/A]AGCTCTCTAGGTGGCAACAAAGACCCTCCAATAAA	scaffold235.0	196068	95.8333	5.7591	0.5251	2.4868	CallRateBelowThreshold	Keep
1040	AX-171877262	TTGGCCAGCCATTGGATAGAAATGAACTAGAGTTT[T/G]GGATAGAGAATCTTGCAAGCGTTTAGATTTTCTTG	Chr15	16551804	100	7.4039	0.5209	1.9139	PolyHighResolution	Keep
1041	AX-171877386	GGTTCCATACAAAGTAGAAGGCATAAGTTGGTCCA[C/G]AAGAGAGAGGTTAAGAATTCTATTGTGAGGAGGAG	Chr3	7211323	99.4792	4.5252	0.2422	1.0573	PolyHighResolution	Keep
1042	AX-171877654	ATTTGTCATTTTTGAATGTGATTCCTTCAACCACC[A/G]CCACCATTAGCCTCCTTTTGAACCCAAGAACAAGT	Chr5	12988568	99.4792	6.8903	0.5326	2.3804	PolyHighResolution	Keep
1043	AX-171877655	TCCACACAATCAGCTTGTCGTATTTCACTAGTGAA[A/C]ACAACGCTATTATAACTATCCATTACTGAACACGA	Chr5	12988409	98.9583	NA	NA	-0.8467	Other	Remove
1044	AX-171877658	TTTTCAGTCCTACTTTTTCTCTCAGGTGACTCGCA[C/G]AGTTCTTGGTAGAGGTTTGCAAGGAACTTAAGAAT	Chr5	12987599	100	NA	NA	0.7057	PolyHighResolution	Keep
1045	AX-171878104	ACATTAAGAAAATCCTCTTCTCTTGTTATAGTCTT[A/T]TCTATTCATACGAACAAAAGATGCAGCAGGACTCC	Chr16	4210219	95.8333	NA	NA	-1.0565	Other	Remove
1046	AX-171878233	AAAATACTATCTATCAGATAACCGGAAATTACAAT[C/T]GCACCTCCTCCATAGCCCATGCCCTGACGACTGCT	scaffold1310.0	49541	100	9.8231	0.7182	2.8252	NoMinorHom	Keep
1047	AX-171878339	CATTAGCCGTTGTAAATTAAAATATTGCATACCAG[G/T]TGGCCTCCTGTCATAGGACCTAGATGGAGGAGGCA	Chr5	19081204	100	9.8077	0.7162	2.3637	PolyHighResolution	Keep
1048	AX-171878390	TGATTATTCATAAATTCATGTCCAACAAATTCCAA[T/C]ACATAAAATACTTTCATCAGTAATGTCTAAAATTG	scaffold1065.0	115692	94.2708	NA	NA	0.1669	Other	Remove
1049	AX-171878516	GCACAAGTAACTGCAGCCTCATGAGTGTCGAATGT[A/G]ACAAAACCAAAATCTCTCCTCTTAGCAGAGGGCAT	Chr5	17410363	100	6.4836	0.3628	1.9308	PolyHighResolution	Keep
1050	AX-171878518	ATCATCAGCCTGACCTCAGTAACTTCACCAACACC[A/C]GCAAAAGCTTTCCTAAGATCAGCCTCACTTGCATC	Chr5	17410961	100	8.3428	0.8	2.9449	NoMinorHom	Keep
1051	AX-171878519	CTCAAGTTCTACATTATGATCAAGCAGAGTTCACA[A/G]TTTAATTAAGACGGTCCTTGTCCATCTCAGATAAA	Chr5	17411346	100	NA	NA	1.9439	MonoHighResolution	Keep
1052	AX-171878523	CTACTTTTACAATGCCTGAAGTGTCATTCTATACT[T/C]AATGCTTCCATATGAAACAATGTCTAAACACAAAA	Chr5	17417792	100	8.989	0.619	2.4697	PolyHighResolution	Keep
1053	AX-171878548	TTCCATCTCTGAAGGCCCTGACTGATCAATAACGG[A/G]TGCCTTTTCATCAACAACTGGCTTCTCCTCGACAG	Chr5	17477731	100	6.7829	0.4052	0.9541	NoMinorHom	Keep
1054	AX-171878554	AATTTTGATAATAATGTATTGTAATATAAATTTGA[A/C]GCTGGTGGTGATGGTGACGATGAAATTGTGGTTGC	Chr5	17528095	96.3542	4.2278	0.0187	1.3916	CallRateBelowThreshold	Keep
1055	AX-171878585	TTTTGATAATAATGTATTGTAATATAAATTTGAAG[C/T]TGGTGGTGATGGTGACGATGAAATTGTGGTTGCAT	Chr5	17700509	91.6667	2.8352	-0.1537	-0.4584	Other	Remove
1056	AX-171878885	ATGTTTGTGGTGATGGTGGCAGCAATGGTGGAAGG[C/A]AATAGAAATCAGGTCACAATTGACCTCGAGCACGC	Chr14	18470064	100	6.5501	0.3595	1.0677	PolyHighResolution	Keep
1057	AX-171879225	GTGATTCTTCAAATATCCCATAAATAAAGGTAGGG[G/T]TGAGACTAACAAGCGAGAAACTTGACTTGGAAAGA	Chr10	6786091	99.4792	5.3839	0.1226	0.4836	PolyHighResolution	Keep
1058	AX-171879428	TTTCGGACCACCCAACGAAACCAAGACACCAAAGG[G/A]GATTTCGGACCATCACTCAACGAAATCCAAATCAG	Chr14	14247154	99.4792	7.2932	0.111	1.8965	PolyHighResolution	Keep
1059	AX-171879431	TCCATTAAGGTCAACAATCTAAGGTTATTCAATCC[G/A]GAAGATCCACACATCAGATTTCCGATCTGTAAGTT	Chr14	14236653	100	4.9536	0.1871	0.915	PolyHighResolution	Keep
1060	AX-171879454	AATTCAGCCGCAGAAACATGCACCGGTCGTAGGCG[G/A]TTTGATCAACCGCCACGAGGACGAGATGGTCGACC	Chr15	12583292	100	6.0635	0.2219	0.7432	PolyHighResolution	Keep
1061	AX-171879631	AACTCGGTTAAGAAATTAAAGTCGAAGAATTTCAC[C/A]ATATCTTATGTACTTCAATCTCGTTTAATGGGATA	Chr15	11167006	100	9.9659	0.5428	1.8799	PolyHighResolution	Keep
1062	AX-171879702	AATTTATTTTGATACACAAAAATTATGTTCTTTGG[T/A]CTCAGATCAAGGAGATGCGAATTGCTGCTCTCGAG	Chr15	26255013	99.4792	NA	NA	2.0453	MonoHighResolution	Keep
1063	AX-171879904	GTATGAAGTCTTACAACCACATGTGATCCACATCG[C/T]CTGATTTGTGTTGTCCACTTGTTAGGCTTGAAAAT	Chr16	6375452	68.75	NA	NA	-0.2958	Other	Remove
1064	AX-171880116	TTACTTGCTATGGCTACCACTCAAAATTGGCATCT[C/T]CACCAACTCGAAGGAAACAATGCCTTTTTGCATGG	Chr1	10314530	99.4792	6.1574	0.4078	1.989	PolyHighResolution	Keep
1065	AX-171880169	ATATGACAGTTCCACTGGTTTGGGACGAAAGGGGG[A/G]TGCATATATATGTAAATTGCATAAATCACTACATG	Chr1	10411460	100	6.0724	0.4332	1.9136	PolyHighResolution	Keep
1066	AX-171880227	CCAGTAGTTCAGTAAGTTTTCGACATCCCTCCAAT[G/A]TGCAAATTTTGGACAATCCAAGGCGGACTACTCAC	Chr1	1809635	100	7.6815	0.6173	2.3533	PolyHighResolution	Keep
1067	AX-171880243	CCCTCCGGTGTTCTACAGTTTCAAACACCACTCCA[A/C]ACTGTCACTCATCATTGCAAGCTACCTTCCACCTC	Chr1	10569953	100	7.6753	0.5256	2.1459	PolyHighResolution	Keep
1068	AX-171880246	TATCTTGTGTGAATTTCATGAGCGCGCACACACGC[A/T]TATACACACACGTGTATGTATATATATTTTTGTGA	Chr1	10571792	96.3542	3.9407	0.2687	1.0515	CallRateBelowThreshold	Keep
1069	AX-171880247	AATTTCATGAGCGCGCACACACGCATATACACACA[C/T]GTGTATGTATATATATTTTTGTGAGACCTACATGC	Chr1	10577170	100	7.0718	0.8208	2.9597	NoMinorHom	Keep
1070	AX-171880253	AGTCGAAGAAAAGCTAGAGGTGGACCAAGCTACCA[C/T]GTTCATGGGATCTCTCTCTATCCAACAGCTATAAG	Chr1	10582411	92.7083	2.1406	0.2352	0.7089	Other	Remove
1071	AX-171880278	GAAGAAAAGCTAGAGGTGGACCAAGCTACCACGTT[C/T]ATGGGATCTCTCTCTATCCAACAGCTATAAGAAAT	Chr1	10630849	99.4792	12.0176	0.8855	2.4199	PolyHighResolution	Keep
1072	AX-171880294	GATGACGTTCATTAAGTCTAGATTGCAAAGATCAG[C/T]TAACTGAAACCTCCGCCATTGAGATGTGTGTTCAA	Chr1	10643738	96.3542	4.2948	-0.0385	1.4546	CallRateBelowThreshold	Keep
1073	AX-171880324	AAAGAAGGTGATTAAGTTACCTGAATGCAAGCGCC[T/C]CGAAGAGATGAATCACGTTAATAATCCTAGGTACT	Chr11	6142718	99.4792	9.3231	0.6169	2.4981	PolyHighResolution	Keep
1074	AX-171880511	AGCCAGCACAGCAAGGGCAAATCGAACTTGACCTT[G/A]AAGACATGACCGTAACACATACTACTACGATTGTG	Chr11	21628668	100	7.2861	0.5293	2.4227	PolyHighResolution	Keep
1075	AX-171880523	AAGGGCAAATCGAACTTGACCTTGAAGACATGACC[G/A]TAACACATACTACTACGATTGTGTTTAGATTATTC	Chr11	21596051	100	7.4867	0.3495	1.0276	PolyHighResolution	Keep
1076	AX-171880607	CGGCCAAAGGTGGAAAAAGGGAGAAAGCAACGCTG[C/T]CGCAATAATAGGAAGCCCAAAAGGAGCGTAAGAGC	Chr5	21558876	98.9583	NA	NA	0.0684	Other	Remove
1077	AX-171880773	GAAAGGCCTTGGATCCACAAAAATGGAGTATTGCC[G/A]TCCACCCTTCATCAATTCTTAAAGTTCTACCAAGA	Chr9	18828672	98.4375	4.4547	-0.0456	0.5317	NoMinorHom	Keep
1078	AX-171880797	ATTGAGGTCGAATCACACTTCGCAGATGCTAAGTT[C/T]TATATGGACGAAGACATGGTACCCGAATCTCTTCC	Chr9	18892557	97.9167	3.6172	0.2266	1.4483	PolyHighResolution	Keep
1079	AX-171880929	CATGCCATTTTACATGATGCAATATTAGTTCGGTT[G/A]AGACCTATTGCCAACCATTACTAATTCTTAGTACA	Chr7	11448719	99.4792	2.9006	0.1158	0.2308	Other	Remove
1080	AX-171880969	TTGCGCTGCCACAACGTACTAAAATGAGGCATGAA[T/C]GCAAACTGGAAATTTATGTTGGATTTGATTCACTA	Chr7	11335556	100	6.0979	0.6538	2.5506	PolyHighResolution	Keep
1081	AX-171881464	CTATCTGTTAAAAGGTTCATTGATTTATATTCTTA[G/C]AACTAGAATATTTCATCGTTTCCTCATTTATTTAT	Chr7	12224354	99.4792	NA	NA	0.6998	PolyHighResolution	Keep
1082	AX-171881491	GATGGTCACTTGAATCCAACTTTCGGATTCCTGCA[G/T]TTGGTCGAGCTTTCTTTTCATACTCGTTGAGTAAT	Chr7	12287953	100	9.8751	0.5697	3.2158	PolyHighResolution	Keep
1083	AX-171881753	CACACTGAACACTGAAAGCCAGAGAGTCCTAAACA[G/A]CCAATTAATTGGACCGTTTTGAAAGTATCTTGTTA	Chr9	19707823	97.3958	3.0041	0.3351	0.277	Other	Remove
1084	AX-171881790	AATTCCCATTTTATTTTATCAGATAATGATGGAGA[G/A]AGCTACACTTCTTAGTTTTTAGCTGGTAGCTGTAC	Chr9	19917284	100	8.8093	0.5645	1.8867	PolyHighResolution	Keep
1085	AX-171882078	ATGTTAGTGAGGGTTGGAACCAGTTTATTAATTAT[G/T]TTGTTCATGAGTTTTACTTAGTTTTGCACACTCAA	Chr5	20588107	100	10.9923	0.6989	2.4825	NoMinorHom	Keep
1086	AX-171882176	TGTTGGTACACTGCTTGTTTCTTATATGGTTTACG[T/C]TTTTTTGTTGCAACAGAGGTTAGCTCGATTGGAGC	Chr3	2007331	97.3958	3.6379	0.0381	-0.2385	PolyHighResolution	Keep
1087	AX-171882183	TTTTTGAGCTCATTAGGAGTGGCATTAGATTTATA[G/A]AGTGCTATACTTGACACTGAGACAATAATAGAACT	Chr3	2044429	100	9.6119	0.6187	3.3958	NoMinorHom	Keep
1088	AX-171882684	GTGATTTAGATTGTCTGCAAACAATGTTAGACATG[G/A]TTTTCACTTCCAAGTCTGGACAGTTGGTGTTTATT	Chr11	28604430	100	NA	NA	2.4971	MonoHighResolution	Keep
1089	AX-171882708	GCATGTATATTTGTTCGGCCACTCGTTCCATGTTT[C/A]ATTGAGTAGCTTACCTGTGTATTATTCCCTGCTGA	Chr11	28680993	100	NA	NA	2.8285	MonoHighResolution	Keep
1090	AX-171882834	ACAGAATCCAAGCAAGCATCACCTTAAGTTCTGTC[G/A]TCGCCAAGTGTCGGCCAACACAGATACGAGGACCA	Chr9	21734868	100	NA	NA	2.5697	MonoHighResolution	Keep
1091	AX-171882910	TGTTTGTGTGATACTTTTTCTTTCCTGATGAAGCA[T/C]CATCTTAACAAGGAATAAGCAAATTAAGCCAACTA	Chr9	21586402	99.4792	9.2977	0.6078	1.7566	PolyHighResolution	Keep
1092	AX-171882927	GCGGGTATGTTGGCGAGAGGGAGAAACTGAACTTT[G/A]ACAGAATCAAAGAAAGCATCACCTTAAGTTCTATC	Chr9	21535712	100	8.2504	0.3692	1.343	PolyHighResolution	Keep
1093	AX-171883058	TTCCTAAAGAGCATAATTTATATCCTCGCCATGGT[C/G]CTTGGAAAACCCTGGACCAACCCGGAATGGCCAAT	Chr12	18857489	100	7.5864	0.4874	1.7557	PolyHighResolution	Keep
1094	AX-171883183	TCAGACTCAAATATGGCCATTTCTTTTTCATCCAG[G/T]GTCACCCAAGCTTCGATACCATCTTTCTCTTTTGT	Chr1	4988147	96.3542	4.6179	0.2764	0.9091	CallRateBelowThreshold	Keep
1095	AX-171883322	TTCTCCCATCCAAAATCCATTTCATACAGAGGAAG[C/G]TGGCACAAACTTGTGGTTTTATAAACATTTACGTT	Chr9	16421630	100	NA	NA	0.7283	MonoHighResolution	Keep
1096	AX-171883325	TGGCACAAACTTGTGGTTTTATAAACATTTACGTT[G/A]TTATTGCTATTAAAAATATCAGCCCTCTCTCTTAC	Chr9	16424380	99.4792	4.323	0.3297	1.6092	NoMinorHom	Keep
1097	AX-171883508	TCTTTTAACAACACTGGAATTGACCAAAACCAATT[C/G]CCCATGACATTTTCTGATATCTCCGGGACGATTCT	Chr12	22124656	99.4792	6.0242	0.2728	0.4738	PolyHighResolution	Keep
1098	AX-171883541	ATGACATTTTCTGATATCTCCGGGACGATTCTTTT[G/A]CGGAAGCTCACCATTTGGGACACCACCGTTGGCTT	Chr12	22065763	98.4375	11.3997	0.6803	2.5533	PolyHighResolution	Keep
1099	AX-171883784	CAAAACAAGTTGTATGGTTGATGGGATGAAGGTTT[G/T]GACAACACTTCCAATTTTTGTCTTGAGACTGACTA	Chr4	2680363	100	NA	NA	3.0411	MonoHighResolution	Keep
1100	AX-171883785	AAACTTTGACTCCGGATTTCCAAGGATCCCTTGAT[G/A]GACGGCAAGGATAGCTCTCTAGGCGGCAACAAAGA	Chr4	2680333	99.4792	10.5011	0.5129	2.1056	PolyHighResolution	Keep
1101	AX-171883789	TAAACTCCGGCGGCACCAATTGCTGTCCGAGGGCT[C/A]CATCATCACGATTTATCGCTGCCCATGCTTGCACG	Chr4	2678786	100	9.3249	0.5398	2.5926	PolyHighResolution	Keep
1102	AX-171883920	CATGCTTGCACGAACGTGAGGACTGATGCTGCATC[T/C]GCAATCTTGTGCGAAGGGGACACAGCAACAACAAT	Chr12	2361988	97.3958	4.0403	0.0723	-0.0968	PolyHighResolution	Keep
1103	AX-171884167	GGACACAGCAACAACAATTCCTCCACAGTTGAAAA[T/C]GCTGATTTGAACCAGCAAAAGTGTAGATCCCAAAG	Chr3	27361577	100	7.1064	0.5102	2.0857	PolyHighResolution	Keep
1104	AX-171884343	ACAACAATTCCTCCACAGTTGAAAATGCTGATTTG[A/C]ACCAGCAAAAGTGTAGATCCCAAAGCTACGTTGGC	Chr16	7733695	98.4375	5.173	0.4534	2.5938	PolyHighResolution	Keep
1105	AX-171884537	AGAAGGTCTGAAAGCTGGCAGTTAACTCGGGCTTC[C/A]AGAAAATGAGCCCCTTCATCATTGCACTCAACTAA	Chr6	4171108	99.4792	8.6406	0.3846	1.3337	PolyHighResolution	Keep
1106	AX-171884538	CATCATTGCACTCAACTAACGCCGGGCTTTTGAGT[T/C]GGCCAGCCATTGGATAGAAATGAACTAGAGTTTTG	Chr6	4161223	100	9.2146	0.5468	2.2186	PolyHighResolution	Keep
1107	AX-171884604	GGATAGAGAATCTTGCAAGCGTTTAGATTTTCTTG[T/C]AGTACTCTCTGAAGTTTTGGAAGCAAAATCCGAAG	Chr12	4363531	100	10.3176	1.1206	3.3002	NoMinorHom	Keep
1108	AX-171884628	AGATTTTCTTGTAGTACTCTCTGAAGTTTTGGAAG[C/A]AAAATCCGAAGCATTGTGGTTTGGGAAGAACCATA	Chr12	4393101	100	6.0377	0.4252	1.2981	PolyHighResolution	Keep
1109	AX-171884685	AAATCCGAAGCATTGTGGTTTGGGAAGAACCATAG[G/A]ATGGTTCCATATAAAGTAGAAGGCAAACGTTGGTC	Chr12	4656208	100	5.7011	0.3673	1.652	NoMinorHom	Keep
1110	AX-171884829	TTGTGAGGAGGAGTTGGAGATGATGGTTTGATGGT[C/G]TTTCTTGAGGTTATTTCCACCAGTGAATTGATATC	Chr13	7698251	99.4792	4.4375	0.548	0.9388	PolyHighResolution	Keep
1111	AX-171885021	ATTTCCACCAGTGAATTGATATCACAACTACTGAG[T/C]ACTGTACCATGTCGAATTGCCATTTTTGATCGAGT	Chr2	15350325	99.4792	4.5468	0.1832	0.5628	PolyHighResolution	Keep
1112	AX-171885218	ATTGATATCACAACTACTGAGTACTGTACCATGTC[G/T]AATTGCCATTTTTGATCGAGTTGGAGATGAGGGTT	Chr3	16489943	100	7.1844	0.3301	-0.1331	PolyHighResolution	Keep
1113	AX-171885238	ACCTTGACACCACTTTTTGTTTCTTAATACCCCAT[G/A]TAACCAAGTTACCTCCAATAAGCGCAGTGCCATAC	Chr3	16358494	100	8.264	0.7395	2.7262	PolyHighResolution	Keep
1114	AX-171885309	TTTTAGCGTGTAGTTACTTATAACATGCAGGTTTA[A/T]GAGAGCCGACGAGCAAATATATGACCAAAAAAATA	Chr10	12147717	100	9.7809	0.8167	3.3694	NoMinorHom	Keep
1115	AX-171885530	GATAGGGTTAGGTTTTCCTAGTTTCTAGGTCGTAA[T/G]AGTTTGCATTCATGCATAATAATCCCTAGTTTAAA	Chr2	21796292	99.4792	5.1021	0.4267	1.832	NoMinorHom	Keep
1116	AX-171885545	GGCTATCCCACGATTCGATGGGCATTATGATCACT[G/T]GAGCATGCTTATGGAGAACTTTCTGCGTTCAAAAG	Chr2	21785391	99.4792	9.5034	0.6675	3.0478	PolyHighResolution	Keep
1117	AX-171885550	CTGGCATTTGGTAGAAAATGGGATCCCTGCAGTAG[C/T]AGAAGGGACGGATCTTAGTGAAGGTCAAAAAAAGG	Chr2	21779422	100	NA	NA	1.4439	PolyHighResolution	Keep
1118	AX-171885553	CAGAAGGGACGGATCTTAGTGAAGGTCAAAAAAAG[G/A]TGGTTGAGGACCAAAAGTTGAAGGATATGAAGGCC	Chr2	21762029	100	7.1846	-0.2046	2.0249	Other	Remove
1119	AX-171885564	GACAATTCTGAAGAAGGATACTGCAAAGGATATTT[G/T]GGAATCCTTGAAGCAGAAATACCAAGGGACAGCAC	Chr2	21732709	100	4.8374	0.4582	1.1956	NoMinorHom	Keep
1120	AX-171885690	TTAACAATATGAGAATTCATGGTGAAAGGATGGAA[G/C]ATGTGGTGATAATTGAGAAAATTCTACGATCCATG	Chr1	6786112	100	13.6953	0.7227	2.6352	PolyHighResolution	Keep
1121	AX-171885696	TTGAGAAAATTCTACGATCCATGACTCCCAAGTAT[G/A]ATTATGTGGTATGTTCGATTGAGGAATCCAATGAT	Chr1	6771070	100	6.8676	0.3449	1.8329	NoMinorHom	Keep
1122	AX-171885734	GTCTTATCCATAGACGAGCTTCAAAGCATCCTTTT[G/A]GTTCATGAACAACGGATCAGCCGTCACACTGTGGA	Chr1	6640901	100	7.5181	0.3531	2.1225	PolyHighResolution	Keep
1123	AX-171885797	AACAACGGATCAGCCGTCACACTGTGGAAAAACAA[G/A]CTCTTCAAATCAGACATGGCCCTCAGCAAGGAGGA	Chr3	19256119	98.4375	4.399	0.3622	0.9477	NoMinorHom	Keep
1124	AX-171885815	CTTGCAGTGGGAATGTCCCAAAAGAGCAAGAGATA[C/T]AAAGGCCAACTTTGTCGAGACCAGTGAGGAGATGC	Chr3	19144473	100	NA	NA	1.7524	MonoHighResolution	Keep
1125	AX-171885831	GGTTTCTTGACTCAGGATGTAGCAATCACATGTAT[G/A]GGAAAAGGGAGTTGTTTTCCCAGTTCGATGATAAC	Chr3	19107786	100	6.2363	0.4009	1.9469	PolyHighResolution	Keep
1126	AX-171885832	CAGATCAAACACAACTCTGGCATCGTCGTTATGGT[C/T]ATCTTAGTTGGACTGGTCTCAAGGTGATTCAACAG	Chr3	19107724	100	10.0851	0.8207	3.2078	NoMinorHom	Keep
1127	AX-171885978	TCAAGGTGATTCAACAGAAGAATATGGTGCATGGA[C/T]TGCCTCAGTTGAAGACCCCTGTGAACGTCTGTGAA	Chr14	15270102	100	11.4259	0.6372	2.53	NoMinorHom	Keep
1128	AX-171886045	GCGGACCAATAAATCCAATATCGAACAGCAAGAAA[A/G]GGTATCTCATAACCTTTATTGATGACTTTAGCAGA	Chr3	22734510	50	1.8973	0.1231	0.375	Other	Remove
1129	AX-171886046	ACTTTAGCAGAAAAACTTGGGTTTATTTCTTGGCT[G/A]AAAAATCAGAAGCATTGGCAAGCTTTAAGTCCTAC	Chr3	22709374	99.4792	8.5568	0.7391	2.7504	PolyHighResolution	Keep
1130	AX-171886047	TATTTCTTGGCTGAAAAATCAGAAGCATTGGCAAG[C/T]TTTAAGTCCTACAAGGCTAGAGTTGAGAAAGAAAT	Chr3	22708974	100	5.5058	0.2346	1.0522	PolyHighResolution	Keep
1131	AX-171886081	TTCAGTAAGTTATTTTAGGGTTTTTGGTTGCATCT[C/T]CCATGTCCATATACCTGATAGCAAGAGAGTCAAAC	Chr3	22632357	99.4792	7.0542	0.5017	2.0239	PolyHighResolution	Keep
1132	AX-171886231	GGAACTGGGATGAAAGTCACAATGAAGCTATCTTA[G/T]CGGATCTCGAGTGGGAGGAAGAAGAAGAACAAGGT	Chr15	14137798	100	NA	NA	1.5835	MonoHighResolution	Keep
1133	AX-171886602	AGAGCTGGAGCATTTTCCAACTAGACGTTAAATCC[G/A]CATTTCTACATGGAGAAATAGATGAGGAAGTATTC	Chr14	16343889	99.4792	NA	NA	0.0184	Other	Remove
1134	AX-171886604	GCTTGGTACAGTCGAATAGAAACTTATTTTGGTCG[A/G]GAAGGCTTTGAGAAATGTCCTTATGAGCACACCTT	Chr14	16361811	99.4792	7.2214	0.469	2.1576	PolyHighResolution	Keep
1135	AX-171886615	GTCCTTATGAGCACACCTTGTTCGTTAAAAGGGTC[A/G]ATGGAGGTAAATTATTGGTTGTGTGCCTCTACGTT	Chr2	6333519	99.4792	7.3372	0.5385	2.2439	PolyHighResolution	Keep
1136	AX-171886617	GGGAAGAACTGAAGAACTTGTTGGCTACTCGGATA[G/A]TGACTATGCCGATGATCAGAATGATAGAAAGAGCA	Chr2	6333144	98.9583	NA	NA	-0.0454	Other	Remove
1137	AX-171886864	TTAGTGCGTGTCAAGCTGTATGGCTAAGAAGAATA[C/T]TAGAACAGCTTAACCATGGACAGTGCAAACCAACA	Chr5	2478807	100	11.6931	0.5775	1.6315	PolyHighResolution	Keep
1138	AX-171886880	AATGTCCAGGGGTAAGCTGAATGCTGATAGCATTC[A/C]GTTTAAGGGAGGATGTTAAAGTTGTTGAGATTACC	Chr5	2567959	100	NA	NA	-0.2014	Other	Remove
1139	AX-171887072	CAGGCTTTGCAAAATGATGCAAGCTTGGGCTTATC[G/T]TTGCTCCGTGGAGTAGGCCTGGGTGTGCCAGGCTT	Chr1	6941117	99.4792	NA	NA	1.5454	PolyHighResolution	Keep
1140	AX-171887094	AGACCACCTAGGCCACTCAGTTGCCCGCCTAGGCT[G/A]CCCAAGGACCGCCTAGACTGATACCCCATTTGTCT	Chr1	6993705	100	10.1189	0.7735	2.5467	PolyHighResolution	Keep
1141	AX-171887119	GCAGTCATTGCCTCTAGGCTATATTCAAGTAGGTC[G/A]AAGAAAGATTTAAGCTTCGTGTTTTCCTGAATGAC	Chr1	7083986	100	11.6761	0.5181	2.4539	NoMinorHom	Keep
1142	AX-171887215	AGATTTAAGCTTCGTGTTTTCCTGAATGACCTGTG[C/T]TGCAGTAGGCTTTTGCTCTGGAGAAAGATAACTCT	Chr15	4906747	100	NA	NA	0.056	Other	Remove
1143	AX-171887678	GGCTTTTGCTCTGGAGAAAGATAACTCTCAAATGC[G/A]TTGACTTCTATGTCGAGAAGGCTGTATAGAGTTAC	Chr12	400904	99.4792	5.7625	0.4362	1.9266	PolyHighResolution	Keep
1144	AX-171887689	TCCTCATGCTGGAAGTACTTTTTATAAAACTTACC[T/A]GCCAGCTCTTCCCAAGTCCGGATGGAACCTGGTGT	Chr12	377392	98.4375	4.0678	0.1575	0.5554	PolyHighResolution	Keep
1145	AX-171887690	CATGTTTGTAAATGTAGTCCTCGTCGATCTCGTGC[C/G]TTGGCATATATTTGGGCTTGAATGTAGGCTTTGCA	Chr12	374957	99.4792	NA	NA	-0.1969	Other	Remove
1146	AX-171888004	CGGCCATGGTAGGGTTCTGCCCTACATGTGACAAC[T/C]TCTGATTGGCCAAGGTGAGTTATCCGTATGATGGA	Chr9	18204346	96.3542	5.0344	0.4653	2.0622	CallRateBelowThreshold	Keep
1147	AX-171888221	ACTTTGCTCCAAGAACCTACTTTGTCCTAATTTTT[T/A]AGAAATACCCCGTGTTTTTACGAACGCAAAAAATC	Chr1	9691897	100	6.674	0.2604	1.6229	NoMinorHom	Keep
1148	AX-171888285	ATTGCTGCTTGGAAATTCGGAAAATTTATGGTCTT[T/A]GTATGGTATTTTAGGTTTAGGATACAGAAAGATTG	Chr1	9573648	100	6.7503	0.2619	1.1672	PolyHighResolution	Keep
1149	AX-171888287	TTTTAGGCCACTGCATATTAAGTTTGTGATAAAAA[G/T]TAGGGATTGTTTGTGTGATTTTTTTCCATATTCAT	Chr1	9572541	100	NA	NA	0.2278	Other	Remove
1150	AX-171888289	TCAGGTACTCTGTATTAGTAATTGCTTATTTCAAA[A/G]GGGAATGCGGGGATATGATAGAGATGTAACCAAAT	Chr1	9570626	96.875	4.1671	0.3864	1.3014	CallRateBelowThreshold	Keep
1151	AX-171888326	CTGTTGTTTTGGCATAGGAATATGGTCGGTCAGGC[G/A]ATGAATATGAAGATTATGAGGACAATGAGGAAGGC	Chr8	14319806	99.4792	7.7989	0.6163	1.9949	PolyHighResolution	Keep
1152	AX-171888373	GGTGCATTTTGTTCCGTTAAACAAACAGCTGCCAA[G/A]TCGTAAACAGCATCCTGGCTTCATTGTGCAAAAGG	Chr8	15172880	99.4792	NA	NA	-0.6185	Other	Remove
1153	AX-171888438	TGCTGACACCACGAGCAGTGTTGAAAAGAGAAAAT[C/T]TGGTTCTGATGATATTGATCATGAAGGTGACCATA	Chr8	1805950	93.2292	3.3609	-0.0243	-0.1757	Other	Remove
1154	AX-171888494	ATGGGTTGGTGGGCATTGATTTGGCAACTCAAAAC[C/A]ACTTTTCCCATTAAATTATAACGTTGGATATCACG	Chr10	24844777	100	10.0456	0.5948	2.4897	PolyHighResolution	Keep
1155	AX-171888585	ATTTGATTTCCGTTAGGAAGCGATCATGAACGGCT[C/T]ACTGTTAAGGTGGGATTGTGAACTATTGGTTTCAT	Chr8	15789095	100	NA	NA	2.813	MonoHighResolution	Keep
1156	AX-171888588	ACCCACGCTTCGATACCATCGTGCTGTTTTGTGTC[A/G]GCCAACAGAATTAGGTTCTTTCTGACACCTGGGCT	Chr8	15789422	99.4792	4.4778	0.2908	1.0846	PolyHighResolution	Keep
1157	AX-171888640	TCGATTTCATACAGAGGAAGCTTGCACAGACTCGT[G/C]GCCCAAAATCCATATAAGCCCTTATTTCTCTTATA	Chr8	15923851	100	7.8579	0.3387	1.248	PolyHighResolution	Keep
1158	AX-171888737	TTTCTCTTATAAAGATCTGCCCTTTCTCTCTGAGA[C/T]TCAGATACCACCAAGAATCCCTCCTCGCCTTTAAA	Chr14	4001405	97.3958	6.4504	0.2988	1.9858	PolyHighResolution	Keep
1159	AX-171888834	TCTCTCTGAGACTCAGATACCACCAAGAATCCCTC[C/A]TCGCCTTTAAATCTGTTGGCCTTCTTGGCCCGAAA	Chr5	28050496	100	7.2713	0.3398	1.2063	PolyHighResolution	Keep
1160	AX-171888843	CCCTCCTCGCCTTTAAATCTGTTGGCCTTCTTGGC[C/A]CGAAAGTCTGTCAATCCTTGCATCATTTTGCTCAC	Chr5	28094179	100	9.7721	0.5765	1.9046	PolyHighResolution	Keep
1161	AX-171888845	CCTTGCATCATTTTGCTCACTAACTCGTGTAGTTC[G/T]GTCTCATTTTCTTTGAATAACAATGGATGTGACCA	Chr5	28094674	100	NA	NA	1.9706	MonoHighResolution	Keep
1162	AX-171888849	TCCCCATGACATTTTCCAGTATCTCCGGGACAATA[C/T]TTCTTCGCAAGCTTATCATCTGGGTCAGCACCATT	Chr5	28098822	97.3958	NA	NA	0.9812	PolyHighResolution	Keep
1163	AX-171888875	GACAATATTTCTTCGCAAGCTTATCATCTGGGTCA[G/A]CACCATTGGTCTTATCCAACTCTCAGGCTTGAAAT	Chr5	50974	100	9.7572	0.76	3.0021	NoMinorHom	Keep
1164	AX-171889014	AGCTTATCATCTGGGTCAGCACCATTGGTCTTATC[C/T]AACTCTCAGGCTTGAAATGACGGGAAGCAGCAATA	Chr15	32585798	98.9583	4.8883	0.6228	2.8892	NoMinorHom	Keep
1165	AX-171889140	CGGGAAGCAGCAATAGAACATTTCAATATGATAGC[C/G]AAAACTAGATTTATGTTTGATGGGATGAAGGTCTG	Chr3	1751753	99.4792	9.9003	0.3124	3.3011	NoMinorHom	Keep
1166	AX-171889172	ACTAGATTTATGTTTGATGGGATGAAGGTCTGGAC[C/T]ACACCCCCATTATTAGACTTGAGGCTGGCTATCTT	Chr5	24443205	100	7.4854	0.5143	1.8231	PolyHighResolution	Keep
1167	AX-171889392	ACACCCCCATTATTAGACTTGAGGCTGGCTATCTT[C/T]GAAATATCGAATACAAGCCTTCTTGTAGTTAAACT	Chr3	7928669	100	7.9293	0.4545	1.4815	PolyHighResolution	Keep
1168	AX-171889400	GCTATCTTCGAAATATCGAATACAAGCCTTCTTGT[A/G]GTTAAACTTTGGATTTCCATGCTGGCGTTGATGAA	Chr3	8001728	100	8.6268	0.6244	2.1651	PolyHighResolution	Keep
1169	AX-171889539	TAGTTAAACTTTGGATTTCCATGCTGGCGTTGATG[G/A]ATGGCAAGGACAACTCTCTAGGAGGCAACAAAGAC	Chr17	13152825	98.4375	3.1575	0.2613	-0.0712	Other	Remove
1170	AX-171889582	TTGATGAATGGCAAGGACAACTCTCTAGGAGGCAA[C/A]AAAGACCCTCCAGTAAACTCCGGTGGCACCAATTG	Chr17	16782459	100	5.483	0.4353	2.3026	NoMinorHom	Keep
1171	AX-171889621	GAGGCAACAAAGACCCTCCAGTAAACTCCGGTGGC[A/C]CCAATTGAGCTCCGAGCACTCTGTCTTCGCAATTT	Chr10	3970125	100	6.8703	0.3745	1.55	PolyHighResolution	Keep
1172	AX-171889660	ATTGAGCTCCGAGCACTCTGTCTTCGCAATTTGTC[G/A]CTGCCCATGTTCGCATGAATGTGTGGAGTGATGTT	Chr10	4136444	100	4.4917	-0.266	-0.2212	Other	Remove
1173	AX-171889764	GTCGCTGCCCATGTTCGCATGAATGTGTGGAGTGA[T/A]GTTCCATCTGCAAGCTTGTGTGAAGGTGATGCAGC	Chr11	16477307	98.9583	5.58	0.5562	1.4911	PolyHighResolution	Keep
1174	AX-171889864	GATGTTCCATCTGCAAGCTTGTGTGAAGGTGATGC[A/G]GCAACAACAATTCCTCCACAGTTGAAAACGCTGAT	scaffold333.0	86189	100	6.603	0.4512	1.5467	PolyHighResolution	Keep
1175	AX-171889972	GGGGATAAAGTTGGTGAGTAATTTGATATCAGGTT[G/T]TTTGAGAAAGTCTGAAAGCTGGCAGTTAACCTGGG	Chr14	162618	99.4792	NA	NA	2.8035	MonoHighResolution	Keep
1176	AX-171889993	TGAAAGCTGGCAGTTAACCTGGGCTTCAAGAAAAT[G/T]AGCCCCTTCATCGTTGCACTCCACCAATGCAGGGC	Chr2	1879483	100	NA	NA	0.0027	Other	Remove
1177	AX-171890055	TGGATAGAAGTGAACTAAAGCTTTTGATAAAGACT[C/T]TTGCAACCGTTCAGATTTTGTCTCTGAAGTTTCGG	Chr7	13878472	98.4375	6.1793	0.4985	2.0862	PolyHighResolution	Keep
1178	AX-171890143	TGCAGTTAAAGTAGAAGGAATAAGTTGGTCCAGAA[G/A]AGAGAGCTTAAGAAATCTGTTGTGATGAGGAGTTG	Chr12	1182013	97.9167	3.3147	0.4488	1.2054	Other	Remove
1179	AX-171890181	TTGTGATGAGGAGTTGGAGATGATGGTTTGATGAT[C/T]TTTCTTGAGGTGATTTCTACCAGTGAATGGATATT	Chr12	1103406	99.4792	7.6967	0.2836	1.2452	PolyHighResolution	Keep
1180	AX-171890215	TCTTCTATAGGTGGTTACTATTCTCCGAAACTTTG[A/C]AAGAAAAATCACCATAGTTTGGTGCTCTAGAGTGC	Chr12	1279177	100	9.266	0.6603	2.2718	PolyHighResolution	Keep
1181	AX-171890217	TAATGTTTACTACAACCTCGATCAAATAGTTCATA[A/T]GTAGCCCTAATGGTGATCAAACATTAAGATTATCA	Chr12	1279420	100	11.1272	0.5773	2.4479	PolyHighResolution	Keep
1182	AX-171890262	TCTGAAATCACATTCCTTGACTTCATTGATTCGTT[G/A]GATTCAGTCTAAATTGAGAAAGCTTCAGAGATGTA	Chr3	26809117	100	NA	NA	0.2374	Other	Remove
1183	AX-171890298	CTAACCCTACATTTTGGTGTATTGTATGAGTTATT[A/C]ATTAATGTGATTATGGAATGGTGTTGGAAAGCATG	Chr3	26738603	99.4792	9.1634	0.692	2.5419	PolyHighResolution	Keep
1184	AX-171890379	ATCGACGACAAGATGGTTGGAATGATTGGTTGGCA[A/G]ACAAGGCATCTTCTTTGGCACGAGAAAGTTTTGAC	Chr14	16433689	94.7917	NA	NA	-1.1613	Other	Remove
1185	AX-171890681	CTCCATTGTTTGAAATAAACTCAACAATGTTTATT[G/A]GCACCATAATCCAAGTTCGAGACTCTAACTCTCAA	Chr15	10207030	100	12.8094	0.7472	2.9085	PolyHighResolution	Keep
1186	AX-171890944	CTCAACAATGTTTATTGGCACCATAATCCAAGTTC[G/A]AGACTCTAACTCTCAAATGTAAGCACACTCAACTC	Chr6	10996334	100	8.1831	0.699	2.3997	NoMinorHom	Keep
1187	AX-171890954	ATTATTGTATTTAAAAGAAATGGACTACTTGTGTT[A/T]TCTTTTACTTGTTTGGGGTCTTCTGATATTCCTTA	Chr8	15292672	98.9583	7.2476	0.315	1.1798	PolyHighResolution	Keep
1188	AX-171890995	CCTATGATCCATATGAATGCGTGTAATCTTATGAT[C/T]TCATAATTTCTGTCCTTATAATTGCAAGCCGATAG	Chr8	15408201	100	4.0261	0.0967	-0.6402	PolyHighResolution	Keep
1189	AX-171891028	CAGTATCATGAACATTAGATTTCTTGTAACAAATA[G/T]ATACACCTTGCACCAGGAACCCCAATGTTTCCATT	Chr8	15490450	98.9583	5.9861	0.2596	2.2855	NoMinorHom	Keep
1190	AX-171891116	CCATTTGATTATAAATAAAATACACGAAAATGCGT[C/T]ATAAAAAGCATGCATCCAACTGATATCTTACATTT	Chr10	3301905	100	7.0092	0.6182	2.2158	PolyHighResolution	Keep
1191	AX-171891442	TACCCCTTTAAATACGTTATTGTGGACAAAAGTTC[T/G]AACGGTGTTTCTCAAAAGGACCATTGCCTGGCTTT	Chr1	8397866	100	8.6693	0.4957	2.2111	PolyHighResolution	Keep
1192	AX-171891515	CACCCCTAATTGCAAATGAGAAACTCAAGAAGGAT[G/A]ATGGAAGTGAATCAGTGGATTCAAATCTTTACAGA	Chr12	6148054	99.4792	7.1765	0.7111	1.5644	PolyHighResolution	Keep
1193	AX-171891525	TCAACTATTCTAATTTGGATTTTGTGACAGTGACT[G/A]GGGAGGCAGTGAAGATGATTGCAGAAGCACATTAG	Chr12	6132965	100	7.4928	0.3624	2.2432	PolyHighResolution	Keep
1194	AX-171891695	TGACTGGGGAGGCAGTGAAGATGATTGCAGAAGCA[C/T]ATTAGGATATGCATTCACTTTTGGTTCAGGGGTTT	Chr7	12604378	99.4792	NA	NA	-0.1794	Other	Remove
1195	AX-171891810	CCACATCACTTCTGTGTGACAACACCTCAGCAATC[G/A]CCATGACTAAAAACCCAGTTTTTCATTAGAGAACA	Chr1	7171978	100	7.4877	0.4374	2.2314	NoMinorHom	Keep
1196	AX-171891813	CTTAAAACCCCAATGAAGGGCTAGGATTAAATCTG[G/C]AGAATGCTAAGTTTGCGAGTTGGCAATGTACCAGG	Chr1	7159117	100	4.0099	-0.0197	-0.3371	PolyHighResolution	Keep
1197	AX-171891822	TTAGAAGGACGTGCATTTGAATACTAAGTACCTTT[T/C]GATCCCAATAAAAGCCAAAATAAATCTTTTCTCTT	Chr13	845211	100	7.7049	0.3937	1.4596	PolyHighResolution	Keep
1198	AX-171891824	CAATTCTGTCATGGCAAAGTGTTGCCCCACGCAAA[C/T]GCGAGCACCCACTCCAAATGGCATATAAGCTTGAG	Chr13	843786	100	NA	NA	3.5017	MonoHighResolution	Keep
1199	AX-171891892	TTAATATCTTCCAAAGCTTGTCTTATGACAAACAC[A/G]GCTGGTGGGTACAGACGCAATGTTTCTTGAATCAC	Chr13	1519166	100	3.528	0.4472	0.4633	Other	Remove
1200	AX-171891964	CTGTTTTCACGCTTCGAAGCATATCAGCATCTGGA[A/C]TAGCATCCCCGCAAATCTCTAGCACCTCAGCACGA	Chr7	14327934	100	6.4919	0.5504	2.0452	PolyHighResolution	Keep
1201	AX-171892172	TTCTCATCAGTAGCCTCCATACTGTGTTTGTTTGC[A/C]ACCCTTAATATCATTGAGCGGATATCTTTCTCTAA	Chr9	7986974	99.4792	4.493	0.2238	1.0924	PolyHighResolution	Keep
1202	AX-171892254	GCAGCACAACTTAAACAAAAACCACTGCAACAATA[C/T]CTATTATGGTTATTAAATAAATGAAGTACGATCAT	scaffold384.0	170258	99.4792	7.6868	0.7462	2.3274	PolyHighResolution	Keep
1203	AX-171892273	GACGGCCAAAGAGAAAACAGAGAAATAAAGGTAGT[G/A]TGATCTATGGGAATTACCATACTCATTTCTCCACT	scaffold384.0	280710	100	NA	NA	0.7299	PolyHighResolution	Keep
1204	AX-171892293	TTTGATGCTTTTAATTTCTGGGATATTTCCCAAGA[G/A]AAATGATGAAGGAGGAGGCCCTCTGATCCCTTGCT	scaffold384.0	310877	100	8.5609	0.8224	2.6816	PolyHighResolution	Keep
1205	AX-171892395	TAGCACCCACTACATGTTATTCTCTTTTCGGCTAG[T/G]CCTGAATCGGCACCATATGGACTCCAGTCTGATAA	scaffold351.0.1	82506	93.2292	3.0542	0.0728	0.0318	Other	Remove
1206	AX-171892479	ACTGGATTAGGTACCTGAATCTTGCGAGACAAGAA[T/C]TGTCCTATCTCAACAAAGTTGACAAACTTCGCCCA	Chr8	6116746	99.4792	NA	NA	2.0311	MonoHighResolution	Keep
1207	AX-171892490	ATACTTTTGCTGCAAACCTTGGTTGGATTGTACAT[G/C]CCGTTACCCATTTCATTGCAACTTTGGACGGATAG	Chr8	6083263	100	11.2878	0.7324	3.0098	PolyHighResolution	Keep
1208	AX-171892512	TTGGTTGGATTGTACATGCCGTTACCCATTTCATT[G/A]CAACTTTGGACGGATAGAAGCATGGATTTTGTTTT	Chr8	6007885	99.4792	8.1801	0.3991	1.238	PolyHighResolution	Keep
1209	AX-171892582	TTTTGTTTTGAGTTTGTCTGGCATTCAACGTGGTG[T/C]GGGCCCAATTTTTGTGGTGGTCAATTGATTTTCAA	Chr7	13043224	100	7.84	0.544	1.9188	PolyHighResolution	Keep
1210	AX-171892583	AAATCTCGAGTCGTGGGATCAGAAGTTATGCATTG[C/T]AAAGTTCGCTTACAAGCCTTTCGTCAATTGCAGCA	Chr7	13020442	100	7.2796	0.4567	2.4592	NoMinorHom	Keep
1211	AX-171892674	AAGTTGAAAGTTCACTCATTTATTGCTCGTTTGGA[G/A]TAGCGTGATTACTTGAAATGGAAAGATTCTTAGCT	Chr8	1042012	96.875	4.8469	0.4168	2.1375	CallRateBelowThreshold	Keep
1212	AX-171892791	TTTTAGTGTTTGACTAATGAATACACATGAAATTC[G/A]TAGAAGAGGACTAAAAATCTACTTGGTAGACATTT	Chr6	18442909	98.9583	5.1044	0.4276	2.3673	NoMinorHom	Keep
1213	AX-171892951	ACTTCTTGGATTTCATGGTTCTGCAATTTGCGAGG[G/A]AATGAATTTTTTTGTGAAGTTGATGATGAATACAT	scaffold803.0	139079	100	NA	NA	0.0015	Other	Remove
1214	AX-171893017	GCATATTTTTCCCCTTTAAAACCATCTTTTTTACA[T/C]CTTTTAAAGTAAAGGTAAGGAAAATTGCATACTAT	Chr2	19576189	100	10.9873	0.5962	2.2735	NoMinorHom	Keep
1215	AX-171893031	AATAAATCTCCTTGGAGTGAAAGGCTATTAGTGTT[T/A]TATGGAAATTAATCAATTGTCTGCTTGAATTATAT	Chr2	19501397	98.4375	NA	NA	-0.0652	Other	Remove
1216	AX-171893033	TTTTGGTATGGTTTTTTGGACTAAAAGTTTTTATG[G/C]GTATGAAAAATGAATACTTAATTTTGAAATATCAA	Chr2	19500778	96.3542	4.6454	0.4628	2.5962	CallRateBelowThreshold	Keep
1217	AX-171893205	TTTACCCTTTTTGGTCTTTTGTAGAAGTTGTATTT[A/C]AGTTCAGTGTTGTTCTCTTGTAAATATCATTTGAC	Chr3	15487476	100	9.46	0.7018	2.2785	PolyHighResolution	Keep
1218	AX-171893397	TTAATCAAAGAGATTGAGAATTTGTCACTGTTGGA[C/T]GAATATGTCACGAGGCACGCGTGGAAATTGATAGG	Chr16	505737	100	NA	NA	1.5775	PolyHighResolution	Keep
1219	AX-171893574	ATTTTGTTATTGCGATACCAATATTGTCTTATTGA[T/C]GTTGTTTCCGCATTGTCTCTGAAGTTTTTTGGTTG	Chr11	29992260	100	10.7634	0.5358	2.3033	PolyHighResolution	Keep
1220	AX-171893625	TGGGCTTTCATCTCTGTTGTACGTGATTGTTGCTG[G/A]ATATTCTGGGCAGCAAGTACTTTAGGCATTGGGTG	Chr1	7768767	100	7.1096	0.2766	2.2079	PolyHighResolution	Keep
1221	AX-171893775	CCAAAAGATCATGAAAGTGGAGATGATTTCAAGGT[A/G]GTACTAGGGTTGTTCGCTTAACACTTATAGAAATG	Chr17	22233541	100	8.7925	0.28	1.8801	PolyHighResolution	Keep
1222	AX-171893810	ACGCTAAACTGTTCCTTGCTTGTTTTTGACCATGT[G/C]TTTTAAGGAGAACAGTGATATATGTTGATAATGAA	Chr17	22008281	97.3958	2.2225	-0.3058	-0.1296	Other	Remove
1223	AX-171893817	TCAGATATTGAGATGCAGACATGTTTTATAAATGG[G/C]CAATTATTTTTGTGTTTGGTTTCGACCTTATATAT	Chr17	21992407	100	7.2753	0.2289	0.6214	PolyHighResolution	Keep
1224	AX-171893909	GTACATACTATTTACATAAAATATTTGTGTTTACC[C/G]TCTGCATTTTTCTTTGGCATGCAATCGTAGCAGAT	Chr3	15976027	100	7.2479	0.483	1.8189	PolyHighResolution	Keep
1225	AX-171894028	GCCCTTAGTTGGTTTGGCCATTGAACAGTATTGTT[G/A]GTCAAGATGTTTATAGTTTTTGGTGCTCACCATAT	Chr1	6356292	98.4375	4.9667	0.5236	1.5271	PolyHighResolution	Keep
1226	AX-171894137	TATTGTTGGTCAAGATGTTTATAGTTTTTGGTGCT[C/G]ACCATATCACTTTGTGTCAAGTTAAAGAAGACTGC	Chr2	20458125	99.4792	5.131	0.5073	1.1574	PolyHighResolution	Keep
1227	AX-171894182	TTTCCAGTAATCACGTTCTTAGGGAAGCATGAAAT[C/T]GGGTTGACAATTATTATAACACTGAATAGCCGATG	Chr3	12196603	100	10.7536	0.4889	1.7259	PolyHighResolution	Keep
1228	AX-171894184	AATTCAAATTGTATGAAAATCCCAATGAGGACTTA[C/T]TTATCCATGCAAGTTTGCGAGGTGTGAGAACAAGA	Chr3	12197972	98.4375	4.5204	0.3708	1.7003	PolyHighResolution	Keep
1229	AX-171894289	TTGAGATGATGATCCTTCTTTAAACTCATTTATGG[G/A]GAGTATCAGAGTTTACATCTATGTTGTTCGTTAGG	Chr10	11839041	96.875	4.007	0.3447	1.618	CallRateBelowThreshold	Keep
1230	AX-171894323	CAGAGTTTACATCTATGTTGTTCGTTAGGTTGTGT[A/C]TGCATATAGGGAGAAAGAAGAGGGAATGCTGGTCG	Chr10	11817912	100	6.1004	0.4289	1.9919	PolyHighResolution	Keep
1231	AX-171894334	GGAGATAAAATCTTCAGTAACCAACAACCATTCTA[C/T]TTACGCATTTTTCTTTTGTTTGTCCATGGACATAA	Chr10	11797709	100	6.8326	0.4793	2.2304	PolyHighResolution	Keep
1232	AX-171894497	TAATGAATTTCTTCGAAACCATAATAGAACACAAA[T/G]AACAAGGCACATAAAAGGGTTAACGCGACAACTCC	Chr10	21355127	99.4792	9.0845	0.6184	2.5257	PolyHighResolution	Keep
1233	AX-171894557	CCCATTTGAACCCAAAAATTAAAAAAATCGAACAA[A/T]AAGAAAATAAGTAAAGCAATATGAGATTCGAATAC	Chr6	22661952	98.9583	3.6962	0.8188	1.1485	PolyHighResolution	Keep
1234	AX-171894726	TGATTTTGCATAAGATAACATGTTGTGTGTAATTC[T/C]GAATATTTGCCCTTGGTGTGCATGTACACGTTCTG	Chr15	425419	100	NA	NA	3.4193	MonoHighResolution	Keep
1235	AX-171894764	GCAGGATTATTTTATATCAGAACTTGCGGGATAAT[A/T]TTGCAACTTCCGGATTGTTGTCATTAAGTTGCTCA	Chr10	3036001	99.4792	NA	NA	0.9431	PolyHighResolution	Keep
1236	AX-171895217	TCTCCCCTTTTTGAGGTTAACCAAATGACAAAGCA[A/G]ATGTTTATGTTGGGATTGAACTGCTAATAGTTTAG	Chr2	20618225	99.4792	4.1277	0.5313	2.9053	NoMinorHom	Keep
1237	AX-171895418	CAAATGACAAAGCAAATGTTTATGTTGGGATTGAA[C/T]TGCTAATAGTTTAGAAGGATTAGTTTTATTGCAAT	Chr11	22009360	100	5.8879	0.5731	2.2377	PolyHighResolution	Keep
1238	AX-171895459	TAATAATACACGTAGTGCTAAATTGTACTCATTTC[C/T]TGAACTGCAGAAGAAGAAACTCACCCTTCCAAGAT	Chr7	15098232	98.4375	NA	NA	-0.1192	Other	Remove
1239	AX-171895511	GGTGATGAAATTGATGGTTTTGATGAAACCCTTTG[T/C]CCCCTTGACTTCGAAACTCAGGGTATGATTGTTGA	Chr7	15177693	100	10.1397	0.58	2.5043	NoMinorHom	Keep
1240	AX-171895566	GTTAGTTTTCGGTAATTTTGATCCCGATATGTAGA[T/C]TAACATTTGTCAGGTATGCATATGTATCATCTCAT	Chr8	14236109	100	7.4357	0.2137	2.5244	NoMinorHom	Keep
1241	AX-171895805	AGGCAGAACTTTCGCTATTGTTCCGTTATCTGAAC[T/A]TATGCATGTATGATCTTATAATGTCCAGTTAAACA	Chr9	20843295	98.9583	4.3518	0.361	1.487	PolyHighResolution	Keep
1242	AX-171895814	TGATCTTATAATGTCCAGTTAAACATGGTGCTTAT[G/A]AGTATTGTCATCATTTTCGAATTCTGTTGTGTTCT	Chr9	20858597	100	8.2065	0.703	2.7792	NoMinorHom	Keep
1243	AX-171895841	ACATCAACAGGTGCTATGACTTTCTGCTTCATCCA[A/G]GCAATTGAGCGTGGACAAGCGAGTACCTATGGAAG	Chr9	20882364	99.4792	4.8968	0.2413	2.0569	PolyHighResolution	Keep
1244	AX-171895876	TTGGTACTACTATAACGCATCCATGCTTTTCCTCT[A/C]GGCCTTTTTCCTCATTGGCAGTGGCTTCCAGATTA	Chr17	22844055	89.0625	2.9069	0.3643	1.0311	Other	Remove
1245	AX-171895895	GAATTGGGCATGGAGGAAGTTTCAATTGGGGGATG[G/C]TATCGACTTCAACCTAGGAAATAATATGTTTCCTT	Chr17	22803680	99.4792	NA	NA	2.8812	MonoHighResolution	Keep
1246	AX-171895939	TTAAAATGTGGAGCAAGTGCTTCAAGTTACACCGT[T/C]GGTTGTTAGAACTTGTGTCCCTTAATGCTTCTTAG	Chr6	17068965	99.4792	NA	NA	-0.0252	Other	Remove
1247	AX-171896015	TGAGACAGGAAATAAATTGAACAATAAACAGATTC[T/A]GCCTATGATATGAATTGCATATGCAAAAGGTACGA	Chr1	3084757	99.4792	5.0453	0.6335	1.7458	PolyHighResolution	Keep
1248	AX-171896043	GCTGCCAAAGACATATCTCTAAGATGGTCATCTGT[C/A]AATACATTTTCTGAATGAACATTTTGTGTTAAAGT	scaffold591.0	187089	100	NA	NA	1.9991	MonoHighResolution	Keep
1249	AX-171896051	GGTCTTTGTGTCAAGGGAACTGACAAGGTCCTACT[C/A]TCATAAGAATGTCTTTCATCTGTACGGACATCCTG	scaffold591.0	149640	99.4792	NA	NA	0.594	PolyHighResolution	Keep
1250	AX-171896103	TATTCTCCTCACATGTACCTTCAGTTTCAGTTTTT[G/A]AAGTTCTACCTGAAAGTTCGGTAGTTTGAACAGAA	Chr16	3787604	99.4792	11.7881	1.1763	3.4637	NoMinorHom	Keep
1251	AX-171896178	AATGCTGCTCTAATTTGCTAGATTTTGAAAAAAAA[A/C]CTTCACTGCCACCCATACTATCACTTCTGCTTAAA	Chr2	4350207	100	6.784	0.6484	2.2379	PolyHighResolution	Keep
1252	AX-171896306	GCAGGTACTTTAGCAGATTCCAAAGGTTTTACAGA[G/A]ATGGATTCTGCAGAAATACCATGACCTTCAGTATC	Chr7	2780763	100	6.7706	0.5768	1.6954	PolyHighResolution	Keep
1253	AX-171896324	AACTGTCTAGTTGACTATGATGAACGGAATCTGAA[T/G]TACCAACAACCATCCCAGGAGCAGATATTTCAGAA	Chr7	2832127	98.4375	NA	NA	0.7853	PolyHighResolution	Keep
1254	AX-171896775	GATGAACGGAATCTGAATTACCAACAACCATCCCA[G/T]GAGCAGATATTTCAGAAGAGATGGGAATATTGCCT	Chr3	19497565	98.4375	3.7223	0.1718	-0.1995	PolyHighResolution	Keep
1255	AX-171896776	ATCACTAGTAGAAGGTATACCATGCTCTGCAGACT[G/C]AGACAGAGCGCTTGATGTAGAGCTAGACTGCCCAA	Chr3	19498194	98.9583	4.8323	0.354	1.493	PolyHighResolution	Keep
1256	AX-171896778	GATTGGTCACCTGCAGATTGGATAATTTCTCCAGA[T/G]TGTCTCACAGGCTTCGATAATTCACCTTTTTCAAC	Chr3	19508900	94.7917	NA	NA	0.2615	Other	Remove
1257	AX-171896789	CGGATTAATGAAAGGTACAGGTTGGGAACCCTGGC[T/C]GACTGGATAGCTGAACCTTGGTGCTTGTGAATTGG	Chr3	19546766	91.1458	3.2257	0.2377	2.0264	Other	Remove
1258	AX-171896812	TGCACTGGCGCTCATACTCTGAGATTGGATCTGCT[G/T]GTTTGGGCCACCAAATTGCAATGGAACCTGTGGCT	Chr3	19588740	100	NA	NA	2.6423	MonoHighResolution	Keep
1259	AX-171896832	TTCGAGCAGGAATCTACAAGGAACACAACCTTTCC[G/A]CTTTTAAAAACATACTATAATTTGTTCGGCGCTTA	Chr3	19637082	97.9167	NA	NA	-0.4859	Other	Remove
1260	AX-171896931	GCCAGCGAATATCTTCTAAGATGGTATTCAATCTC[C/T]AAGGGGGGTTATAGGCTCCACTGATAAACTGAATC	Chr2	17905286	99.4792	NA	NA	0.5904	PolyHighResolution	Keep
1261	AX-171896991	TTGAAGCATTTTAGTCAAACGGAAATAAATGTAAA[C/T]ATCCCTCCCTTAGTGCATGGATCCTACGTGGCATT	Chr11	28790197	100	NA	NA	3.1189	MonoHighResolution	Keep
1262	AX-171897037	GCTCGCTCTTCCTTTGCTGCTTTCGTAAGAAGATC[A/C]AAATTTTTTTTTCGAGCTAGGTATGCTCTCCTGCT	Chr10	4275519	100	8.1375	0.997	2.8305	NoMinorHom	Keep
1263	AX-171897065	TAAATGTGATTTGATTCATGGTTTGGACATATTTG[G/A]AAAAAGTAATTTGAAGTGCATATTGAAATGCTTGT	Chr10	4438468	98.9583	7.3538	0.3866	1.8495	PolyHighResolution	Keep
1264	AX-171897069	TTGATCAATGTGGCTTGAGAATAATACTATGCTTC[G/A]TTGGTTATTTGATATGTTACATGCTGTGGATGGAG	Chr10	4439431	100	5.6465	0.2478	1.4755	PolyHighResolution	Keep
1265	AX-171897390	CTATGCTTCGTTGGTTATTTGATATGTTACATGCT[G/A]TGGATGGAGGTAGCATGTTGAAAATAAAGTAAATT	Chr15	34625930	98.4375	3.7548	0.5441	0.7847	PolyHighResolution	Keep
1266	AX-171897578	AATTCGAGGCTTGAGTTGTGCTTGGTACATATCTC[G/A]GAGGTGGGGTATGTTATATATACGGGTACTTGGTG	Chr3	1581163	100	NA	NA	2.7718	MonoHighResolution	Keep
1267	AX-171898066	TAAGAAGGCGTAAGACAAGTAAAAAGTTCGCACAA[G/A]CACATGTTTATTATCAAGGTCCCAGTAAAAAGGCT	Chr1	987876	92.1875	3.4044	-0.1174	1.3087	Other	Remove
1268	AX-171898223	CCATATTTGATACCGTTCTGTCTTAGTGGAAAATT[G/A]TAGCTTTATTTCTTATCTTTTAAGAAATATATAGC	Chr11	9819023	95.8333	2.947	-0.009	-0.7098	Other	Remove
1269	AX-171898302	TTTTCGTAATTCTTTGTGTCGTAGCAAGATCACTG[C/T]GCTGCGTTGTACAACTATCATGGTTCATATTTGAG	Chr12	18449614	98.4375	11.3998	0.2235	3.3847	NoMinorHom	Keep
1270	AX-171898438	TTCGTAATTCTTTGTGTCGTAGCAAGATCACTGCG[C/T]TGCGTTGTACAACTATCATGGTTCATATTTGAGTT	Chr17	21599501	99.4792	6.6665	0.7785	2.9153	NoMinorHom	Keep
1271	AX-171898717	AAGAAAGTGATTGATAAAAGGCTTAACAACCATTT[T/C]AGCCTTACTACCCCAAATTGAATCGTAGCCCTTCA	Chr3	8592165	96.3542	3.444	0.081	-0.668	Other	Remove
1272	AX-171898785	GGGTTTTTGGTCATGGCTATTGCAGAGGTGTTGTC[A/T]CACAGAAGTGGTGTGGCATCAACCTGTAATTCCCC	Chr6	19147273	100	9.01	0.6655	2.3357	PolyHighResolution	Keep
1273	AX-171898790	TATGAACCTTAGCTAAATAGCTTGAGCTGTAGCTT[C/A]TAATGCATTCATATACTCTGCCTCAGCTGTGGACA	Chr6	19152591	99.4792	5.9832	0.6159	2.2324	PolyHighResolution	Keep
1274	AX-171898992	ACACAGTAGTTACATGTAGCATAGATCTCATCTAA[G/A]CTTCTCAACCTCACTGGAGTTGAACTTGGTGTTGT	scaffold471.0.1	84660	100	NA	NA	2.8135	MonoHighResolution	Keep
1275	AX-171899004	TGATTGAGTTGGTTATGGACTCATGCTTACTTATT[G/A]TGGAGTCCCTTGTATGTCATTATTCTCTGTGACTT	scaffold471.0.1	116673	100	6.3465	0.1741	1.7301	NoMinorHom	Keep
1276	AX-171899085	TTTTGTTGAGATTAAGTTGTAGAGAGACATTGTCA[T/A]TCTCTTCTACCCTTGTTTCCCAGTTCCATGTTGAG	Chr14	4284582	98.4375	NA	NA	0.5689	PolyHighResolution	Keep
1277	AX-171899307	ACACTACAATATTTACTGCTTCATCCCAAAATGTA[T/C]AGGGCATGTTCTTCTTATGCATCATAGACTTAGCC	Chr6	5629120	99.4792	NA	NA	0.3001	PolyHighResolution	Keep
1278	AX-171899315	CGTGAATATGCCATTGTGAGTTGTTTCTCCAATCC[T/C]ACATCTTCACAGAATACATTAAACTCATGTTAAGT	Chr6	5641003	99.4792	NA	NA	2.2724	MonoHighResolution	Keep
1279	AX-171899390	AGCTCCTTTCCATCTTCGTGTATTAATTGACTGAT[C/T]TGATTCAAGGAAACGACATTCTCTAAAATGACCTT	Chr6	5784599	93.2292	3.7483	0.1727	0.2039	CallRateBelowThreshold	Keep
1280	AX-171899620	CATCAATCACCGTATCCTCTAAGGTCGACAGAACA[G/A]TTTCAAACCTGGGCAGATAAAAGAAGAAATTAAAT	Chr16	17551131	100	NA	NA	2.7972	MonoHighResolution	Keep
1281	AX-171899682	AAGATCAGAGGTCACGTCAGCAGCACCTGTCTTAG[A/G]AACAATTTCTTTTCTTTTCTTCTTCAAAAGAATTT	Chr15	13879532	98.9583	5.9281	0.296	1.988	PolyHighResolution	Keep
1282	AX-171899754	ATCGTACCGTAAAGCGAGTGCTTAAGAGAATGATT[A/G]GGGTTTGATTGGAGTACCTTGAGAGTGAGGAGAAA	Chr2	8082438	100	5.2655	0.5692	2.0304	PolyHighResolution	Keep
1283	AX-171899930	TCAACCTTGAGTTCTTCTTAAAACGATCTTGATAG[C/T]TAGTTGGCAACTCCCTTGTTAAGCAAATAAATTCT	Chr3	13925079	100	7.7662	0.5893	2.8904	NoMinorHom	Keep
1284	AX-171899991	CGTAAGAATTTGCAGTTAGTTACATTTTTTTGGGA[T/A]ATAATAGAATACATACACGATATTATGCATACTTC	Chr9	15398348	100	NA	NA	2.5274	MonoHighResolution	Keep
1285	AX-171900053	ATCTAAGATGAGTTCTTGGAAAGCCAATGACTGAA[C/A]ATCAACAATATGTATTTAAATCTTTAATGTCAAAG	Chr17	17897332	98.9583	4.6152	0.3264	1.8467	PolyHighResolution	Keep
1286	AX-171900192	GAAGGAGCAGCATTCACATTAGCATTCAAGATCTG[T/C]GCTATATCAGACATAATTTCAAAACCTTCCGGAAG	Chr3	9232764	100	9.8004	0.3845	1.7575	PolyHighResolution	Keep
1287	AX-171900362	TCCTGATTGTCTCAAAGGCTTGGATAATTCACCTT[T/C]TTCAACAACAGTTGAGCTGTTTGGCAATGGGTCGA	Chr15	5684351	100	8.9788	0.4958	2.4056	PolyHighResolution	Keep
1288	AX-171900379	TAAGGGATGAGAACTTGGAGCAGGATAATATAGGG[G/A]ACTGGGATTGTAAGAATTGGCATAATAGCCGGTGG	Chr15	5649206	99.4792	5.1452	0.6168	2.3929	NoMinorHom	Keep
1289	AX-171900545	CGCAGAGATAGAGATGGAGATGGAAAAGGAGAAGA[C/T]AGCACCAGCGACAGAGAAATATGAGCAAAATATTG	Chr14	15695435	100	8.7899	0.597	2.1387	PolyHighResolution	Keep
1290	AX-171900807	TATCCCGATGACAATCTATGAAGACAATGCAGCAT[G/T]CATCGAACAACTCAAGAAGATTGAAGTCACGCAAA	Chr6	13994507	100	7.1024	0.7267	2.4478	NoMinorHom	Keep
1291	AX-171900957	GGGTCTTTGTAAGGTTGACTAGAAGCTTTGCCAAA[C/T]GATGTCTTTCAGCGTCCTTCCTCTCAAAAGAGTCT	Chr4	13216528	100	8.7329	0.5115	2.6788	NoMinorHom	Keep
1292	AX-171900958	ATCTATTGGTAAAGATGCAGCATTGTGTCTACACG[C/T]AACTGCCAAATTGGTATTAAAGACATACACTGAAG	Chr4	13216495	89.5833	2.3524	0.2161	0.4879	Other	Remove
1293	AX-171900959	TCCTCGAATGGTTATATCTTTAATGTCAAGGGATA[T/G]TGCAATATCTTGGAGGTCCCAAATATGACCTTAGT	Chr4	13216062	99.4792	4.7247	-0.2274	0.3039	Other	Remove
1294	AX-171900961	ATTATGCCTACAACAGAAGTGTATTTTTCTTTTTA[G/A]TAATATCGCTTGTATTAAAGAAAATACGCACATTA	Chr4	13214688	99.4792	7.5283	0.4443	1.5463	PolyHighResolution	Keep
1295	AX-171900979	TTCTTTTTCCATATGATCTTGATAAATTTTGAATA[T/C]GCTTCTGTGCTGGGGTTAATGATTCACATATATTA	Chr4	13161127	99.4792	7.5955	0.43	2.2538	PolyHighResolution	Keep
1296	AX-171900980	CCAAGTCATTTTGACCTAAATACTAGAATTATGAA[G/A]AATTTGATTATTTCCTTCAAGAACATAAATATTGG	Chr4	13161091	100	5.8747	0.3531	1.7147	PolyHighResolution	Keep
1297	AX-171900983	ACCATTATGCAAGTTTCAATATGTTGAGTCTCATA[T/A]TGGAAATAACTTTAAAGCTTGGAAACAAAAGATTG	Chr4	13131814	100	7.3064	0.502	2.1061	NoMinorHom	Keep
1298	AX-171900984	CTACCTTAACCAACTGCACTAACCGAAGAAAGCAC[G/A]CCACAGCAAAGGTGTAATGTGGGAAAGGGATAATC	Chr4	13131239	99.4792	4.0095	0.2249	0.0079	Other	Remove
1299	AX-171901087	GATAATCAAATGTCCATTCTCATAATGCAAATGCG[A/G]TGGAAGATCACATAGGGGAGGAATTTCAATTTGTG	Chr1	5938239	96.3542	2.9435	0.2673	1.0018	Other	Remove
1300	AX-171901290	TGTTAAAGCCATTGGAAATATTGATTTAAAAATAT[C/T]CAATGGAGACAGTGACACTCCTCATAACAAGTGAA	Chr12	1577646	96.875	4.1136	0.4589	1.7667	CallRateBelowThreshold	Keep
1301	AX-171901304	AACAAGTGAAATGTGCCCGGGAACGACAAGTTGCC[A/C]AAATGAGTTGCTTCTAAGAAATAGTTGGCAATCTT	Chr3	26627387	99.4792	NA	NA	-0.0184	Other	Remove
1302	AX-171901309	GTTCTGAGAAACACAGTACTAAGTTTGATGGAGTT[G/A]ATTACAAACGAGTTTTGCAACATGGTGATTATTCT	Chr3	26616005	100	9.0147	0.581	2.6475	PolyHighResolution	Keep
1303	AX-171901312	CCTTTATGGTTTAAAGCACAAGGGAAAGTTGAAAG[A/G]TTAAAGGCAAGGCTTGTGGCTAAAGGATTTACACA	Chr3	26578419	100	8.6755	1.1087	1.4451	PolyHighResolution	Keep
1304	AX-171901345	CAATAGCTTTGACATGAAGGGTTTGGGTGAAGCTT[A/C]TTATGTATTAGGCATTGAAGTTGTAAGTGATAGAA	Chr3	26538074	99.4792	4.973	0.1908	1.3687	PolyHighResolution	Keep
1305	AX-171901441	GTGGTTAAGAAACTTGATCTATGACATGAAGATAG[T/G]GAGAAGTGTTGAAAGACCAATTAAGATTTTTGTGA	Chr4	401508	97.3958	5.3577	0.656	2.3994	PolyHighResolution	Keep
1306	AX-171901604	AACTTGATCTATGACATGAAGATAGTGAGAAGTGT[T/C]GAAAGACCAATTAAGATTTTTGTGACAATACCTCA	Chr5	28231745	100	4.4527	-0.0858	-0.4752	Other	Remove
1307	AX-171901658	GACCAATTAAGATTTTTGTGACAATACCTCAATAA[C/T]AGAAGGTAAGAAGCTTCAAAACTCATAGATATTAA	Chr5	28401509	98.9583	5.736	0.3706	1.2877	PolyHighResolution	Keep
1308	AX-171901721	TAAGTATTTGAAGCTCCTAGATGAAAACAGAAAAG[G/A]AACTGTCGATCTAGAGCATATTGGTACTTATCACA	Chr5	20442861	100	8.3033	0.5994	2.2789	PolyHighResolution	Keep
1309	AX-171902039	CAATTATAGATCATGTTTGAATATGGGAGTAAAGT[A/T]ATTTTCCACTGATCATGTTTGAATGTGGGAGTAAA	Chr4	9675839	100	5.0102	-0.8979	2.7012	OTV	Keep
1310	AX-171902097	TTGTTATGTCAAGCAATGTGGGAGTCATGCTTGCA[G/A]TTGAAGGTCTTCTCATTTGAGTTTTCTCTAAATAT	Chr6	6386344	98.4375	4.7392	0.1431	1.2617	PolyHighResolution	Keep
1311	AX-171902188	GGTCTTCTCATTTGAGTTTTCTCTAAATATAGTCT[C/T]ATTTGGATTTGATTAGTTTGTGGTTTTAGCATAAA	scaffold1254.0	3713	100	10.534	0.7541	2.4939	PolyHighResolution	Keep
1312	AX-171902220	ATCATGCAAGGTTGATCTTGATCTCTGAATGAAGT[A/G]TATAATTAATTTTTACACCTTGATCTCCACCGTTT	scaffold1254.0	56346	90.625	2.4915	0.0561	-0.5258	Other	Remove
1313	AX-171902324	GATCTAATTCAAGGAAACGACAATCCTAAAATGAC[C/A]TTGGCAAAGATAAGGCCAAGAAACACTGGTGCTCT	Chr9	19564856	100	4.3401	0.0719	0.4281	PolyHighResolution	Keep
1314	AX-171902346	AATAACCAAATGCAGATGTAAACTTTCCCCTACCC[C/G]TTGATGAGCTGAGATTGACTCAAAGTTCCATCATT	Chr9	19501571	100	9.0692	0.7381	1.9336	NoMinorHom	Keep
1315	AX-171902455	CAAAGTTCCATCATTGGTCTTTGTGAGGTTGATTA[G/A]AAGCTTTGCCAAGAGATCTCTTTCAGCGTCCTTCC	scaffold467.0	46427	99.4792	6.8916	0.6625	2.4394	PolyHighResolution	Keep
1316	AX-171902553	GATGGAAACTTGGCGAGTTCAACTCTTTAATGCAT[A/G]AAGCAATCTCTTTCTCGTCTCGAGCACTGAAAATA	Chr1	8192278	99.4792	5.0792	0.258	1.8565	PolyHighResolution	Keep
1317	AX-171902558	TGTCAAAGGTTGCGAGCATCCACCAGGTCCAACTC[T/C]GACATCAAGTGGATGCATCAGGGCAAGAATGAGTT	Chr1	8236868	95.8333	4.0472	0.2103	1.3377	CallRateBelowThreshold	Keep
1318	AX-171902615	CAAGAATTTCTTAACCCCAAAAAAAAAAAGTAATG[A/C]GACAGGACTGCTCTCTCAAAACTACGAATATACCT	Chr1	5533681	99.4792	9.181	0.5221	2.1529	PolyHighResolution	Keep
1319	AX-171902813	TTAATTTCATGTGGGCATTAGGTGAAGATAACTTA[G/A]TCGATCCTCTTGGACTGAATTCCATAGGAGGCCCC	Chr3	8798022	99.4792	10.9142	0.6683	1.9459	PolyHighResolution	Keep
1320	AX-171902814	GCATACATATCACAGAATGTAGGCCGCATAAGAGC[C/A]TTGTCAAAGATCTGTGAAACGACGCCAGTTAGAGT	Chr3	8799808	94.2708	4.174	0.3766	1.2924	CallRateBelowThreshold	Keep
1321	AX-171902997	CTTGGCCAGCTCTTCATCACTCACTTTACCCACTT[C/T]ATTCTTCCTGTCAGCTTGGTGCATCACCTGTAATG	Chr3	10891283	100	9.5796	0.7836	2.7511	PolyHighResolution	Keep
1322	AX-171903331	CCCTGATGACCAACAGAGTGAACAAGACCAGGCAG[G/T]ATCCCTCTAACATGCTGCTGAACTGGTGTCCGTGC	Chr15	27489284	100	5.4109	0.8244	2.1922	PolyHighResolution	Keep
1323	AX-171903336	GGGCTGGAGACCTGGAACAAACACTGGCTGCTGTA[C/A]TTGAGTACTACCAATTGGTAATTGCACAGGCATTG	Chr15	27493886	82.2917	NA	NA	0.4789	CallRateBelowThreshold	Keep
1324	AX-171903385	TTAAACTCATTACTAAATCGCCTATTTGGGAGAAA[A/G]CTGCCAAGAAAATCTAGCATTGACATCATAACGTT	Chr2	19750919	99.4792	7.1572	0.402	1.486	PolyHighResolution	Keep
1325	AX-171903428	CATTCTAGCCAACATTAGTTTCCAAGTTTCTTTTA[G/A]CGTTGTACTCGTCATTTCGATGAGTATAAGCATAG	Chr2	19629570	99.4792	5.5799	0.4498	0.9539	NoMinorHom	Keep
1326	AX-171903455	AGCTCTGTTAGTCAGCTTTATACCAGATTCCTCGA[C/T]TGTAAACTTTGATTAAATTGATACTCTTCTTGGGA	Chr13	11981747	100	NA	NA	2.976	MonoHighResolution	Keep
1327	AX-171903483	TCTATACAAGTTCAAGCAAACAAAAAACCTGACCA[G/A]ATTGTCATCTTGACGTATTTATATCTCACCGTGCT	Chr13	11914400	99.4792	6.0835	0.342	1.035	PolyHighResolution	Keep
1328	AX-171903589	CCATTGTCTTACAAGTGTCGAGAACACACATTTCG[A/C]AGGTGTTGTAAATTGTTCTTGAAATAGTTCAAAAC	Chr2	21514970	99.4792	4.2495	0.3275	1.5726	PolyHighResolution	Keep
1329	AX-171903592	GTCTTGATGATATATGTCTAAGACTAGGAATCACA[A/C]GATGCATGAGTTGTAGAGATCCATCCACCATGAAT	Chr2	21530577	97.3958	4.1238	0.1318	0.1631	Other	Remove
1330	AX-171903677	CCATAAACCAACAATAGAATGAGAGAGTTCATGTA[T/C]AAGGCATGCTAACTGAACAATTATCACAGACACTT	Chr12	10518758	100	8.3835	0.474	1.8733	PolyHighResolution	Keep
1331	AX-171903702	TGATATTCCAAGGAAAAGAAAGACTGTTACATTAC[A/C]AGGGAAAGAAAGCATGAAGATGTGTGGTGGTTTGT	Chr12	10408756	100	5.2324	-0.5197	2.6986	OTV	Keep
1332	AX-171903704	ATCTTATGTGCAAATTTGACAAAGACTGGTAGCTC[C/G]TCGTCCATGCAGACTTGCAGAGCGATACATTCATT	Chr12	10408327	98.9583	3.7784	0.0691	0.3244	PolyHighResolution	Keep
1333	AX-171903724	CTCCTCGTCCATGCAGACTTGCAGAGCGATACATT[C/T]ATTATTTATCCAGCATAAGATAAGTTAAATGACAA	scaffold608.0	66977	99.4792	8.9496	0.5916	2.3193	PolyHighResolution	Keep
1334	AX-171903757	ATTTATCCAGCATAAGATAAGTTAAATGACAACTA[T/C]GAAGTTGGTAAAGCCACATGTTCAACTTGAGCAAT	Chr9	3940580	100	NA	NA	1.6268	MonoHighResolution	Keep
1335	AX-171903833	ACTATGAAGTTGGTAAAGCCACATGTTCAACTTGA[G/C]CAATCATGCAAACAAACACAAAAACGTATAGACAG	Chr4	3530358	100	6.4707	0.4702	1.9323	PolyHighResolution	Keep
1336	AX-171903837	TTTCCAATACCTCAGCTTAAACAACTCGACTCCCA[A/C]AGACAGCAAACAGATCCCAGTACTGCTCTTCGATC	Chr4	3530872	95.3125	4.3447	0.3672	2.0252	CallRateBelowThreshold	Keep
1337	AX-171903981	AAACAACTCGACTCCCAAAGACAGCAAACAGATCC[C/A]AGTACTGCTCTTCGATCCTGAGAAATTCCACAAGT	Chr9	8722166	100	8.4876	0.4538	1.6111	NoMinorHom	Keep
1338	AX-171904078	GATCCCAGTACTGCTCTTCGATCCTGAGAAATTCC[A/G]CAAGTTTTACTTCCAGCCAAAACAATAGGTTCTTC	Chr15	33163209	99.4792	NA	NA	-0.9427	Other	Remove
1339	AX-171904090	CACAAGTTTTACTTCCAGCCAAAACAATAGGTTCT[T/G]CTTTTCCGTTGTTGGCGGTTTAATTCATTAATCTT	Chr2	19993256	99.4792	NA	NA	1.4239	PolyHighResolution	Keep
1340	AX-171904129	TTTACTTCCAGCCAAAACAATAGGTTCTTCTTTTC[C/A]GTTGTTGGCGGTTTAATTCATTAATCTTAATTTCT	Chr2	20115820	93.75	3.486	0.0929	0.2663	Other	Remove
1341	AX-171904303	GTTGTTGGCGGTTTAATTCATTAATCTTAATTTCT[A/G]AGGATGGCAGTAAGTTTCATTGTCCTTTTTGGGGT	Chr5	16757451	100	11.4124	0.5578	2.4205	NoMinorHom	Keep
1342	AX-171904424	AATCTTAATTTCTAAGGATGGCAGTAAGTTTCATT[G/A]TCCTTTTTGGGGTGCTAGGTAATTTATAAGAATCA	Chr2	21299778	97.9167	NA	NA	-1.0109	Other	Remove
1343	AX-171904544	AGTTTCATTGTCCTTTTTGGGGTGCTAGGTAATTT[A/C]TAAGAATCAGTTCTCCGTGTTTTCTTCGTTACTTT	scaffold797.0	173167	98.4375	5.0176	0.3707	1.7934	PolyHighResolution	Keep
1344	AX-171904633	TAATTTATAAGAATCAGTTCTCCGTGTTTTCTTCG[T/G]TACTTTTCATTTTTCGAATTCGTATGAACTGATGT	Chr7	844283	96.3542	4.2395	0.1185	-0.4036	CallRateBelowThreshold	Keep
1345	AX-171904718	ATTTTTCGAATTCGTATGAACTGATGTGAAGTGTT[A/G]CACAATGATTTGCATGTGTTTCAGGTAACATTATG	Chr8	5938631	99.4792	5.796	0.5936	1.9347	PolyHighResolution	Keep
1346	AX-171904728	ATGTCGGGATTAGTCTACATCTCTCCTGCGTGAGC[T/A]CATTAATTGCAACTTACTAACCTTGGTTTTAATAG	Chr11	24758221	97.9167	4.8742	0.3627	1.3812	PolyHighResolution	Keep
1347	AX-171904757	TTAGTCTACATCTCTCCTGCGTGAGCTCATTAATT[A/G]CAACTTACTAACCTTGGTTTTAATAGTTCTTGTGC	Chr11	24820999	99.4792	12.6924	0.5625	3.5879	NoMinorHom	Keep
1348	AX-171904776	ATTGCAACTTACTAACCTTGGTTTTAATAGTTCTT[G/A]TGCAGATTTGATTTCTTTGGCAACTGATTACGTGA	Chr11	24862674	100	10.6212	0.6795	2.4303	NoMinorHom	Keep
1349	AX-171904809	GTGTTTGTGCGAATTGTAAAGCGTAGATCAACTGA[G/A]GAATTTGAGAGTATTCCTTATGTTAGCAAATTATT	Chr12	19979059	99.4792	4.9158	0.4666	2.2179	NoMinorHom	Keep
1350	AX-171904820	ACTGAGGAATTTGAGAGTATTCCTTATGTTAGCAA[A/G]TTATTGAATGCTTATTTCTGGTCTTACTATGGACT	Chr12	20035190	88.0208	NA	NA	0.6559	CallRateBelowThreshold	Keep
1351	AX-171904951	CTGAGGAATTTGAGAGTATTCCTTATGTTAGCAAA[T/C]TATTGAATGCTTATTTCTGGTCTTACTATGGACTT	Chr10	3436188	100	9.8817	0.5628	2.4879	PolyHighResolution	Keep
1352	AX-171905049	TTATTGAATGCTTATTTCTGGTCTTACTATGGACT[T/C]GTTGAACCTAACAGTGTGCTCGTGGCCAGCGTCAA	Chr8	3792774	98.9583	4.5692	0.3783	1.5665	PolyHighResolution	Keep
1353	AX-171905057	CCTAACAGTGTGCTCGTGGCCAGCGTCAATATTTT[C/T]GGTGCTGGTGTTGAGATCGTTTTTCTTACCATATT	Chr8	3776869	97.9167	5.2312	0.5777	1.923	PolyHighResolution	Keep
1354	AX-171905205	GTGTTGAGATCGTTTTTCTTACCATATTTCTACTT[T/G]TCGCAACACCAAGAATGAAGGTAAGTTGATTTATC	Chr1	8959970	100	8.7054	0.4412	1.8582	PolyHighResolution	Keep
1355	AX-171905445	ATTTCTACTTTTCGCAACACCAAGAATGAAGGTAA[G/A]TTGATTTATCTCTGTATTACAAAAGTATACATAAG	Chr14	19535795	97.9167	6.3926	0.5829	2.2849	PolyHighResolution	Keep
1356	AX-171905458	TGATCGCTTATTTGATGGTCATGCGATCTTAGGCT[A/C]GGACTGCCATGCTTGTTGCTGCTCTTGATGTGGCA	Chr14	19555291	100	NA	NA	0.9668	MonoHighResolution	Keep
1357	AX-171905538	CAGCAATTTTGCTTACTCAGTTTCTGCTACATGGC[A/G]ACAAGCGAATCGATGTAGCAGGATTGTTCTGTGTA	Chr3	24925692	99.4792	6.8828	0.2378	1.4206	PolyHighResolution	Keep
1358	AX-171905568	ACTCAGTTTCTGCTACATGGCAACAAGCGAATCGA[T/C]GTAGCAGGATTGTTCTGTGTAGTCTTCAGCATGAT	Chr13	9671693	99.4792	9.9873	0.6092	2.1211	PolyHighResolution	Keep
1359	AX-171905782	TATGCTTCCCCTCTTTCAGCAATGGTACGTAGGAT[T/G]AGTACTTGAAAACTTCAAAACAGGCAACATTAATT	Chr17	21164117	98.4375	1.825	0.266	1.1675	Other	Remove
1360	AX-171905801	CTTTCAGCAATGGTACGTAGGATTAGTACTTGAAA[A/T]CTTCAAAACAGGCAACATTAATTAAGTAAAGATGT	Chr17	21118840	100	4.7113	0.2719	1.8551	NoMinorHom	Keep
1361	AX-171905813	TACTTGAAAACTTCAAAACAGGCAACATTAATTAA[G/A]TAAAGATGTCTATTAACATATATATGCTAAATCTT	Chr17	21106293	100	8.7205	0.4294	2.1642	PolyHighResolution	Keep
1362	AX-171905838	AAGTAAAGATGTCTATTAACATATATATGCTAAAT[C/T]TTTTAATGTGTGTAGAAAACTGTGGTGATATTGAA	Chr17	21032385	93.75	3.6295	0.0747	0.3135	CallRateBelowThreshold	Keep
1363	AX-171905928	ACTGTGGTGATATTGAAGAGTGTGGAGTACATGCC[T/C]TTCCTTCTCTCATTCATCCTTTTCCTAAACGGAGG	Chr11	2528858	98.4375	NA	NA	0.5673	PolyHighResolution	Keep
1364	AX-171906513	CTTTTCCTAAACGGAGGAGTTTGGACACTCTATTC[C/A]ATTCTTGCAAAAGACTTGTTTGTTGGAGTAAGTAC	Chr3	5606966	95.8333	4.3615	0.2037	1.2895	CallRateBelowThreshold	Keep
1365	AX-171906700	CTTGTTTGTTGGAGTAAGTACTTCCGAAGTACCAA[A/G]TAAAATCACATATTTTGTAAATTTATAAAATAAAT	Chr15	10598779	100	3.9499	0.4951	1.3325	PolyHighResolution	Keep
1366	AX-171906716	AAGTACTTCCGAAGTACCAAATAAAATCACATATT[T/C]TGTAAATTTATAAAATAAATAATCATTATTGAGTT	Chr15	10615595	99.4792	7.7155	0.5784	2.1696	PolyHighResolution	Keep
1367	AX-171907020	TAAATAATCATTATTGAGTTTAATATTTGTAACAA[T/C]GGTCAAACATTTGCAGATTCCAAATGGGATTGGAT	Chr11	1646777	100	NA	NA	-0.5392	Other	Remove
1368	AX-171907083	TTGAGTTTAATATTTGTAACAATGGTCAAACATTT[G/A]CAGATTCCAAATGGGATTGGATTTTTGCTTGGAAC	Chr4	10515136	98.9583	5.6286	0.3365	1.485	PolyHighResolution	Keep
1369	AX-171907496	ATGGTCAAACATTTGCAGATTCCAAATGGGATTGG[A/T]TTTTTGCTTGGAACTGCTCAGCTGATTCTCTATGC	Chr17	14648656	95.3125	3.1207	0.2114	-0.1529	Other	Remove
1370	AX-171907658	TCCCAGCTTCAAAATCTACATAAGGCTAAAAGTGA[C/T]ATTATGTTCAGAGAAGAAGTCACTATATATTTTCC	Chr15	13287701	94.7917	NA	NA	-0.5301	Other	Remove
1371	AX-171907764	TACATAAGGCTAAAAGTGACATTATGTTCAGAGAA[G/T]AAGTCACTATATATTTTCCGGGTAAGAAAGAAGAG	Chr7	343794	100	4.5981	0.6599	1.4465	PolyHighResolution	Keep
1372	AX-171907765	TATATTTTCCGGGTAAGAAAGAAGAGGACTGAATG[T/C]TAAATATTTCATGAGATATAGGCCACTATATATCA	Chr7	340662	98.4375	NA	NA	0.3357	PolyHighResolution	Keep
1373	AX-171907808	TATCAAAAAGGAGCTAGTGTCTGCTTGCCTGAACT[C/T]GTGAGGTGAAGTCACTAATTACTGTGGTGACAATT	Chr6	1502735	99.4792	5.9034	0.2511	-0.1488	PolyHighResolution	Keep
1374	AX-171907824	GGCTTCAATTTTGTATATTGGATTGCTATTTTTAG[A/T]TGAGATTTGAGGATGAAAGGAGCTTTCAAAATTCC	Chr6	1485518	98.9583	3.7093	0.6028	1.664	PolyHighResolution	Keep
1375	AX-171907835	GAAAGATTTACGAACCATGGCTTTTTACGCTTTAC[G/A]ATATATGATGGTTTATGATATGATGCTTTGAGCTT	Chr6	1469247	98.9583	5.9422	0.5573	1.6187	PolyHighResolution	Keep
1376	AX-171907875	ATCATCAGTTTTTAAGAGTTTGTTACCAACTCTAA[T/C]TCTAAGATTAATTATATTAATTCACTTGATTAAAC	Chr7	10905573	100	NA	NA	0.1577	Other	Remove
1377	AX-171907963	ATGGCCACATAAATTTTCTATATAGATGACCCTAA[G/A]GGCGGGAGGGGATGGAAAGTAGTTTAGAAGATTGA	Chr6	2999870	100	9.0193	0.476	1.5788	PolyHighResolution	Keep
1378	AX-171908070	CATAGCGGTCAGTCGCCCCAATTCGCCGGAAAATT[C/A]AACATATTCCAAAAATTCTTAAATTTTACTAGAAT	Chr15	4291478	100	6.2201	0.4551	1.2242	PolyHighResolution	Keep
1379	AX-171908105	TACCAATCTAAACAAAACTAATGTTTTGAGAAATT[G/A]ATATAAAGCTGATTGTCGGGATTTAGAGAATTCGG	Chr10	25754213	100	12.4772	0.7262	3.0267	NoMinorHom	Keep
1380	AX-171908186	TCAGGTTGTCACTGTTAATTAGTCTATCAGTCGCG[C/T]CGCTAATTAACACATTTATGATATTTTGATATTGT	Chr7	12892532	100	NA	NA	0.2403	Other	Remove
1381	AX-171908495	AATCTAAAGGTAGTCGCCAAAACGTTCTTCTAGAA[C/T]GTCGATAAGTCGTCTAAAATGCCCAAAACTTAGGG	Chr3	26003131	99.4792	5.8524	0.2041	0.6923	PolyHighResolution	Keep
1382	AX-171908570	ACAACACAATATCTTGTAAATATGGGCATAACATC[C/T]AAAATCACAAAATCTCATATAAGCAACATATCATA	Chr8	5463078	97.9167	4.9643	0.5649	2.6155	PolyHighResolution	Keep
1383	AX-171908571	CATCGACACATGCTGACACAAAGTTCATGCAGAGA[T/C]ATTCTGACATGAACAGGACTGGGTGTAATAATAAT	Chr8	5463252	100	6.6747	0.4137	2.0384	PolyHighResolution	Keep
1384	AX-171908600	ATCAAACCACTTATATGACAACTGCTTTTCCTATC[G/A]TGGAGACAGTTATCATCAGTTTTTAAAGAGTTTGT	Chr8	5549956	98.9583	3.7478	-2.1952	1.2997	OTV	Keep
1385	AX-171908720	ACAACTGCTTTTCCTATCATGGAGACAGTTATCAT[C/T]AGTTTTTAAAGAGTTTGTAACCAACTCTAATCTAG	Chr8	13038304	100	6.8363	0.5364	2.1692	NoMinorHom	Keep
1386	AX-171908894	TAATCTAGGAATTAATTATATCATTCAATATTTTG[A/C]ACCCTTGACTAAGGATATGCTTACCGCGTGGTTTG	scaffold828.0	117639	93.75	NA	NA	-0.4671	Other	Remove
1387	AX-171908900	TGTATTGGAATGAAATGAAGCTTATCTATTAATAT[C/A]TTTGAGAAATTACATACAAATGCATACACATGAGT	scaffold828.0	109899	100	10.8549	0.8162	2.4883	NoMinorHom	Keep
1388	AX-171908907	CATGAGTTACAACTACAAAAACAAACAGAGGGAGC[C/A]TTCACAAAGGTTGATCATGTGTAGCCTCAGTACTT	scaffold828.0	83517	94.2708	3.3024	0.2194	0.9909	Other	Remove
1389	AX-171909094	TTTTCCCTTGTCCTTTTTCTTTGTTGTTGTTCTTA[C/T]CTGCAAAATAAGGAGAAAGAGAGCAATTAGTCAGA	Chr2	7244003	98.4375	5.5697	-0.3792	1.675	OTV	Keep
1390	AX-171909105	AAATAAGGAGAAAGAGAGCAATTAGTCAGAACCTG[A/G]AATCAAACTTCCAGTATGGAACTGATTGCCTGGAA	Chr2	7210227	100	8.892	0.6326	2.0526	PolyHighResolution	Keep
1391	AX-171909120	TGATCCTTCGCCCAATCGGAGACATTGTAGACCTT[G/C]CCCTGGATAGAGATCCATAAATCTCCAGGCTTGTT	Chr7	1670498	100	6.0763	0.3746	1.6252	PolyHighResolution	Keep
1392	AX-171909150	GGGTTTTCTTTGGATTTGTTTTTGGGTTGCAATGT[G/C]ATTCTTTTTCTTATTTCTACCAAAAATCATATTTG	Chr7	1760695	100	4.0262	0.3401	1.4677	PolyHighResolution	Keep
1393	AX-171909167	TGCTAGTTCATCAACCAAAGTCTGGCAGTGCCGGT[G/A]TCGACTAGGGCAACACCCTTGCAATCCGAGCCAAC	Chr7	1815458	96.875	2.7387	0.0533	1.1788	Other	Remove
1394	AX-171909183	GAAGAAGATGAAATTTTGAAATATGTTGGCCTTGG[G/A]GTTGAGGGGCATCCAAGAGATTGCATTATATCCGC	Chr12	15754952	99.4792	NA	NA	3.2408	MonoHighResolution	Keep
1395	AX-171909293	ATCATCCCTATACAGAATACAGAACAATCATTAGC[A/T]TCTTTTTAAACAAAGCCAAATGTAATGTACAGAAG	Chr10	23650228	98.9583	8.793	-0.8547	2.5115	OTV	Keep
1396	AX-171909322	ACACATAACCCAACATTCCAACAATCTTGTTTCAA[T/A]TTGCATATACCTCACCATGGAGGCTTCATCATGAA	Chr8	4453011	99.4792	6.9985	0.4887	1.7809	PolyHighResolution	Keep
1397	AX-171909324	AAAGCATACAGACTGATATACATTTAGCGTTAACT[A/C]ATGATCCCAAACTAAAGTTCTAATGAGCAGATGAA	Chr8	4453095	100	6.3995	0.3701	1.9338	PolyHighResolution	Keep
1398	AX-171909443	ACATTTAGCGTTAACTAATGATCCCAAACTAAAGT[T/C]CTAATGAGCAGATGAAAGCAACTATCAATATACAC	Chr8	710471	100	2.8807	0.2619	0.1709	Other	Remove
1399	AX-171909463	GCATCAATGGGACGAGGAACTTCATGGGGATGGAA[G/A]GGAATTTTACAAGGGAGGAAAATTTTGAAGTCTGG	Chr2	6852295	92.1875	5.9503	0.2074	2.7074	CallRateBelowThreshold	Keep
1400	AX-171909471	GGAGAAATATTCAGGTTGTTGAGGATCCTTGGTTG[C/T]CCACACCAAGAACATTTCGACCTATTTCAAGACCT	Chr2	6871332	90.625	8.416	0.2451	2.5598	CallRateBelowThreshold	Keep
1401	AX-171909682	GTGTGGTGTTTGAGAAGATTGTGGTAGAACCCAAT[G/T]GTGCAATGCAGTTACTTCAGCAGCAATGGGAGGAG	Chr3	19786462	93.75	3.1411	0.0327	-1.3546	Other	Remove
1402	AX-171910109	ACATGTGCAGCGCACTAACTCTCTCGCTCCTCAGC[A/T]ATAAATACGCTGCAAATTTCCCTTCCGTTTAACTC	Chr6	3745062	100	8.021	0.2279	0.8441	PolyHighResolution	Keep
1403	AX-171910133	TTATGAATTGGTTGATTGAATTTGTGGGGTTTCGG[A/G]TGATTTAGCTTGAAAGTTAAAAATCTGTTGGGTGT	Chr5	1179602	100	8.9648	0.5928	2.283	PolyHighResolution	Keep
1404	AX-171910135	CAATGAATTTTGAGCTGTTAATGCCAAGCATTTGT[T/C]AAGGAAGTTGAGTTCTTTATGGTAGCTACTGTTGC	Chr5	1180463	99.4792	8.2814	0.6006	1.615	PolyHighResolution	Keep
1405	AX-171910137	ATGCCAAGCATTTGTTAAGGAAGTTGAGTTCTTTA[T/A]GGTAGCTACTGTTGCATTGGTAATGCTATTTAAAT	Chr5	1181649	100	9.4189	0.6747	2.4274	PolyHighResolution	Keep
1406	AX-171910251	AAATGATACCGTTATGCGGTTTGAAGGGAAAAATA[G/A]GGCATTTTTGTAATGGTTGGATCCTCATAGTCTGT	Chr5	17986555	100	6.5965	0.6864	2.0568	PolyHighResolution	Keep
1407	AX-171910576	CATACACATCTGGATGCTTTTATCGTCGCTTGTTT[G/C]ATTCTCAGTTTTACCAGGAATTCTATGCTCCATTG	scaffold1319.0	7256	100	NA	NA	0.2906	Other	Remove
1408	AX-171910936	AGTTTTACCAGGAATTCTATGCTCCATTGCTTGTT[G/A]GCATTGATTTTCAATTTATGCATCAGGGTACTGGA	Chr9	80257	100	7.284	0.5489	1.9461	PolyHighResolution	Keep
1409	AX-171911001	GGGTCGAGGCAGCATCAGTTGTTGGCATTCATTCC[G/A]AGACATCACAAGCACTACATTTTACCAAGTAAGAC	Chr15	1030604	100	NA	NA	-0.231	Other	Remove
1410	AX-171911294	TTATGACTTATGAGTGCACTTTTCATTGGACGATT[A/T]AGCTTTTCTAGTTTATGGCATTTGATTTTACAAGT	Chr16	852705	100	NA	NA	1.6141	MonoHighResolution	Keep
1411	AX-171911347	CTTATGAGTGCACTTTTCATTGGACGATTAAGCTT[T/C]TCTAGTTTATGGCATTTGATTTTACAAGTTCTTAT	scaffold1261.0	73536	100	NA	NA	2.9849	MonoHighResolution	Keep
1412	AX-171911413	TTATGGCATTTGATTTTACAAGTTCTTATTGTGCA[C/T]AAGTAATGAGTTTGGCGTTTCAACAATGTGTAACA	Chr17	7564004	100	NA	NA	-0.6161	Other	Remove
1413	AX-171911464	GCTGCTGCATCAAAAACTCTTTCTTGGCATTTAGC[T/C]TCAGAAACGAAATCAACCTTGAAGGGGACTCCACA	Chr17	18232943	98.4375	4.1672	0.0094	0.4062	NoMinorHom	Keep
1414	AX-171911886	TAGGTAATTCCTATGAGAAACAAGAATCTTGCATA[T/C]GGTTTCGCTGTGCTTGGTACAAACTTGTTTTTGTT	Chr9	781849	97.9167	7.4682	0.0489	2.4397	PolyHighResolution	Keep
1415	AX-171912060	TGCTTGGTACAAACTTGTTTTTGTTGGTTATCTAT[T/C]GCGTCTGATACTTCTAAGAAAGCTTAAATGTTTTG	Chr6	20167257	100	NA	NA	3.1026	MonoHighResolution	Keep
1416	AX-171912067	TTTCCAGCTTGTAGGTATGTTGAATTGGATGGTTA[C/T]GTCATCATATCACCTAGCAGCGAATAGATAAGTTT	Chr6	20142064	98.9583	2.7468	0.0321	-0.3213	Other	Remove
1417	AX-171912068	TTATGCTTCGACTAATATGAATGCAGAAAATGAAG[A/G]AGGGAGTGCCCCTAAATCCTTGGCAATTCAGCTTC	Chr6	20141944	99.4792	10.162	0.5547	2.3326	PolyHighResolution	Keep
1418	AX-171912069	TGATCTCCGTATTACAGAAGATAAAAAATTTGAAA[G/A]CTGATGAGAAGTTATTTTCCTTGCAGGAAGCAGTA	Chr6	20141725	100	8.2275	0.6564	2.544	PolyHighResolution	Keep
1419	AX-171912075	AAACAGAAATCGAATAAGCTGAAGGCTGGATCCGT[C/T]TCGTGAGATCTCATTAAAACAAACAAGTTAAAGAT	Chr6	20140537	100	7.3253	0.2368	1.8675	NoMinorHom	Keep
1420	AX-171912077	TGGGTCAGTCAATTTGCCTGTAAATCCCCTTGCCC[G/A]TTAGTTTATCAATTGCTTGAAATCAAAATTCTTGT	Chr6	20139316	100	6.2015	0.568	2.4173	PolyHighResolution	Keep
1421	AX-171912079	GTTGAGGTTCTGTTTTCGGGTTTTAATTTGATGTT[C/A]GAATTTCATTGATCATTACATTGAAGTAATACTAA	Chr6	20139214	98.9583	6.4677	0.5095	1.7005	PolyHighResolution	Keep
1422	AX-171912080	TCATTACATTGAAGTAATACTAATGCACTAATAAC[A/G]TTTCCTTTCAATACATGGCGTGGAATACTAGTGTT	Chr6	20139163	99.4792	9.7997	0.5025	2.0578	PolyHighResolution	Keep
1423	AX-171912081	AGGTGGATCTCTACCTGCTGCCACAGGCAGCATTC[C/T]CAACTGGAGGATTATACTTTAAGAACAAGACGTGG	Chr6	20138992	98.9583	NA	NA	-0.6668	Other	Remove
1424	AX-171912082	ATAATTCACAATAATTATATCCTGGGTTTTGAGAA[G/A]AAGATAAAACGCTTCCATGATTATGATCTATGGCT	Chr6	20138941	100	7.989	0.6031	2.2558	PolyHighResolution	Keep
1425	AX-171912204	AAGAAGATAAAACGCTTCCATGATTATGATCTATG[G/C]CTGGTCGATGATCACGCGGATGAGTCTCCTCTTGG	Chr13	2003620	100	5.0336	0.2956	0.0443	PolyHighResolution	Keep
1426	AX-171912239	CGGATGAGTCTCCTCTTGGGAGAATATGAGATTGA[A/G]TGACATGATCAATATTTGTTTCCATAGAAGCTCAG	Chr13	1945393	98.9583	6.0314	0.6595	2.5485	PolyHighResolution	Keep
1427	AX-171912343	GAAGAAGAATGTGGGATGGAATTCAGAGGATTTGA[G/A]GTTTTTGAAGGAGTTGGGGTTGTTGGATTTTGGGG	Chr5	26063339	100	8.1885	0.4239	1.5783	PolyHighResolution	Keep
1428	AX-171912388	AGATTTGAGCCATCAAAGCTTTTGGAGAAATTCCG[G/A]AAGGAAGCTAGAGAGGCTAGTCTCTCTCCTGCTTT	Chr5	25954406	100	5.1686	0.0972	0.4376	PolyHighResolution	Keep
1429	AX-171912458	CAGGTTTATTCACTTGAAGATGGTCCTGTGCATGA[C/G]ATTTGGAGAGGTTTAGGAGTTCCGGTCAGTATTAT	Chr14	13241316	99.4792	6.3408	0.4611	1.9324	NoMinorHom	Keep
1430	AX-171912559	TGGGACCAAATCCCATGCTCACACCACGATTCCTC[T/C]CTGTTTGAATGAATTACCAAATTCCCGCGAATATT	Chr7	11077003	99.4792	8.0401	0.3861	1.9598	PolyHighResolution	Keep
1431	AX-171913220	GTTGACATTGTTAAATAAGTCAATGTTAATGAGCA[T/C]GGTTCAGTTAATTAGATCTATTGACGGTTGAATCT	Chr5	24255146	100	6.0822	0.5645	1.4994	PolyHighResolution	Keep
1432	AX-171913304	ATCGTGATTTACTGTGTCCATTAGGTCTGCTTCAT[G/T]GTCCATCTGTTTGTTTTAGGGAAGAAGGAAAAGGA	Chr1	9260373	99.4792	6.3619	0.4646	2.1113	PolyHighResolution	Keep
1433	AX-171913442	GATAGTGTTAGACAATTATGACGCCTCCCCGCCCA[G/A]CTCTATCAGCGGGCCCTTTCTTTTGCAATACTTAA	scaffold1224.0.1	2137	100	10.8005	0.6476	2.3753	PolyHighResolution	Keep
1434	AX-171913454	ATGCAGACAACGTTCTCAGTATGTCTGATGTTGTG[A/G]TATATGGATCCTTCCTTGAAGAGCAATCATTTCCA	Chr2	6588245	99.4792	6.1696	0.3253	1.6748	NoMinorHom	Keep
1435	AX-171913506	AAAAGTGCATGCTACACAACCTGTGTTGCCACTTT[G/T]TTGTCAGATCCCTTGCTGTCAATTTAGTAGGGATT	scaffold751.0	175830	98.9583	5.9978	0.2081	1.6405	PolyHighResolution	Keep
1436	AX-171913631	TTATCTTGTCCTCTTGATCTTGTTGGAAGTTTCAT[A/G]GTGAACCATAGCAGTTTATACTCGTGGCATGTTGG	Chr7	10079750	92.1875	2.5781	0.0603	-0.4839	Other	Remove
1437	AX-171913972	TTTAAGCAATAAAAGTGTTGCAACATTATTGAGTA[C/A]ACGCATTGACTTAATTGAATGAACTGTCTAGCGGG	Chr15	1433937	98.9583	3.3246	0.3772	1.3059	Other	Remove
1438	AX-171914242	CATCATGTGTATGCAAACCAGTTGCATATGTATGA[T/C]GGGCTAGGAAGCCTATGGTATTTCACCTCGTCATG	Chr14	13663186	100	5.7018	0.4764	2.7726	NoMinorHom	Keep
1439	AX-171914297	GCTTCGTTATCTGGAATAGCTGAAAATGAATTGTT[A/G]GAATCTATTCAAACACGAAGGCATGGAGACGCACT	Chr16	4513492	100	7.1362	0.4177	1.7628	PolyHighResolution	Keep
1440	AX-171914495	ATGTATGAAAAAGAGAGACATTTACGGCATAAGGA[G/A]AAAGAGAATAGGAGGAAGAAAAGTAAGGAAAAAAT	Chr16	4643594	98.4375	NA	NA	0.1099	Other	Remove
1441	AX-171914645	GAATAAATGTTGGTTCGGAAAACAAAGTTTTAATA[G/T]TTTGTTAGGATAATGTGTTTGGTTAAATAATAAAA	Chr7	5713636	96.875	7.8293	0.3233	1.9926	CallRateBelowThreshold	Keep
1442	AX-171914717	TACTTGTAATTGACCCGTTTTTACCCTTTTTGTTT[T/C]GATTGAATATGAATTACGTTGTCTCAGTTCGTCTA	Chr6	16097709	100	5.7457	0.6424	2.0732	NoMinorHom	Keep
1443	AX-171914730	TGAGTTTTGAGTTCATTAAACCCTATAGAACTGAA[C/A]ATGTGGCTGCACACTTGCATTAGACAAATCGAAAA	Chr6	16088471	100	7.1199	0.5101	2.5293	PolyHighResolution	Keep
1444	AX-171914957	AATTACTACAGTTCAGAGTTTCACAAGTAAAATCA[T/C]AACACTAAACACTGCTACAAGTGCACTTCGATTTC	Chr4	12827708	100	7.3275	0.4637	1.1139	PolyHighResolution	Keep
1445	AX-171915112	CTTATTTCAGAGAACTTTGTATATTTGGTTGTATT[C/G]TTAAAAGAATTTTCTTGCTTTACTCTTTGTACATA	Chr14	9817856	100	9.9226	0.6001	2.1872	PolyHighResolution	Keep
1446	AX-171915160	CCCTATTTACCAATTTATTATTGCATAAGAGTACA[A/T]AATATTGCAAAGTAACTTCTATTCAACGCTGTCCA	Chr9	11304953	99.4792	6.5197	0.4705	1.8203	PolyHighResolution	Keep
1447	AX-171915303	CCTCCAGAGGGTTTGAAGTCTCAGGGAGATCAAAG[G/C]CATATTTGGTTCCCTTTTGATCTGAATGACATTGG	Chr4	12283546	98.9583	6.5109	0.3722	1.7469	PolyHighResolution	Keep
1448	AX-171915310	CTCCAGAGGGTTTGAAGTCTCAGGGAGATCAAAGG[C/A]ATATTTGGTTCCCTTTTGATCTGAATGACATTGGG	Chr4	12261584	100	NA	NA	-0.5965	Other	Remove
1449	AX-171915329	GCTTCGATGCAAGGAGGAAATAGAGATCCACGTCA[A/G]GAACAGCAGGTGGAGGATAAAAAGAAGGAATTCCC	Chr4	12239782	99.4792	5.4237	0.5111	2.2774	PolyHighResolution	Keep
1450	AX-171915443	TCAGGAGGCTGGAAAGAAGGACAAGGATGTGAATG[C/A]TTCTTGTGATCACAAGACCGAGGATGAAAAGAAGC	Chr13	1206070	100	7.4424	0.4765	1.6073	PolyHighResolution	Keep
1451	AX-171915499	AAGCAAATCCCATTTCCATTCTTCTTGTTTCCTTA[C/T]GGAAACAAGCAGGAGGAAGTTCGAAAGGAGGGCAA	Chr10	2510161	100	11.7806	0.8183	2.5171	PolyHighResolution	Keep
1452	AX-171915528	CGAAGGTTGTTCCAATGAACAGTACTGAGGGTGGT[G/C]TCACAAAGGAGGCTGGTACAAATGAAGAGAAACCT	Chr10	2613372	99.4792	NA	NA	2.5161	MonoHighResolution	Keep
1453	AX-171915566	GGTCAGGGTGCTGAGGAGAGGAAGGAAAACACTGC[T/G]AACGTGAAAAGCATAGTTGTGAAGCAAATGGATCC	scaffold202.0.1	196705	100	NA	NA	3.0842	MonoHighResolution	Keep
1454	AX-171915914	AAAGGAGTGTCCCTGTGAAACAAGTGGAAGAGAAC[G/T]TGGGGAACAAACCTTCTGGTACGAGTGTTAAGAGA	Chr12	21310196	100	NA	NA	0.509	PolyHighResolution	Keep
1455	AX-171915935	AACCGTTCGGGAATCTGAGAAGGAAGGAGATAGAT[G/A]TCAGACCAACAAGGATGAAGGAGCACAAAAGGTTG	Chr7	14880764	100	8.8056	0.4211	2.1695	NoMinorHom	Keep
1456	AX-171916111	TTAATGAGTCCAAGGAAATTGAAGAAGTCGGAGTA[G/C]TGAAGGAAGATGATTACCTACGAAGTGGAGGAGAA	scaffold651.0	62887	99.4792	NA	NA	-0.1833	Other	Remove
1457	AX-171916112	ACAAGTCCGCAAAGATGATCATCTTCCACTGGCCT[T/C]TGAGTCGATTGAAACCCAAGCACTGAGCTTACCTG	scaffold651.0	62718	98.9583	NA	NA	0.2395	Other	Remove
1458	AX-171916436	ACCCTTGGACATAATTCATGATCATCATTTGGGCC[A/G]GCCTATCAAGGATGAAGTGCCAATTGAGAGAAGTA	Chr6	19867202	99.4792	7.0439	0.5031	2.3223	PolyHighResolution	Keep
1459	AX-171916441	AAGAGTGAATCATTGCCTGAGAAACAAGTTGCGAT[C/G]GAGGCATCCTCCATTGATGGAGATGTCACGGAATT	Chr6	19898302	100	5.4071	0.4135	1.5158	PolyHighResolution	Keep
1460	AX-171916442	ATGGAGATGTCACGGAATTCGAAAGTGGTAGAAAG[T/C]TGATTGAAGAGAACGAGAAACTAAGGGCAATGATG	Chr6	19898744	100	7.4399	0.4529	1.7476	PolyHighResolution	Keep
1461	AX-171916465	ATTGAAGAGAACGAGAAACGTAGGGCAATCACGCT[A/G]AAGTTCATTGAAGTCAGAAATGAACAGCAACGAGT	Chr6	19981378	100	6.4746	0.5421	1.5684	PolyHighResolution	Keep
1462	AX-171916548	GCTAAAGTTCATTGAAGTCAGAAATGAACAGCAAC[G/A]AGTTATATCTAACTCGTCTCTCCAGAATAATGTAT	Chr3	21827839	99.4792	5.4888	0.317	1.0418	PolyHighResolution	Keep
1463	AX-171916653	TTGTTATGGCGTAGTCACGCATGAGATCTGTTAAG[T/G]GTATAAGTGAATGGTTGATATTAGGACATGTGTCA	Chr5	6440823	100	6.3059	0.5359	1.61	PolyHighResolution	Keep
1464	AX-171916655	TACACCCCTACAATCTTGATGATCAAATCTAGTTA[A/G]GAATTTAGAGGTGTAGTTTGATTAATTTTCCCTTT	Chr5	6441378	100	10.1437	0.4056	2.2646	PolyHighResolution	Keep
1465	AX-171916664	CAAAATCTCTTTACCAATCCCGAAAAACAAGGACA[G/A]GCACGCCACGTTTCGATTAGATAGAGCGAGTACAC	Chr5	6460279	100	NA	NA	3.1933	MonoHighResolution	Keep
1466	AX-171916697	CGTTTCGATTAGATAGAGCGAGTACACACCACCAT[C/T]GAACCAGTGCGAGTAAGCTCAGCAGAAGAAAATCA	Chr5	6503008	98.9583	6.2713	0.4605	1.8215	PolyHighResolution	Keep
1467	AX-171916744	ATAGAGACTACATAAAGATCACACACAAAATAAAT[A/T]CAGAAGATTTGAACTCAAATTGTTCAGGCCAAAAC	Chr2	375248	100	4.6986	0.2791	1.3269	PolyHighResolution	Keep
1468	AX-171916747	CTTATACAACGGCTCACCACGTTAGATTGAAGTAG[T/G]CGCTAGGAATGAATGGACTAGGTTGCCCCATGTAG	Chr2	402818	100	NA	NA	-0.2057	Other	Remove
1469	AX-171916770	ATTAGTCGGAATCATGTTTCGTTCCCCTTATGTGA[T/C]TATATAATTTGTAATTAATAAAGGTAGGGAATGCA	Chr2	484655	100	6.4676	0.3394	1.116	PolyHighResolution	Keep
1470	AX-171916806	ATTTTGAATTGGTCTCAGTCTCCGACTTTGTATTG[G/A]TTTAGACCACAGGTTTCATAACCAATATTGTTATT	Chr3	19461810	98.9583	4.1544	-0.1753	1.1524	Other	Remove
1471	AX-171916809	GTCTGACAGTAATGCAAGAGATTCTCATTTAACAT[A/G]ATTTGGTGTATTATATTTTCTAGATAAGAATTTTT	Chr3	19460673	96.875	4.984	0.3529	1.7715	CallRateBelowThreshold	Keep
1472	AX-171916993	ATCCTCAGAAAGTGGTATGGTATTGAGCTCCCCTG[T/C]ATTGAGACATCCAATTGGTTAATTGCGTCATCATG	Chr12	19606270	99.4792	10.0937	0.7332	2.5785	PolyHighResolution	Keep
1473	AX-171917227	CCTGACATAATTAAGGGGATTGGTATCTGGCTTCT[A/G]AAGGGGAGAGAGTGGCAAGAGATTGCACGAATGCC	scaffold235.0	265436	100	6.4895	0.6027	2.7732	PolyHighResolution	Keep
1474	AX-171917289	TTGGAGATGGTCCCAGAAGTGCCCTGTAACAAAGA[G/A]GTTCCCCCTTCAGCTCTTTACTGGTTTTTGTTTCG	scaffold1161.0	79059	99.4792	3.2319	0.2864	1.4756	Other	Remove
1475	AX-171917470	TTATTCATGGTCATGGCTATATTATTCTTTCTATT[G/C]GAATTTATTTCTAGTAAATTCAATCTTATGAATTC	Chr7	609762	100	NA	NA	0.0941	Other	Remove
1476	AX-171917475	GGGAAGCTTGTGTTTGCCTTGTGTGGGTTGGTTGA[G/T]AAGTGACGAAGATCGACACTCTGGTTTTAAAATTC	Chr7	597600	100	8.2405	0.5533	1.8757	PolyHighResolution	Keep
1477	AX-171917618	TTAACATGCAAACAATTTGCAGTTACATGGCTATT[C/T]TAAGAACATGCATCCATAGAAGTTTATACATTCTT	Chr3	90359	100	NA	NA	2.4584	MonoHighResolution	Keep
1478	AX-171917655	CCAATAAACCCCACCACCACCACTGCACGCCTCCA[T/G]TATTTCTGACGAATCCAACCTAAACTCCATCAACA	Chr9	6045539	100	8.412	0.6381	2.6666	PolyHighResolution	Keep
1479	AX-171917773	TGACGAATATAATAATCAATTCTGATTACATCTTT[G/A]TTGTAACATGTGACGCTAATATATGAGGCTAACAA	Chr5	27084230	100	6.6261	0.4203	1.3887	PolyHighResolution	Keep
1480	AX-171917889	AAACTTTTACGCATAACGCTCGAGTTCAGTTTGTA[T/A]TTTTTGGATGTTAGCGAATAGCACCCTCTTTGAAT	Chr14	15142135	100	7.2434	0.3639	1.141	PolyHighResolution	Keep
1481	AX-171918216	CTCCTATTTTCTTGTAACACATCACGCCTAGGCTG[T/C]CTGGAGATGTTCCGAATAAGCAGTTGTAGTTGTGT	Chr9	16987579	100	NA	NA	2.53	MonoHighResolution	Keep
1482	AX-171918222	TCACATAATTCTGTTTATTAGTAATTACAAACTCT[A/C]ATTATTCATTATATGGATTTCGGCAGGTATGTTAC	Chr9	17010969	100	8.1264	0.7258	2.4938	PolyHighResolution	Keep
1483	AX-171918242	GTTATTGTCGTTGTGTCAAATATAGTGTTAGAATT[G/A]CTTATTTTCTTTCATCAATTGAACATATAAATGAA	scaffold717.0	1738	100	NA	NA	2.4207	MonoHighResolution	Keep
1484	AX-171918253	TTTCTTTCATCAATTGAACATATAAATGAACTGTT[A/G]CGCTTATTAAGTGAGATCCATTCAGGTGTTCAGAA	scaffold717.0	29651	98.9583	5.8125	0.6424	2.2654	NoMinorHom	Keep
1485	AX-171918301	AGATCCATTCAGGTGTTCAGAAAATGTGTTTGTCC[T/G]GATTCTCAAGTCTTTAATTCTCTAACATAAAGAAT	Chr9	20706059	96.3542	3.2675	0.1117	-0.355	Other	Remove
1486	AX-171918323	AGTTTGCTAGGGTTTGTTTTTCACAACTATTATGT[C/T]AACTGACTCGTCGAAGAAGTAATGCCATCATTGAA	Chr9	20645761	99.4792	NA	NA	-0.212	Other	Remove
1487	AX-171918519	AGTCATTTCCTAATCCATTTCATTTTTATCATTCT[A/G]TCGTTTATATTCCACCTAATATTGGCTAAGCCTTG	Chr17	3227591	100	7.7544	0.4079	1.9287	PolyHighResolution	Keep
1488	AX-171918716	ACAAAATCTCAACCATATTTTATTTCCAAATCGTA[T/A]CTGTTGATTACTTCTCTGCTTTATGCTCTTCTTTG	Chr15	38358927	99.4792	6.382	0.1358	1.1001	PolyHighResolution	Keep
1489	AX-171918765	TGCTGCAGGCCTGGTTTTAAATTTGGCGACGGACT[G/A]CCAGCACGCGCTGTCCGAGCCTTCAATAATGAAAT	Chr16	19517079	97.3958	4.7208	0.5241	2.9681	NoMinorHom	Keep
1490	AX-171919029	TTCTGCCCGAAGAGTCGGATGACTTTGATCTCAAC[T/C]GGCAGGTTCCTTCTGCTCCTTCAAAATCTGACCTT	Chr11	25671748	100	8.4034	0.6653	2.5442	PolyHighResolution	Keep
1491	AX-171919106	GCCCGGCCGAACAATTGGCCAAGCTCAAATTGGTA[T/C]CCTCAAAATCACAGTAAATCCAAATATCCAATCTT	scaffold202.0.1	417693	98.9583	5.2144	0.5345	1.7569	PolyHighResolution	Keep
1492	AX-171919133	TTTAATGTTGTAGTTGGCTCAATAGTAAGAGTGCG[C/T]ATTAAACCGAACAATTTCTATAATAATGAACAATT	scaffold202.0.1	338127	99.4792	8.4257	0.6874	2.4577	PolyHighResolution	Keep
1493	AX-171919143	TTGCTTGCAGACAAAAAGCACATAGACAAGACAAC[A/G]GAGGAATAAAGATGCAACAGCCTATTGCATGATAG	scaffold202.0.1	321881	100	7.5837	0.6553	2.6049	PolyHighResolution	Keep
1494	AX-171919146	TCATTGTGTATGATTTGATAATTGTGATCTTATTT[T/C]TACTGCTCCGAAATTTCAAAAACATATGAAATTGC	scaffold202.0.1	320410	99.4792	4.6742	0.09	0.6249	PolyHighResolution	Keep
1495	AX-171919249	AGAGAGCTTGAAAGGGAGAGAAAAGCGCGTATCCT[A/G]TTAGAAAACTTGTGCGATGAGTTTGCCAATGGAAT	Chr3	22106414	100	4.2586	0.2181	0.2668	PolyHighResolution	Keep
1496	AX-171919331	CAAATGAAGATACCAGAAGCTCAGAGCGACCTTGC[A/G]GAGAGGAATACAATTGTGGACAAGTTAGGTTTTGA	scaffold621.0	44195	100	NA	NA	-0.0609	Other	Remove
1497	AX-171919367	GGAAATTGCTCACGCCGGCAGTCATTAGAGTCCTT[T/G]CCATTGAATGAAGCTACAAGTGCACCACAACATGT	Chr16	9922576	99.4792	7.8486	0.1378	1.5888	NoMinorHom	Keep
1498	AX-171919517	CGCAGCTCTAGACAGCGAAAAAAAAATGTTGCAGA[A/T]GGCCAATATGAAGGAATGGCGAGATCTTATTCTGT	Chr16	5261851	100	NA	NA	-0.1021	Other	Remove
1499	AX-171919681	GAGAAGCTATCAAAGGAGAACACTAAGGCTAATAG[C/T]TTGTCTGGTTTGCAAGGGCAGTATGAAGAACGTAT	scaffold1599.0	9453	100	10.047	0.6697	2.6537	PolyHighResolution	Keep
1500	AX-171919777	GTCCTATAATGCAAACAGAAGCAAGTCTGCAGATA[G/A]GGAACATGGTGAAATCACTGAAGTGGGAGCAGAAA	Chr9	20130452	98.9583	8.4274	0.5961	1.2804	PolyHighResolution	Keep
1501	AX-171919795	GCAGATAGGGAACATGGTGAAATCACTGAAGTGGG[A/G]GCAGAAAATGAGGCTCTGATTGAGAATCTTGAAGA	Chr9	20159750	98.9583	4.3128	0.1744	0.335	PolyHighResolution	Keep
1502	AX-171919866	TTCTAACTTGCCAACAATAGTTAAACAACACAATC[A/G]AAACATTTTGTTAGATTTTCACTTCATATGGGCTA	Chr7	791969	100	4.8349	0.8973	1.8709	PolyHighResolution	Keep
1503	AX-171919977	AAAGTTATAAAGTAATGGATCATAAAATGTGAGAG[G/A]GATTTGTAGATGACACATTTTAAGTATGAATTAGC	Chr3	25273685	98.9583	4.7074	0.3981	1.4708	NoMinorHom	Keep
1504	AX-171920024	TATATGATTATATATATCATCATCACCAATAATAA[C/A]CCGTTTAAAAAGTTAAGCAAAAAAGATGCTCTCAG	Chr5	14792673	100	9.6649	0.6873	2.1963	PolyHighResolution	Keep
1505	AX-171920026	GGTGGTCCAACCTAATTTCTCTCTATTTATATATC[T/C]GGTGAAATCGATGCGCCATTTTGTATTTGCATGAC	Chr5	14836573	100	NA	NA	-0.3133	Other	Remove
1506	AX-171920070	AATCGATGCGCCATTTTGTATTTGCATGACAATGT[G/A]CTTAATTATGTATAGATCGGTGAACATATATAGAA	Chr7	3901349	98.4375	4.712	0.1886	-0.0273	PolyHighResolution	Keep
1507	AX-171920113	AAGCTAGGATGTGCCTGATATATAGACGGTTATTA[T/C]TGGACAAAAGAAAAACTAGATAAAATCATCCTTAA	Chr17	3413890	99.4792	3.6097	0.3218	1.4406	PolyHighResolution	Keep
1508	AX-171920152	CCATGGATGACTTGGGTGCTGCCCTGTTAAAGGTT[G/A]GAGTTGCCCTTCATATATGCCCTTCAACTGCTTGA	Chr16	5071290	99.4792	NA	NA	2.2729	MonoHighResolution	Keep
1509	AX-171920318	TCTCCGAGGTGATATATTTCCCTTACTAATTCACT[G/A]CTCTGTTATTGGTGATTTTGTTGTGAAATCTTGGA	Chr3	4238996	98.9583	4.4076	-0.6711	-0.287	OTV	Keep
1510	AX-171920321	TAACAATGGTGACCTCTGCTCAATTAGCACTTATG[C/T]AGTCACCTATTTCTTCTTTGATTCCAAGTGTGGCC	Chr3	4240827	98.9583	4.2419	0.351	1.681	PolyHighResolution	Keep
1511	AX-171920374	TTCTTCTTTGATTCCAAGTGTGGCCAACACAGTTA[C/T]GGTGAAACTTGATGATTCTAACTTTGTAACTTGGA	scaffold1403.0	30721	100	NA	NA	-0.026	Other	Remove
1512	AX-171920542	TACTGTGGGTGTTATCATTTTTGTTGAAGATATTA[T/G]CATTGTTGAATTGCGTGGGCTTCCCTCTGAATATA	Chr5	3797131	100	NA	NA	1.2103	MonoHighResolution	Keep
1513	AX-171920690	AGCTAGTGGCGAAGGTTTGCGTATTACTCACATTG[G/A]CTATTCTACTCTTCCTACTCCCAATTATAAATTTA	scaffold1228.0	48493	98.4375	NA	NA	2.2617	PolyHighResolution	Keep
1514	AX-171920778	GTTAAGATTCTACAAAGTGATGGTGGTGGGGAGTA[T/A]GTGAGTACTAAATTTCAAAGATTTCTTAGCATAAA	Chr10	7336584	97.9167	4.009	0.0301	-0.8723	PolyHighResolution	Keep
1515	AX-171920799	TCCACCAAGACTTGATCATTTAAAAGTCTTTGGTT[G/C]CCTAAGTTATCCCTCAATGAAACCTTATAGATCTA	Chr5	28099446	99.4792	NA	NA	0.7646	MonoHighResolution	Keep
1516	AX-171920851	ATCTTGTCTTTGACTCAACTAATGCAACATCAAGC[T/G]CTACTTCAGCTTCTTCAAGGTCTTTTAAATTATAT	Chr13	5182532	100	7.2218	0.5066	1.858	PolyHighResolution	Keep
1517	AX-171921026	TGGAATGACAGTTTACCTCCTTCCTACTGTCATGA[G/A]GCTTCAAATCATCCTTTGCTGACCCTTCCTTATTT	Chr3	24388007	99.4792	6.0114	0.1232	0.8637	PolyHighResolution	Keep
1518	AX-171921127	ATTTATGCACTCTCCTCTGGAATCTCATTTTGTTG[C/T]TGTAAAAAGGATACTAAGATATCTCCGAGGTACCT	Chr4	11911080	92.7083	2.8346	0.1589	0.0634	Other	Remove
1519	AX-171921343	CAAACATCACATGATGGCTTTTCACCCAGAGATAT[G/A]TGCATCTACTCAAATAACAAAGCCAAATGATGGCA	Chr12	8998464	100	6.0601	0.7362	1.3621	NoMinorHom	Keep
1520	AX-171921491	TGAAACAAAAGAGCCCTTCCCAAACAACACCATCT[T/C]TGTAACCGAATAATTGCAACCTGAAAAAGGACCAA	Chr14	13444501	97.9167	NA	NA	0.2345	Other	Remove
1521	AX-171921646	AGCTTTTGAATGAGTAAATATTTTACACATAGCAT[A/G]TGTGGCCACCTTAATTGACCTGTCACAACCCCTAA	Chr8	15613458	99.4792	6.9233	0.4895	2.4038	PolyHighResolution	Keep
1522	AX-171921706	TCAATTTCAAATGCAAATATTTGGGGGCAACTTTT[G/A]ATTGAGTCCGTTACATTACTCTATTTTTTTTGTTT	Chr17	18618717	99.4792	NA	NA	1.6816	MonoHighResolution	Keep
1523	AX-171921829	CCCATGCATTTTGTTTATGCACATGATGTGGTGTT[A/T]TGGCAATGTTGGTTAAAGTTTTAAATTTTGTTCAG	Chr14	3687013	100	7.0426	0.5126	2.5587	PolyHighResolution	Keep
1524	AX-171922258	TTCTTAAGTGAAGTTTATAAAGCACATAAGAAGAT[G/A]GGCTTAATTGAGTAGGATCTCCCATATGCACATTC	Chr15	17102307	99.4792	4.5581	0.3864	1.2394	PolyHighResolution	Keep
1525	AX-171922312	AAATTTGAGGTTGCTTCATGCATGAGGTATTGCAG[T/C]CGGCTACTGAGGAATATGCCCATGACACCTGAATC	Chr15	28284143	98.9583	9.6295	0.4571	1.5195	PolyHighResolution	Keep
1526	AX-171922412	TGATCTGACTAAGTTCTTGTTCATTAAAGTTGTTT[G/A]AAATTTAGGAGATATATTTTTGACAGTTGGTTCTT	Chr6	7765667	100	6.2502	0.5508	2.0282	NoMinorHom	Keep
1527	AX-171922413	GCTGGAATAGAGGCAATTATATCCAGTGATGAACT[C/T]CAGGTTGCATCAGAGGATGCTGTATATGACTTTGT	Chr6	7765820	100	3.6989	-0.1401	2.1556	Other	Remove
1528	AX-171922468	CTTGCACGCTACATTCGCTTCCCATACATGACTTG[T/C]CGAAAGCTAAAAAAGGTCTTAACCTGTAATGATTT	scaffold1115.0	19488	100	NA	NA	0.7087	PolyHighResolution	Keep
1529	AX-171922659	TCCCATACATGACTTGTCGAAAGCTAAAAAAGGTC[T/C]TAACCTGTAATGATTTTGACCACGAAGCAGCATCC	Chr9	6427225	100	11.0706	0.6546	3.209	NoMinorHom	Keep
1530	AX-171922691	TATCGCCCTGTTAAGGTGGTAGAATTTGATCTTCC[G/C]AGACAGCAGTGTGTGGTGTACCTGGACTTGAAGCG	Chr2	18888579	100	10.2511	0.6159	2.1785	PolyHighResolution	Keep
1531	AX-171922692	GTGTACCTGGACTTGAAGCGGGAAGAGTGTGCAAA[T/C]TTATTCCCATCCGGACGGGTTTATTCTCAGGCATT	Chr2	18888474	100	NA	NA	3.2168	MonoHighResolution	Keep
1532	AX-171922694	TTGGGGATGCAGGAAAAAGGGTCAGTGAGTTTTGC[A/T]GTGGACTACGAATTTGCGGCGAGATCAAAGCCAAC	Chr2	18884701	100	9.0714	0.7411	2.5118	PolyHighResolution	Keep
1533	AX-171922941	TTTGCGGCGAGATCAAAGCCAACTGAGGAATTCAT[C/T]AGCAAATACAAAGGCAATTACACATTTACCGGGGG	Chr2	827351	100	NA	NA	2.5594	MonoHighResolution	Keep
1534	AX-171922998	AAGGCATTGTAATAACTAGCCACCATTTAGCGCTC[T/A]CCGGTTGAGGGCTTAAACATGATTACAACTATTTA	Chr9	3384217	100	3.5317	-0.2428	0.3876	Other	Remove
1535	AX-171923040	ATTACAACTATTTACTTTTCCATCCTCTGTTAATC[G/A]TGATTATCATGTATTTAAGGTATCCAAATTAGGCG	Chr15	7670658	98.9583	5.1069	0.2201	0.6112	PolyHighResolution	Keep
1536	AX-171923051	TATCATGTATTTAAGGTATCCAAATTAGGCGAAGT[C/T]CAAAAGTAATCCAAATTATGGTATGGTGGCGCTTT	Chr15	7690585	99.4792	8.2719	-0.3367	3.0915	OTV	Keep
1537	AX-171923052	TTTCTTGTAAAGGAATGCATCGTGCTTGAAGAAAA[C/A]AGCGATAACTCAAACTTTATGTCAGGAATTTTAGA	Chr15	7698849	99.4792	6.7331	0.3011	1.6824	PolyHighResolution	Keep
1538	AX-171923155	TTCCATTTCAAAACTGAAAAACCTAGAGGTATGTG[G/T]TTTCCAAAGAAATCACTCACAAGTGGCACTGAATT	Chr2	9582864	100	10.5559	0.5077	2.4493	PolyHighResolution	Keep
1539	AX-171923167	CAAGGCTATGAAAGGTATTGAAGTGGAATTGGAGC[A/C]TGGAAGCAAAAAACAACGCTTTTAAGTTCATTTAC	Chr2	9628583	100	6.8396	0.2527	0.9052	PolyHighResolution	Keep
1540	AX-171923169	TACTACCGCAATGATCCAACTTAACCAACTAAGAT[A/G]CATTCATTCCTTCTCGTAATTTCTGCATACCTTAA	Chr2	9628904	98.4375	3.6371	0.0959	-0.3045	PolyHighResolution	Keep
1541	AX-171923192	ACTAAACGCAGGGAAAATACTTGATATGCACAAGT[C/A]AACTGCAACTAGCAGATAATTCCATTGACACCCAC	Chr2	9652279	100	8.5303	0.6062	1.5466	PolyHighResolution	Keep
1542	AX-171923193	AAGTCAACTGCAACTAGCAGATAATTCCATTGACA[C/A]CCACATAACAGATATTACCAAAATAAATAAAAAAT	Chr2	9654048	98.4375	NA	NA	3.0984	MonoHighResolution	Keep
1543	AX-171923567	CTGGCAATGATTTTGTTTCTCTCGAAGTGTTGGGT[G/C]TGTGTTGGTTCGTTATCTCGGAGGGTTGTATCCCT	Chr6	4006955	100	7.1019	0.2782	1.7023	PolyHighResolution	Keep
1544	AX-171923793	TATTCAATTCAATTGAAATAATTAAGTTATATCTT[G/T]TGTTAAAAAACGATTAGTATAAGAGAATATAGAAA	Chr8	552832	100	9.8591	0.484	2.0531	PolyHighResolution	Keep
1545	AX-171923816	GTAATTTCGTAAAATTTTAACCGTAACTCCGATTT[C/T]GATTCTGCTTGCACCTACACGTTTGTACTTTCAAG	Chr13	13122875	100	7.3082	0.4783	2.2945	PolyHighResolution	Keep
1546	AX-171923885	AAATGAAAAGAATATCTTATGCTAGATCACGTTTC[C/G]CAAGAAAAGTACTAGATCTAAACAAAGCTACACTT	Chr6	5024488	99.4792	5.8556	0.3771	1.8962	PolyHighResolution	Keep
1547	AX-171923937	GTATAGTTTCCAAACATAGCATACCACATAGAGTA[T/A]GAAAATACTTATCGCAAACAGTAATATCACTAGAA	Chr15	17246325	97.3958	4.3074	0.4544	2.4911	NoMinorHom	Keep
1548	AX-171923977	TATTAACATATCTCTTCATTTCTTGGGCATATTCT[G/A]CCGACACCTCTTTCATTGCACCAAGCAAATTGTTT	Chr15	17146317	98.9583	5.8368	0.1959	1.3306	PolyHighResolution	Keep
1549	AX-171924011	TTTGAAAATCTAGGCAATTGGTCTTCACTTTACTA[C/T]GAAGTGTCAAATTATACATTGGTTGCTCCTGTTGT	Chr10	15455589	100	7.6153	0.5743	2.0401	NoMinorHom	Keep
1550	AX-171924293	TTACTTGGCTAAGTGTTTTCAGAAGGGACGGCAGC[T/C]TGGCTTTTGTGCCTATAACATTCAACAGATAAAAC	Chr5	16354843	100	10.506	0.8291	3.8483	NoMinorHom	Keep
1551	AX-171924320	GCATTTGAAACTGTAAAAGTTCTACATTAATGCGT[A/G]AGAATATGATTACTCTAACATAATCTACATTAGCC	scaffold1112.0	25967	100	8.3967	0.5501	1.9962	NoMinorHom	Keep
1552	AX-171924423	CTGCGTGACAATAAGTTGTCAGATTGATTGTGCAC[C/T]ATATATTAGTTTGATTCGTTTTGAGTGTATGATCC	Chr6	9627533	93.75	NA	NA	0.4817	CallRateBelowThreshold	Keep
1553	AX-171924434	AATATTATAACGGTAACTGTATGTATTATTCTCCA[A/G]CAAATATTTGTGTTGCAACATTGTGACCTAGATCA	Chr6	9664671	100	NA	NA	1.0739	PolyHighResolution	Keep
1554	AX-171924497	TTGTGTTGCAACATTGTGACCTAGATCACAAATTT[T/G]GACAAAAATTCTAATTAACAATCTAGTAAAAAGAA	scaffold803.0	57921	100	6.3046	0.5313	1.8038	PolyHighResolution	Keep
1555	AX-171924666	CTTCTTTACGTAAATTAAAGTAGTTTTGACCATCG[G/A]TTGTATAAAAAAGATAGGTCTAACTTCACCTATGA	Chr16	3892443	99.4792	5.6155	0.2913	1.9232	PolyHighResolution	Keep
1556	AX-171924827	GATGCGTAACCGTTTGTTTATTCTCTTTTTGGGCA[A/G]AGGCGGGAAAGGCCTCGTTGGCACTTTGACAGTTC	Chr11	16487309	100	8.9278	0.5951	2.5262	PolyHighResolution	Keep
1557	AX-171924953	TGAATCGATTCATTGTTCTAATGTTTTCCAAAGAG[C/G]ATATCGGTTTTGGTTTGTGTTAGGAATTCCCAATA	Chr16	10474630	85.4167	NA	NA	-0.4457	Other	Remove
1558	AX-171925194	ATCGATTCATTGTTCTAATGTTTTCCAAAGAGCAT[A/G]TCGGTTTTGGTTTGTGTTAGGAATTCCCAATAGAA	Chr15	22242165	99.4792	NA	NA	0.5526	PolyHighResolution	Keep
1559	AX-171925196	AGATCAAAGGAGTGATGCTCTAATCAAGGAAGTTC[G/A]CAATACTTCTTCACGATATCTTTGAATAAGCCATA	Chr15	22241412	100	8.5293	0.568	2.1934	PolyHighResolution	Keep
1560	AX-171925222	ATTCGCCTCTGCTGGCAGTAAGCTGAGATACATTG[T/G]TTTCGTGTTAATCTTAGTTGTTTACTGTTGGAGCT	Chr5	21901110	96.875	NA	NA	1.2996	CallRateBelowThreshold	Keep
1561	AX-171925223	AGCCTGGACCAGCTGAGGAGGCAAGTGCAGCTACT[G/A]ATAAAGTGTTGGGTGTAACTCTTGCTGCTGTTGGT	Chr5	21902517	88.5417	NA	NA	-0.9324	Other	Remove
1562	AX-171925253	TTGTTTCTCATACTTAATCCAAATTATGCACCACT[G/A]AATGTAGCTTATGGTGGCTTGAATATGATTCACAG	Chr5	21942876	100	NA	NA	3.2402	MonoHighResolution	Keep
1563	AX-171925379	CTTATCTGCAGACAATGTGGCACTTAAATCTGAAA[T/A]AAACCGGTTAACCGAGAATTCTGCTACACTGAGGC	Chr6	6763968	100	7.3048	0.5129	2.4196	PolyHighResolution	Keep
1564	AX-171925511	CTGAGGCTAGAAAACACTACATTACTGGTACATCC[A/G]CATACTATGTCAGAATCATTTCTTTACTCGGAAAT	scaffold1492.0	19499	100	NA	NA	-0.588	Other	Remove
1565	AX-171925521	CGCTGCTGGCTGATCATCGACCGGTAATTGGCACA[G/A]TTTATTTAGTAACGTAGTTTTGGCATATTACAAGC	scaffold1203.0	18937	99.4792	NA	NA	0.3113	PolyHighResolution	Keep
1566	AX-171925561	GCTGGAATGGCCACTGAAAGGTGATGTACATTGAA[G/C]GGTGTAGAGATTTAGTTTAGAACCACCTTCCTTAA	Chr10	4645352	99.4792	5.6914	0.5884	1.8175	PolyHighResolution	Keep
1567	AX-171925591	TAGAGATTTAGTTTAGAACCACCTTCCTTAATTGT[A/G]TGCGTGTGGGTGTGATGTAAACTTAATTAACAGTA	Chr10	7081561	99.4792	9.5917	0.5243	3.2316	NoMinorHom	Keep
1568	AX-171925656	GCGTGTGGGTGTGATGTAAACTTAATTAACAGTAA[T/C]GTGATGACACTGCAATGTCGATGTATGGTTTTATT	Chr13	9188052	97.9167	3.185	0.1233	0.1659	Other	Remove
1569	AX-171925894	ATGACACTGCAATGTCGATGTATGGTTTTATTTGT[A/G]ACTCATTTGTCTAAATATTCGGCTCCATCTCTCCC	Chr5	17854991	99.4792	5.1469	0.5732	1.1228	NoMinorHom	Keep
1570	AX-171926018	ACTTCATGGAGGAATAAGCACGGCGAAGAACTCCT[A/G]TTCACTAGCAGCAAGGTATAACTTTTCATTTCCTA	Chr14	3150031	97.9167	NA	NA	-0.525	Other	Remove
1571	AX-171926026	TTCTTACAATTTTGTGGCTGTTGTAGTTGAAAGCA[T/G]TTGATTTCGTCTTTTATCCTGGCATGAATGTTCTC	scaffold872.0	76690	98.9583	7.2008	0.4968	1.662	PolyHighResolution	Keep
1572	AX-171926362	AAAAGATACTAAAATCTGAAAACTCCAACTGATGC[T/C]TTTTACTTAATGCTTTTGAAGTTTGGGAACTGTGG	Chr10	5654045	100	8.5972	0.5037	2.2338	PolyHighResolution	Keep
1573	AX-171926599	ATCAACTCATTTCCTATTGATTGAAGTTTGTATGC[T/A]CAATTTTTGTAACAAAATGCAAGTCCTAGATAATT	Chr1	8603832	99.4792	5.7884	0.4713	1.626	PolyHighResolution	Keep
1574	AX-171926895	TTGGACAACCTTTGTGAAAGACAACGTTTTACAGA[A/G]CAAGGAGATGCCATAACTTTTGAGTCTGAGGTAAA	Chr7	14224862	100	6.8253	0.5556	2.6188	NoMinorHom	Keep
1575	AX-171927354	TGTGAAAGACAACGTTTTACAGAACAAGGAGATGC[C/A]ATAACTTTTGAGTCTGAGGTAAATTCTTTTTATTT	scaffold536.0	156118	100	6.3853	0.4233	1.8598	PolyHighResolution	Keep
1576	AX-171927513	TTTGATGGAAAGTGAAATAGATTGAAAATTTTGGC[G/A]TGTGGAGCTTGTATACTCAAGTCTCAGTTTTTCGT	Chr1	5721200	98.9583	4.8331	0.146	0.7094	PolyHighResolution	Keep
1577	AX-171927626	TCTTCTTGTAATTAAGAACTCTTGGAGATTGATGC[A/T]GGGGGATAATGGCCTTTGGGCAAAACTTTTACAAG	Chr10	11943475	98.4375	NA	NA	-0.1616	Other	Remove
1578	AX-171927685	TACCTTTTTTCTGTGTGGTTTTACCCTTTACTTTC[G/T]TTTTTTAACGTTCTCAGCCGATTTCGAAGCTCGAT	Chr7	9400438	98.4375	NA	NA	-0.1137	Other	Remove
1579	AX-171927720	TTGGATCTTTGGTAGGCATTTTTTTGTTTGGTTTT[C/T]TTCCAATGCAATTTTGCGATTGAACAATTTTTGAA	Chr3	24796240	99.4792	5.0814	0.3739	1.6641	PolyHighResolution	Keep
1580	AX-171927865	GCGGTGTTTCAATAGTGTTTGGAGTTTTAGTGTGC[G/A]GTGGTATAGTTTAGTCATCCAACAACTTTTCAGTT	Chr12	252607	100	8.6994	0.5715	2.414	PolyHighResolution	Keep
1581	AX-171928001	ACTTGTATGATATTTGTCTTGTTAAATTACTTAAC[A/G]GTAAAAGTATGTGTAGAAACATTCTTGATGCCTTA	Chr7	273464	96.3542	9.0935	0.1865	2.4865	CallRateBelowThreshold	Keep
1582	AX-171928073	GGAAATGTCAATAGTATATCATGTTTTGAATTGTT[G/T]CCAATGCTTTGGCTGAAGACGAAACTCAATCTATT	Chr7	4235877	87.5	NA	NA	0.5755	CallRateBelowThreshold	Keep
1583	AX-171928199	TGGCTGAAGACGAAACTCAATCTATTAATATTCTT[T/C]CACCAAATTGTTTTTGCAGGTTGCCTTTAGGACTA	Chr8	435635	100	4.6429	0.2794	0.1674	PolyHighResolution	Keep
1584	AX-171928201	TGCTCTCACCATATCTAAGGTTCTGATCTCTTCGT[G/A]ACTCGTTATGATTTAATAATGTCATATGTTTCAAT	Chr8	446120	100	5.6906	0.5811	1.8776	PolyHighResolution	Keep
1585	AX-171928232	TCACCATATCTAAGGTTCTGATCTCTTCGTGACTC[G/A]TTATGATTTAATAATGTCATATGTTTCAATTTTTC	Chr14	6979880	100	9.8648	0.7288	2.172	PolyHighResolution	Keep
1586	AX-171928292	TTCACAAATTACCTAATTTTAATCTTCACCATGTA[C/T]GCCTCATCTGGATTTCCATCAAGGAGCATATGCCA	Chr15	1958680	98.9583	4.1784	0.2757	0.9632	PolyHighResolution	Keep
1587	AX-171928408	GTGGTTTAATGGATATTTATCGTAACAACTTTGAA[A/T]TATCAGCAGTTAAATGTTCAATTTACCGTCTATAT	Chr15	15831442	99.4792	6.0025	0.3449	1.4941	PolyHighResolution	Keep
1588	AX-171928413	GTGAATTGGTTTAGATGATGTGGTCAGCGTGAATT[C/T]AAGTCATCCAACGCTCTACTTAGTATGAAAGTTGG	Chr15	15847704	99.4792	4.2733	-0.7732	2.392	OTV	Keep
1589	AX-171928455	CAATGACTTATAAGAGATTGAGTTGCTCTTTATGC[T/C]GCCAATTTGTTTTAATGGTGCAACCCCAACTTTTT	Chr16	5196956	98.4375	5.1787	-0.8356	2.5722	OTV	Keep
1590	AX-171928530	CAAGTTTAGTGTCCGTTTAATGATGCGTCATGGTT[T/G]ATGTTTTATTAAAAGTTCATAACCAGTTATGTGTA	Chr15	15788983	100	NA	NA	1.5848	MonoHighResolution	Keep
1591	AX-171928579	GTCATGGTTTATGTTTTATTAAAAGTTCATAACCA[G/A]TTATGTGTATTTTTACAAAAACTAGTATACAAGTT	Chr4	6671732	100	NA	NA	1.8811	MonoHighResolution	Keep
1592	AX-171928897	CAAATCTTCCCTTTAAAGGAAAGAAAAAAGAAAAA[G/T]TGACAAACAAAATGATTGTGTAGAAATACTTTAAT	Chr8	2174972	98.9583	6.8984	0.5881	2.5437	PolyHighResolution	Keep
1593	AX-171929100	AATGCATGTTTTGGCAGTGAAAATAATGTCCCTTT[C/G]AATTGGGATTTTAGAGAGAGGTTGAAGATAATGTC	Chr11	20729691	99.4792	10.4502	0.7773	2.9794	PolyHighResolution	Keep
1594	AX-171929138	TCAAATGCATTTGTTTGGTTTGCTCACAGTTATGT[C/G]TTGATATATAACTTGTAATCTCAATTGCATACAAA	Chr5	16601358	99.4792	6.391	0.6405	2.1731	NoMinorHom	Keep
1595	AX-171929179	TTGTTTGGTTTGCTCACAGTTATGTCTTGATATAT[A/G]ACTTGTAATCTCAATTGCATACAAATTCAACGGTT	Chr2	19189895	97.9167	4.1232	0.1133	0.5978	PolyHighResolution	Keep
1596	AX-171929191	AGGAAGAAAGTTGGGCAAAAGGAAGCTCTGGTGTC[A/G]CGTCATAAACAATGCAGCTATGCGACACGGATATC	Chr2	19161477	98.9583	6.1817	0.2756	1.5459	PolyHighResolution	Keep
1597	AX-171929273	ACCAGCTGTTGTAGACAACTTGATTCAACTTATTC[A/T]CTTGCCCCTTCTGTGCAGATCAGGCGAAGAATTCT	Chr6	3848922	100	6.4311	0.2445	1.6187	PolyHighResolution	Keep
1598	AX-171929274	GTTTGGCGCCCTCTGCTCCACGCCACGAATTATAC[A/G]TCGAAGTATCGAACACATACGCAATGACGCACTCT	Chr6	3857653	98.4375	3.6235	0.3331	2.627	NoMinorHom	Keep
1599	AX-171929285	TTAACCCTCTTGACGTTGCCAAGGTTCTGCTATTT[C/A]TCTTCCTTTTTTTGTATTCTTTGTATTTAAATTTG	Chr6	3869088	98.9583	5.7492	0.2863	1.2051	PolyHighResolution	Keep
1600	AX-171929288	TTCTTTGTATTTAAATTTGTCCATTTCTTCATCTT[T/G]TGGACAATTTGTCCCACTTTCCATATGCTGTGATT	Chr6	3883665	97.9167	2.3425	0.0829	-0.8171	Other	Remove
1601	AX-171929757	TGTCCATTTCTTCATCTTTTGGACAATTTGTCCCA[T/C]TTTCCATATGCTGTGATTGAGATTCCGTATTCTTC	Chr13	10644554	97.9167	4.7446	0.5026	1.6569	PolyHighResolution	Keep
1602	AX-171929840	TACACAACTGGTTTTCGATTACTTAGTTTAGTAGT[A/G]CCTCTTTTATTGAGTTCATCTTCAATTCTTAATTG	Chr5	8416219	100	5.8996	0.2402	0.6315	PolyHighResolution	Keep
1603	AX-171930055	TAGATGCTTTCAGATTTGAGATCTTCCATGCCACG[C/T]ACAAGCTCAATACTTGGATCCAAGACTGTCTGCCC	Chr2	15790844	99.4792	8.2306	0.3541	1.8972	PolyHighResolution	Keep
1604	AX-171930248	AGTATAAAGGAACACTGGATGTGCTGTACAAAGTC[A/G]TACGCCAGGTTAGTGGGTGCATACATTTATGTTTA	Chr8	215277	96.875	4.3939	0.137	1.356	CallRateBelowThreshold	Keep
1605	AX-171930270	GCCATGCCAACTGTAAGTCTCCTCTTTCCAATGAT[T/A]ACCTCTTTTATCTAAATGGTTCCTTGCAGCGTTAG	scaffold888.0	60588	100	NA	NA	-0.1035	Other	Remove
1606	AX-171930431	TGCACTTTGTTCTGGAAGTAATGTTGCTAGTACTT[A/G]CTTTTTCTATTTGTCAATCAGGTGGGGATCTACAT	Chr3	9179388	99.4792	5.6286	0.4492	1.9036	PolyHighResolution	Keep
1607	AX-171930461	TTAGTTGCAGGGTCAATAGCACGATCCTTAGCTTG[C/T]GTTTCTTGTTACCCTGTTGAACTGGCAAGGACGCG	Chr5	17018297	97.9167	3.0043	0.3534	1.1716	Other	Remove
1608	AX-171930467	ATTTGGAGGTATATGAGACTTCTAACCGCAATATA[A/G]GCCATCAATCACATGATTTCAGTTCCCTAAATTAA	Chr5	17009149	96.3542	3.2235	-0.0772	0.3412	Other	Remove
1609	AX-171930731	TTCATGGGAGTTGTTCCCCGTGTTGGCCGTGCCGG[C/T]CCTTCTGTTGGCATAGTCATCTCCTCATATGAAGT	Chr17	19202202	98.4375	NA	NA	0.8353	PolyHighResolution	Keep
1610	AX-171931222	ACTAGAAACACCATTAGCATCATCACCAGTAGCAC[C/A]AGAACTCTCCACAACATCGTCAGCGAACACGCAAA	Chr7	7834300	99.4792	3.5208	0.04	-0.0315	Other	Remove
1611	AX-171931349	ACCACAACTGCATCACCCTTCATAAACTCTCCTTT[A/C]TTTCGGTTCGAAAACATATCATCGCCACGATCGGC	scaffold1208.0	39927	100	11.4504	0.5905	2.3275	NoMinorHom	Keep
1612	AX-171931450	TGCAGACCTGATCATATAAGATGGATTTGATTTTT[G/T]ATTGATGCACTTCTGCGCCAAGCAGAGAGCAACCT	Chr17	1269471	100	8.9778	0.5169	2.0152	PolyHighResolution	Keep
1613	AX-171931703	TCAAGATTAATCTGAGACTTAATCAAGTGCTCATC[T/C]TCAAAGCTATAACATGAATACGATATTTTAACATT	Chr9	15173391	100	6.3064	0.4634	2.6317	PolyHighResolution	Keep
1614	AX-171931767	AACTATCTCCAAAAATCACCAAATTTGACAGAAAT[A/G]TAGATCTCAATGAGTGGAGCAAGTTTTATACCTAT	Chr16	17077516	98.9583	4.5391	0.0917	1.1716	PolyHighResolution	Keep
1615	AX-171932078	ACATTATAATCTTATAAACCAATTCACTCCGAACA[C/T]AAAACGTAATTCATATTCCACAATGCTCCCCTCCA	Chr14	17614145	97.3958	4.2784	0.371	1.931	PolyHighResolution	Keep
1616	AX-171932258	GTAATAATGACAGTTGCTGGGCTGGCAACTTACAG[C/A]AAACATTGGGAACTTCCGATAGTTGTCAAGAAAGG	Chr10	12492295	96.875	4.5172	0.2793	1.0737	CallRateBelowThreshold	Keep
1617	AX-171932317	ATTAAGAGAATAGGCCAAAACTAAGCAGATATATA[G/C]GATAATCATTTTACAACAATTCCATTTCAACTTTC	Chr6	18233261	97.9167	NA	NA	0.0061	Other	Remove
1618	AX-171932518	TGCTTTTTTGGAAAAGAAAAACAAAGGTAAGACAA[G/C]ATTCTAACCTGCAGAAGTCTTCTCATAACATCAAG	Chr11	208471	100	6.6433	0.4405	1.8539	PolyHighResolution	Keep
1619	AX-171932573	ACATCTTTCCGGTCGCCTCCCTGGTGCATTTCAAA[T/A]TTTCAAAACATAATCACAGACATCTTTATCAAGAG	Chr3	24702900	97.9167	4.9187	-0.0836	1.5996	PolyHighResolution	Keep
1620	AX-171933007	TTAAGACGCAGAGAGGAAAAGAGAGTAGAGAGTCA[G/T]AAAGTGAGTGGGAGTGGGAGGAGGGACCTGAGTGG	Chr5	23670099	98.9583	5.8475	0.1637	0.8584	PolyHighResolution	Keep
1621	AX-171933281	TCAAGCTTCCACTCCGGCATGGTCTCATAGTCGGA[C/T]TTAGTGTACCGCGGATAGTGCAGAGGCATCTGAAA	Chr3	17963360	100	10.6096	0.7183	2.1403	PolyHighResolution	Keep
1622	AX-171933385	TGATGTGAAAACCAGAGAAAGGAATAATATTGTTT[G/A]CTGTGTATGTACGAAGCAAAGCACTGTCGAGGCTG	Chr13	9145853	100	4.7436	0.4823	1.1776	PolyHighResolution	Keep
1623	AX-171933539	AACAATCAAGATTGAATTAAAGAGATACTATTTTT[C/T]CTTACTTCTCGATCTAATAGATATAAAGCCGGACT	Chr4	4781575	100	12.9603	0.7422	2.4715	PolyHighResolution	Keep
1624	AX-171933569	TTTGATAAGAGAAGTAGCTCACTGATAATAAGTTG[T/G]AAACTCAACTCACGCTCTAAGTTTGAACCTTCAAA	Chr1	773201	100	8.2359	0.5893	2.5658	NoMinorHom	Keep
1625	AX-171933756	CTTCCAGTGCATCATTATGAATCTGCAATTATTCA[G/T]AAATGTTCTCCATTAGAACGATGGTCTACTATAAT	scaffold1324.0	61322	97.9167	6.9677	0.617	1.9009	PolyHighResolution	Keep
1626	AX-171933872	TCATAAATTGATTATTTTTGTCATATGATTGATGT[G/A]GGATCCTATTCTCCAACAAGATATTCTTATTTTTT	Chr11	5188739	100	NA	NA	-0.0512	Other	Remove
1627	AX-171933904	CTAGATGAGTATGTTTGTCTCTGCTGTTTCATCGA[C/T]AAGATTTGGCAGAAACCCTCATCGTCTTCGATGTC	scaffold239.0	31664	98.9583	8.4791	0.4896	1.9694	PolyHighResolution	Keep
1628	AX-171933970	GGTGGTTGACATATCCTATTCGATCGAACCATTTT[T/C]CCCTGGTTAGTCATATAATACCTCGACCATTATCA	Chr2	16044530	98.9583	5.1829	0.383	1.9234	PolyHighResolution	Keep
1629	AX-171934020	TGGTTGACATATCCTATTCGATCGAACCATTTTTC[C/A]CTGGTTAGTCATATAATACCTCGACCATTATCATT	Chr7	12076548	99.4792	4.611	0.3636	1.9087	NoMinorHom	Keep
1630	AX-171934077	TATAATACCTCGACCATTATCATTGTTTTCTTATT[A/G]CTTCTTTTTGTTTAATACGTTTGGTTCCATTTCAG	Chr12	102753	99.4792	5.9206	0.3043	1.0631	NoMinorHom	Keep
1631	AX-171934359	TGAAATGGAGCAATTTCGAAAGATCGGGGAGGATA[T/C]GGGAAGTTTAAAGGCCTTAATGGTGTTCCAAGACA	Chr3	213780	99.4792	14.9826	0.31	2.9522	NoMinorHom	Keep
1632	AX-171934437	ACGGATCAGAGACACAGAATTTGAATGGGAAGCTC[T/C]TACCTAGTTCAATCCTGGTAGGGTCTAAGGACTAC	Chr12	18102886	96.875	NA	NA	0.4689	CallRateBelowThreshold	Keep
1633	AX-171934795	CCTTTAATCTGGTATGCGCCGGAAGTTCTGGAAGA[G/T]CAAGAACAAGGAAAAAGTACTGAGAAAAAGTACTC	Chr14	8575162	99.4792	7.6605	0.2338	1.4356	PolyHighResolution	Keep
1634	AX-171934978	TTTGAGCTTCTGACAGGGAAAGTGCCCTTTGAGGA[C/T]AGTCATCTCCAAGGGGACAAGATGAGCCGAAACAT	Chr11	1388874	99.4792	NA	NA	0.4121	PolyHighResolution	Keep
1635	AX-171935137	AAATGTTGGCATAGTGATCCATACCAACGGCCAAG[C/A]TTCTCGTCCATTTGCAGGATTCTTCGCTATATCAA	Chr6	14620323	100	7.9538	0.4301	1.7046	PolyHighResolution	Keep
1636	AX-171935244	ATTGCAGAGAGAGAAAGAACGTCTTCAAGCCTGAA[G/A]GATACTTCAGAATCGGGAAGTGACGGAGCTTCAAT	Chr5	13406169	100	5.9677	-0.0601	0.2855	PolyHighResolution	Keep
1637	AX-171935345	GGAAGTGACGGAGCTTCAATCTGTGGGGATGAAAT[T/C]GTGGTCCCTGCAGATGATTCGTTCCCATCAACACC	Chr12	1395325	100	NA	NA	2.3977	MonoHighResolution	Keep
1638	AX-171935351	TCAAATGTACAGAAAGAACTCTATACCAGGAGAGA[G/T]ACGGAGGAAGAAGAAATTGTTTAAGTCCTGAAAGT	Chr12	1386255	100	7.9617	0.5024	1.8851	PolyHighResolution	Keep
1639	AX-171935429	GCAAGAGCATTGGGATTTCATTTCACAGTCAGAAC[A/C]AGATATACATACACCATGAATGGGCAGAAACTCAG	Chr6	312153	99.4792	8.9848	0.7344	2.4709	PolyHighResolution	Keep
1640	AX-171935675	AGAGTTCCAAGCATTTAGACTGATATCTGTACATT[T/C]AATAATTTCTTTTACAGGTTGATTAGGTTCTATAT	Chr7	2107646	97.3958	6.107	0.4249	2.1211	PolyHighResolution	Keep
1641	AX-171935680	ATACAATGATCTTCAGTAACCTCCAGTTTTGGAGG[C/T]AGACCAGCTCAAACATCGCTGCTGTACCCGTGATT	Chr7	2110315	100	9.4797	0.6754	2.6637	PolyHighResolution	Keep
1642	AX-171935706	GGCATCGGTAGACTTCTGTAGTAACTATAAACCTG[T/G]AAAGGGAAAAGCACAGAGAGCGGAACAATTATAAT	Chr15	16604899	99.4792	6.0845	0.4208	1.9759	PolyHighResolution	Keep
1643	AX-171935756	TCAAACACCAACCCATTATTGAAAAATATTAATTC[A/T]TATCTGGAGGACAAAACTTGAAGATAAACAAATTC	Chr5	8504686	100	NA	NA	3.2572	MonoHighResolution	Keep
1644	AX-171935813	CATGCTATGTATCCATCCAAAACAGATAAACCCAC[G/A]AAATTCTGAAAAGACAAGATGTGGCGAGTTAGAAC	Chr3	1252345	99.4792	4.9362	0.538	1.4547	PolyHighResolution	Keep
1645	AX-171935884	CATGACCAGGTAAAGTGCACCAAGGGATTCTAGTA[T/G]TCCGAAGATCATAGCCATAAATTTTGTAATCAGCG	Chr10	2337978	98.9583	6.0609	0.1405	1.2563	NoMinorHom	Keep
1646	AX-171935971	GCAGCATTCTGGATTGTGTCTGTTGATTTTTTCTG[C/T]ATAAACAGATGAAAAAGTTTCAGAAAGATAATCGA	Chr10	345783	100	6.4047	0.4227	1.1994	PolyHighResolution	Keep
1647	AX-171936149	CTGAATGAAGGCAAATGAACACGGCATTTTTGATT[C/T]GTAAATAAAACAGGATGGTGACTTAAAAGATCGTA	Chr5	21045160	99.4792	7.3561	0.4224	2.2128	NoMinorHom	Keep
1648	AX-171936195	GCTCCAAGCCGATCACCTGATTTCTGGTTGGTGCT[T/C]GAATCCTGACTACCATTTCGCACATGAAGCCAACT	Chr12	14143486	100	8.8735	0.3614	3.0246	NoMinorHom	Keep
1649	AX-171936254	CCTTGTGTGCTAAGGAAACATCTGAGGATGTTCCT[G/A]ATAAGGACCTCCCTCCAAACTTGTTTATATCTTCT	Chr3	18928356	99.4792	NA	NA	-0.9932	Other	Remove
1650	AX-171936262	TCAGACTGCAGGATCTCTCTGCAGCACATCGGAAA[A/T]TAAGAACTTCAAAATTTGGCCAATTAAACATAAAT	Chr3	18943042	99.4792	9.1407	0.3744	2.6651	NoMinorHom	Keep
1651	AX-171936304	CTGCAGATGGTGATACCTAGTTGTTGGACGAGACA[A/T]AGGTTCAGGATGGAGAAGCCATAAGCAAAAGCCAG	Chr12	14524040	100	7.1826	0.3338	1.468	PolyHighResolution	Keep
1652	AX-171936321	TTGGACCAGCTATGAAATATTCGTCCTCATTACCT[T/A]CACTCATTTTTATCTGTGTTCCACCTAAAATACGT	Chr3	9516379	99.4792	NA	NA	-0.2438	Other	Remove
1653	AX-171936461	CTGATTGTTTTTCCCTTTGACATTTCCTTTACAAG[T/G]AACTGAGAATTGCTATTTGTAGATTGCGTCTTCAG	Chr1	5327736	100	5.296	0.4055	2.1704	PolyHighResolution	Keep
1654	AX-171936463	CCACGAAAATTCTTACTTCTGAAACCTCGTGCTAC[T/C]GCCGGGTCTGGGTCTTGCCAACATTCTTGACTAGA	Chr1	5328580	99.4792	6.6215	0.4928	1.8025	PolyHighResolution	Keep
1655	AX-171936482	CAATGGAGATTAATAAGTTGTTGTGAAGTGGCCTA[C/T]TCATGTCACAATAAAAATGAATGAATCAATGACAA	Chr10	22395398	98.9583	4.6969	0.3379	1.1883	PolyHighResolution	Keep
1656	AX-171936659	AGAATTGTTTGCTTCAGAATCTTGATTGTTGAGCA[T/A]GTTAATGATCGAAAGTTTTAAGGTTCATAACATGC	Chr11	27061195	100	NA	NA	1.9576	MonoHighResolution	Keep
1657	AX-171936766	TTCAGTCATTCAAGAATTGCTAAAATTTCAAGGTC[T/A]GATTGATCAGCTTGTGTCAGTAGCCATAACAATAA	Chr10	13587849	100	9.0662	0.3746	1.4354	PolyHighResolution	Keep
1658	AX-171936986	CCTAAATAAAGGTGTGACTAATCTATATTGGTTCG[G/A]TTACTAATAGCTTAGGGGAAGAATGTAAGATGCAT	Chr4	9328799	100	9.261	0.486	1.936	PolyHighResolution	Keep
1659	AX-171937105	TGGAACCAACTATAAGAAGTGGAGGCAAGATATTG[A/G]AATAGCTCTAGGGCTCATGGATTTCGATTTAGCTC	scaffold566.0	226389	99.4792	5.4443	0.3091	1.1986	PolyHighResolution	Keep
1660	AX-171937151	TTGAAATAGCTCTAGGGCTCATGGATTTCGATTTA[G/A]CTCTAAGAAAGAGTGAACCAGCTAAGCCTGCTAAT	Chr5	14657993	98.9583	5.158	0.3727	3.0082	NoMinorHom	Keep
1661	AX-171937218	CACCAATATAAGAACAAGAAACAAGTCAATGCAGT[G/A]CAACATGTTGATCTTGCACATCCTTCAAGTGAGAG	Chr14	12992413	100	10.2116	0.605	2.909	PolyHighResolution	Keep
1662	AX-171937243	GAAGGGTTAATAGGGGTCACAACCATTTAAAAGTT[A/C]ATAGGGTTGTTGGTATAAAGTGTTTCTTCTATAAA	scaffold170.1	26976	96.875	4.0799	0.187	0.3529	CallRateBelowThreshold	Keep
1663	AX-171937292	ACAATATACCAATAAGCGTAGTTAACACAATAGGG[C/G]ACAAACGAACATTGACAAACGACACCTCATCCAAG	Chr2	8230813	99.4792	3.3863	0.4112	0.151	Other	Remove
1664	AX-171937310	GTGCCTTTGTTGCTTTCAAAATTTATAAAGCAGAA[G/A]TAGAGAATGAATTAGACTGCAAAATCAAGGTAGAA	Chr12	9327753	100	10.9673	0.94	3.5018	PolyHighResolution	Keep
1665	AX-171937437	CGAAGCTACCTACTTTTCTTTAGGGAGAAGCAATC[A/C]AAAATGCAAATTACTTGCTGAATAAGGTCCCTATC	Chr6	12457024	94.2708	NA	NA	0.9084	CallRateBelowThreshold	Keep
1666	AX-171937563	CCAAGTTCATTGAAGAAGTTAAAGATGATCAATGG[G/A]AAGAGAAGCTTGACTGAAATGAAGATACCACAGCA	Chr9	15146923	100	8.8091	0.5162	2.2334	PolyHighResolution	Keep
1667	AX-171937602	AGAAATGGCTAGCAAGCTTTATGCTTCTCTAGTTG[G/A]GAGTCTCATGTATGCACATGTATGTACCAGACCTG	scaffold836.0	91754	98.4375	5.3807	0.5733	1.9163	PolyHighResolution	Keep
1668	AX-171937810	TTCAGTCCTAGCTGTGCATTGAAGGATGTCTTCAC[A/T]AGGTTAGTACAATGGTGTTTTAATATTACATGAAT	scaffold1333.0	8164	98.9583	6.5764	0.2908	1.5202	PolyHighResolution	Keep
1669	AX-171937832	CTAAAGGATTTTCTGAGCTCTATCTTCTCACACAA[G/T]ATTGCTTTTCATGGTCTTCCTTCCTGTCAAGATTT	Chr7	3804054	100	7.1706	0.3175	0.9485	PolyHighResolution	Keep
1670	AX-171937839	ACGATTCATGGCATCCAGCACGTCAAGTAACATTC[G/A]GCAAAGCGCAATAACATTATCTAGTCACAATGGTC	Chr7	3821847	100	5.751	0.3645	2.5145	PolyHighResolution	Keep
1671	AX-171937875	CACATATATTCAAGTCACTCTCTAACCAATGTAGG[T/C]CCACTAGGCTTCACTTAGTCTCCTGTAGTACTAAT	Chr13	2533370	99.4792	5.4138	0.0645	0.2516	PolyHighResolution	Keep
1672	AX-171937901	TGAATCCCTCTACTTGTAATTTAGATAAATTTTGC[G/A]TATACAACAGAATAACGATTTTGTATTCCTGAAGG	Chr14	12922395	83.8542	NA	NA	-0.368	Other	Remove
1673	AX-171937987	AAATGCTTTCTCAAAGCTTATGGAAGGCATGCGGA[T/C]GCATGTTTTACATTGTCAAAACACTTATTGGCACA	Chr5	12396658	97.3958	3.9847	0.3574	1.4685	PolyHighResolution	Keep
1674	AX-171938031	TTGTCTACAAACAAGTAGAACAAAAGGTTCATACT[G/A]ACCTTAACACAATTGGGAACCAAACCCTTGTACAA	Chr6	5582917	100	7.4236	0.5777	2.1639	NoMinorHom	Keep
1675	AX-171938039	TGAGACCAACATATGGAACCTGCAAACAAAATTGT[C/T]GGTGTAAGGTTCACAACAAAAGTAAATCTTGCAAT	Chr6	5568232	100	7.9063	0.6622	2.5883	NoMinorHom	Keep
1676	AX-171938092	ATAGATAAATCATCGGAGTTAGATCCTAGAGAGAC[C/T]ATCTATTGCTAAGTCAGCAAACTTTATTTCTTTTT	Chr9	12968547	98.4375	3.1213	0.1768	2.1989	Other	Remove
1677	AX-171938483	CCCTCAGTTCTCCAGATATGCTTCAAGCCTTGTAT[C/T]GTTCCATTGTATTTTATGTTATGCGGATTCTGGAC	Chr17	4470528	100	NA	NA	0.5409	PolyHighResolution	Keep
1678	AX-171938632	CATATTCAATAGATTAGCAAGATTTAATATTTCGA[T/A]CTCCTTCTTCTTTTGCATTAACCAAGCAATTAAAT	Chr11	25407770	100	7.5956	0.7185	2.8636	NoMinorHom	Keep
1679	AX-171939053	TTTCGATCTCCTTCTTCTTTTGCATTAACCAAGCA[A/C]TTAAATTTAAAGATTCAACCACATTAATTGCTTCA	Chr2	1954130	98.4375	3.9135	-0.1833	2.6605	Other	Remove
1680	AX-171939054	TTAAGTGGAGGCTTGTTTGTTGACAATGGGGTTGC[C/T]AGCTATCTATGTTTGCCACTAGCTACTTGTTGCTC	Chr2	1954955	100	9.6988	0.5101	2.3671	PolyHighResolution	Keep
1681	AX-171939275	ACTTCACTTTTGAATTTGGAATTTCAGAGGACATG[A/G]CCTGCTTTAGGAAAAATATATATAGTAGTTAGTTT	Chr4	8133494	100	8.0806	0.3579	0.9512	PolyHighResolution	Keep
1682	AX-171939277	AAATGCAAACAGAGGATGCAATGCAAGAAGAAGAA[A/C]GAGAGCTACTGTAGTCTGTAGTGAGACATTGGTTG	Chr4	8133118	99.4792	10.5424	0.4773	2.1158	PolyHighResolution	Keep
1683	AX-171939329	TTGAGGACTAACTTTATTCTACTTGTCAATCTCAA[C/T]GATATAATGCTGTTCAACAAAGCTAGATGCTAAAG	Chr8	8242491	99.4792	8.644	0.5755	1.6513	PolyHighResolution	Keep
1684	AX-171939678	TATAATGCTGTTCAACAAAGCTAGATGCTAAAGAG[A/C]TGTAACAAGACGGAAAACAAAGAGATAATATTGAG	Chr10	13933176	99.4792	NA	NA	0.524	PolyHighResolution	Keep
1685	AX-171939692	ATGTTAAGCAGTATTTTTCTTGACATAAGCATAAC[A/G]ACTAATAAAAAAGTATATGGCAGTTGGTGAGTAAA	Chr6	6424061	99.4792	7.6109	0.7074	2.7357	PolyHighResolution	Keep
1686	AX-171939693	ATTTGAGTGCATATTTCTTATCTGACTGTTTAGAC[A/G]GTGGCCGCTGCCTTAAGTGACATTGATACCCACTG	Chr6	6423698	100	NA	NA	1.2277	MonoHighResolution	Keep
1687	AX-171939696	ATTTTGTTAACAGGAGATGTCCTCGCATTCCCAAT[T/A]TGAATCACAAAATGGTGATCATTACAACAAGGATT	Chr6	6421691	99.4792	3.9936	0.4209	1.3552	PolyHighResolution	Keep
1688	AX-171939702	TCGCTTTCTGAATCTTGGGTTTTGTTGGTTGTGAA[A/G]GGTTTTAATTTTCCAACCAATTTTTTCTTTCTGGT	Chr6	6385008	98.9583	NA	NA	-0.5696	Other	Remove
1689	AX-171939743	TGGGTGTTTGGAGGATTTGGGACTAGGTTTAGTCC[G/A]ATGATTTGGGCATGTGTAGTTCTTCTCACCTAATC	Chr5	19656935	98.9583	4.0318	0.2855	1.1794	PolyHighResolution	Keep
1690	AX-171939775	ATGGTCGATGCCAATTGTTCAGGGAGTACCCCATT[G/A]CGAATGGAAAGGCCTTGCAGTTTATCTATGGCAGC	Chr15	14353181	97.9167	4.5242	-0.3315	1.9202	OTV	Keep
1691	AX-171939777	GTGCAGTCTCAATGCTGCAGCCCAGACGAAGTGAT[A/T]TTCGGCCCCGATTTCCAACAATCGTTGTATTGCCA	Chr15	14342808	100	6.8354	0.6454	1.6632	PolyHighResolution	Keep
1692	AX-171939904	ATAGCATTGTCCTTGCATTCGGAACCTTCGAGCTG[C/T]TGTGGGAAGAACTGTGTGCTAACATTCGAGACGGG	Chr2	16118596	100	NA	NA	2.3324	MonoHighResolution	Keep
1693	AX-171939947	AACAAGCACAAACAAAACAATGAAAGTAGAAGTAA[A/G]GGCAATCTTAAAAAAATTGATTGGAAATAATATAA	Chr9	13853423	100	8.0023	0.4066	2.0477	PolyHighResolution	Keep
1694	AX-171939991	GCTCCGCTGGTGTTTTATACACGTGATTCAGTTGT[C/A]CTATTTGGTGAACATAGACAGATAATCCAACTCTT	Chr8	4814268	99.4792	5.968	0.379	1.6944	PolyHighResolution	Keep
1695	AX-171940145	GCGAGCTCAAGTGGTGTGGGACGATCGTAGATTTT[A/T]GGTTTAAATCTCTTTGTAAACACATATATGCTCAT	Chr2	9501692	99.4792	5.851	0.3339	2.0014	PolyHighResolution	Keep
1696	AX-171940186	GTTGGTTTTATGAGCATTTTTTAAAGTGTCATAAA[T/G]ACTTTGTATCAATCTTCGACTCAAAATAAGTGGAG	Chr7	2006390	100	6.0001	0.4135	1.7755	NoMinorHom	Keep
1697	AX-171940292	AATACTTTGTATCAATCTTCGACTCAAAATAAGTG[G/A]AGAAATTAGTATTTTGATTACATTGGCAGTCATCC	Chr15	43341527	100	6.8501	0.4105	2.242	PolyHighResolution	Keep
1698	AX-171940295	TTCATTTGGATAACATGTCATGTGAATGATCAAGA[A/G]AAACAGCTTTACAGTTGAAAGCATTTTGTTTTCAT	Chr15	43337377	96.875	2.9183	0.1861	0.0589	Other	Remove
1699	AX-171940354	GCGATCAGTGCATGTCTAATTAATTTCACATAAAC[A/C]AATACAAGGTGAAATTTGTTTTTCGTTGATAATAC	Chr4	12624663	99.4792	NA	NA	-0.1085	Other	Remove
1700	AX-171940364	TACTTTTCTTTACAACTTGAGCTAATTCAAAGAAC[T/G]TCAAATTCTCTTTTTCATTTCAAAAAAATTCATGA	Chr4	12651895	99.4792	8.8653	0.371	1.9344	PolyHighResolution	Keep
1701	AX-171940559	TTCCCATAACATTAATAAGAAAAAGAGAGAATTTC[T/C]CCCTATAGAGGGCAATATAGTGTATACAATGGTAT	Chr11	19240503	100	6.4967	0.3792	1.696	PolyHighResolution	Keep
1702	AX-171940855	TGGACAACCTAATTTGATACTATGATGAAAGCTGG[G/A]GTTCCACCATAAAACCAATTGACAATATGAGGAGT	Chr6	9907675	100	7.59	0.5025	2.3884	PolyHighResolution	Keep
1703	AX-171941025	ATGGACGAAGAGCTCAACAAAGACGGAGACGGCTC[G/A]GGGTTTGGTGGATTTGTCGCTAGTGGATCAGAAAT	Chr10	5344667	100	10.7826	0.8049	3.2222	NoMinorHom	Keep
1704	AX-171941221	AGGGTTTGTTTCTAAATCAACGCAACTATGTGTTA[G/T]ATCTCCTAAACGAGTCAGAAATGCTTGACAGTAAA	Chr3	8657320	99.4792	5.0172	0.2302	0.6696	PolyHighResolution	Keep
1705	AX-171941316	CTTTTGGATTGCAAGTTCAAGGTTGATATGGAAGG[T/G]GACTTGCTTTCTAATGTTAGCTATTATCAAAAGTT	Chr16	15590763	100	8.0263	0.2092	2.2586	NoMinorHom	Keep
1706	AX-171941332	TGCGATACATCAAAGGCTCTGTAAGACATGGAATT[C/T]TCATGCAAAATCATGTTTCCACAACCATTCAAGGT	Chr4	9433216	99.4792	NA	NA	0.4364	Other	Remove
1707	AX-171941576	GTTTCCACAACCATTCAAGGTTACACTGATGCTAA[T/C]TGGGCAGGCAACGCCTTTGATCGAAAATCAACCAC	Chr8	7051181	99.4792	5.2498	0.5104	2.9831	NoMinorHom	Keep
1708	AX-171941651	CACTGATGCTAATTGGGCAGGCAACGCCTTTGATC[G/A]AAAATCAACCACATGTTACTGCACATTTGTGAGAG	Chr3	1185472	98.4375	4.4717	0.3955	1.9676	PolyHighResolution	Keep
1709	AX-171941710	GAATCTAGTCACTTGAAGAATAAAAAATAGAATGT[T/C]ATTGCTTGATCAAATGCTAAGGTTAAATACAGAGC	scaffold567.0	107134	100	7.8743	0.4524	1.7414	PolyHighResolution	Keep
1710	AX-171941724	AAGTCTTCTTTGTGATTTGGAAATATCCGATTGTA[C/G]ACCCATGTCTCTTATGTGCAACAACCAAGTTGCGA	Chr6	6341058	100	6.3503	0.3874	1.5119	PolyHighResolution	Keep
1711	AX-171941855	TTCTTAACATAACACAGAAAATACAAAAAGAAACC[C/T]TTCAATTTACAACATGTACCTATATTATCTTCATT	Chr6	202366	100	NA	NA	3.1905	MonoHighResolution	Keep
1712	AX-171941918	TCACTTCTAATCTTTAATTGATAATACCCAGATCT[C/T]AAATTAATCTTAGAAAACATGCAAGCACCTTGCAA	Chr10	6479593	100	4.4272	0.2522	0.0531	PolyHighResolution	Keep
1713	AX-171941953	GAATGACATTAGTAATAGCCTCTCTAAGTTGGGTA[A/C]TATCCAGAAAATTAGACTCAAAAGAGGTACGTGGC	Chr7	10992274	97.3958	2.5243	0.408	1.588	Other	Remove
1714	AX-171942084	TGGCATTTTAAACGAAATTCTCTTTAAAACAATTT[T/C]TGGGAAATGCATATATAGAAAACCAAAAGCCCACT	Chr11	15503126	98.9583	5.1629	0.3401	1.7497	PolyHighResolution	Keep
1715	AX-171942243	TAACCCCAAAGTTTTTTCTGGCTGTGCTTGTCCTC[C/T]GAAAATGTCTCACCTGACACCGTTAGTATATTCCA	Chr4	9433147	100	6.0917	0.4003	1.5774	PolyHighResolution	Keep
1716	AX-171942264	GATGGAATATTCCTTGTCTTCTCCGGTGGCTTTGC[C/T]GGAATCCGACGCCGGTCGCCGCTGCGTCGTCATAG	Chr5	21167510	100	9.2265	0.8105	2.4276	PolyHighResolution	Keep
1717	AX-171942489	CATTTATTGTATGTAAGAACGTTAGCAATAAAGAT[T/G]GGGCAAAAATAGTACTGCACAAGTTATTCTTGCTT	scaffold939.0	101453	98.4375	4.8479	0.3734	1.5545	PolyHighResolution	Keep
1718	AX-171942609	CTGTAGACAATTGTAGTTATCCCTGTAGACATTAC[T/G]TTACAAGGTCAAAGACTCAAAGGGTTGTTGAATCC	Chr2	9107223	99.4792	6.9817	0.5685	2.2084	PolyHighResolution	Keep
1719	AX-171942704	GCAAGCAACAAATATGTGTATGTAATTGACAGAAA[A/T]TTAACAAGATCGGGATTGATCGATTGACAGATAAG	Chr1	5150774	100	11.1293	0.7808	2.6052	PolyHighResolution	Keep
1720	AX-171942786	TTAAGCACCCCTCAAACCGCTCAAGGTAGAGAAAA[C/G]AAACAAGTGATTATCCAACAATCTCATACCTATAT	scaffold132.0.1	292055	97.9167	NA	NA	-0.1814	Other	Remove
1721	AX-171942795	TTGGATCGTCTTTATAGGTTAACTTAAATCACACT[C/G]AGAATCCCAAAACGATGAATGATCGAACCCGACAA	Chr16	7185162	98.4375	5.0795	-0.0724	2.2174	PolyHighResolution	Keep
1722	AX-171942813	CATGGGAATCCAGAATCACAGGCAGTTGGTATACA[G/T]GTGATTACAGAAAATGCTGACTGTTTTTAAAATTG	scaffold1275.0	21897	100	NA	NA	3.4527	MonoHighResolution	Keep
1723	AX-171942942	AAAGAGTTGACATGTTTTAGGACAATCATAATGTC[T/C]TAACAGACGGTTAATCCAAGGACACAGAAAATGTA	Chr10	4688292	100	7.7042	0.4144	2.1735	PolyHighResolution	Keep
1724	AX-171943106	ATGCTAGTCTAACTAACAAAAGCTTACTTAACCCT[G/A]AGATTGCAAAGATGTAAAGGTCAACTTGTTTATAC	Chr2	4800857	98.4375	6.4672	0.4727	1.5403	PolyHighResolution	Keep
1725	AX-171943258	ACAAAAGCTTACTTAACCCTGAGATTGCAAAGATG[T/C]AAAGGTCAACTTGTTTATACAATACGAAATGAGTA	Chr5	11950634	100	9.0504	0.598	2.0346	PolyHighResolution	Keep
1726	AX-171943430	GGGCTACTTATGGAAAACTATTTTATCCAACTCAT[G/T]ACACTGAATCATCTTCATATAAAATGTAGCCTCCA	Chr11	24195383	96.875	3.3409	0.2175	2.1877	Other	Remove
1727	AX-171943695	AATTCAAGGCGGTCGAGGTTAAAATAACTAGTCTG[A/G]TGTAGCGATGTGGGAATCCGTTCAAAATGCTTTAA	Chr7	9217537	100	6.9666	0.5916	2.826	NoMinorHom	Keep
1728	AX-171943952	ATTAAGAATGTTTATGATGAGTAGACCTCCATATT[T/C]ATGACGAGTTAGACATGTTTCACAGGAATAACGAA	Chr9	12310095	100	11.4346	0.5061	1.6698	PolyHighResolution	Keep
1729	AX-171944106	ACTTTGAAGTATAAAAAAGAATGTGAGACACACCT[C/T]GGCAAAAAGGAATTTCGTGCTCACAAACTGAACTA	Chr10	5237145	100	NA	NA	1.3555	MonoHighResolution	Keep
1730	AX-171944305	AGAGTGCAACAGTCAGTTCGAAAGATCTTCAAGAA[G/C]GATACATGTTACACCAAAAGGAAAACAAAAGATAG	Chr2	21142645	100	NA	NA	0.5721	PolyHighResolution	Keep
1731	AX-171944427	CTTATCCCATCTTGAAGAATTATGAATTATGGTAG[C/T]GAGATGTACTAAACTTTTGGTCTATGACTTCCACC	scaffold1205.0	85410	87.5	2.2883	0.0363	0.9259	Other	Remove
1732	AX-171944902	CCACCCATGTTCACTAACCTTGCCATTCATCCATC[T/C]AACATTTCTACTAAACTTTGTAGACTATCCAACGT	Chr2	9487849	94.7917	2.4813	0.0479	0.5836	Other	Remove
1733	AX-171944966	CCAACGTCTTATATTTGTGTTCAATACATAAACAA[C/A]AATATAACATCCCTCTTGAAATGTACGAACCAAAT	Chr15	39134681	100	NA	NA	1.8257	MonoHighResolution	Keep
1734	AX-171945007	AAATAGTTTTTCACATGTGAATAATAATCAACAAA[T/C]GAAAGTGAAGAAAATTACTCCAACTGCACCACTAA	Chr4	5259882	98.9583	5.7122	0.1955	1.2179	NoMinorHom	Keep
1735	AX-171945153	TTATGGAAACAAAGACTAGCCGTGGAAGGAGAAAT[G/T]GGACTAACCACCCATCCTCGTGGTCCTTCCGCACC	Chr13	5140513	98.9583	3.015	0.3449	0.7768	Other	Remove
1736	AX-171945373	AGGAAAGGACATTAAATCGGAATCCACTTTACGGT[A/G]AACTATAAATGGAAATGGCAACAAGCTTATTTTCC	scaffold381.0	355017	100	5.8378	0.4783	1.9478	PolyHighResolution	Keep
1737	AX-171945421	TATCACAATTTGTATGAAATTATATGAAAACCAAC[G/A]TCTTTGAAGTATTAACTGAGTTCTATCGTGTGGAT	Chr3	9088347	100	5.2247	0.4914	0.9804	PolyHighResolution	Keep
1738	AX-171945613	TACACACTCTAAGGTGATCTCAATTCTACGCACTT[G/T]ATAGCAGCTCGTGATTATCTACAACTGCTTCGAAA	scaffold208.0.1	112148	100	NA	NA	1.7511	MonoHighResolution	Keep
1739	AX-171945614	GCAGCTCGTGATTATCTACAACTGCTTCGAAATAA[G/A]CTCAGAAATTGACGACTCATTATTCATAAAACAAT	scaffold208.0.1	112253	99.4792	4.8643	0.1092	0.3982	PolyHighResolution	Keep
1740	AX-171946239	ATTATCTACAACTGCTTCGAAATAAGCTCAGAAAT[T/G]GACGACTCATTATTCATAAAACAATGAGGAAATGA	Chr15	20271384	100	9.0768	0.5947	2.1277	PolyHighResolution	Keep
1741	AX-171946250	GGAGGGCCTCCATGGCATAATTCTAGAGGGGGATT[C/A]TAGTGAGAGAAACAGAGAAAAAGACTCTTTTGGGG	Chr5	8308023	100	NA	NA	0.0287	Other	Remove
1742	AX-171946260	GCAATCAACAGCAAAAATTGTACAAATAGGAAGAA[C/G]CAGGAAAATACCTCCTTTGAGGAGGAAATCATTGC	Chr2	14037580	100	11.3716	0.6392	1.8095	PolyHighResolution	Keep
1743	AX-171946427	AACAACAAAGATCCACAGATGTTATATAATTTGAG[G/T]AGAAGTATGGTATCACTTTCTAGAAAACAGCACCA	scaffold1081.0	49526	99.4792	NA	NA	0.7157	PolyHighResolution	Keep
1744	AX-171946474	ACGTTCGAATTTGGAATATTGCAGTTACAGTTGTT[C/T]GAAGTCCTGACACTTCAAAATAGGTGAAAATTATT	Chr12	5229660	100	4.5331	0.4067	2.4145	NoMinorHom	Keep
1745	AX-171946498	CACCAAGCTATGTTAAACCAAAAGACCAGCACTTT[G/T]TACCGAAGACTGACTAATGGACCGGTTCAGACTCC	Chr12	12034092	98.4375	4.4658	0.4572	1.7578	PolyHighResolution	Keep
1746	AX-171946658	TTTCGGAAACCTTTCCATTTTCCTGAATTTTTTCA[A/G]AACACATCATCAATAAAAACACAGTAAGATCATAA	scaffold381.0	409508	99.4792	4.7787	0.3911	1.7803	NoMinorHom	Keep
1747	AX-171946748	CAAGCTATGTTGGACCAAAAGACCAGCACTTTCTA[C/T]CAAGAAAGACCAATGAACTTGTTCAAACTCTACTA	Chr15	37394620	99.4792	6.8991	0.4827	2.2607	NoMinorHom	Keep
1748	AX-171946769	TTGAAATGTTAACTGACATTCTCATGTATAGTGGT[A/G]CCTATCTAAACAGTGAGTTAGATAATGGAATTTGA	Chr17	17704376	96.875	3.9327	0.003	0.1281	CallRateBelowThreshold	Keep
1749	AX-171946792	AAACACATTATCAATAAAAACACTACAAGATCATA[A/T]ACTTTTCTGTTTGGCAAATGAGAAAATTGTAAAAT	Chr13	725311	100	9.0512	0.5108	2.2284	PolyHighResolution	Keep
1750	AX-171946811	GATCTGCCACTTAGTATTACAGTCTAGTAGTATTC[C/T]TCTTCACTTGTAAATGAGAAGTCTTAAGTTCTGTT	Chr6	14721584	100	8.2211	0.5623	2.3234	PolyHighResolution	Keep
1751	AX-171946879	TATTCTTATGTAATCCTCCACTAATAGTTCTTGCT[C/G]TTGTTAATCAATTCATTAACTATAGTTAGCCCGTC	Chr6	22893588	99.4792	7.183	0.3183	1.3375	PolyHighResolution	Keep
1752	AX-171946934	ATGTTTTCAAACCTTTGTGATTGGATGAAGAAACT[T/C]ACAACTTCAAAATATTGGATGAAGAAACTTCTAAC	Chr9	733554	100	9.3906	0.5808	2.4539	PolyHighResolution	Keep
1753	AX-171946938	GCTGAAGTAACTAATACTGTTAGAAAAGTTACCAA[T/G]TAGGCAACGTATGACTGCACCTAATTGAGCGAATT	Chr9	729311	97.3958	5.0977	0.6125	2.2272	PolyHighResolution	Keep
1754	AX-171947116	TGCAACACAGAGATTGTGAACGGGCATCATTAAAC[T/G]CCTTAAATCCATCTGGAATAGGGACGAGTTTGATG	Chr8	12236603	99.4792	5.7325	0.2631	1.4501	PolyHighResolution	Keep
1755	AX-171947278	CTGGTGAGGTAATCGATTTAAGCAGGTAGGGAAAC[A/G]CCAAAAAAATTACCAATAATCTAAAGAGATGGTAC	Chr5	17055162	98.9583	3.8089	0.0397	-0.3359	PolyHighResolution	Keep
1756	AX-171947306	GCTCGAAATGTTTTTGATAGTATGAAGAACAAGAA[C/T]ATTTTTGCTTGGAATTCATTGATCTCAGGGTATTC	Chr3	6087371	92.1875	3.581	0.3737	1.0081	Other	Remove
1757	AX-171947313	ACAATTGAGCATTTCTCTTGCATGGTAGATCTTCT[C/T]GGATGAGCTAGTTATCTTGACGAAGCTTTGGATTT	Chr5	17772618	98.4375	4.1289	0.1912	1.0431	NoMinorHom	Keep
1758	AX-171947331	CCGGATGCAACTGTATGGGGTGCTTTCCTCACATC[T/C]TGTCGAATCCACAAAAACTTGAGGTTTGCAGAGAT	Chr7	11820442	100	6.5206	0.196	0.9722	PolyHighResolution	Keep
1759	AX-171947563	CTCATAATCCAGCCAATTATGTCTTGATGATGAAC[T/C]TATATTCAATGTCACATAGATGGGAGGATGTAGAG	scaffold661.0	31064	96.875	4.5582	0.5477	1.8856	CallRateBelowThreshold	Keep
1760	AX-171947729	TTCATATGTTCTCTGCCGAAGGGAAACCTCATACC[G/A]ATGCAGGAGAAATATATTTTGAACTGTATCATCTG	Chr1	2829343	100	7.9594	0.6538	2.1826	PolyHighResolution	Keep
1761	AX-171947730	CCCCGAGATGTACATGTTCTTAAGTTTTTACAGAG[A/G]TATCATAAGAAAGAATAGGCCATTTTTATTGAAGT	Chr1	2829568	100	8.2853	0.2618	1.3061	NoMinorHom	Keep
1762	AX-171947733	CACCATGCACGAAACCCAGGAACAATAAAACTCAC[A/G]GTAGCTTTCCCTTTCCCTTCATGGAGAGCTTATAA	Chr1	2830039	98.9583	5.9399	0.4107	1.3903	PolyHighResolution	Keep
1763	AX-171947793	ACCAAAGTGCAAACAATATGATCCAAATATTAACG[A/G]AAAAAATAGAAAACTAAATTGAGCATGATAAATTA	Chr3	4976233	97.3958	3.6972	0.5839	1.8009	PolyHighResolution	Keep
1764	AX-171947940	AAATATTAACGAAAAAAATAGAAAACTAAATTGAG[C/T]ATGATAAATTAACAAAATATACATATTTCATGCAT	scaffold1116.0	6073	99.4792	4.5043	0.0562	0.0655	PolyHighResolution	Keep
1765	AX-171948081	TGGCAGCGTCTTCTGCCTAAAACAAAAGTCCAACA[A/G]ACTAAAAGCCAGACAAAAATTGCCATTATCAATAT	Chr3	24330064	100	NA	NA	-0.7491	Other	Remove
1766	AX-171948092	GAATATTGCTAAGGGCAATCACCAAGGAACAATAT[C/G]TGCAGGCACATGTTACATGCATTCCTCATACCATG	scaffold1044.0	22463	100	NA	NA	-1.0263	Other	Remove
1767	AX-171948130	TGTATTCACAGACAGGGAACCCTAAAATATATGCC[G/A]GTGATTAAAGAGCAGTCACAAATTAACATATAAGA	Chr8	4416307	94.7917	3.9419	0.0735	2.0775	CallRateBelowThreshold	Keep
1768	AX-171948132	ATTGTGGAATGTGCCGCATACGCGTGGCATTAAAA[C/A]ACAAGGGCTACAAAGCACCAGACACAAGGGTACTT	Chr8	4416039	88.0208	3.1334	0.1285	0.9085	Other	Remove
1769	AX-171948228	TCCGACCCAATTGAACAAAGTAATAAAAACCCCAG[A/C]AGAAATAACATAAGAAAGAACCCAGAAAACCTTCC	scaffold918.0	71205	100	12.1275	0.7907	2.2998	PolyHighResolution	Keep
1770	AX-171948230	AGAGCCTACCATGCTATTATTTGACCAAAAAGGCA[T/A]GCCAAATGTAAGCCCATCTTAGCCTCTTATTTCGG	scaffold918.0	71772	99.4792	5.8605	0.2058	1.942	PolyHighResolution	Keep
1771	AX-171948250	TAATCCAAAGGTATAAGCTTGTAAGAGGACTCACA[A/C]GCTAGATTTTGTTTAGTGACATTTTTCTTTCTACA	scaffold1420.0	4660	100	3.4519	-0.1704	1.3215	Other	Remove
1772	AX-171948304	AGGTTTGGTAAGTCTTCACGTGTTGTGTGCATATG[T/C]ATATTTAGAACTAGAACAGTTGCGCTGCTTGAGCA	Chr5	12322340	99.4792	7.9145	0.57	1.2213	PolyHighResolution	Keep
1773	AX-171948692	AAGTCTTGGTAAATGTCCCGGCATGTATTTTTCTT[T/C]CTTCTTCATTTTTTCTCAGAGTAGGTAAAGTGACT	scaffold1403.0	7086	100	9.0297	0.5011	1.8461	PolyHighResolution	Keep
1774	AX-171948771	GGGCTTCCCAAATGGATCCCTATCCAACACAATCT[T/C]TTGTGTCTGGCAAGAAGTTAGAGCCCAAGTAGAAC	scaffold160.2	82005	100	5.1069	0.1483	-0.022	PolyHighResolution	Keep
1775	AX-171948772	CCCAAGTAGAACCCAACAAAATGGGCTCTAGTCCA[A/C]ATATTGAGGCAGCAAAAACAGGTAAAACCGACTTT	scaffold341.0	196993	98.4375	6.5604	0.0873	2.0936	PolyHighResolution	Keep
1776	AX-171949072	TCTTATGCGATAGAGTTGCACACTGTTGGTTAACA[G/C]GAAGTTTGAATATTTTTCAGGAAAATTCTTCATTA	Chr11	18517189	100	8.7372	0.567	2.1455	PolyHighResolution	Keep
1777	AX-171949281	CACATATACTCGTTGTTTCGTGATTCAGGTAAACT[T/C]TTACCCCTTCATCCCTCTGGATCTGTGTTTGATAA	Chr8	13327940	100	6.7251	0.466	1.6058	PolyHighResolution	Keep
1778	AX-171949285	GATTAAATAGACAGATTTCATGTGGCAAAATCATT[C/T]TGATTTCTGAAAGAAAGAGATACCGAATAACATAT	Chr6	19902038	100	8.9454	0.7486	2.6785	PolyHighResolution	Keep
1779	AX-171949288	TGTGGCAAAATCATTTTGATTTCTGAAAGAAAGAG[A/C]TACCGAATAACATATTTGTAAATGCTTTGACATGC	Chr6	19901544	99.4792	11.4932	0.6254	2.4343	PolyHighResolution	Keep
1780	AX-171949412	GCATAGATACAGATACCACCCTTGCTACTGTTTCA[G/A]AAGGAAGGAAAATGATTAGTCATAACATCTTCATA	Chr7	726051	98.9583	7.0283	0.4309	2.0469	PolyHighResolution	Keep
1781	AX-171949414	GTTTCAGAAGGAAGGAAAATGATTAGTCATAACAT[C/A]TTCATATTCTTGTACAGGGGACAGATGTGCTTGTT	Chr7	726647	100	6.4797	0.4644	1.8995	PolyHighResolution	Keep
1782	AX-171949645	TACAACTGGGAGCACAGAATTGTAATTTTCTTTAA[T/C]ACTAAACAAGGAGGAGTAAATAAGCACAAGCATGA	Chr6	9324065	100	6.2831	0.3544	0.9762	PolyHighResolution	Keep
1783	AX-171950106	AAACAAGGAGGAGTAAATAAGCACAAGCATGAATT[C/A]CAACACCACCACCAAATCAAATACAGCTGACTATT	Chr2	345240	100	9.355	0.6686	2.5057	PolyHighResolution	Keep
1784	AX-171950234	TACAGCTGACTATTAATTCCAATTAGCAAAGGCGA[G/T]TAATAAAGTTTTCCACTAGCTTTGCCACAATTGTT	Chr2	13248781	100	NA	NA	2.0766	MonoHighResolution	Keep
1785	AX-171950460	ATGAAAAGTGAACTCTCACTTCAACACTTAACCAA[A/G]GGAGGTAGAGGCGAAGAATTAATGCTGCCACATGA	Chr6	4903717	100	5.8715	-0.0321	0.0488	PolyHighResolution	Keep
1786	AX-171950529	ACATCATCCTCACCCATAGCTAATTTTCTCTTCCT[T/C]GCTTTCTCTGCTTCATCCCACTCTTTTTCCATCTG	Chr5	7627920	99.4792	9.113	0.5526	2.4656	PolyHighResolution	Keep
1787	AX-171950737	GCTCTGCTATCATTTTCAACTTGGATTTCTTTTGA[A/G]GACTCAAACTCAAAGACTGCTCTGTCATCAGATAC	Chr7	14721454	99.4792	5.0075	0.3519	1.8142	PolyHighResolution	Keep
1788	AX-171950957	CAAACTAAGGATTTGAGAGGTAGCTCTGAATTCCT[C/T]GTTTTATGGCTGCTGCTGGAAAACAAAGTTCACTT	Chr17	20663997	96.3542	4.6584	0.2813	0.7977	CallRateBelowThreshold	Keep
1789	AX-171951048	ACCAAAAAAACTCCAGAAAATAGAGAAAAGTCATA[A/C]GTTCATACATGGAAATCAACCAACACTAATAAAAA	Chr2	12487294	99.4792	6.0793	0.4985	1.6175	NoMinorHom	Keep
1790	AX-171951066	TCTCTTTTAACTAATTGATCCTTTTATTTCCTGCT[A/G]AAACCGAAAGGAGTTCATATAACCGGGTTCATGCG	scaffold333.0	262039	100	8.0746	0.608	1.9417	PolyHighResolution	Keep
1791	AX-171951086	CATTTGTATGCTTTGACTAATTGTATTGTCTACTT[C/A]TGCAGGTTGATCATTTGATAAATCAGAATCATTTG	Chr15	41249214	100	9.3551	0.3989	1.8132	PolyHighResolution	Keep
1792	AX-171951101	GGTATGTTGTTCCAAAATATATGTTTTTGGATAGC[T/A]CTTTCTAATGGATATACTTATGTTTCTAAAGTTAT	Chr10	2090153	100	7.4843	0.4356	1.5044	PolyHighResolution	Keep
1793	AX-171951270	AACTCCAGTGCAACCTTTGGAAAATGAAAACATAT[A/G]GCTGAAAACAGCTGTGTGGAACTTGGATGATAATA	Chr7	11363417	95.8333	4.7863	0.1832	2.1094	CallRateBelowThreshold	Keep
1794	AX-171951544	GGGGATCTACTGGTGGGTTTGATCTTGATAATGGA[A/C]GTTATGAAATGCTTCAGGAAGATGATAAGCAACAG	Chr5	21115098	98.4375	3.7859	0.3861	0.3557	PolyHighResolution	Keep
1795	AX-171951648	AGGTAAGAGTGTGTCCGAACATTCATCTACCCAGG[C/T]AGATGATGACAACAGAGATTGGAATTCCTCACCTA	Chr5	28006206	100	NA	NA	0.6657	PolyHighResolution	Keep
1796	AX-171951664	ACCTGCAGAACAACTTGAGTTTGGTTCTCTTGGAC[C/A]AGTGGGATTCTCAGGTTTGAATGAAGCACAGCTAA	Chr10	7875265	99.4792	6.9002	0.1943	2.6634	NoMinorHom	Keep
1797	AX-171951714	TCTGCGGCTTTAATGTCCGTTTTAGGGTTAGGCAC[G/T]TTGTAACTCTACTGAAGTAGAAAACTTGGGTTTAG	Chr5	20727031	99.4792	4.8242	0.5885	2.2494	PolyHighResolution	Keep
1798	AX-171951764	ATAGATGAAATTGAAACATTTTCGGTTTCGCTGAC[A/T]GTTCTTTCGTTCCTTTTCATTTTTCTGGTACAGCA	Chr2	9486334	98.9583	6.4046	0.4721	2.0179	PolyHighResolution	Keep
1799	AX-171951871	ACTTCTAGTTAAGTCCTGCATATTGCCTGTATGAC[T/C]AGGGAAACATCTGGATAATCAACGCCGCGTGCAGA	Chr17	24885757	99.4792	5.0045	0.5153	2.1767	PolyHighResolution	Keep
1800	AX-171951873	AGAATACAAGGACCTGTGCATAATACAAGAATCAC[A/G]TGCTACATAAGATAGCAATAAAGGTGATGCAGCTC	Chr17	24885535	99.4792	6.4583	0.2425	1	PolyHighResolution	Keep
1801	AX-171951916	TGATGCAGCTCACATATGTTATATAAAATCACAAT[A/G]ATTGTGGGCAACACAAACCATGCTTCCTAAGAAAT	Chr1	5152154	98.9583	NA	NA	0.0235	Other	Remove
1802	AX-171952279	CAACACAAACCATGCTTCCTAAGAAATATATCTAT[G/A]GTATTAAATAGATATTAACGAAACACCTGAAAGCA	Chr12	6176634	97.3958	4.3921	0.492	2.134	NoMinorHom	Keep
1803	AX-171959008	TAGTGTGTTACATCGCATATAAACAGGTCTATTAA[A/G]CATGTCTCAAATTATGTTGATAGGCATTTTCTTCT	Chr14	1453257	99.4792	4.9996	0.3704	0.9798	NoMinorHom	Keep
1804	AX-171959469	AGCTGGTGAAGTTAATGAAACAGGACGATGCAGTA[A/T]ATGACAAAGCTCTCCAGCAATGATGAAAACCTTAC	scaffold1140.0	2659	100	8.3388	0.5024	2.3252	PolyHighResolution	Keep
1805	AX-171960719	ACCAATAGAAGGATGATATTTCAACAACTTATTGG[C/G]TTCTGTAGCAGCTTGACTGGCCAACTCCCGGGTTG	Chr14	2306035	100	8.8264	0.5895	1.8145	PolyHighResolution	Keep
1806	AX-171960871	GGGAAAAACAAAAACAGACATCCTTAAGAGGACAT[A/C]GTAGTTACTTGATCTTATTTATATTATGGCAATCC	Chr14	2188507	95.3125	3.7239	-0.0258	2.3038	CallRateBelowThreshold	Keep
1807	AX-171961669	TACGCACTAAGTTTGTGCACTAAATGAAGTTGCAC[C/T]AATCCAATTTGTGCTTTAATTCAAGTAATTTGATT	Chr14	1585462	99.4792	8.8379	0.845	3.0484	PolyHighResolution	Keep
1808	AX-171961768	CTTGTATCAAGTGATCACGATGCAACATTGGAAAA[G/A]GCGATTGAGGGCTGCTAAATTTTCTACCAATGGGT	Chr14	1532647	99.4792	7.8662	0.4923	2.2698	PolyHighResolution	Keep
1809	AX-171961961	TTGGTACTCATAAAGGTGTGCCCTAGTATGCAATT[C/A]CTTCACCTTCGTTGTGATTAGCAAATCTTCACTCT	Chr13	3443011	100	NA	NA	1.5613	MonoHighResolution	Keep
1810	AX-171962404	TTAGTAATCGATAATGTACAAATAGATTGATGGTT[A/G]GTAACAATTAAGATGCTCGTGATACAAATAGGCGA	Chr13	3183887	98.9583	NA	NA	-0.3196	Other	Remove
1811	AX-171963706	GTATTTGTATTGTCAGTACTGCCATTACATTTACT[T/G]AAGTATTTATACTGTAAATTCGATTAATTCTGAAA	Chr2	16525901	99.4792	11.2095	0.3864	2.3408	NoMinorHom	Keep
1812	AX-171964154	GTTACCGAAACCTTAGAGACGCTTTTGTTCTTCTG[T/C]ACCCCATTTCCCATTCTATTAGGAATTACATAGGT	Chr2	18082383	99.4792	5.9822	0.7464	1.8544	PolyHighResolution	Keep
1813	AX-171964187	CACTTATAGCAGTCATCAAGTGTTATTCTTCTTTT[C/T]GACTGTTATGGCCATAAAGCATTTGAGCTACCTTT	Chr2	18098970	100	4.9155	-0.1823	2.4708	Other	Remove
1814	AX-171964190	CGTTCTAATAGGAATCTTTGTCAGATTTTCTATAC[A/G]TAAGTAGAGTTGTGTCTGTTGTTACAATTTCCATC	Chr2	18099649	99.4792	4.2609	-0.0177	1.4959	PolyHighResolution	Keep
1815	AX-171964204	AAACCGTTGTTGTTCTTGAACCAACTTGCATAAGT[G/A]CTTCTAAATTGCTAATTGACTAATTAATTCTAAAA	Chr2	18106343	100	6.2289	0.225	1.0095	PolyHighResolution	Keep
1816	AX-171964305	GGAAGGAAACAATAACAAGCTTCATCCTTGTTGGG[T/C]TTTGGTCGGATACATCAGTCTAGCTTTTTCTGACA	Chr2	18191981	100	NA	NA	2.8125	MonoHighResolution	Keep
1817	AX-171964425	GAGGTTGATCACATTTATCTCTATTGCTGTTGTTG[T/C]TAGGTCTACTATATCGTGCGCCTCTTCGAGTTTCT	Chr2	18253403	100	7.569	0.4	1.6059	PolyHighResolution	Keep
1818	AX-171964728	TTTGTTCAATGCTGCTGCTAGTACTTTCGGAATCT[A/T]ATATACTTTCACGCAATTGTTTGTGCACCTGCGTT	Chr2	18467291	100	NA	NA	0.1362	Other	Remove
1819	AX-171964928	AGATATTATCATTGAAATGCAGTAACTGACTCGAT[T/C]GAGAGAAGATCGGTGCTTGTGATACTAATGTTGAA	Chr2	18615768	97.9167	2.6458	0.2021	-0.7741	Other	Remove
1820	AX-171964959	TGAGAGAAGATCGGTGCTTGTGATACTAATGTTGA[A/C]TCAAGCACTGAATTCATAATTAGGAGCATTTCCAT	Chr2	18633915	99.4792	6.9693	0.7044	2.4187	PolyHighResolution	Keep
1821	AX-171965333	ATTATAATGGATTGGTTTCTGTTAACCATATCTCT[G/C]GTTGGAACTTATGTCCGCAACTCAAATACTGACGT	Chr4	2298744	99.4792	7.6525	0.4421	1.5584	PolyHighResolution	Keep
1822	AX-171965604	GCATGGGCCGGAGCTGCTTTCAATCTTCTGCTCTA[C/T]ATGCTAGCCAGTCATGTAAGTCTGATTTGATGTTT	Chr16	9362365	100	4.5734	0.5547	1.8195	PolyHighResolution	Keep
1823	AX-171965613	GCGGTGGCGAATGTGTTATACCAGATAGTTGGAGC[C/T]TTTTGGTATTTGTTCTCCATGGAACGCGAGTATAG	Chr16	9366056	100	4.2897	-0.2753	1.34	Other	Remove
1824	AX-171965663	GCGTCTGGTGTGGTGGAGACAAAAGATTTTCCAAA[G/T]AAATTCTTGTTCTGCTTCTGGTGGGGACTGCGCAA	Chr6	1709061	99.4792	4.4076	0.3364	1.8962	NoMinorHom	Keep
1825	AX-171966625	GATCCTTTAACTCTCCTTTCTTAATCACTTAGCAT[T/C]GTGAAGTGTAGCAGCTAAAACTCTCAAGTTTTGCA	scaffold235.0	541826	100	5.3476	0.5261	2.5952	NoMinorHom	Keep
1826	AX-171967830	CTCTCAAGTTTTGCAGTTCACTTGGCCAAAACCTC[A/C]AAACAAGTACATATGTTTGGGAGATAATCTTTGCC	Chr3	21241753	100	5.8484	0.6339	2.2179	PolyHighResolution	Keep
1827	AX-171967928	GTTTTCGTTGCTGATTGGCAATATGCAGGTAAAAG[T/C]TGATTCGGCAATTTTACTTTTGTCCTAGATTGAAT	Chr3	21193236	99.4792	4.153	0.4942	1.3626	PolyHighResolution	Keep
1828	AX-171967938	AATTTTACTTTTGTCCTAGATTGAATGAGCAAAAG[C/T]CTAAGATGCTGACCTTGTTTCTTGTGATGTTGTAG	Chr3	21189754	97.3958	NA	NA	-0.4105	Other	Remove
1829	AX-171967998	GCTTGGGTCTTCTCCAGAGAGTGAGTGTTTTCACT[A/T]ATAACTTCTGCATCCTCGTTTTCTCCAAATATTAG	Chr3	21145703	100	NA	NA	-0.5526	Other	Remove
1830	AX-171968517	ACACACTTTCAGGCAAGCTTCAGATTACAGTGATT[C/T]TAATGACTTGAAGGAAACTTGTGTTATGCAAAAGC	Chr3	20918692	92.1875	3.0096	0.1965	1.3357	Other	Remove
1831	AX-171968959	GAAGGAAACTTGTGTTATGCAAAAGCAGCATTAAA[C/T]CGATACATGGATTGCGATTAGTATTCTTGTTTATA	Chr3	20661438	99.4792	3.9726	-1.0496	2.2182	OTV	Keep
1832	AX-171969214	CAGCAGTGGAGAACATGGTCAGCCTGTTTCATACA[A/G]GCAGCATGGCGCCGGCACTGGAAGAGAAAGCTCGA	Chr3	20518103	99.4792	6.985	0.6217	2.2786	PolyHighResolution	Keep
1833	AX-171969501	ATTGCAAGATGCTTTGACAAGAGATGCAGGAACCT[C/T]ACCTAGCATCCTTGCCGCTGTATATGCATCAAAGT	Chr15	12686306	99.4792	9.8752	0.2645	2.4893	PolyHighResolution	Keep
1834	AX-171970077	TGCTTCAGCACTACAAACCGAATAAACCATGTCTC[G/T]CACACATTATTGCACCGGGCCATCAAGAAACCATT	Chr15	13087619	100	5.741	0.3041	1.8336	PolyHighResolution	Keep
1835	AX-171970262	GCATAAAATCGCAAACTCAAATGTCTGTTGAAGTA[T/C]AAGCTTTGTACCTGTCCAAGTTGACGTAAGCGTTT	Chr15	13191461	95.3125	4.2826	0.4937	1.492	CallRateBelowThreshold	Keep
1836	AX-171970638	GAACAACACTTTGGCTTAACTAAATCAAAACCCAA[C/T]CCATTTTAACTATAAATTTTCCCCTCAAGGAAAAA	Chr8	14507547	97.3958	4.094	0.1156	0.9562	PolyHighResolution	Keep
1837	AX-171970699	TGCTAAGTTTTGACAACAATAATGATGTTGTTGAT[G/C]ACTCAGACAACACCAACTATGGTGACTTATAGCTT	Chr8	14473613	98.4375	NA	NA	0.0255	Other	Remove
1838	AX-171970742	ATCAATTGGTATTATAAGTCAATGGGATCATTTGT[C/G]TAGACCTATCTAATTCTACTATGGTGTTTTTGTGG	Chr8	14445968	99.4792	7.4632	0.7175	2.4485	PolyHighResolution	Keep
1839	AX-171970834	ACTCTTAAGATGATCACTTAGCTAGTTCTCAAAGT[T/C]TTAATTGTAGCTGAGAGCTGTGTCTTTGCAACACA	Chr8	14356642	100	7.8496	0.4576	2.4505	PolyHighResolution	Keep
1840	AX-171970857	CTCAAAGTTTTAATTGTAGCTGAGAGCTGTGTCTT[T/C]GCAACACACCAAGGTATTCTATATATACATGAATG	Chr8	14347741	99.4792	5.549	0.2468	2.2381	PolyHighResolution	Keep
1841	AX-171970957	TCAGCTGTTTTTATGATCATGCAAGATTCATGCCA[C/T]CCAAGGTTTTATTTCCGTAACAACTAAAAATAGGA	Chr8	14122063	99.4792	7.7269	0.5131	2.5155	PolyHighResolution	Keep
1842	AX-171971131	CGTCCCAGTCCTAATTCTAGGGATGGGCAAAAACC[C/T]GAAATTATCCACCCATATAAATTTGATAATTACGA	Chr8	13956126	98.4375	6.6036	0.5184	2.0118	PolyHighResolution	Keep
1843	AX-171971135	TCATTCTCAATCCTGCACATGAAAATGTCCAACAC[G/A]GTTAACGGTTGGGAGAGAGTATCGTGACCGAAGTC	Chr8	13954522	99.4792	6.6361	0.6514	2.312	PolyHighResolution	Keep
1844	AX-171971168	ATTTAAAACTTATGTCAATGTTGCATACGTCATAT[A/G]CTTTAAAACAGTTGAAAGGGTAAACAAGATAAAGT	Chr8	13915742	100	11.3455	0.4752	2.4094	PolyHighResolution	Keep
1845	AX-171971276	AACAGTTGAAAGGGTAAACAAGATAAAGTTATGGT[C/T]GTTCGTAGATGCAAATATTGTATCATTTATGAAAA	Chr8	13841872	99.4792	3.8789	0.0004	2.9879	NoMinorHom	Keep
1846	AX-171971648	CAAAATGATGAACGTAAACTCGATAGAGTCTGAAT[T/G]TCAGTACACAGGTAATTCTAGAGATTCTTCCCCCC	Chr17	19883895	95.3125	4.3937	0.4644	1.6353	CallRateBelowThreshold	Keep
1847	AX-171972532	TCAATATCAGAGCCTATTTTCTGTCTCAAGGTAGA[A/G]GTAAAGAGTCAATTAACTGGTCCTAAGACAAACTC	Chr15	6438435	99.4792	10.9777	0.774	2.8966	NoMinorHom	Keep
1848	AX-171972722	ATTTTTCTTAGACACAAACGGCAATATACCCACAG[G/T]GCACCAAAGGAACAATGTTTTCTTCTAACTTGCTT	Chr15	6321913	99.4792	3.4817	0.1879	0.0754	Other	Remove
1849	AX-171972877	CTCTTTTCTTTTATGAAGATGACAAAAACTAATGG[C/T]GACGAACCTCTATAGAATTAACATAAGCTACATTA	Chr15	6216813	97.9167	5.9642	0.4638	1.723	PolyHighResolution	Keep
1850	AX-171972984	TTCCTCAGAATGAAGGAATAATGGCAATAAAACAA[A/C]CCCTTTTTCACTATCCATAGACAGATCACACAGAG	Chr15	6152078	97.3958	6.7084	0.4004	2.4553	NoMinorHom	Keep
1851	AX-171972985	ACATCTTCAACCTACTTGTCAAGTTTATCAAACAA[T/A]ACCCTCATGCATTCAATGCATAAAGGTTGCTCAAC	Chr15	6151910	100	6.0869	0.5392	1.7344	NoMinorHom	Keep
1852	AX-171973145	ATAACCTACTTTTCAAAAACAATAACCGGCACCAA[C/G]ATATATAAAATGTCCAGTTGTTTTGCATTTTGATG	Chr15	6044631	95.3125	4.7096	-0.0159	1.2862	CallRateBelowThreshold	Keep
1853	AX-171973258	ACCGGCACCAACATATATAAAATGTCCAGTTGTTT[T/C]GCATTTTGATGCATACCAGTGTTTGGGTGGTGGCA	Chr15	5980816	100	4.7987	0.4353	1.0198	NoMinorHom	Keep
1854	AX-171973311	CTGCCCCTCAACGATAAACATTTTGCAATCTCACC[C/T]GTTTGAAACTTCAATTGAAACCCCCAAGAGACTAA	Chr15	5954651	98.9583	6.9622	0.217	2.9404	NoMinorHom	Keep
1855	AX-171973569	AGGATTCGAAAAGGCTGAAAATTTGGTAAGCATTT[G/A]TGTTGGGTTTTAAATTTTAATGTTAGCTGTGTTGA	Chr15	5766618	100	6.0965	0.5153	2.0721	NoMinorHom	Keep
1856	AX-171973796	ATGGTGGTTTGAGAAAAATGGTATTTTTCTTATGT[G/T]TTGAAATGAATATAAGGATTTGGACATGTGTTAGT	Chr2	16946602	99.4792	8.3748	0.521	2.4258	PolyHighResolution	Keep
1857	AX-171974188	GTGAAACTTGTTTCGGAAATGCTACATTTTCTTTA[T/C]TTCAGAAACTTTTTGGAGAAACACTGTATCTTCCT	Chr2	17254478	100	NA	NA	2.0341	MonoHighResolution	Keep
1858	AX-171974191	AGAATGAGATGGTTGGACCAGTGATTTCCGAAGGG[A/C]AGATAGTTTGGAGTGCAAGTGTTACTTGTTCAGAT	Chr2	17254837	94.2708	NA	NA	0.8184	CallRateBelowThreshold	Keep
1859	AX-171976977	GTATGCTTCTGAGTTTTTAATCAGATTTATAATCT[T/C]TTTTATTGAAATTTTATGTTATTGCTAAAGCGATT	Chr15	31033223	99.4792	7.6959	0.5035	1.9818	PolyHighResolution	Keep
1860	AX-171977885	CCTCGGGGTTCGGTGTGTATATTTCAATCTCTGCC[C/T]GGTTGTCGGACTAGTTTTGTACTTGTATACCATGA	Chr2	13908762	98.9583	NA	NA	1.0236	PolyHighResolution	Keep
1861	AX-171978832	TCGGTGTGTATATTTCAATCTCTGCCCGGTTGTCG[G/T]ACTAGTTTTGTACTTGTATACCATGATGCTTTGAC	Chr15	2022204	93.75	3.4797	0.1318	2.0266	Other	Remove
1862	AX-171978887	GAACTAGCATCTGGTAGGATTCTATGGTTGTCTGA[T/A]CCAAACAATTTTACAACGGTGGGGCTTGCGGTGGC	Chr15	2061351	98.4375	5.8513	0.514	2.5237	PolyHighResolution	Keep
1863	AX-171979028	CTTGTGTGACATAGCTGATTCCTCGGACGAAAATG[T/C]CTCTGGGTTTTGGAAGTTTTAGCGTTTTTAGCCCG	Chr15	2156323	100	9.015	0.2293	2.6975	NoMinorHom	Keep
1864	AX-171980165	TAGCAATAATCTGTGGAGTTCCGGGAATCTGTTTC[G/T]TGTAGCTTGGCGAGGAAGTTTTGAGGTGTGTGACT	Chr10	8141775	99.4792	11.1978	0.6526	1.8434	PolyHighResolution	Keep
1865	AX-171980277	ACTTCTCCTTGAGGTCCATCTCTCATGGCATGGTA[C/T]TTCACTTGAAGTCCTGGCATCGAGAAAATCGAAGA	Chr10	8209303	99.4792	NA	NA	2.4762	MonoHighResolution	Keep
1866	AX-171980534	CTTGAAGTCCTGGCATCGAGAAAATCGAAGAAAAC[G/A]TTGAAGTTAGAAACGGATTTTGTCACTCAGATTCT	scaffold755.0	58388	98.9583	8.7001	0.5063	1.7072	PolyHighResolution	Keep
1867	AX-171980578	TTTCCCACCCATGACTTGAGATTAAACACTGCTGC[A/G]GTTCCATTCAAAATTAAATGAGATCACTTTAAACT	Chr13	8312267	100	5.7417	0.5166	1.7739	PolyHighResolution	Keep
1868	AX-171980639	AATTAAATGAGATCACTTTAAACTTTCAACAAATG[C/T]GAGGAGTCAAAATTATGGTTGCTGAAACAGCAAAT	Chr13	8349222	85.9375	2.4189	0.0594	0.0674	Other	Remove
1869	AX-171980953	TTATGGTTGCTGAAACAGCAAATACCAGTGTCACA[G/A]ATGACTAAGGGGAAAAGTGTATCTGAAGTTACCAG	Chr13	8541327	100	4.7019	0.0445	0.1146	PolyHighResolution	Keep
1870	AX-171981520	GTGTCACAGATGACTAAGGGGAAAAGTGTATCTGA[A/C]GTTACCAGATGTTGAAGATTCCTTGAGGTGTTTCA	Chr13	9738051	100	NA	NA	2.3038	MonoHighResolution	Keep
1871	AX-171982146	CAGTTGCTGTTAACGAATATAACAATGAAACATAA[G/T]CAGACTGCGAAAGCAAGGTCGTTTGGAAGAGTTTG	Chr15	343841	99.4792	7.309	0.6943	2.2085	PolyHighResolution	Keep
1872	AX-171982466	ATTAGCACTATTTCATCTTCATTAGTCCAAAAATA[A/T]AGCACCAGGATGACTGAGTGCAGCTCAAGTAATTA	Chr6	20847975	98.9583	5.4907	0.1805	1.4828	PolyHighResolution	Keep
1873	AX-171982787	AAATTTAGTGAAAAATGCCATCATGATAGCCAAAT[A/G]TTTTACTGCACTCTCAATCAGACAAATGAGAGCAA	Chr6	21046256	99.4792	3.2072	0.0452	0.6156	Other	Remove
1874	AX-171984201	CCCAACGCTTGATTAATAAAAATAATTAGAGTAAG[G/T]ACAATTAACAATAAACACTTTCAATATTGATTCTT	Chr13	4343707	100	NA	NA	-0.6748	Other	Remove
1875	AX-171984786	CAGAGGCACGGAACTTTCAGCTCATCAAGTTCATC[C/A]GGATCAAACAAGTAATCGTACCTGTTAAGGAATGA	scaffold1210.0	12586	93.75	3.6142	0.0404	0.5793	CallRateBelowThreshold	Keep
1876	AX-171984802	AATACTCTTCAACCCGACCACCATAAATTTTTTTC[T/C]ATCTTCGTATTTGTATCTAGCTTATACCATTCCTA	scaffold1210.0	20502	99.4792	7.6457	0.6799	3.254	NoMinorHom	Keep
1877	AX-171984820	GAATTAGTATGAACAACTACAACAGCATCTGGATT[T/C]GGGGGGCTGCATTAAGACAAATGTAAACAAGATAG	scaffold1210.0	32476	100	3.3956	0.5403	0.6676	Other	Remove
1878	AX-171984904	ATGCATGACTATTCATGACTATCCACCCAAGCTTC[C/A]AAAATACGGTTGAAAAAAATATAGATATAGCATGA	scaffold1210.0	67338	99.4792	8.6315	0.6032	2.685	PolyHighResolution	Keep
1879	AX-171985256	CTTCAATCTGGAACACATCCAACATTAGTATATAC[T/C]ATATAGACTCAATATGATGCATAATTCTGATCAAA	Chr17	15876733	100	9.1875	0.7089	2.819	PolyHighResolution	Keep
1880	AX-171985723	ACATTAGTATATACTATATAGACTCAATATGATGC[A/G]TAATTCTGATCAAAACAGAAAAGAGTTAAAAGTGT	scaffold870.0	25013	99.4792	7.2844	0.4597	2.1673	PolyHighResolution	Keep
1881	AX-171986934	GACTGTTGATGTCTTATCAGAATTACACTGAATAT[A/T]ACTATGCCAATAAATGTAATAAGATCAACTATGGA	Chr1	3873436	99.4792	6.0657	0.4889	1.9994	PolyHighResolution	Keep
1882	AX-171987042	AAATGCCAAACCATTTTCTTTCAGGAACGTCATAT[A/G]GCATTCTTCACAAAATATAAAAGGTCCGAATTATA	Chr1	3801445	99.4792	4.8939	0.212	0.888	PolyHighResolution	Keep
1883	AX-171987485	TTCACCCACTTTTGGTTCTTTTTGTGTTCCATCAC[T/G]TGGAATCATGACTTGGGTCTTCAAAACATCTCCAT	Chr1	3340591	100	NA	NA	2.6656	MonoHighResolution	Keep
1884	AX-171987527	CTACAAACACATCTTTTAGATATTTTTTAAAGTTG[A/G]TGGCTTGGAAGCTATTGAAAAATATGGAGCTTCAG	Chr1	3307961	97.3958	5.3899	0.1256	2.3522	PolyHighResolution	Keep
1885	AX-171987631	TTGTTTCGGTCTAGATTTGAAGTTTTGATTCTTTG[C/T]TGTGGTTGAAAAATTGGGAAAAAGGTTTGGGATTT	Chr5	25380821	94.2708	3.4326	-0.5425	1.3844	Other	Remove
1886	AX-171987695	GATGGCAGTGTTGATATTGTGCATTTAAAACAAAT[C/A]TTTTGTGTGTATTATCTTATTGTAAGTGAATGGTG	Chr5	25437818	92.1875	NA	NA	2.8414	CallRateBelowThreshold	Keep
1887	AX-171987937	GATATTGTGCATTTAAAACAAATCTTTTGTGTGTA[T/C]TATCTTATTGTAAGTGAATGGTGCATGGTTTTTAT	Chr5	25589767	100	6.4232	0.4387	1.4791	NoMinorHom	Keep
1888	AX-171987982	TGTGTGTATTATCTTATTGTAAGTGAATGGTGCAT[G/T]GTTTTTATGTGATGGGTTGCCAAGTTTGTGCGGTT	Chr5	25613505	99.4792	NA	NA	3.2222	MonoHighResolution	Keep
1889	AX-171988607	AGAGGTTTTATGATGTTTGGTATTAAATTTTGCCT[C/T]GAGTTGATGATTATCTTGTTTTCATCTTGGTCAAT	Chr12	21553417	100	NA	NA	2.4188	MonoHighResolution	Keep
1890	AX-171989331	TTTTTCATATGCGTAGCTGCACGTTCTCTACTGGT[A/G]GCAAGAGTCCATTTAATCACGTTTATTTCCTTGTC	Chr12	22003149	100	NA	NA	1.1113	PolyHighResolution	Keep
1891	AX-171989892	TGTGATTACTTGTTCATTTGAGTGTTTGACCTTAT[A/T]TTTCGAGTTAACTCTGTGCAAAGTATTGCGTGTTG	Chr13	14563291	100	5.5434	0.5968	2.0997	PolyHighResolution	Keep
1892	AX-171989951	AAGTGTTTCTGTCTGTCATGTTACTTGTACTCTTT[G/A]GAAGACATTGGTTAAGAGCATATGTTTCGTTCTTA	Chr13	14514404	100	7.7052	0.2811	1.1841	PolyHighResolution	Keep
1893	AX-171990217	ACAGGCACCCAAAGACAATTTATTTATCTATTTTT[G/A]GGTCTGATCATCGAAATACATTGTGTATATTGGCA	Chr3	26953973	100	4.2844	0.304	1.3424	NoMinorHom	Keep
1894	AX-171990594	TTGCATTTATTCTATTTCTAACTTTTCATTTCTGT[A/T]TTGAATATGTGTATATTTAATTTCTCATATTTCAG	Chr3	27185772	100	NA	NA	3.255	MonoHighResolution	Keep
1895	AX-171990726	AAAGATGTTTCTAATGCAAGCTGTAAGGTAGATAC[T/C]AAAATTGATGGAATTCAAGCAACTGGAGTGGATAA	Chr3	26454445	98.9583	7.2894	0.4055	1.8039	PolyHighResolution	Keep
1896	AX-171990881	CTCTGTAGTCAGATTTGTGGGGGTAGTTTGTTTAC[G/A]TGGCTTTGATGTAATAGAAGAAACAAAAAAGAACA	Chr3	26336307	98.9583	4.3547	0.2631	1.7975	NoMinorHom	Keep
1897	AX-171991765	AGATCATGGCAATTTTCAGAATATCTCGAGCTAGC[C/T]CTCCCTTTATTATGCACTGGTGACTGTTAGACAGT	Chr13	12587745	80.7292	1.7014	-0.142	0.5139	Other	Remove
1898	AX-171992584	GATCATGGCAATTTTCAGAATATCTCGAGCTAGCC[C/A]TCCCTTTATTATGCACTGGTGACTGTTAGACAGTG	Chr15	11823017	100	6.4995	-0.3914	1.8342	OTV	Keep
1899	AX-171994420	AGCCCATCCTTTCTCTTAAAACTCTTTTACCTCCT[C/A]AAGGATTAACCATTCAAAAATGTTTTACCAAACAC	Chr15	2586910	100	NA	NA	2.8351	MonoHighResolution	Keep
1900	AX-171996031	ACACGGCTGTAATTTTCATTTACCTATGCACTTGA[A/C]TTGTTGATTTGGAAGTGTGAAAATGAGGATTTGAT	scaffold346.0.1	108348	100	6.1725	0.5207	1.5698	NoMinorHom	Keep
1901	AX-171996438	CCCTTTTCCATGCCTGCATGCCACTTCGAGAAACT[T/G]GCCTTGATATTGAATTTATTCCTTGTGAATTTTCC	scaffold467.0	237369	97.9167	3.9635	0.1418	1.8133	NoMinorHom	Keep
1902	AX-171996621	ACTGGCCTTGATATTGAATTTATTCCTTGTGAATT[T/G]TCCGGTCGGGAGACAATTACTCTGGCTAAGATGAA	Chr4	1932795	100	8.9611	0.5746	2.1999	PolyHighResolution	Keep
1903	AX-171997023	GCCTTAGGAAAAATGCCAATATCTGAAATTTACCT[C/T]TAATCAGAAACTCAGAAATATCAAATTACAATTCC	Chr9	9511646	100	9.0425	0.3688	2.3597	NoMinorHom	Keep
1904	AX-171997042	ATTTACCTCTAATCAGAAACTCAGAAATATCAAAT[T/G]ACAATTCCTTTGTGGAACATGAAATATTTTTAACG	Chr4	1731035	98.9583	6.3305	-0.0364	2.1823	NoMinorHom	Keep
1905	AX-171997948	GTGGCAATTCACCTTTGTCTGGGATGACTAGTGAC[A/G]CCTTGGAGCCTTGCAAATAGTATTGCTTAATTCTT	scaffold202.0.1	606559	100	10.5477	0.6431	2.2882	PolyHighResolution	Keep
1906	AX-171998494	TAAATTAAATAAGAATCGAAGGACAAAAATGAACA[G/A]GAGTGTGCAGAAAGAGAGCAGGCGTGCATAAATTA	Chr9	20631620	99.4792	6.4685	0.5221	1.9737	PolyHighResolution	Keep
1907	AX-171998936	TTAGACAAAAACGTATATGAGAATTTGTAATCTAT[A/G]TATGATAGTTGGATATGAATGAGATGAAACTTTGA	Chr9	21078389	97.9167	2.802	-0.3822	2.2253	Other	Remove
1908	AX-171999561	GATTATATATCCTTTGTTATCTCTCTTAATACGTG[A/G]AGAGATATAGAACCGAGATGACTAAGATTCTCCCA	Chr3	21262850	99.4792	5.9238	0.1417	0.6862	PolyHighResolution	Keep
1909	AX-171999766	CCGAGATGACTAAGATTCTCCCATAAATTTCAGGC[A/C]GCTTTCAAATGCAAAGTTCCTTGCTAGAACCTGCA	Chr3	21362190	92.1875	2.1747	0.2356	1.3507	Other	Remove
1910	AX-172000075	ACGAATTGGAGTTAGCACATTGGAAACATTGACTT[A/G]CATTCTTCATTAAGCCTTTGAATAACACAAGAAAA	Chr3	21540305	99.4792	3.1056	0.396	0.5496	Other	Remove
1911	AX-172000169	ATTGACTTACATTCTTCATTAAGCCTTTGAATAAC[A/G]CAAGAAAAAAGGTACAAAATTGAAAAATGAGGGCA	Chr3	21595990	98.4375	7.5923	0.3996	1.8642	PolyHighResolution	Keep
1912	AX-172000303	CAAAATTGAAAAATGAGGGCAGTATGTATGAAAAA[T/C]GTTGTTTCATTTGACTTCGCCACATGTTGCATGTC	Chr3	21671523	99.4792	NA	NA	-0.0231	Other	Remove
1913	AX-172001027	TCAAACGTCTCATACGATTTTAAGTCCCATTTCTG[T/C]AGTGATATTTAAAGACAACAAAACCCTAAGAAACA	Chr15	8608079	100	6.0307	0.4813	1.9721	PolyHighResolution	Keep
1914	AX-172001107	CCATTTCTGTAGTGATATTTAAAGACAACAAAACC[C/T]TAAGAAACACAAATGGTTTTTCATAGTTACACCCA	Chr15	8670423	100	6.2972	0.2863	1.4381	PolyHighResolution	Keep
1915	AX-172001188	ATGAAGCATGATTGGAGCTGGTTATTGACGCGGTG[A/G]TCATACGTCCGTAGTCAAACCGTGTTAATGCCGGA	Chr15	8710197	99.4792	7.0637	0.5176	1.9456	PolyHighResolution	Keep
1916	AX-172001495	TAATTACGATACTCTTGTATCTGACTTGATAATTT[T/A]TCGTATGTAATTAAGTTTGTCTAACTTAACTTTAA	Chr6	10718757	100	6.5475	0.389	2.0295	PolyHighResolution	Keep
1917	AX-172001664	ATTACGATACTCTTGTATCTGACTTGATAATTTTT[C/T]GTATGTAATTAAGTTTGTCTAACTTAACTTTAATT	Chr6	10591285	100	7.2669	0.6078	2.2605	PolyHighResolution	Keep
1918	AX-172002416	AATATGTATCGTTTTAAAATTGTATCTCCCAGTCC[T/A]TCTTAAGTGATTCAAATCTTGGATATGATTATAGA	Chr14	17222009	100	NA	NA	2.4858	MonoHighResolution	Keep
1919	AX-172002633	GATGAGAGACAATTAAGCAAAATGATTCGAAGCAC[T/C]GACACATTATACATGTTTGTAATGGAAAAAATTGA	Chr5	23823496	100	NA	NA	3.6004	MonoHighResolution	Keep
1920	AX-172002872	AAATGAGATGAAAACAAACTTTCCAATTAACTTCA[A/G]AAAAGACAATGATAGCACAATACATACACGCCATC	Chr5	23982561	100	8.9682	0.4749	1.584	PolyHighResolution	Keep
1921	AX-172003671	CACCAAGCAGGTAAACTGCTTTGATTCCACATCTT[A/T]AAAGCAAACAGGTTTGTGCTCTTTTTTTCTCTTCC	Chr6	2330120	99.4792	6.5414	0.4281	2.0676	PolyHighResolution	Keep
1922	AX-172004235	GTAGCAAGATCTTGGTTGGCAGGGGAAATTGCCAA[A/G]ATAATACAGTTGGGCTGGCAAGAAAAGGCATATTG	Chr13	8151838	99.4792	NA	NA	0.6488	PolyHighResolution	Keep
1923	AX-172004282	TGTCAACTTACATAAGGTGCCAACTTCCAAGGGAA[T/C]TTATCCAACCCTACATGAAAATTCTTAAAATAATT	Chr13	8126583	100	9.482	0.564	2.3818	PolyHighResolution	Keep
1924	AX-172004395	TATCCAACCCTACATGAAAATTCTTAAAATAATTT[A/G]ACTCACCAACAGCGACTTTTGTGAGCCCAGGAAGA	Chr13	8063317	100	10.6986	0.7635	2.7388	PolyHighResolution	Keep
1925	AX-172005314	CAGGAAGATCGATCAATGTCAAGTTCACAACTGCC[A/C]AGATTAAACAAATAGTAAAGATGACTGCGAAAAAC	scaffold1520.0	19030	98.9583	2.5199	0.7007	1.4869	Other	Remove
1926	AX-172005317	TGTGATGCATGTCAATTCATAGATTGTACAAATCT[C/T]GAAAAATATAGGAAACCCATATGACCCCTAATCGA	scaffold1520.0	20066	100	6.0093	-0.2505	2.3146	Other	Remove
1927	AX-172005522	AGAATAGTCAATCTTAGCGAAGTAGGTGGACTTCG[C/T]TTACCTTTATGAAGTATAGCAAGATATGGTGGCAT	Chr15	4961614	100	12.332	0.7494	3.1698	NoMinorHom	Keep
1928	AX-172005858	CAATCAAGTTTGAGATCGTTTTATTATTTACATAT[A/T]TTAAATAATTGAATGGTTCATCCTCAAAATTTACT	Chr15	18154652	100	6.3684	0.6257	2.6659	PolyHighResolution	Keep
1929	AX-172006355	CCAAGACTCTCTAGCATATTCCTTCCCCATTTGGA[C/A]GTCCAATGGCAATACCGTAAAATCAACCCATACGC	scaffold731.0	69561	100	4.6098	0.6349	2.1042	PolyHighResolution	Keep
1930	AX-172006429	TGGAACTTCTAGTGGTCCCAATGGATGAGGTGAGT[A/G]CAATGAAGTTAATGAAATATAATTACAAATTAGGA	scaffold731.0	10315	98.9583	6.8329	0.4797	2.0579	PolyHighResolution	Keep
1931	AX-172006442	GAATCTAGATAATACAGTTGAATGTGATTATCGGG[T/C]ATGGAGGTTTAAAGTTAATCGATTAAGACGTTGGT	scaffold731.0	6585	99.4792	6.8161	0.4465	1.0762	PolyHighResolution	Keep
1932	AX-172006809	GGTTGCTGATAGGTAGTGTTGAAGCAATCATCTTT[G/T]TGAACAATTCATGAAGCGCAGTGCCGAAGCACAAT	Chr3	2685028	100	9.5186	0.3689	2.3617	NoMinorHom	Keep
1933	AX-172007109	CGGTATTAATATCTATAGTATGTATGAATGAGGGG[A/G]CAATCCTTTGTAATCTCGAGCAATCTCATGCCATT	Chr3	2891620	100	NA	NA	2.9472	MonoHighResolution	Keep
1934	AX-172009589	CTGAAATTTAGCTTAAAAGGGGACTACTGTAACTC[T/C]GTAAACAATCTGTGTATGATTCTGTGAATAGTTGA	Chr12	20519989	100	4.8209	0.3869	2.1071	PolyHighResolution	Keep
1935	AX-172011383	TTTGCTCCTTCATGAATCGTGATTTTGCTTCAAAT[G/A]ATACAATTTTTAAAACAGTTGAAGGAGATGGTGCT	Chr17	8656488	99.4792	NA	NA	-0.1322	Other	Remove
1936	AX-172011800	TTTGACTCCGTTTATCTTTGATGATTGCACTTCCC[C/A]AGTTTGTGATCTCGATGATTGTAACTTTCTTGTAT	Chr10	20496482	99.4792	5.043	0.5975	1.7786	NoMinorHom	Keep
1937	AX-172011867	TCAAGGATGCAGATGGAAAAGCGGATGGTAAAATT[G/A]ACGAGGAAGAGTGGAAGGAATACGTAGCACAAAAC	Chr10	20460207	100	6.0787	0.6488	2.2692	PolyHighResolution	Keep
1938	AX-172012378	GAAAAACATGACTCTTCCATACTTAATGTAAGTCC[T/G]AAAACCTAAACCTGCGTTCTGCAAACTTTAGTTAG	Chr4	186366	98.9583	4.4499	0.6958	2.3507	PolyHighResolution	Keep
1939	AX-172012519	GTTATCTCTTGCACCACAAGCATGTGTCTGATATG[C/A]CGGTTCATTGGTGTTCTAGTTTTCGTAGAAGTTTT	Chr4	307124	98.4375	5.5798	0.2819	1.699	PolyHighResolution	Keep
1940	AX-172012521	CGTATGCGTACGTTCTCTCTGCAGGGACATAACTC[T/C]AGCATTTCCCAGCTTTGTGCTGAACAATAAAGCAG	Chr4	308013	95.8333	NA	NA	0.2291	Other	Remove
1941	AX-172012523	GAGATATGCACCATTATAGATAATTAAGTTTAAAG[G/A]TAAAGATACCGATTCCAGAATGCTTAGAATAGAAT	Chr4	308804	99.4792	7.4633	0.6431	2.4849	PolyHighResolution	Keep
1942	AX-172013200	GTTGTGCCGAGAAAACCTCCTGACAGGGGTTTTTG[G/C]TTGGAGCCTGTCATTGTTAACCCCAAGATTGAATT	Chr10	19412723	100	NA	NA	2.2554	MonoHighResolution	Keep
1943	AX-172013212	CTCAAAACAATCCGAGGGGGCTGCCATTGTCATTG[G/A]ATGGTGAAGGATTGAAAAGGGGAACAAGAGTTGGA	Chr10	19421733	98.4375	3.2987	0.279	2.2728	Other	Remove
1944	AX-172014231	AGAATAGTGGAAGTTGTGAAGACATGGGCCCTGCA[G/T]CTTTCCCAACTGAGGAAGTGCATAAGATTTCTGTT	Chr15	25890434	100	NA	NA	0.4531	PolyHighResolution	Keep
1945	AX-172014232	TCTGTTTTGGATATCAGATTGGCAAATGCAGACAG[G/A]CATGCAGGAAACATTTTGCTGGGCAAAGAGAGTGA	Chr15	25889921	100	7.788	0.4946	2.5648	PolyHighResolution	Keep
1946	AX-172014241	TGTTTTTGGCATTTCTTTTCTCGTTTTCCTGAAAT[T/C]TATCTGCATCATATAGTCATCAGCTCATTGCCATG	Chr15	25888214	100	NA	NA	0.6365	PolyHighResolution	Keep
1947	AX-172014242	GGTTGTATTGGCCACAAGCACGCAAGCCTTATGCT[G/A]ACGAGGTCATTGATTACATCAAATCACTGGATGCA	Chr15	25888191	98.9583	6.1121	0.4816	2.2439	PolyHighResolution	Keep
1948	AX-172014243	CACTGGATGCAGAAGAAGATATTGCCCTTTTGAAG[T/G]TCCATGGATGGTACATGCCCCGCAAATGTGCTCGC	Chr15	25887776	100	NA	NA	3.7153	MonoHighResolution	Keep
1949	AX-172014282	GTGCTCCCTGATTCAAGTGAAGATTCTTTTCTTGA[G/C]GCCGTGTCCCAAATTATGGACCGTCGCCTTGATGA	Chr15	25863262	100	5.3888	0.3871	0.9325	NoMinorHom	Keep
1950	AX-172014485	CTTGATGAGATTGCAAGATCACCTTCGTAACGGGA[T/C]GCTGAATCATGTGGAGAACATAGGTACATAAAGTG	Chr15	25738273	99.4792	4.7163	0.5409	1.7999	PolyHighResolution	Keep
1951	AX-172014579	TTTGCCCATACACCTTCAATTTCGTATCCGTTTTT[T/A]CATTATAGACCGCAGTTTCTTTTGTATTCGTGCTT	Chr15	25690099	100	8.3224	0.4636	1.8233	PolyHighResolution	Keep
1952	AX-172014664	ATACACCTTCAATTTCGTATCCGTTTTTTCATTAT[A/G]GACCGCAGTTTCTTTTGTATTCGTGCTTTTCCTTA	Chr15	25640896	100	10.401	0.7796	2.7506	PolyHighResolution	Keep
1953	AX-172014865	TCTAATCCATTTGTAATAGCACTGAAGTTTGTTTT[G/T]AAGACAGAAAATTCCAAAAATGCGTATCAGACAAC	Chr10	4145337	95.8333	3.9204	0.1378	-0.1955	CallRateBelowThreshold	Keep
1954	AX-172016147	TCAAATAGGAAAATGGCAACTTGTTGGCAGTGGTG[G/A]TTGATACAATCGGAATTGTTTCGGTTTAAATGAAT	Chr17	4644638	100	7.2979	0.4599	2.1133	PolyHighResolution	Keep
1955	AX-172019438	AGGAATTAATATTTAAGGAACCAGCTCCGAAGATG[T/C]GTTGTTGCAAGTGACCACTCGGAGTCGGAATTGGG	Chr1	4209889	100	NA	NA	-0.1841	Other	Remove
1956	AX-172019442	CTGCAATCAAAGACATCAAGACGTAAGAAAATGTT[C/T]GTACTAAGAAAATAAAATGCTATGGTAAAATAACA	Chr1	4210863	98.9583	NA	NA	-0.1795	Other	Remove
1957	AX-172019457	CAGATGGACGGACTTACTTCTTAGCAGGCTTGCCG[C/T]TGAAACCAATTGCACTCTTCATCGTCTGTGTTGGT	Chr1	4219893	99.4792	7.5515	0.7475	1.7057	NoMinorHom	Keep
1958	AX-172021258	TGTGATCAAGACAGTCAGGATGCAAAAATGTGACT[A/C]CTTTGAAAACAGAATACAATGAAATCGTGTCCCAT	Chr17	23809114	99.4792	8.826	0.2804	1.5566	PolyHighResolution	Keep
1959	AX-172021900	AAGTATTGTATGGAAACAACTTTATTAAAGTTAAG[A/T]AATTACTTCATAATAGGTTTGCCGCTGAACCCAAA	Chr11	619903	99.4792	7.1265	0.6606	2.3714	PolyHighResolution	Keep
1960	AX-172021903	CCAAGTTGGCCTCTCTTGAGAGAATATAATTTGCT[A/T]AGACCATGAATTGCAAGAAATTTTCAACAGCTGCA	Chr11	617907	91.6667	3.0623	0.3159	1.3585	Other	Remove
1961	AX-172021960	AGAGGTTTGAAACCCAGGACCTCCTGGAACTTGAA[T/C]ATAGTGTTAGATGACAACTAATTCCAGAAGATGAA	Chr11	571324	100	NA	NA	1.3324	PolyHighResolution	Keep
1962	AX-172022764	CCTCCTGGAACTTGAATATAGTGTTAGATGACAAC[T/C]AATTCCAGAAGATGAAACTATTGGGGAATGAACTG	Chr13	495513	100	11.1321	0.7017	2.7415	PolyHighResolution	Keep
1963	AX-172023003	CTCATAGTGGATTTAATTTCTGGGTCTGTCTCCGC[A/G]TTGTAGGATTCCAAAAACCCCTGAGACCATTTTTT	Chr13	346653	99.4792	5.6617	0.5411	2.3271	PolyHighResolution	Keep
1964	AX-172023705	TATTCTCAGCAAAAATTGCCATCCGCTGCTCTTGC[A/C]AATAATTCAAGAACTCCGGACTCTTTTCTATTGGG	Chr10	16501349	95.8333	3.9026	0.0999	0.2875	Other	Remove
1965	AX-172024056	GTTACTACTTTCATGATCTAAAGAAACCTGTTCCC[T/C]TTGATCATCGTCCATGAAGTGTCTTTTCTCGGTTT	Chr13	3527151	100	6.8746	0.1027	2.1388	NoMinorHom	Keep
1966	AX-172025432	ATAGCTTCAAATTTTTCATCCTTCATATCATAATC[T/G]TCAGAAGCATTTTCGGTAGATGGAGGATCTGATGT	Chr2	11455028	100	NA	NA	2.6152	PolyHighResolution	Keep
1967	AX-172026077	GGTTCAAATCGGGGCTCTTCATTTAGCTTTGTTTT[G/A]TCATGTTTTTTGGAAAGATACTCCCTAGCTTCTTT	Chr6	1650818	100	7.9209	0.3688	1.8512	PolyHighResolution	Keep
1968	AX-172026331	GGAACCATTCCTGGACTTGCTGGACTCCCTAAAAG[G/C]AGCATTGTCTGGTAACTGCAAATTCCGTTTACAGT	Chr6	1816563	96.875	NA	NA	-0.191	Other	Remove
1969	AX-172026720	ATACTTGCTTCCCCTTCTCCATGCCGTTTGACAGC[T/C]TCTATTTCATCCGAATTTTCATTCACAGTTCCATC	Chr6	4900883	95.3125	3.1322	0.0885	2.1658	Other	Remove
1970	AX-172026859	TTTCATGAACTTTATCATCAAAATCTGTATTCACA[G/A]CAGCAGTCATGGAACTTGGAGAAACTTGTAGAGCT	Chr16	3567618	100	9.1501	0.5139	2.1915	PolyHighResolution	Keep
1971	AX-172027134	TCAAGGCTAGGCTTTTTAAAGGAACCCAGTGGCAG[T/C]TCTGGAGCTGCTTGAACAACTTCCACACTGCTCGG	Chr16	3405776	100	8.4584	0.5862	2.598	PolyHighResolution	Keep
1972	AX-172027230	TGAATAACTTCTTCAATGCCCACAACGCAATGACA[C/A]CATACAACACCAATCTCCCAACTCGAGATAGCTTT	Chr16	3358038	100	6.326	0.3142	2.3238	NoMinorHom	Keep
1973	AX-172027365	CCGAACCAATGCCCCAGTACTCAGTATCCCTCTTA[T/G]ACTGCTCCATCCAACTCTCCAATTTACTCAACAAA	Chr16	3288177	100	9.8633	0.7555	2.4241	PolyHighResolution	Keep
1974	AX-172027762	TTTCGCACCATCATCAGAAACCAAATTACTAAATT[G/C]ACTCTCAGAATCAACAAAATTACTATTCAAAAACT	Chr13	5752720	100	11.2132	0.5757	2.4117	PolyHighResolution	Keep
1975	AX-172028073	AGCTCGAAACTTTCTGCTGTTACAGGAGAGTAAAT[A/G]GATGGAAAATGATGGGTTTTTGTGGAAATCGAAGG	Chr13	5955830	98.9583	5.1739	0.6283	1.707	PolyHighResolution	Keep
1976	AX-172029284	GAAATGGGGTTTTCTTGTTCGGAGAATTGACGGGA[A/G]ATTTGGAAGGGAAAGGTGAAGTGAGAGAGAGAACC	Chr15	15107329	61.4583	NA	NA	0.6149	CallRateBelowThreshold	Keep
1977	AX-172029358	GGAGAACGACATGTAACATATGTCGTACTAATTAC[A/T]GATTTCAAAAGCTAGCATTTTATGGGTGAACAAAT	Chr15	15053741	100	9.944	0.5835	2.3618	PolyHighResolution	Keep
1978	AX-172029544	TTTATGGGTGAACAAATATGATGCTCTACACATTA[A/G]TAAGCCACAAATGCGGAGAAGTATTAGTAGTAGTA	Chr12	22697470	100	6.0505	0.4379	1.7169	PolyHighResolution	Keep
1979	AX-172029546	TAGTGATATTTTAAGTTTATCATTTACTGATATGC[G/A]TTTACATGATTAGTTTGGAATACTGTCACAATGAC	Chr12	22696963	88.0208	NA	NA	0.2833	Other	Remove
1980	AX-172030748	CACAATGTCAAAAAGTTAAATTTTCCTACTCACAT[G/A]GACAACTGACGATGACAAAATTCATGTGAAGGATT	Chr3	18390198	100	4.659	0.4628	-0.0229	PolyHighResolution	Keep
1981	AX-172030945	ACTTGAGAATACAATGTATTTCTTGTATGGTAATT[A/T]TATACCAGTTCATCCAATCTTAGGTTGCTTCATCG	scaffold512.0	225877	99.4792	NA	NA	-0.0344	Other	Remove
1982	AX-172031452	AATGTATTTCTTGTATGGTAATTATATACCAGTTC[A/C]TCCAATCTTAGGTTGCTTCATCGTATACAGATCAA	Chr14	14795017	100	9.0869	0.5914	1.841	PolyHighResolution	Keep
1983	AX-172032178	ACAACATCATGAGGTTCAAAGTTGGCACCCCAAGA[G/A]TTGACACCTTTGGGATTTTCGACATGGCCAGCGAT	Chr3	2121164	99.4792	8.1748	0.5871	2.6544	PolyHighResolution	Keep
1984	AX-172032202	AAAGTTGGCACCCCAAGAGTTGACACCTTTGGGAT[T/C]TTCGACATGGCCAGCGATTTAATTTGGTTTCAGTG	Chr3	2100180	98.4375	9.4551	0.7748	2.7542	PolyHighResolution	Keep
1985	AX-172032316	GTGCAGCTCCATCGAGTGCAATACAACCTCAGATG[C/G]CCATTGCCCTGATCCGAAAGGCGAATGCCGGTACA	Chr3	2006638	93.2292	2.9149	-0.9174	1.086	Other	Remove
1986	AX-172032813	AACTTAACAAACATGATTATCGGTTGTGGTCACAC[C/T]AATGTCGAAACAAAAGCAGGTCATCACCCACCTGG	Chr13	6754199	99.4792	6.6506	0.7069	2.9223	PolyHighResolution	Keep
1987	AX-172032836	AACATGATTATCGGTTGTGGTCACACTAATGTCGA[A/C]ACAAAAGCAGGTCATCACCCACCTGGAGTTGTGGG	Chr13	6742695	91.6667	NA	NA	1.1136	CallRateBelowThreshold	Keep
1988	AX-172032932	GTGGGACATAGGAGTTAGGAGAGAGCCTTCTTCAC[T/C]TTTTGGTCAGATTTCGTACCCCCACCTTTCGTATT	Chr13	6672908	99.4792	7.3529	0.505	2.3658	PolyHighResolution	Keep
1989	AX-172033173	TCACTTTTTGGTCAGATTTCGTACCCCCACCTTTC[G/A]TATTGCATTTCTTCCAAAAATAATGGCATCTACAA	Chr4	3236690	100	NA	NA	2.2801	MonoHighResolution	Keep
1990	AX-172033428	CCTTTCGTATTGCATTTCTTCCAAAAATAATGGCA[T/G]CTACAATAACAGCAACGTGAAAATTGGGTTACTAC	scaffold235.0	164797	99.4792	6.2871	0.5543	2.7406	PolyHighResolution	Keep
1991	AX-172033447	AAACTCAAACACCTTGGTTGAGCGGTGAAAATGGT[C/T]AGTACTATCTAAACTTAGAGGGCATTAGCGTCGAT	scaffold235.0	188942	99.4792	4.7408	0.6926	2.0657	NoMinorHom	Keep
1992	AX-172034995	TTTAATATGACCGCAGGTGGGGAGGGAGGTGTTTT[C/A]ATGGACTCGGCAACAACTCATACTATGCTTGCATT	Chr3	112322	97.9167	NA	NA	-1.2996	Other	Remove
1993	AX-172035003	AGAAGGTAATCATTTATGCTTTATCAGATTTCCAT[A/G]GAGTGGGAGATTATGATGGCATTTTCATAATTTGT	Chr3	110313	96.3542	3.9405	0.1785	-0.7316	CallRateBelowThreshold	Keep
1994	AX-172035910	TGCTTCATTTCACGGGACTGGAGTTTCCGGTAAGT[G/A]CGGATAACACTTGGGCTGTGAATTCTCAAGGACAC	Chr5	13137302	98.9583	7.011	0.1667	1.8263	NoMinorHom	Keep
1995	AX-172037634	GCACAGGAATGTGAATGTTGGGTATGATTTCAGTT[A/T]ACAACATCACATCCTTCAAGTGTACAAATTTATGT	Chr16	4173061	97.3958	2.2456	0.2436	0.5008	Other	Remove
1996	AX-172037721	TGGGTATGATTTCAGTTAACAACATCACATCCTTC[A/G]AGTGTACAAATTTATGTCGGTATACTTAAAAACGT	Chr16	4222891	100	6.4963	0.5115	2.3866	PolyHighResolution	Keep
1997	AX-172038247	CCGCAGAACCATAGCGAGACAGAACTACTTCAACT[G/T]GCTAATGTCAAATAAAACGTGGAGCAGTTATTCGA	scaffold1310.0	41895	99.4792	7.2746	0.4297	1.9442	PolyHighResolution	Keep
1998	AX-172038667	CTGGCTAATGTCAAATAAAACGTGGAGCAGTTATT[C/T]GAGCAGTTACGTCTGGGCGCCTATTGATCAAAGCC	Chr5	19073712	99.4792	7.4958	0.4166	2.3197	PolyHighResolution	Keep
[truncated: 198,483+ more rows]
