# Supplementary material for: An identical-by-descent segment harbors a 12-bp insertion determining fruit softening during domestication and speciation in Pyrus
Source: BMC Biol. 2022 Oct 1;20:215. doi: 10.1186/s12915-022-01409-w (PMC9526952; doi:10.1186/s12915-022-01409-w)
Supplement: Supplementary file 10 — Additional file 10: Table S10. SNPs, SNP density, and gene density of all 29,269 high-quality SNPs on all 17 pear chromosomes. [file 12915_2022_1409_MOESM10_ESM.xlsx]

## Sheet: Sheet1
Table S10: SNPs, SNP density, and gene density of all 29,269 high-quality SNPs on all 17 pear chromosomes
Chrmosome	Chr length (kb)	SNPs	SNP density (kb/SNP)	Gene density (kb/gene)
Chr01	20674.7	1227	16.8498	16.2793
Chr02	30897.9	1904	16.2279	14.3979
Chr03	29591.5	2360	12.5388	11.8889
Chr04	23277.8	1042	22.3396	19.2857
Chr05	33642.5	2472	13.6094	12.9544
Chr06	24597.7	1974	12.4608	12.04
Chr07	30015.7	1256	23.8978	19.4907
Chr08	23461.4	1438	16.3153	15.1952
Chr09	27141.5	1468	18.4887	12.9739
Chr10	31915.4	1957	16.3084	12.8432
Chr11	33154.7	1641	20.204	14.8078
Chr12	27691.2	1780	15.5568	13.5145
Chr13	27183.2	1301	20.8941	16.3754
Chr14	26403.7	1530	17.2573	14.9511
Chr15	44180	3122	14.1512	10.7993
Chr16	29358.3	1157	25.3745	18.4412
Chr17	31842.3	1640	19.416	13.9415
