# Supplementary material for: An identical-by-descent segment harbors a 12-bp insertion determining fruit softening during domestication and speciation in Pyrus
Source: BMC Biol. 2022 Oct 1;20:215. doi: 10.1186/s12915-022-01409-w (PMC9526952; doi:10.1186/s12915-022-01409-w)
Supplement: Supplementary file 11 — Additional file 11: Table S11. A summary of the categorized SNPs. [file 12915_2022_1409_MOESM11_ESM.xlsx]

## Sheet: Sheet1
Table S11: A summary of categorized SNPs
SNP category	Number
Upstream_gene_variant	8119
Downstream_gene_variant	5728
Synonymous_variant	5555
Nonsynonymous_variant	3458
Intron_variant	2788
Intergenic_region	2040
3_prime_UTR_variant	645
Splice_region_variant&intron_variant	410
5_prime_UTR_variant	248
Splice_region_variant&Synonymous_variant	99
Nonsynonymous_variant&Splice_region_variant	57
5_prime_UTR_premature_start_codon_gain_variant	42
Stop_gained	38
Splice_region_variant	8
Splice_donor_variant&Intron_variant	7
Splice_acceptor_variant&Intron_variant	6
Splice_region_variant&Stop_retained_variant	6
Start_lost	6
Stop_lost&Splice_region_variant	4
Stop_lost	3
Stop_retained_variant	2
Total	29269
