# Supplementary material for: An identical-by-descent segment harbors a 12-bp insertion determining fruit softening during domestication and speciation in Pyrus
Source: BMC Biol. 2022 Oct 1;20:215. doi: 10.1186/s12915-022-01409-w (PMC9526952; doi:10.1186/s12915-022-01409-w)
Supplement: Supplementary file 12 — Additional file 12: Table S12. Two significant SNPs associated with fruit firmness. [file 12915_2022_1409_MOESM12_ESM.xlsx]

## Sheet: Sheet1
Table S12: Two significant SNPs associated with fruit firmness
SNP	Chromosome	Position	P-value
AX-179248435	13	5756532	1.46e-05
AX-179263231	15	5672484	2.92e-05
Genes located in the 50 kb upstream and downstream regions flanking the signiﬁcant SNP AX-179263231
No.	Gene ID	Functional annotation
1	Pbr019959.2	Number of GOs: 0	GO: NA	Number of IPRs: 2	IPR: IPR004147; ABC-1. IPR011009; Protein kinase-like domain	KEGG best hit: pop:POPTR_911794	KEGG best hit desc: hypothetical protein; K08869 aarF domain-containing kinase	sp|Q55680|RecName: Full=Uncharacterized protein sll0005; OS=Synechocystis sp. (strain PCC 6803 / Kazusa). GN=OrderedLocusNames=sll0005; PE=3: Inferred from homology;	TrEMBL best hit: B9RNR5
2	Pbr019960.1	Number of GOs: 0	GO: NA	Number of IPRs: 1	IPR: IPR009769; Domain of unknown function DUF1336	KEGG best hit: NA	KEGG best hit desc: NA	sp: NA	TrEMBL best hit: B9RNR6
3	Pbr019961.2	Number of GOs: 0	GO: NA	Number of IPRs: 0	IPR: NA	KEGG best hit: pop:POPTR_831118	KEGG best hit desc: hypothetical protein; K06027 vesicle-fusing ATPase [EC:3.6.4.6]	sp|Q9M0Y8; Q9ZPH6|RecName: Full=Vesicle-fusing ATPase;AltName: Full=N-ethylmaleimide-sensitive fusion protein;AltName: Full=Vesicular-fusion protein NSF; OS=Arabidopsis thaliana (Mouse-ear cress). GN=Name=NSF; OrderedLocusNames=At4g04910; ORFNames=T1J1.4; PE=2: Evidence at transcript level;	TrEMBL best hit: B9H2U6
4	Pbr019962.1	Number of GOs: 2	GO: GO:0004190; aspartic-type endopeptidase activity; Molecular Function. GO:0006508; proteolysis; Biological Process	Number of IPRs: 2	IPR: IPR001461; Peptidase A1. IPR021109; Peptidase aspartic	KEGG best hit: NA	KEGG best hit desc: NA	sp|Q766C2|RecName: Full=Aspartic proteinase nepenthesin-2;AltName: Full=Nepenthesin-II;Flags: Precursor; OS=Nepenthes gracilis (Slender pitcher plant). GN=Name=nep2; PE=1: Evidence at protein level;	TrEMBL best hit: B9IL97
5	Pbr019963.1	Number of GOs: 2	GO: GO:0004190; aspartic-type endopeptidase activity; Molecular Function. GO:0006508; proteolysis; Biological Process	Number of IPRs: 2	IPR: IPR001461; Peptidase A1. IPR021109; Peptidase aspartic	KEGG best hit: ath:AT5G22850	KEGG best hit desc: aspartyl protease family protein; K00924 [EC:2.7.1.-]	sp|Q766C3|RecName: Full=Aspartic proteinase nepenthesin-1;AltName: Full=Nepenthesin-I;Flags: Precursor; OS=Nepenthes gracilis (Slender pitcher plant). GN=Name=nep1; PE=1: Evidence at protein level;	TrEMBL best hit: F6H3K6
6	Pbr019964.1	Number of GOs: 2	GO: GO:0004190; aspartic-type endopeptidase activity; Molecular Function. GO:0006508; proteolysis; Biological Process	Number of IPRs: 2	IPR: IPR001461; Peptidase A1. IPR021109; Peptidase aspartic	KEGG best hit: ath:AT5G22850	KEGG best hit desc: aspartyl protease family protein; K00924 [EC:2.7.1.-]	sp|Q766C2|RecName: Full=Aspartic proteinase nepenthesin-2;AltName: Full=Nepenthesin-II;Flags: Precursor; OS=Nepenthes gracilis (Slender pitcher plant). GN=Name=nep2; PE=1: Evidence at protein level;	TrEMBL best hit: F6H3K6
7	Pbr019965.1	Number of GOs: 0	GO: NA	Number of IPRs: 1	IPR: IPR002885; Pentatricopeptide repeat	KEGG best hit: rcu:RCOM_0340700	KEGG best hit desc: Cell division protein ftsH, putative (EC:3.6.4.3); K03798 cell division protease FtsH [EC:3.4.24.-]	sp|Q9LU94|RecName: Full=Putative pentatricopeptide repeat-containing protein At3g25970; OS=Arabidopsis thaliana (Mouse-ear cress). GN=Name=PCMP-E46; OrderedLocusNames=At3g25970; ORFNames=MPE11.14; PE=3: Inferred from homology;	TrEMBL best hit: F6H3K3
8	Pbr019966.1	Number of GOs: 3	GO: GO:0006397; mRNA processing; Biological Process. GO:0016787; hydrolase activity; Molecular Function. GO:0016788; hydrolase activity, acting on ester bonds; Molecular Function	Number of IPRs: 2	IPR: IPR004843; Metallo-dependent phosphatase. IPR007708; Lariat debranching enzyme, C-terminal	KEGG best hit: tan:TA13790	KEGG best hit desc: (Lariat) debranching enzyme (dbr1 homologue) (EC:3.1.4.-); K01128 [EC:3.1.4.-]	sp|Q94K01; O81771|RecName: Full=Lariat debranching enzyme; OS=Arabidopsis thaliana (Mouse-ear cress). GN=Name=DBR1; OrderedLocusNames=At4g31770; ORFNames=F28M20.40; PE=2: Evidence at transcript level;	TrEMBL best hit: B9RNS1
9	Pbr019967.1	Number of GOs: 4	GO: GO:0010277; chlorophyllide a oxygenase [overall] activity; Molecular Function. GO:0016491; oxidoreductase activity; Molecular Function. GO:0051537; 2 iron, 2 sulfur cluster binding; Molecular Function. GO:0055114; oxidation-reduction process; Biological Process	Number of IPRs: 2	IPR: IPR013626; Pheophorbide a oxygenase. IPR017941; Rieske [2Fe-2S] iron-sulphur domain	KEGG best hit: vvi:100256831	KEGG best hit desc: hypothetical protein LOC100256831; K13071 pheophorbide a oxygenase [EC:1.14.12.20]	sp|Q9FYC2; O04422|RecName: Full=Pheophorbide a oxygenase, chloroplastic;AltName: Full=Accelerated cell death 1;AltName: Full=Lethal leaf-spot 1 homolog;Flags: Precursor; OS=Arabidopsis thaliana (Mouse-ear cress). GN=Name=PAO; Synonyms=ACD1; OrderedLocusNames=At3g44880;ORFNames=F28D10_70; PE=1: Evidence at protein level;	TrEMBL best hit: B9RNS2
10	Pbr019968.1	Number of GOs: 2	GO: GO:0003924; GTPase activity; Molecular Function. GO:0005525; GTP binding; Molecular Function	Number of IPRs: 5	IPR: IPR000375; Dynamin central domain. IPR001401; Dynamin, GTPase domain. IPR003130; Dynamin GTPase effector. IPR020850; GTPase effector domain, GED. IPR022812; Dynamin	KEGG best hit: vvi:100243718	KEGG best hit desc: hypothetical protein LOC100243718; K01528 dynamin GTPase [EC:3.6.5.5]	sp|Q8S944; O22403; O81882; Q94CF3|RecName: Full=Dynamin-related protein 3A;AltName: Full=Dynamin-like protein 2;AltName: Full=Dynamin-like protein 2a; OS=Arabidopsis thaliana (Mouse-ear cress). GN=Name=DRP3A; Synonyms=ADL2, ADL2A; OrderedLocusNames=At4g33650;ORFNames=T16L1.140; PE=1: Evidence at protein level;	TrEMBL best hit: B9RNS3
11	Pbr019969.1	Number of GOs: 0	GO: NA	Number of IPRs: 0	IPR: NA	KEGG best hit: NA	KEGG best hit desc: NA	sp: NA	TrEMBL best hit: B9IL86
12	Pbr019970.1	Number of GOs: 3	GO: GO:0006457; protein folding; Biological Process. GO:0031072; heat shock protein binding; Molecular Function. GO:0051082; unfolded protein binding; Molecular Function	Number of IPRs: 1	IPR: IPR001305; Heat shock protein DnaJ, cysteine-rich domain	KEGG best hit: NA	KEGG best hit desc: NA	sp: NA	TrEMBL best hit: B9HB83
13	Pbr019971.1	Number of GOs: 0	GO: NA	Number of IPRs: 1	IPR: IPR008889; VQ	KEGG best hit: NA	KEGG best hit desc: NA	sp: NA	TrEMBL best hit: B9RNS7
14	Pbr019972.1	Number of GOs: 5	GO: GO:0005975; carbohydrate metabolic process; Biological Process. GO:0009247; glycolipid biosynthetic process; Biological Process. GO:0016758; transferase activity, transferring hexosyl groups; Molecular Function. GO:0030246; carbohydrate binding; Molecular Function. GO:0030259; lipid glycosylation; Biological Process	Number of IPRs: 2	IPR: IPR007235; Glycosyl transferase, family 28, C-terminal. IPR009695; Diacylglycerol glucosyltransferase, N-terminal	KEGG best hit: vvi:100247378	KEGG best hit desc: hypothetical protein LOC100247378; K03715 1,2-diacylglycerol 3-beta-galactosyltransferase [EC:2.4.1.46]	sp|Q9FZL3|RecName: Full=Probable monogalactosyldiacylglycerol synthase, chloroplastic;AltName: Full=MGDG synthase type A;Flags: Precursor; OS=Nicotiana tabacum (Common tobacco). GN=Name=MGD A; PE=2: Evidence at transcript level;	TrEMBL best hit: A5CAL0
15	Pbr019973.1	Number of GOs: 0	GO: NA	Number of IPRs: 0	IPR: NA	KEGG best hit: NA	KEGG best hit desc: NA	sp: NA	TrEMBL best hit: NA
16	Pbr019974.2	Number of GOs: 1	GO: GO:0016020; membrane; Cellular Component	Number of IPRs: 1	IPR: IPR000620; Drug/metabolite transporter	KEGG best hit: NA	KEGG best hit desc: NA	sp|A6QL92|RecName: Full=Solute carrier family 35 member F5; OS=Bos taurus (Bovine). GN=Name=SLC35F5; PE=2: Evidence at transcript level;	TrEMBL best hit: D7SV62
17	Pbr019975.1	Number of GOs: 0	GO: NA	Number of IPRs: 1	IPR: IPR009445; Protein of unknown function DUF1077, TMEM85	KEGG best hit: tet:TTHERM_00865150	KEGG best hit desc: WGR domain containing protein (EC:2.4.2.30); K10798 poly [ADP-ribose] polymerase [EC:2.4.2.30]	sp|Q6P011|RecName: Full=ER membrane protein complex subunit 4;AltName: Full=Transmembrane protein 85; OS=Danio rerio (Zebrafish) (Brachydanio rerio). GN=Name=emc4; Synonyms=tmem85; ORFNames=zgc:77852; PE=2: Evidence at transcript level;	TrEMBL best hit: A5BA14
18	Pbr019976.1	Number of GOs: 1	GO: GO:0020037; heme binding; Molecular Function	Number of IPRs: 1	IPR: IPR001199; Cytochrome b5	KEGG best hit: uma:UM06281.1	KEGG best hit desc: hypothetical protein; K00287 dihydrofolate reductase [EC:1.5.1.3]	sp|Q9SK39|RecName: Full=Probable steroid-binding protein 3;AltName: Full=Membrane-associated progesterone-binding protein 2 {ECO:0000303|Ref.5}; OS=Arabidopsis thaliana (Mouse-ear cress). GN=Name=MP3; Synonyms=MAPR2 {ECO:0000303|Ref.5};OrderedLocusNames=At2g24940; ORFNames=F27C12.14; PE=1: Evidence at protein level;	TrEMBL best hit: A9PCI1
19	Pbr019977.1	Number of GOs: 3	GO: GO:0004221; ubiquitin thiolesterase activity; Molecular Function. GO:0006511; ubiquitin-dependent protein catabolic process; Biological Process. GO:0008270; zinc ion binding; Molecular Function	Number of IPRs: 3	IPR: IPR001394; Peptidase C19, ubiquitin carboxyl-terminal hydrolase 2. IPR001607; Zinc finger, UBP-type. IPR018200; Peptidase C19, ubiquitin carboxyl-terminal hydrolase 2, conserved site	KEGG best hit: vvi:100255882	KEGG best hit desc: hypothetical protein LOC100255882; K11366 ubiquitin carboxyl-terminal hydrolase 22/27/51 [EC:3.1.2.15]	sp|Q9LEW0; Q9FPS5|RecName: Full=Ubiquitin carboxyl-terminal hydrolase 22;AltName: Full=Deubiquitinating enzyme 22;AltName: Full=Ubiquitin thioesterase 22;AltName: Full=Ubiquitin-specific-processing protease 22; OS=Arabidopsis thaliana (Mouse-ear cress). GN=Name=UBP22; OrderedLocusNames=At5g10790; ORFNames=T30N20_60; PE=2: Evidence at transcript level;	TrEMBL best hit: F6H350
20	Pbr019978.1	Number of GOs: 6	GO: GO:0004672; protein kinase activity; Molecular Function. GO:0004674; protein serine/threonine kinase activity; Molecular Function. GO:0005488; binding; Molecular Function. GO:0005524; ATP binding; Molecular Function. GO:0005529; sugar binding; Molecular Function. GO:0006468; protein phosphorylation; Biological Process	Number of IPRs: 11	IPR: IPR000719; Protein kinase, catalytic domain. IPR000985; Legume lectin, alpha chain, conserved site. IPR001220; Legume lectin, beta chain. IPR002290; Serine/threonine-protein kinase domain. IPR008271; Serine/threonine-protein kinase, active site. IPR008985; Concanavalin A-like lectin/glucanase. IPR011009; Protein kinase-like domain. IPR017441; Protein kinase, ATP binding site. IPR017442; Seri…	KEGG best hit: ath:AT1G71830	KEGG best hit desc: SERK1; SERK1 (SOMATIC EMBRYOGENESIS RECEPTOR-LIKE KINASE 1); kinase/ transmembrane receptor protein serine/threonine kinase; K13418 somatic embryogenesis receptor kinase 1 [EC:2.7.10.1 2.7.11.1]	sp|Q9LXA5|RecName: Full=L-type lectin-domain containing receptor kinase IX.1;Flags: Precursor; OS=Arabidopsis thaliana (Mouse-ear cress). GN=Name=LECRK91; OrderedLocusNames=At5g10530; ORFNames=F12B17.120; PE=2: Evidence at transcript level;	TrEMBL best hit: B9SDJ6
Genes located in the 50 kb upstream and downstream regions flanking the signiﬁcant SNP AX-179248435
No.	Gene ID	Functional annotation
1	Pbr035644.2	Number of GOs: 5	GO: GO:0005515; protein binding; Molecular Function. GO:0005516; calmodulin binding; Molecular Function. GO:0005634; nucleus; Cellular Component. GO:0030528; transcription regulator activity; Molecular Function. GO:0045449; regulation of transcription; Biological Process	Number of IPRs: 6	IPR: IPR000048; IQ motif, EF-hand binding site. IPR002110; Ankyrin repeat. IPR002909; Cell surface receptor IPT/TIG. IPR005559; CG-1. IPR014756; Immunoglobulin E-set. IPR020683; Ankyrin repeat-containing domain	KEGG best hit: xtr:100493563	KEGG best hit desc: protein phosphatase 1 regulatory subunit 12A-like; K06270 protein phosphatase 1 regulatory subunit 12A	sp|Q9FYG2|RecName: Full=Calmodulin-binding transcription activator 4;AltName: Full=Ethylene-induced calmodulin-binding protein 4;AltName: Full=Ethylene-induced calmodulin-binding protein d;AltName: Full=Signal-responsive protein 5; OS=Arabidopsis thaliana (Mouse-ear cress). GN=Name=CMTA4; Synonyms=SR5; OrderedLocusNames=At1g67310;ORFNames=F1N21.13; PE=1: Evidence at protein level;	TrEMBL best hit: D7TB03
2	Pbr035645.1	Number of GOs: 0	GO: NA	Number of IPRs: 0	IPR: NA	KEGG best hit: NA	KEGG best hit desc: NA	sp: NA	TrEMBL best hit: D7TAZ8
3	Pbr035646.1	Number of GOs: 2	GO: GO:0005622; intracellular; Cellular Component. GO:0006810; transport; Biological Process	Number of IPRs: 2	IPR: IPR002075; Nuclear transport factor 2. IPR018222; Nuclear transport factor 2, Eukaryote	KEGG best hit: bfo:BRAFLDRAFT_92532	KEGG best hit desc: hypothetical protein; K14285 NTF2-related export protein 1/2	sp|Q9C7F5; Q1H566|RecName: Full=Nuclear transport factor 2; OS=Arabidopsis thaliana (Mouse-ear cress). GN=Name=NTF2; OrderedLocusNames=At1g27970; ORFNames=F13K9.26; PE=1: Evidence at protein level;	TrEMBL best hit: A5BM29
4	Pbr035647.1	Number of GOs: 12	GO: GO:0000155; two-component sensor activity; Molecular Function. GO:0000156; two-component response regulator activity; Molecular Function. GO:0000160; two-component signal transduction system (phosphorelay); Biological Process. GO:0004673; protein histidine kinase activity; Molecular Function. GO:0004871; signal transducer activity; Molecular Function. GO:0005524; ATP binding; Molecular Functi…	Number of IPRs: 8	IPR: IPR001789; Signal transduction response regulator, receiver domain. IPR003594; ATPase-like, ATP-binding domain. IPR003661; Signal transduction histidine kinase, subgroup 1, dimerisation/phosphoacceptor domain. IPR004358; Signal transduction histidine kinase-related protein, C-terminal. IPR005467; Signal transduction histidine kinase, core. IPR006189; CHASE. IPR009082; Signal transduction his…	KEGG best hit: vvi:100247122	KEGG best hit desc: hypothetical protein LOC100247122; K14489 arabidopsis histidine kinase 2/3/4 (cytokinin receptor) [EC:2.7.13.3]	sp|Q9C5U1; Q9FZK3|RecName: Full=Histidine kinase 3;AltName: Full=Arabidopsis histidine kinase 3;AltName: Full=Protein AUTHENTIC HIS-KINASE 3;AltName: Full=Protein ORESARA 12; OS=Arabidopsis thaliana (Mouse-ear cress). GN=Name=AHK3; Synonyms=ORE12; OrderedLocusNames=At1g27320;ORFNames=F17L21.11; PE=1: Evidence at protein level;	TrEMBL best hit: B8QJH2
5	Pbr035648.1	Number of GOs: 3	GO: GO:0006457; protein folding; Biological Process. GO:0031072; heat shock protein binding; Molecular Function. GO:0051082; unfolded protein binding; Molecular Function	Number of IPRs: 3	IPR: IPR001623; Heat shock protein DnaJ, N-terminal. IPR003095; Heat shock protein DnaJ. IPR018253; Heat shock protein DnaJ, conserved site	KEGG best hit: nvi:100117525	KEGG best hit desc: NV15676; similar to DNA-J, putative; K09518 DnaJ homolog subfamily B member 12	sp|Q9QYI4; Q8K037|RecName: Full=DnaJ homolog subfamily B member 12;AltName: Full=mDj10; OS=Mus musculus (Mouse). GN=Name=Dnajb12; PE=2: Evidence at transcript level;	TrEMBL best hit: F6HGB5
6	Pbr035649.1	Number of GOs: 0	GO: NA	Number of IPRs: 1	IPR: IPR010580; Endoplasmic reticulum, stress-associated Ramp4	KEGG best hit: NA	KEGG best hit desc: NA	sp|Q6TAW2; Q497L0|RecName: Full=Stress-associated endoplasmic reticulum protein 2;AltName: Full=Ribosome-associated membrane protein RAMP4-2; OS=Mus musculus (Mouse). GN=Name=Serp2; PE=3: Inferred from homology;	TrEMBL best hit: D6BQN4
7	Pbr035650.1	Number of GOs: 1	GO: GO:0005515; protein binding; Molecular Function	Number of IPRs: 3	IPR: IPR001810; F-box domain, cyclin-like. IPR011043; Galactose oxidase/kelch, beta-propeller. IPR022364; F-box domain, Skp2-like	KEGG best hit: NA	KEGG best hit desc: NA	sp|Q9FZK1; Q8LEE1|RecName: Full=F-box only protein 6; OS=Arabidopsis thaliana (Mouse-ear cress). GN=Name=FBX6; OrderedLocusNames=At1g27340; ORFNames=F17L21.13; PE=2: Evidence at transcript level;	TrEMBL best hit: B6DXL9
8	Pbr035651.1	Number of GOs: 4	GO: GO:0004672; protein kinase activity; Molecular Function. GO:0004674; protein serine/threonine kinase activity; Molecular Function. GO:0005524; ATP binding; Molecular Function. GO:0006468; protein phosphorylation; Biological Process	Number of IPRs: 5	IPR: IPR000719; Protein kinase, catalytic domain. IPR001245; Serine-threonine/tyrosine-protein kinase. IPR002290; Serine/threonine-protein kinase domain. IPR011009; Protein kinase-like domain. IPR020635; Tyrosine-protein kinase, catalytic domain	KEGG best hit: zma:100191980	KEGG best hit desc: gpm937b; LOC100191980; K04733 interleukin-1 receptor-associated kinase 4 [EC:2.7.11.1]	sp|P46573; Q7GAG3; Q9SLH5|RecName: Full=Protein kinase APK1B, chloroplastic;Flags: Precursor; OS=Arabidopsis thaliana (Mouse-ear cress). GN=Name=APK1B; OrderedLocusNames=At2g28930; ORFNames=T9I4.1; PE=2: Evidence at transcript level;	TrEMBL best hit: C5XE00
9	Pbr036797.1	Number of GOs: 2	GO: GO:0006810; transport; Biological Process. GO:0016021; integral to membrane; Cellular Component	Number of IPRs: 1	IPR: IPR009038; GOLD	KEGG best hit: ssc:100157342	KEGG best hit desc: DDX55; DEAD (Asp-Glu-Ala-Asp) box polypeptide 55; K01529 [EC:3.6.1.-]	sp|Q769F9; Q54JH1|RecName: Full=Transmembrane emp24 domain-containing protein A;Flags: Precursor; OS=Dictyostelium discoideum (Slime mold). GN=Name=empA; ORFNames=DDB_G0288053; PE=3: Inferred from homology;	TrEMBL best hit: B9HUQ9
10	Pbr036798.1	Number of GOs: 0	GO: NA	Number of IPRs: 0	IPR: NA	KEGG best hit: NA	KEGG best hit desc: NA	sp: NA	TrEMBL best hit: NA
11	Pbr036799.1	Number of GOs: 0	GO: NA	Number of IPRs: 0	IPR: NA	KEGG best hit: NA	KEGG best hit desc: NA	sp: NA	TrEMBL best hit: NA
12	Pbr036800.1	Number of GOs: 0	GO: NA	Number of IPRs: 0	IPR: NA	KEGG best hit: ppp:PHYPADRAFT_226188	KEGG best hit desc: hypothetical protein; K01953 asparagine synthase (glutamine-hydrolysing) [EC:6.3.5.4]	sp|P24805|RecName: Full=Stem-specific protein TSJT1; OS=Nicotiana tabacum (Common tobacco). GN=Name=TSJT1; PE=2: Evidence at transcript level;	TrEMBL best hit: B9RTJ4
