# Supplementary material for: An identical-by-descent segment harbors a 12-bp insertion determining fruit softening during domestication and speciation in Pyrus
Source: BMC Biol. 2022 Oct 1;20:215. doi: 10.1186/s12915-022-01409-w (PMC9526952; doi:10.1186/s12915-022-01409-w)
Supplement: Supplementary file 13 — Additional file 13: Table S13. Names and sequences (5’ to 3’) of all oligonucleotide primers used in this study. [file 12915_2022_1409_MOESM13_ESM.xlsx]

## Sheet: Sheet1
Table S13: Names and sequences (5’ to 3’) of all oligonucleotide primers used in this study
Primer name	Primer sequence (5´-3´)	Application
CAMTA3_F	gagaacacgggggactctagaATGCAATCAGGATATAACATCAATGA	amplification of CAMTA3
CAMTA3_R	gcccttgctcaccatggatccCTACGGAAATAGGTACATATCAATGTCG
TIC55_F	gagaacacgggggactctagaATGTCACCATCTTCTTCCTCCCT	amplification of TIC55
TIC55_R	gcccttgctcaccatggatccCAATCTCCTATGCGTCCTTAC
qTR_PCR_TIC55_F	AACCCATCCCCGACCCTT	qRT-PCR of TIC55
qTR_PCR_TIC55_R	CAATCATAATCCGCCGCCA
TUB_F	TGGGCTTTGCTCCTCTTAC	Reference gene
TUB_R	CCTTCGTGCTCATCTTACC
*lowercase was homologous sequence;capital was characteristic sequence
